# Supplementary material for: Transcriptomic comparison between developing seeds of yellow- and black-seeded Brassica napus reveals that genes influence seed quality
Source: BMC Plant Biol. 2019 May 16;19:203. doi: 10.1186/s12870-019-1821-z (PMC6524335; doi:10.1186/s12870-019-1821-z)
Supplement: Supplementary file 1 — Table S1. Summary of read mapping in RNA-Seq analysis of yellow and black rapeseeds. B3, B4, B5, B6 and BM indicate 3 ~ 6 WAF and mature black seed. Y3, Y4, Y5, Y6 and YM indicate 3 ~ 6 WAF and mature yellow seed. (XLSX 34577 kb) [file 12870_2019_1821_MOESM1_ESM.xlsx]

## Sheet: readcount
Additional file 1: Table S1. Summary of read mapping in RNA-seq analysis of yellow and black rapeseeds.
geneID	B3-read count	B4-read count	B5-read count	B6-read count	BM-read count	Y3-read count	Y4-read count	Y5-read count	Y6-read count	YM-read count	B3-RPKM	B4-RPKM	B5-RPKM	B6-RPKM	BM-RPKM	Y3-RPKM	Y4-RPKM	Y5-RPKM	Y6-RPKM	YM-RPKM	A.thaliana Locus	Blast swiss prot	Blast nr	description	biological_process	biological_process_description	cellular_component	cellular_component_description	molecular_function	molecular_function_description
BnaA01g00010D	1488	1147	844	836	569	1405	1964	994	901	613	309.211	262.013	202.398	190.008	113.233	281.303	427.375	222.326	195.809	116.913	AT2G22425.2	-//-	gi|590692442|ref|XP_007044056.1|	Microsomal signal peptidase 12 kDa subunit (SPC12) [Theobroma cacao] &gt;gi|508707991|gb|EOX99887.1| Microsomal signal peptidase 12 kDa subunit (SPC12) [Theobroma cacao]	GO:0043603//GO:0009987//GO:0071704//GO:0044238//GO:0051604//GO:0006518//GO:0008150//GO:0019538//GO:0044237//GO:0006465//GO:0044267//GO:0010467//GO:0034641//GO:0008152//GO:0044260//GO:0043170//GO:0006807//GO:0016485	cellular amide metabolic process//cellular process//organic substance metabolic process//primary metabolic process//protein maturation//peptide metabolic process//biological_process//protein metabolic process//cellular metabolic process//signal peptide processing//cellular protein metabolic process//gene expression//cellular nitrogen compound metabolic process//metabolic process//cellular macromo…	GO:0031224//GO:0005789//GO:0005575//GO:0012505//GO:0005737//GO:0044422//GO:0044444//GO:0005783//GO:0016020//GO:0043226//GO:0043227//GO:0043229//GO:0005622//GO:0043231//GO:0016021//GO:0044425//GO:0044464//GO:0043234//GO:0044446//GO:0032991//GO:0044432//GO:0005787//GO:0042175//GO:0005623//GO:0031090//GO:0044424	intrinsic to membrane//endoplasmic reticulum membrane//cellular_component//endomembrane system//cytoplasm//organelle part//cytoplasmic part//endoplasmic reticulum//membrane//organelle//membrane-bounded organelle//intracellular organelle//intracellular//intracellular membrane-bounded organelle//integral to membrane//membrane part//cell part//protein complex//intracellular organelle part//macromole…	GO:0003824//GO:0003674//GO:0008233//GO:0016787	catalytic activity//molecular_function//peptidase activity//hydrolase activity
BnaA01g00020D	31	25	22	17	3	39	45	24	30	8	3.50683	3.10886	2.87202	2.10337	0.325	4.25074	5.33067	2.92225	3.5492	0.830604	AT4G40045.1	-//-	gi|590566944|ref|XP_007010376.1|	Uncharacterized protein TCM_044060 [Theobroma cacao] &gt;gi|508727289|gb|EOY19186.1| Uncharacterized protein TCM_044060 [Theobroma cacao]	-//-	-//-	-//-	-//-	-//-	-//-
BnaA01g00030D	228	125	135	137	981	237	158	108	126	1156	7.09914	4.27848	4.85085	4.66557	29.2516	7.10995	5.15163	3.61949	4.10297	33.0354	AT4G40050.1	sp|Q8N9R8|SCAI_HUMAN Protein SCAI OS=Homo sapiens GN=SCAI PE=1 SV=2//3.56684e-67	gi|18420587|ref|NP_568079.1|	uncharacterized protein [Arabidopsis thaliana] &gt;gi|14532780|gb|AAK64171.1| unknown protein [Arabidopsis thaliana] &gt;gi|22136778|gb|AAM91733.1| unknown protein [Arabidopsis thaliana] &gt;gi|332661762|gb|AEE87162.1| uncharacterized protein AT4G40050 [Arabidopsis thaliana]	GO:0016070//GO:0034645//GO:0090304//GO:0071704//GO:0006725//GO:0018130//GO:0009987//GO:0046483//GO:0006351//GO:0006139//GO:0009058//GO:0044238//GO:0009059//GO:0044237//GO:0008150//GO:0032774//GO:0044260//GO:0008152//GO:0044249//GO:0043170//GO:0006807//GO:0019438//GO:0034654//GO:0010467//GO:0044271//GO:0034641	RNA metabolic process//cellular macromolecule biosynthetic process//nucleic acid metabolic process//organic substance metabolic process//cellular aromatic compound metabolic process//heterocycle biosynthetic process//cellular process//heterocycle metabolic process//transcription, DNA-dependent//nucleobase-containing compound metabolic process//biosynthetic process//primary metabolic process//macr…	--	--	GO:0003712//GO:0003714//GO:0003674//GO:0000989//GO:0000988	transcription cofactor activity//transcription corepressor activity//molecular_function//transcription factor binding transcription factor activity//protein binding transcription factor activity
BnaA01g00040D	0	1	0	0	0	1	0	0	0	0	0	0.0571084	0	0	0	0.050054	0	0	0	0	AT5G03000.1	-//-	gi|297806245|ref|XP_002871006.1|	kelch repeat-containing F-box family protein [Arabidopsis lyrata subsp. lyrata] &gt;gi|297316843|gb|EFH47265.1| kelch repeat-containing F-box family protein [Arabidopsis lyrata subsp. lyrata]	--	--	--	--	GO:0005515//GO:0005488//GO:0003674	protein binding//binding//molecular_function
BnaA01g00050D	237	241	260	430	15	244	291	303	504	12	15.3072	17.1109	19.3791	30.3759	0.927788	15.1839	19.6814	21.0641	34.0435	0.711345	AT4G40060.1	sp|Q940J1|ATB16_ARATH Homeobox-leucine zipper protein ATHB-16 OS=Arabidopsis thaliana GN=ATHB-16 PE=2 SV=2//3.37619e-165	gi|15236109|ref|NP_195716.1|	homeobox-leucine zipper protein ATHB-16 [Arabidopsis thaliana] &gt;gi|118573192|sp|Q940J1.2|ATB16_ARATH RecName: Full=Homeobox-leucine zipper protein ATHB-16; AltName: Full=HD-ZIP protein ATHB-16; AltName: Full=Homeodomain transcription factor ATHB-16 &gt;gi|5668909|gb|AAD46064.1|AF076641_1 homeodomain leucine-zipper protein ATHB16 [Arabidopsis thaliana] &gt;gi|13877723|gb|AAK43939.1|AF370620_1 h…	GO:0019438//GO:0034654//GO:0044271//GO:0019222//GO:0043170//GO:0044249//GO:0050794//GO:2000112//GO:0010506//GO:0031323//GO:0044237//GO:0009889//GO:0065007//GO:0009059//GO:0044238//GO:0060255//GO:0009058//GO:0031329//GO:0044248//GO:0009987//GO:0048522//GO:0009894//GO:0006351//GO:0006139//GO:0010508//GO:0016070//GO:0010556//GO:0031325//GO:0006725//GO:0009896//GO:0048518//GO:0080090//GO:0010467//GO:…	aromatic compound biosynthetic process//nucleobase-containing compound biosynthetic process//cellular nitrogen compound biosynthetic process//regulation of metabolic process//macromolecule metabolic process//cellular biosynthetic process//regulation of cellular process//regulation of cellular macromolecule biosynthetic process//regulation of autophagy//regulation of cellular metabolic process//ce…	GO:0044424//GO:0043229//GO:0043231//GO:0043226//GO:0005634//GO:0005575//GO:0005623//GO:0005622//GO:0044464//GO:0043227	intracellular part//intracellular organelle//intracellular membrane-bounded organelle//organelle//nucleus//cellular_component//cell//intracellular//cell part//membrane-bounded organelle	GO:0046983//GO:0003674//GO:0043565//GO:0008134//GO:0005488//GO:0005515//GO:0001071//GO:0045502//GO:0003676//GO:0097159//GO:0042803//GO:0003677//GO:0042802//GO:0003700	protein dimerization activity//molecular_function//sequence-specific DNA binding//transcription factor binding//binding//protein binding//nucleic acid binding transcription factor activity//dynein binding//nucleic acid binding//organic cyclic compound binding//protein homodimerization activity//DNA binding//identical protein binding//sequence-specific DNA binding transcription factor activity
BnaA01g00060D	3	0	1	5	59	1	2	0	2	64	0.159759	0	0.0614551	0.291225	3.00889	0.0513088	0.11153	0	0.111386	3.12807	AT4G40080.1	-//-	gi|15236113|ref|NP_195718.1|	putative clathrin assembly protein [Arabidopsis thaliana] &gt;gi|46395895|sp|Q8L936.2|CAP16_ARATH RecName: Full=Putative clathrin assembly protein At4g40080 &gt;gi|5918311|emb|CAB56391.1| putative protein [Arabidopsis thaliana] &gt;gi|7271063|emb|CAB80671.1| putative protein [Arabidopsis thaliana] &gt;gi|119360027|gb|ABL66742.1| At4g40080 [Arabidopsis thaliana] &gt;gi|332661765|gb|AEE87165.1| put…	GO:0008150//GO:0071702//GO:0051234//GO:0051179//GO:0006810//GO:0008643	biological_process//organic substance transport//establishment of localization//localization//transport//carbohydrate transport	GO:0005623//GO:0044464//GO:0042597//GO:0005575	cell//cell part//periplasmic space//cellular_component	GO:0043167//GO:0005543//GO:0043168//GO:0003674//GO:0005488//GO:0008289	ion binding//phospholipid binding//anion binding//molecular_function//binding//lipid binding
BnaA01g00070D	0	0	0	0	0	1	0	0	0	0	0	0	0	0	0	0.127916	0	0	0	0	AT4G40090.1	-//-	gi|240256242|ref|NP_568081.5|	arabinogalactan protein 3 [Arabidopsis thaliana] &gt;gi|75216576|sp|Q9ZT17.1|AGP3_ARATH RecName: Full=Classical arabinogalactan protein 3; Flags: Precursor &gt;gi|3883124|gb|AAC77825.1| arabinogalactan-protein [Arabidopsis thaliana] &gt;gi|332661766|gb|AEE87166.1| arabinogalactan protein 3 [Arabidopsis thaliana]	-//-	-//-	-//-	-//-	-//-	-//-
BnaA01g00080D	74	24	21	150	43	40	21	27	18	37	10.4794	3.73616	3.43192	23.2333	5.83155	5.45774	3.11416	4.1155	2.66584	4.80904	AT4G38060.2	-//-	gi|42573211|ref|NP_974702.1|	uncharacterized protein [Arabidopsis thaliana] &gt;gi|15809848|gb|AAL06852.1| AT4g38060/F20D10_180 [Arabidopsis thaliana] &gt;gi|15810147|gb|AAL07217.1| unknown protein [Arabidopsis thaliana] &gt;gi|17978853|gb|AAL47398.1| AT4g38060/F20D10_180 [Arabidopsis thaliana] &gt;gi|222424280|dbj|BAH20097.1| AT4G38060 [Arabidopsis thaliana] &gt;gi|332661469|gb|AEE86869.1| uncharacterized protein AT4G38060 …	-//-	-//-	-//-	-//-	-//-	-//-
BnaA01g00090D	112	136	173	209	547	92	156	168	266	637	3.06762	4.09478	5.46818	6.261	14.3477	2.42783	4.4743	4.95275	7.61942	16.0131	AT4G38050.1	sp|Q6SZ87|NAT11_ARATH Nucleobase-ascorbate transporter 11 OS=Arabidopsis thaliana GN=NAT11 PE=2 SV=1//0	gi|79499196|ref|NP_195518.2|	nucleobase-ascorbate transporter 11 [Arabidopsis thaliana] &gt;gi|75128428|sp|Q6SZ87.1|NAT11_ARATH RecName: Full=Nucleobase-ascorbate transporter 11; Short=AtNAT11 &gt;gi|38350521|gb|AAR18373.1| nucleobase-ascorbate transporter 11 [Arabidopsis thaliana] &gt;gi|332661467|gb|AEE86867.1| nucleobase-ascorbate transporter 11 [Arabidopsis thaliana]	GO:0051234//GO:0051179//GO:0008150//GO:0009987//GO:0006810//GO:0055085	establishment of localization//localization//biological_process//cellular process//transport//transmembrane transport	GO:0016020//GO:0005575	membrane//cellular_component	GO:0005215//GO:0003674	transporter activity//molecular_function
BnaA01g00100D	198	260	345	366	299	144	205	244	205	208	9.14333	13.1984	18.3853	18.4856	13.2227	6.40691	9.9131	12.1278	9.90032	8.81563	AT4G38040.1	-//-	gi|15233650|ref|NP_195517.1|	Exostosin family protein [Arabidopsis thaliana] &gt;gi|4467110|emb|CAB37544.1| putative protein [Arabidopsis thaliana] &gt;gi|7270787|emb|CAB80469.1| putative protein [Arabidopsis thaliana] &gt;gi|15293111|gb|AAK93666.1| unknown protein [Arabidopsis thaliana] &gt;gi|21280961|gb|AAM45007.1| unknown protein [Arabidopsis thaliana] &gt;gi|332661466|gb|AEE86866.1| Exostosin family protein [Arabidopsis…	-//-	-//-	-//-	-//-	-//-	-//-
BnaA01g00110D	1	0	0	0	0	0	0	0	0	0	0.0287487	0	0	0	0	0	0	0	0	0	AT4G38030.1	-//-	gi|186517294|ref|NP_195516.2|	Rhamnogalacturonate lyase family protein [Arabidopsis thaliana] &gt;gi|332661465|gb|AEE86865.1| Rhamnogalacturonate lyase family protein [Arabidopsis thaliana]	-//-	-//-	-//-	-//-	-//-	-//-
BnaA01g00120D	56	46	32	36	27	31	33	25	24	9	3.14882	2.84332	2.07646	2.21399	1.4539	1.67946	1.94308	1.51305	1.41133	0.464466	AT4G38020.1	-//-	gi|297802134|ref|XP_002868951.1|	tRNA/rRNA methyltransferase family protein [Arabidopsis lyrata subsp. lyrata] &gt;gi|297314787|gb|EFH45210.1| tRNA/rRNA methyltransferase family protein [Arabidopsis lyrata subsp. lyrata]	GO:0046483//GO:0071704//GO:0090304//GO:0008150//GO:0010467//GO:0034641//GO:0006807//GO:0006396//GO:0044260//GO:0008152//GO:0006139//GO:0009987//GO:0006725//GO:0016070//GO:0044238//GO:0044237//GO:0043170	heterocycle metabolic process//organic substance metabolic process//nucleic acid metabolic process//biological_process//gene expression//cellular nitrogen compound metabolic process//nitrogen compound metabolic process//RNA processing//cellular macromolecule metabolic process//metabolic process//nucleobase-containing compound metabolic process//cellular process//cellular aromatic compound metabol…	--	--	GO:0008168//GO:0008173//GO:0003676//GO:0003723//GO:0097159//GO:0003824//GO:0005488//GO:0016741//GO:0016740//GO:0003674	methyltransferase activity//RNA methyltransferase activity//nucleic acid binding//RNA binding//organic cyclic compound binding//catalytic activity//binding//transferase activity, transferring one-carbon groups//transferase activity//molecular_function
BnaA01g00130D	382	148	93	66	0	295	190	116	92	0	30.0536	12.7998	8.44362	5.67924	0	22.3616	15.6532	9.82299	7.56968	0	AT4G38000.1	sp|Q84K52|DOF47_ARATH Dof zinc finger protein DOF4.7 OS=Arabidopsis thaliana GN=DOF4.7 PE=2 SV=1//9.6979e-93	gi|297802136|ref|XP_002868952.1|	Dof-type zinc finger domain-containing protein [Arabidopsis lyrata subsp. lyrata] &gt;gi|297314788|gb|EFH45211.1| Dof-type zinc finger domain-containing protein [Arabidopsis lyrata subsp. lyrata]	GO:0050789//GO:0031326//GO:0008150//GO:0032774//GO:0044260//GO:0051252//GO:0006355//GO:0008152//GO:0006807//GO:0051171//GO:0019219//GO:0010468//GO:0080090//GO:0034641//GO:0010467//GO:2001141//GO:0090304//GO:0034645//GO:0071704//GO:0046483//GO:0018130//GO:0044237//GO:0009889//GO:0031323//GO:0050794//GO:0044249//GO:0043170//GO:2000112//GO:0034654//GO:0019438//GO:0044271//GO:0019222//GO:0016070//GO:…	regulation of biological process//regulation of cellular biosynthetic process//biological_process//RNA biosynthetic process//cellular macromolecule metabolic process//regulation of RNA metabolic process//regulation of transcription, DNA-dependent//metabolic process//nitrogen compound metabolic process//regulation of nitrogen compound metabolic process//regulation of nucleobase-containing compound…	--	--	GO:0097159//GO:0003676//GO:0003677//GO:0003674//GO:0005488	organic cyclic compound binding//nucleic acid binding//DNA binding//molecular_function//binding
BnaA01g00150D	1	0	0	0	0	1	0	1	0	0	0.0526663	0	0	0	0	0.0507434	0	0.0566873	0	0	AT4G37970.1	-//-	gi|15235757|ref|NP_195510.1|	cinnamyl-alcohol dehydrogenase 6 [Arabidopsis thaliana] &gt;gi|75318586|sp|O65621.1|CADH6_ARATH RecName: Full=Probable cinnamyl alcohol dehydrogenase 6; Short=AtCAD6; AltName: Full=Cinnamyl alcohol dehydrogenase-like protein A &gt;gi|2961284|emb|CAA76418.1| cinnamyl alcohol dehydrogenase-like protein, subunit a [Arabidopsis thaliana] &gt;gi|4467103|emb|CAB37537.1| cinnamyl alcohol dehydrogenase-l…	GO:0042168//GO:0051186//GO:0033014//GO:0018130//GO:0046483//GO:0071704//GO:0046156//GO:0051188//GO:0034641//GO:0008152//GO:0006807//GO:0006783//GO:0008150//GO:0019354//GO:0055114//GO:0046148//GO:0009058//GO:0009987//GO:0006779//GO:0006725//GO:0019438//GO:0044271//GO:0044249//GO:0006778//GO:0042440//GO:0044237//GO:0033013	heme metabolic process//cofactor metabolic process//tetrapyrrole biosynthetic process//heterocycle biosynthetic process//heterocycle metabolic process//organic substance metabolic process//siroheme metabolic process//cofactor biosynthetic process//cellular nitrogen compound metabolic process//metabolic process//nitrogen compound metabolic process//heme biosynthetic process//biological_process//si…	--	--	GO:0043169//GO:0016614//GO:0043167//GO:0046872//GO:0043115//GO:0016628//GO:0016491//GO:0003824//GO:0005488//GO:0016627//GO:0046914//GO:0016616//GO:0048037//GO:0003674//GO:0008270	cation binding//oxidoreductase activity, acting on CH-OH group of donors//ion binding//metal ion binding//precorrin-2 dehydrogenase activity//oxidoreductase activity, acting on the CH-CH group of donors, NAD or NADP as acceptor//oxidoreductase activity//catalytic activity//binding//oxidoreductase activity, acting on the CH-CH group of donors//transition metal ion binding//oxidoreductase activity,…
BnaA01g00160D	0	2	0	1	0	1	0	0	3	0	0	0.182747	0	0.0909128	0	0.0800864	0	0	0.260789	0	AT4G37940.1	-//-	gi|15235748|ref|NP_195507.1|	agamous-like MADS-box protein AGL21 [Arabidopsis thaliana] &gt;gi|12229674|sp|Q9SZJ6.1|AGL21_ARATH RecName: Full=Agamous-like MADS-box protein AGL21 &gt;gi|4467100|emb|CAB37534.1| MADS-box protein AGL17-like protein [Arabidopsis thaliana] &gt;gi|7270777|emb|CAB80459.1| MADS-box protein AGL17-like protein [Arabidopsis thaliana] &gt;gi|18478603|gb|AAL73213.1| MADS-box protein AGL21 [Arabidopsis tha…	GO:0009889//GO:0044237//GO:0031323//GO:2000112//GO:0044249//GO:0050794//GO:0043170//GO:0019222//GO:0044271//GO:0034654//GO:0019438//GO:0006725//GO:0010556//GO:0016070//GO:0006139//GO:0006351//GO:0009987//GO:0009058//GO:0060255//GO:0044238//GO:0009059//GO:0065007//GO:0050789//GO:0031326//GO:0032774//GO:0008150//GO:0006807//GO:0051171//GO:0019219//GO:0010468//GO:0051252//GO:0044260//GO:0006355//GO:…	regulation of biosynthetic process//cellular metabolic process//regulation of cellular metabolic process//regulation of cellular macromolecule biosynthetic process//cellular biosynthetic process//regulation of cellular process//macromolecule metabolic process//regulation of metabolic process//cellular nitrogen compound biosynthetic process//nucleobase-containing compound biosynthetic process//aro…	GO:0043231//GO:0043229//GO:0044424//GO:0005575//GO:0005634//GO:0043226//GO:0044464//GO:0005622//GO:0005623//GO:0043227	intracellular membrane-bounded organelle//intracellular organelle//intracellular part//cellular_component//nucleus//organelle//cell part//intracellular//cell//membrane-bounded organelle	GO:0003674//GO:0046983//GO:0001071//GO:0005515//GO:0005488//GO:0097159//GO:0003676//GO:0003700//GO:0003677	molecular_function//protein dimerization activity//nucleic acid binding transcription factor activity//protein binding//binding//organic cyclic compound binding//nucleic acid binding//sequence-specific DNA binding transcription factor activity//DNA binding
BnaA01g00170D	299	147	119	200	0	222	122	107	104	0	11.0352	5.96396	5.06838	8.07334	0	7.89423	4.71505	4.25056	4.0142	0	AT4G37930.1	sp|Q9SZJ5|GLYM_ARATH Serine hydroxymethyltransferase, mitochondrial OS=Arabidopsis thaliana GN=SHM1 PE=1 SV=1//0	gi|15235745|ref|NP_195506.1|	serine transhydroxymethyltransferase 1 [Arabidopsis thaliana] &gt;gi|51701455|sp|Q9SZJ5.1|GLYM1_ARATH RecName: Full=Serine hydroxymethyltransferase 1, mitochondrial; Short=AtSHMT1; AltName: Full=Glycine hydroxymethyltransferase 1; AltName: Full=Serine Transhydroxymethyltransferase; Short=STM; AltName: Full=Serine methylase 1; Flags: Precursor &gt;gi|16226393|gb|AAL16156.1|AF428388_1 AT4g37930/F20…	GO:0009987//GO:0044238//GO:0043436//GO:0006520//GO:0044237//GO:0044281//GO:0006563//GO:0019752//GO:0071704//GO:0009069//GO:0006082//GO:0006544//GO:0008150//GO:0006807//GO:0008152	cellular process//primary metabolic process//oxoacid metabolic process//cellular amino acid metabolic process//cellular metabolic process//small molecule metabolic process//L-serine metabolic process//carboxylic acid metabolic process//organic substance metabolic process//serine family amino acid metabolic process//organic acid metabolic process//glycine metabolic process//biological_process//nit…	--	--	GO:0003824//GO:0016741//GO:0016740//GO:0003674//GO:0016829//GO:0004372//GO:0016742	catalytic activity//transferase activity, transferring one-carbon groups//transferase activity//molecular_function//lyase activity//glycine hydroxymethyltransferase activity//hydroxymethyl-, formyl- and related transferase activity
BnaA01g00180D	115	53	19	53	44	71	46	21	14	12	5.08925	2.57834	0.970336	2.56534	1.86474	3.02734	2.13172	1.00029	0.647948	0.487403	AT4G37920.1	-//-	gi|79499023|ref|NP_195505.2|	uncharacterized protein [Arabidopsis thaliana] &gt;gi|209574320|sp|Q84WN0.2|Y4920_ARATH RecName: Full=Uncharacterized protein At4g37920, chloroplastic; Flags: Precursor &gt;gi|332661453|gb|AEE86853.1| uncharacterized protein AT4G37920 [Arabidopsis thaliana]	-//-	-//-	-//-	-//-	-//-	-//-
BnaA01g00190D	609	135	85	147	309	1528	319	156	154	238	17.0465	4.15394	2.74568	4.50038	8.28299	41.2087	9.3503	4.69998	4.50812	6.1143	AT4G37910.1	sp|Q8GUM2|HSP7I_ARATH Heat shock 70 kDa protein 9, mitochondrial OS=Arabidopsis thaliana GN=HSP70-9 PE=1 SV=1//0	gi|297798080|ref|XP_002866924.1|	mthsc70-1 [Arabidopsis lyrata subsp. lyrata] &gt;gi|297312760|gb|EFH43183.1| mthsc70-1 [Arabidopsis lyrata subsp. lyrata]	GO:0032989//GO:0008152//GO:0008150//GO:0005975//GO:0048869//GO:0071704//GO:0032502//GO:0016043//GO:0048856//GO:0009653//GO:0000902//GO:0044238//GO:0071840//GO:0009987	cellular component morphogenesis//metabolic process//biological_process//carbohydrate metabolic process//cellular developmental process//organic substance metabolic process//developmental process//cellular component organization//anatomical structure development//anatomical structure morphogenesis//cell morphogenesis//primary metabolic process//cellular component organization or biogenesis//cellu…	--	--	GO:0043167//GO:0016787//GO:0001882//GO:0019001//GO:0097159//GO:0043168//GO:0001883//GO:0032549//GO:0032553//GO:0016772//GO:0017076//GO:0035639//GO:0016773//GO:0032561//GO:0005525//GO:0003674//GO:0016740//GO:0032555//GO:0005488//GO:0003824//GO:0032550//GO:0000166	ion binding//hydrolase activity//nucleoside binding//guanyl nucleotide binding//organic cyclic compound binding//anion binding//purine nucleoside binding//ribonucleoside binding//ribonucleotide binding//transferase activity, transferring phosphorus-containing groups//purine nucleotide binding//purine ribonucleoside triphosphate binding//phosphotransferase activity, alcohol group as acceptor//guan…
BnaA01g00200D	301	224	158	228	287	291	258	213	200	270	15.0641	12.3234	9.12527	12.4803	13.7552	14.0319	13.5211	11.4738	10.468	12.402	AT4G37880.1	-//-	gi|297802154|ref|XP_002868961.1|	protein binding protein [Arabidopsis lyrata subsp. lyrata] &gt;gi|297314797|gb|EFH45220.1| protein binding protein [Arabidopsis lyrata subsp. lyrata]	--	--	--	--	GO:0043169//GO:0046872//GO:0043167//GO:0046914//GO:0005515//GO:0005488//GO:0008270//GO:0003674	cation binding//metal ion binding//ion binding//transition metal ion binding//protein binding//binding//zinc ion binding//molecular_function
BnaA01g00210D	2330	992	665	519	21075	2458	1228	751	655	11225	66.4845	31.116	21.8977	16.1974	575.893	67.5762	36.6927	23.0652	19.5462	293.969	AT4G37870.1	sp|Q9T074|PCKA_ARATH Phosphoenolpyruvate carboxykinase [ATP] OS=Arabidopsis thaliana GN=PCKA PE=1 SV=1//0	gi|508787533|gb|AGN12791.1|	phosphoenolpyruvate carboxykinase [Leavenworthia alabamica]	GO:0019319//GO:0046364//GO:0071704//GO:0005975//GO:0008152//GO:0006006//GO:0008150//GO:0009058//GO:0044238//GO:0016051//GO:0005996//GO:0019318//GO:0006094	hexose biosynthetic process//monosaccharide biosynthetic process//organic substance metabolic process//carbohydrate metabolic process//metabolic process//glucose metabolic process//biological_process//biosynthetic process//primary metabolic process//carbohydrate biosynthetic process//monosaccharide metabolic process//hexose metabolic process//gluconeogenesis	--	--	GO:0035639//GO:0001883//GO:0032559//GO:0032549//GO:0032553//GO:0017076//GO:0043167//GO:0043168//GO:0097159//GO:0016831//GO:0001882//GO:0030554//GO:0005488//GO:0003824//GO:0032550//GO:0004611//GO:0000166//GO:0016830//GO:0005524//GO:0016829//GO:0004612//GO:0003674//GO:0032555	purine ribonucleoside triphosphate binding//purine nucleoside binding//adenyl ribonucleotide binding//ribonucleoside binding//ribonucleotide binding//purine nucleotide binding//ion binding//anion binding//organic cyclic compound binding//carboxy-lyase activity//nucleoside binding//adenyl nucleotide binding//binding//catalytic activity//purine ribonucleoside binding//phosphoenolpyruvate carboxykin…
BnaA01g00220D	0	0	0	0	2	0	0	0	0	1	0	0	0	0	0.110291	0	0	0	0	0.0528509	AT4G37860.1	-//-	gi|359480516|ref|XP_002265425.2|	PREDICTED: uncharacterized protein LOC100241361 [Vitis vinifera] &gt;gi|297735862|emb|CBI18616.3| unnamed protein product [Vitis vinifera]	-//-	-//-	-//-	-//-	-//-	-//-
BnaA01g00250D	5	0	0	0	0	3	1	2	0	0	0.777149	0	0	0	0	0.449265	0.162761	0.334593	0	0	AT4G37810.1	-//-	gi|357476577|ref|XP_003608574.1|	EPIDERMAL PATTERNING FACTOR-like protein [Medicago truncatula] &gt;gi|355509629|gb|AES90771.1| EPIDERMAL PATTERNING FACTOR-like protein [Medicago truncatula]	-//-	-//-	-//-	-//-	-//-	-//-
BnaA01g00260D	10	5	5	14	3	5	5	3	4	0	1.57999	0.868425	0.911668	2.41933	0.453926	0.761151	0.827257	0.510185	0.660953	0	AT5G66210.3	-//-	gi|455659582|gb|AGG35972.1|	calcium-dependent protein kinase 28 [Brassica napus]	GO:0044238//GO:0009987//GO:0043170//GO:0044237//GO:0044267//GO:0006796//GO:0006793//GO:0071704//GO:0006468//GO:0043412//GO:0008152//GO:0044260//GO:0016310//GO:0006464//GO:0019538//GO:0008150	primary metabolic process//cellular process//macromolecule metabolic process//cellular metabolic process//cellular protein metabolic process//phosphate-containing compound metabolic process//phosphorus metabolic process//organic substance metabolic process//protein phosphorylation//macromolecule modification//metabolic process//cellular macromolecule metabolic process//phosphorylation//protein mo…	--	--	GO:0003824//GO:0005488//GO:0032550//GO:0000166//GO:0005524//GO:0004672//GO:0003674//GO:0016740//GO:0032555//GO:0016773//GO:0035639//GO:0001883//GO:0032559//GO:0032553//GO:0032549//GO:0016772//GO:0017076//GO:0043167//GO:0043168//GO:0097159//GO:0001882//GO:0016301//GO:0030554	catalytic activity//binding//purine ribonucleoside binding//nucleotide binding//ATP binding//protein kinase activity//molecular_function//transferase activity//purine ribonucleotide binding//phosphotransferase activity, alcohol group as acceptor//purine ribonucleoside triphosphate binding//purine nucleoside binding//adenyl ribonucleotide binding//ribonucleotide binding//ribonucleoside binding//tr…
BnaA01g00270D	0	0	0	1	0	1	2	0	2	0	0	0	0	0.0462609	0	0.0407519	0.0885824	0	0.0884682	0	AT4G37770.1	-//-	gi|297802162|ref|XP_002868965.1|	1-amino-cyclopropane-1-carboxylate synthase 8 [Arabidopsis lyrata subsp. lyrata] &gt;gi|297314801|gb|EFH45224.1| 1-amino-cyclopropane-1-carboxylate synthase 8 [Arabidopsis lyrata subsp. lyrata]	GO:0006807//GO:0008152//GO:0008150//GO:0071704//GO:0006082//GO:0019752//GO:0044281//GO:0006520//GO:0044237//GO:0009058//GO:0043436//GO:0044238//GO:0009987	nitrogen compound metabolic process//metabolic process//biological_process//organic substance metabolic process//organic acid metabolic process//carboxylic acid metabolic process//small molecule metabolic process//cellular amino acid metabolic process//cellular metabolic process//biosynthetic process//oxoacid metabolic process//primary metabolic process//cellular process	--	--	GO:0043167//GO:0043168//GO:0030170//GO:0048037//GO:0016829//GO:0003674//GO:0005488//GO:0003824	ion binding//anion binding//pyridoxal phosphate binding//cofactor binding//lyase activity//molecular_function//binding//catalytic activity
BnaA01g00280D	15	21	44	152	39	36	63	70	183	130	0.553606	0.851995	1.87402	6.13573	1.37843	1.28014	2.43482	2.78074	7.06345	4.40356	AT4G37760.1	-//-	gi|21537043|gb|AAM61384.1|	squalene epoxidase-like protein [Arabidopsis thaliana]	GO:0052646//GO:0042440//GO:0044237//GO:0016108//GO:0006796//GO:0016109//GO:0046168//GO:0034470//GO:0032787//GO:0006721//GO:0016117//GO:0044281//GO:0006629//GO:0043170//GO:0044249//GO:0006810//GO:0006399//GO:0008033//GO:0008610//GO:0009987//GO:0006139//GO:0016070//GO:0015672//GO:0006725//GO:0043436//GO:0044238//GO:0046148//GO:0009058//GO:0030001//GO:0016114//GO:0046434//GO:0006072//GO:0008150//GO:…	alditol phosphate metabolic process//pigment metabolic process//cellular metabolic process//tetraterpenoid metabolic process//phosphate-containing compound metabolic process//tetraterpenoid biosynthetic process//glycerol-3-phosphate catabolic process//ncRNA processing//monocarboxylic acid metabolic process//terpenoid metabolic process//carotenoid biosynthetic process//small molecule metabolic pro…	GO:0044424//GO:0005575//GO:0005737//GO:0016020//GO:0005622//GO:0016021//GO:0044464//GO:0044425//GO:0005623//GO:0031224	intracellular part//cellular_component//cytoplasm//membrane//intracellular//integral to membrane//cell part//membrane part//cell//intrinsic to membrane	GO:0003674//GO:0003857//GO:0016616//GO:0016709//GO:0048037//GO:0000166//GO:0003824//GO:0005488//GO:0004506//GO:0051287//GO:0016491//GO:0097159//GO:0043168//GO:0016614//GO:0043167//GO:0008677//GO:0050660//GO:0050662//GO:0004497//GO:0016705	molecular_function//3-hydroxyacyl-CoA dehydrogenase activity//oxidoreductase activity, acting on the CH-OH group of donors, NAD or NADP as acceptor//oxidoreductase activity, acting on paired donors, with incorporation or reduction of molecular oxygen, NADH or NADPH as one donor, and incorporation of one atom of oxygen//cofactor binding//nucleotide binding//catalytic activity//binding//squalene mo…
BnaA01g00290D	33	6	4	1	0	21	5	5	5	0	1.14916	0.229682	0.160746	0.0380873	0	0.704585	0.182328	0.187409	0.182093	0	AT4G37750.1	-//-	gi|76365509|gb|ABA42147.1|	aintegumenta 2 [Brassica napus]	GO:0018130//GO:0046483//GO:0034645//GO:0090304//GO:2001141//GO:0071704//GO:0080090//GO:0010467//GO:0034641//GO:0008152//GO:0051252//GO:0044260//GO:0006355//GO:0010468//GO:0019219//GO:0051171//GO:0006807//GO:0008150//GO:0032774//GO:0031326//GO:0050789//GO:0009059//GO:0065007//GO:0044238//GO:0060255//GO:0009058//GO:0009987//GO:0006351//GO:0006139//GO:0016070//GO:0006725//GO:0010556//GO:0019438//GO:…	heterocycle biosynthetic process//heterocycle metabolic process//cellular macromolecule biosynthetic process//nucleic acid metabolic process//regulation of RNA biosynthetic process//organic substance metabolic process//regulation of primary metabolic process//gene expression//cellular nitrogen compound metabolic process//metabolic process//regulation of RNA metabolic process//cellular macromolecu…	--	--	GO:0003700//GO:0001071//GO:0003674	sequence-specific DNA binding transcription factor activity//nucleic acid binding transcription factor activity//molecular_function
BnaA01g00300D	180	97	17	20	0	127	136	53	36	0	7.61331	4.51004	0.829779	0.925219	0	5.17549	6.0236	2.41285	1.59243	0	AT4G37740.1	sp|Q8L8A8|GRF2_ARATH Growth-regulating factor 2 OS=Arabidopsis thaliana GN=GRF2 PE=1 SV=1//6.35862e-158	gi|401829654|gb|AFQ22738.1|	growth-regulating factor 2J, partial [Brassica rapa subsp. pekinensis]	GO:0046483//GO:0018130//GO:2001141//GO:0090304//GO:0034645//GO:0071704//GO:0080090//GO:0034641//GO:0010467//GO:0051252//GO:0006355//GO:0044260//GO:0008152//GO:0051171//GO:0006807//GO:0010468//GO:0019219//GO:0008150//GO:0032774//GO:0050789//GO:0031326//GO:0060255//GO:0065007//GO:0009059//GO:0044238//GO:0009058//GO:0009987//GO:0006139//GO:0006351//GO:0016070//GO:0010556//GO:0006725//GO:0034654//GO:…	heterocycle metabolic process//heterocycle biosynthetic process//regulation of RNA biosynthetic process//nucleic acid metabolic process//cellular macromolecule biosynthetic process//organic substance metabolic process//regulation of primary metabolic process//cellular nitrogen compound metabolic process//gene expression//regulation of RNA metabolic process//regulation of transcription, DNA-depend…	GO:0043227//GO:0005623//GO:0005622//GO:0044464//GO:0005634//GO:0043226//GO:0005575//GO:0044424//GO:0043229//GO:0043231	membrane-bounded organelle//cell//intracellular//cell part//nucleus//organelle//cellular_component//intracellular part//intracellular organelle//intracellular membrane-bounded organelle	GO:0001883//GO:0032559//GO:0032549//GO:0032553//GO:0017076//GO:0035639//GO:0016818//GO:0043167//GO:0016787//GO:0016817//GO:0001882//GO:0030554//GO:0097159//GO:0043168//GO:0005488//GO:0003824//GO:0032550//GO:0000166//GO:0005524//GO:0003674//GO:0032555	purine nucleoside binding//adenyl ribonucleotide binding//ribonucleoside binding//ribonucleotide binding//purine nucleotide binding//purine ribonucleoside triphosphate binding//hydrolase activity, acting on acid anhydrides, in phosphorus-containing anhydrides//ion binding//hydrolase activity//hydrolase activity, acting on acid anhydrides//nucleoside binding//adenyl nucleotide binding//organic cyc…
BnaA01g00310D	15	34	8	26	0	56	96	40	21	0	1.161	2.89287	0.714571	2.20105	0	4.17616	7.7809	3.33239	1.69988	0	AT4G37730.1	-//-	gi|297802168|ref|XP_002868968.1|	predicted protein [Arabidopsis lyrata subsp. lyrata] &gt;gi|297314804|gb|EFH45227.1| predicted protein [Arabidopsis lyrata subsp. lyrata]	GO:0032774//GO:0008150//GO:0050789//GO:0031326//GO:0034641//GO:0010467//GO:0080090//GO:0006807//GO:0051171//GO:0010468//GO:0019219//GO:0044260//GO:0051252//GO:0006355//GO:0008152//GO:0046483//GO:0018130//GO:0071704//GO:2001141//GO:0034645//GO:0090304//GO:0031323//GO:0009889//GO:0044237//GO:0044271//GO:0019222//GO:0034654//GO:0019438//GO:2000112//GO:0044249//GO:0050794//GO:0043170//GO:0006139//GO:…	RNA biosynthetic process//biological_process//regulation of biological process//regulation of cellular biosynthetic process//cellular nitrogen compound metabolic process//gene expression//regulation of primary metabolic process//nitrogen compound metabolic process//regulation of nitrogen compound metabolic process//regulation of gene expression//regulation of nucleobase-containing compound metabo…	GO:0005622//GO:0044464//GO:0005623//GO:0043227//GO:0043231//GO:0043229//GO:0044424//GO:0005575//GO:0005634//GO:0043226	intracellular//cell part//cell//membrane-bounded organelle//intracellular membrane-bounded organelle//intracellular organelle//intracellular part//cellular_component//nucleus//organelle	GO:0003676//GO:0097159//GO:0003700//GO:0003677//GO:0003674//GO:0043565//GO:0001071//GO:0005488	nucleic acid binding//organic cyclic compound binding//sequence-specific DNA binding transcription factor activity//DNA binding//molecular_function//sequence-specific DNA binding//nucleic acid binding transcription factor activity//binding
BnaA01g00320D	189	157	78	77	36	134	134	59	85	41	9.6354	8.79865	4.58897	4.29351	1.7576	6.58203	7.15368	3.23752	4.53193	1.91842	AT4G37680.2	-//-	gi|15235657|ref|NP_195483.1|	heptahelical transmembrane protein HHP4 [Arabidopsis thaliana] &gt;gi|334187249|ref|NP_001190946.1| heptahelical transmembrane protein HHP4 [Arabidopsis thaliana] &gt;gi|13430522|gb|AAK25883.1|AF360173_1 unknown protein [Arabidopsis thaliana] &gt;gi|4468993|emb|CAB38307.1| putative protein [Arabidopsis thaliana] &gt;gi|7270750|emb|CAB80433.1| putative protein [Arabidopsis thaliana] &gt;gi|1581061…	--	--	GO:0031224//GO:0044425//GO:0016021//GO:0005575//GO:0016020	intrinsic to membrane//membrane part//integral to membrane//cellular_component//membrane	GO:0015144//GO:0016772//GO:0022892//GO:0022804//GO:0016773//GO:0022857//GO:0022891//GO:0008982//GO:0003824//GO:0003674//GO:0016740//GO:0005215	carbohydrate transmembrane transporter activity//transferase activity, transferring phosphorus-containing groups//substrate-specific transporter activity//active transmembrane transporter activity//phosphotransferase activity, alcohol group as acceptor//transmembrane transporter activity//substrate-specific transmembrane transporter activity//protein-N(PI)-phosphohistidine-sugar phosphotransferas…
BnaA01g00340D	69	39	26	28	56	41	30	11	14	56	2.14493	1.33271	0.932718	0.951997	1.6671	1.22799	0.976567	0.368052	0.455144	1.59773	AT4G37670.2	-//-	gi|42573209|ref|NP_974701.1|	N-acetyl-l-glutamate synthase 2 [Arabidopsis thaliana] &gt;gi|544604192|sp|B5X4Z4.1|NAGS2_ARATH RecName: Full=Probable amino-acid acetyltransferase NAGS2, chloroplastic; AltName: Full=N-acetylglutamate synthase 2; Flags: Precursor &gt;gi|209414522|gb|ACI46501.1| At4g37670 [Arabidopsis thaliana] &gt;gi|332661422|gb|AEE86822.1| N-acetyl-l-glutamate synthase 2 [Arabidopsis thaliana]	--	--	--	--	GO:0016747//GO:0016746//GO:0016410//GO:0003824//GO:0016740//GO:0016407//GO:0008080//GO:0003674	transferase activity, transferring acyl groups other than amino-acyl groups//transferase activity, transferring acyl groups//N-acyltransferase activity//catalytic activity//transferase activity//acetyltransferase activity//N-acetyltransferase activity//molecular_function
BnaA01g00350D	0	0	0	1	0	0	0	0	0	0	0	0	0	0.366841	0	0	0	0	0	0	AT2G37970.1	-//-	gi|13877685|gb|AAK43920.1|AF370601_1	Unknown protein [Arabidopsis thaliana] &gt;gi|15451064|gb|AAK96803.1| Unknown protein [Arabidopsis thaliana] &gt;gi|20148421|gb|AAM10101.1| unknown protein [Arabidopsis thaliana]	-//-	-//-	-//-	-//-	-//-	-//-
BnaA01g00360D	5	2	4	3	0	19	13	16	7	0	0.254905	0.112085	0.235332	0.16728	0	0.933273	0.694013	0.877972	0.373218	0	AT4G37610.1	-//-	gi|18420081|ref|NP_568031.1|	BTB and TAZ domain protein 5 [Arabidopsis thaliana] &gt;gi|75255062|sp|Q6EJ98.1|BT5_ARATH RecName: Full=BTB/POZ and TAZ domain-containing protein 5; AltName: Full=BTB and TAZ domain protein 5 &gt;gi|36955924|gb|AAQ87008.1| BTB and TAZ domain protein 5 [Arabidopsis thaliana] &gt;gi|94442425|gb|ABF19000.1| At4g37610 [Arabidopsis thaliana] &gt;gi|332661416|gb|AEE86816.1| BTB and TAZ domain protein 5…	GO:0046483//GO:0018130//GO:0071704//GO:2001141//GO:0090304//GO:0034645//GO:0034641//GO:0010467//GO:0080090//GO:0051171//GO:0006807//GO:0010468//GO:0019219//GO:0006355//GO:0051252//GO:0044260//GO:0008152//GO:0032774//GO:0008150//GO:0050789//GO:0031326//GO:0060255//GO:0065007//GO:0009059//GO:0044238//GO:0009058//GO:0006139//GO:0006351//GO:0009987//GO:0010556//GO:0006725//GO:0016070//GO:0019222//GO:…	heterocycle metabolic process//heterocycle biosynthetic process//organic substance metabolic process//regulation of RNA biosynthetic process//nucleic acid metabolic process//cellular macromolecule biosynthetic process//cellular nitrogen compound metabolic process//gene expression//regulation of primary metabolic process//regulation of nitrogen compound metabolic process//nitrogen compound metabol…	GO:0043227//GO:0005623//GO:0005622//GO:0044464//GO:0005634//GO:0043226//GO:0005575//GO:0044424//GO:0043231//GO:0043229	membrane-bounded organelle//cell//intracellular//cell part//nucleus//organelle//cellular_component//intracellular part//intracellular membrane-bounded organelle//intracellular organelle	GO:0016747//GO:0043169//GO:0016410//GO:0016746//GO:0043167//GO:0000988//GO:0000989//GO:0046872//GO:0005515//GO:0005488//GO:0003824//GO:0046914//GO:0004402//GO:0016407//GO:0016740//GO:0008080//GO:0003674//GO:0003712//GO:0008270	transferase activity, transferring acyl groups other than amino-acyl groups//cation binding//N-acyltransferase activity//transferase activity, transferring acyl groups//ion binding//protein binding transcription factor activity//transcription factor binding transcription factor activity//metal ion binding//protein binding//binding//catalytic activity//transition metal ion binding//histone acetylt…
BnaA01g00370D	9	1	0	0	0	6	3	1	0	0	0.438931	0.0536119	0	0	0	0.281937	0.153211	0.0524936	0	0	AT4G37580.1	-//-	gi|40642608|emb|CAC80824.1|	putative N-acetyltransferase hookless1 [Brassica napus]	--	--	--	--	GO:0016407//GO:0016740//GO:0003674//GO:0008080//GO:0003824//GO:0016747//GO:0016410//GO:0016746	acetyltransferase activity//transferase activity//molecular_function//N-acetyltransferase activity//catalytic activity//transferase activity, transferring acyl groups other than amino-acyl groups//N-acyltransferase activity//transferase activity, transferring acyl groups
BnaA01g00380D	105	168	103	59	2	99	150	94	83	1	4.43129	7.79397	5.01639	2.72337	0.0808316	4.02553	6.62901	4.26994	3.66333	0.038734	AT4G37560.1	-//-	gi|18420071|ref|NP_568029.1|	acetamidase/formamidase family protein [Arabidopsis thaliana] &gt;gi|23297225|gb|AAN12921.1| putative formamidase [Arabidopsis thaliana] &gt;gi|332661412|gb|AEE86812.1| acetamidase/formamidase family protein [Arabidopsis thaliana]	GO:0008150//GO:0008152	biological_process//metabolic process	--	--	GO:0003674//GO:0016810//GO:0003824//GO:0016787//GO:0016811	molecular_function//hydrolase activity, acting on carbon-nitrogen (but not peptide) bonds//catalytic activity//hydrolase activity//hydrolase activity, acting on carbon-nitrogen (but not peptide) bonds, in linear amides
BnaA01g00390D	894	1096	1089	1313	389	439	589	511	354	71	37.7293	50.8464	53.0374	60.6065	15.7217	17.8506	26.0299	23.2121	15.6243	2.75011	AT4G37560.1	sp|Q50228|FMDA_METME Formamidase OS=Methylophilus methylotrophus GN=fmdA PE=1 SV=1//7.68657e-142	gi|18420071|ref|NP_568029.1|	acetamidase/formamidase family protein [Arabidopsis thaliana] &gt;gi|23297225|gb|AAN12921.1| putative formamidase [Arabidopsis thaliana] &gt;gi|332661412|gb|AEE86812.1| acetamidase/formamidase family protein [Arabidopsis thaliana]	GO:0008150//GO:0008152	biological_process//metabolic process	--	--	GO:0003674//GO:0016810//GO:0003824//GO:0016787//GO:0016811	molecular_function//hydrolase activity, acting on carbon-nitrogen (but not peptide) bonds//catalytic activity//hydrolase activity//hydrolase activity, acting on carbon-nitrogen (but not peptide) bonds, in linear amides
BnaA01g00400D	30	50	19	33	0	19	46	21	20	0	2.40981	4.4151	1.76128	2.89928	0	1.47049	3.86934	1.81566	1.68015	0	AT4G37540.1	-//-	gi|21592894|gb|AAM64844.1|	unknown [Arabidopsis thaliana]	-//-	-//-	-//-	-//-	-//-	-//-
BnaA01g00410D	93	32	7	24	0	117	102	44	41	0	5.43719	2.0566	0.472283	1.53467	0	6.59059	6.24465	2.76883	2.50687	0	AT4G37520.1	-//-	gi|1546708|emb|CAA67362.1|	peroxidase ATP9a [Arabidopsis thaliana]	GO:0006979//GO:0050896//GO:0006950//GO:0008152//GO:0055114//GO:0008150	response to oxidative stress//response to stimulus//response to stress//metabolic process//oxidation-reduction process//biological_process	--	--	GO:0005488//GO:0003824//GO:0016684//GO:0020037//GO:0003674//GO:0004601//GO:0046906//GO:0016209//GO:0097159//GO:0016491	binding//catalytic activity//oxidoreductase activity, acting on peroxide as acceptor//heme binding//molecular_function//peroxidase activity//tetrapyrrole binding//antioxidant activity//organic cyclic compound binding//oxidoreductase activity
BnaA01g00420D	509	187	126	92	258	405	192	109	89	244	17.4704	7.0556	4.99077	3.45371	8.48035	13.3933	6.90084	4.02683	3.1947	7.68644	AT4G37510.1	sp|Q5L0Q3|RNC_GEOKA Ribonuclease 3 OS=Geobacillus kaustophilus (strain HTA426) GN=rnc PE=3 SV=1//1.19188e-08	gi|297798116|ref|XP_002866942.1|	ribonuclease III family protein [Arabidopsis lyrata subsp. lyrata] &gt;gi|297312778|gb|EFH43201.1| ribonuclease III family protein [Arabidopsis lyrata subsp. lyrata]	GO:0044260//GO:0008152//GO:0006396//GO:0006807//GO:0010467//GO:0034641//GO:0008150//GO:0090304//GO:0071704//GO:0046483//GO:0043170//GO:0044237//GO:0044238//GO:0016070//GO:0006725//GO:0009987//GO:0006139	cellular macromolecule metabolic process//metabolic process//RNA processing//nitrogen compound metabolic process//gene expression//cellular nitrogen compound metabolic process//biological_process//nucleic acid metabolic process//organic substance metabolic process//heterocycle metabolic process//macromolecule metabolic process//cellular metabolic process//primary metabolic process//RNA metabolic …	--	--	GO:0016787//GO:0016891//GO:0004540//GO:0097159//GO:0003723//GO:0003676//GO:0004525//GO:0004518//GO:0004519//GO:0016893//GO:0003674//GO:0016788//GO:0003824//GO:0005488//GO:0004521	hydrolase activity//endoribonuclease activity, producing 5'-phosphomonoesters//ribonuclease activity//organic cyclic compound binding//RNA binding//nucleic acid binding//ribonuclease III activity//nuclease activity//endonuclease activity//endonuclease activity, active with either ribo- or deoxyribonucleic acids and producing 5'-phosphomonoesters//molecular_function//hydrolase activity, acting on …
BnaA01g00430D	133	71	4	2	7	192	80	18	4	8	5.92698	3.47815	0.20571	0.0974822	0.298738	8.24385	3.73326	0.863391	0.186423	0.327207	AT4G37490.1	sp|P30183|CCB11_ARATH Cyclin-B1-1 OS=Arabidopsis thaliana GN=CYCB1-1 PE=1 SV=2//0	gi|297798120|ref|XP_002866944.1|	cyclin [Arabidopsis lyrata subsp. lyrata] &gt;gi|297312780|gb|EFH43203.1| cyclin [Arabidopsis lyrata subsp. lyrata]	--	--	GO:0043227//GO:0005623//GO:0005622//GO:0044464//GO:0005634//GO:0043226//GO:0005575//GO:0044424//GO:0043229//GO:0043231	membrane-bounded organelle//cell//intracellular//cell part//nucleus//organelle//cellular_component//intracellular part//intracellular organelle//intracellular membrane-bounded organelle	--	--
BnaA01g00440D	350	258	185	213	256	294	162	138	138	186	6.55363	5.31057	3.99759	4.36221	4.59054	5.30405	3.17647	2.78128	2.7024	3.19652	AT4G37460.1	-//-	gi|186517170|ref|NP_195462.3|	suppressor of RPS4-RLD 1 [Arabidopsis thaliana] &gt;gi|332661397|gb|AEE86797.1| suppressor of RPS4-RLD 1 [Arabidopsis thaliana]	--	--	--	--	GO:0005488//GO:0005515//GO:0003674	binding//protein binding//molecular_function
BnaA01g00450D	326	403	122	54	1	476	502	139	120	1	34.818	47.3151	15.0369	6.30803	0.102281	48.9824	56.1444	15.9792	13.4037	0.0980251	0	-//-	gi|297798126|ref|XP_002866947.1|	expressed protein [Arabidopsis lyrata subsp. lyrata] &gt;gi|297312783|gb|EFH43206.1| expressed protein [Arabidopsis lyrata subsp. lyrata]	--	--	GO:0016020//GO:0005575	membrane//cellular_component	--	--
BnaA01g00460D	142	176	85	79	28	143	156	79	71	24	5.13183	6.99205	3.54499	3.12266	0.969062	4.97928	5.90371	3.07301	2.68348	0.796061	AT4G37445.1	-//-	gi|18420040|ref|NP_568026.1|	uncharacterized protein [Arabidopsis thaliana] &gt;gi|332661395|gb|AEE86795.1| uncharacterized protein AT4G37445 [Arabidopsis thaliana]	-//-	-//-	-//-	-//-	-//-	-//-
BnaA01g00480D	36	34	23	26	1	37	7	15	14	3	2.00654	2.08321	1.4794	1.58501	0.0533771	1.98698	0.408564	0.89989	0.816074	0.153468	AT1G01355.1	-//-	gi|9294534|dbj|BAB02797.1|	unnamed protein product [Arabidopsis thaliana]	--	--	--	--	GO:0046914//GO:0005488//GO:0008270//GO:0003674//GO:0043169//GO:0097159//GO:0003676//GO:0046872//GO:0043167	transition metal ion binding//binding//zinc ion binding//molecular_function//cation binding//organic cyclic compound binding//nucleic acid binding//metal ion binding//ion binding
BnaA01g00490D	37	15	12	4	0	25	29	11	5	0	5.89467	2.62698	2.20624	0.696998	0	3.83747	4.83807	1.88627	0.833076	0	AT4G37445.1	-//-	gi|18420040|ref|NP_568026.1|	uncharacterized protein [Arabidopsis thaliana] &gt;gi|332661395|gb|AEE86795.1| uncharacterized protein AT4G37445 [Arabidopsis thaliana]	-//-	-//-	-//-	-//-	-//-	-//-
BnaA01g00500D	57	36	24	41	17	35	27	27	15	7	2.85267	1.98055	1.38612	2.24426	0.814769	1.68768	1.415	1.45443	0.785098	0.321533	AT4G37440.1	-//-	gi|15235560|ref|NP_195460.1|	uncharacterized protein [Arabidopsis thaliana] &gt;gi|4468810|emb|CAB38211.1| putative protein [Arabidopsis thaliana] &gt;gi|7270726|emb|CAB80409.1| putative protein [Arabidopsis thaliana] &gt;gi|17381148|gb|AAL36386.1| unknown protein [Arabidopsis thaliana] &gt;gi|20465735|gb|AAM20336.1| unknown protein [Arabidopsis thaliana] &gt;gi|332661393|gb|AEE86793.1| uncharacterized protein AT4G37440 [Ara…	-//-	-//-	-//-	-//-	-//-	-//-
BnaA01g00510D	89	109	118	142	205	130	128	143	285	127	3.53006	4.75255	5.40116	6.16019	7.78675	4.96801	5.31641	6.10494	11.8221	4.62325	AT4G37430.1	-//-	gi|15235559|ref|NP_195459.1|	cytochrome P450 81F1 [Arabidopsis thaliana] &gt;gi|12643629|sp|O65790.2|C81F1_ARATH RecName: Full=Cytochrome P450 81F1 &gt;gi|4468809|emb|CAB38210.1| cytochrome P450 monooxygenase (CYP91A2) [Arabidopsis thaliana] &gt;gi|7270725|emb|CAB80408.1| cytochrome P450 monooxygenase (CYP91A2) [Arabidopsis thaliana] &gt;gi|14532440|gb|AAK63948.1| AT4g37430/F6G17_80 [Arabidopsis thaliana] &gt;gi|332661392|gb…	GO:0008150//GO:0055114//GO:0008152	biological_process//oxidation-reduction process//metabolic process	--	--	GO:0005506//GO:0046914//GO:0005488//GO:0003824//GO:0003674//GO:0020037//GO:0043169//GO:0016705//GO:0016491//GO:0097159//GO:0046872//GO:0046906//GO:0043167	iron ion binding//transition metal ion binding//binding//catalytic activity//molecular_function//heme binding//cation binding//oxidoreductase activity, acting on paired donors, with incorporation or reduction of molecular oxygen//oxidoreductase activity//organic cyclic compound binding//metal ion binding//tetrapyrrole binding//ion binding
BnaA01g00520D	78	1	23	8	0	25	12	1	6	1	2.98836	0.042116	1.0169	0.335229	0	0.922839	0.481434	0.0412374	0.240407	0.0351633	AT4G37430.1	-//-	gi|15235559|ref|NP_195459.1|	cytochrome P450 81F1 [Arabidopsis thaliana] &gt;gi|12643629|sp|O65790.2|C81F1_ARATH RecName: Full=Cytochrome P450 81F1 &gt;gi|4468809|emb|CAB38210.1| cytochrome P450 monooxygenase (CYP91A2) [Arabidopsis thaliana] &gt;gi|7270725|emb|CAB80408.1| cytochrome P450 monooxygenase (CYP91A2) [Arabidopsis thaliana] &gt;gi|14532440|gb|AAK63948.1| AT4g37430/F6G17_80 [Arabidopsis thaliana] &gt;gi|332661392|gb…	GO:0008150//GO:0055114//GO:0008152	biological_process//oxidation-reduction process//metabolic process	--	--	GO:0097159//GO:0016491//GO:0046872//GO:0043167//GO:0046906//GO:0043169//GO:0016705//GO:0003674//GO:0020037//GO:0005506//GO:0046914//GO:0005488//GO:0003824	organic cyclic compound binding//oxidoreductase activity//metal ion binding//ion binding//tetrapyrrole binding//cation binding//oxidoreductase activity, acting on paired donors, with incorporation or reduction of molecular oxygen//molecular_function//heme binding//iron ion binding//transition metal ion binding//binding//catalytic activity
BnaA01g00570D	32	124	258	193	74	26	80	284	353	18	1.29339	5.50945	12.034	8.53196	2.86431	1.01251	3.38598	12.3552	14.9214	0.667732	AT4G37400.1	sp|O65790|C81F1_ARATH Cytochrome P450 81F1 OS=Arabidopsis thaliana GN=CYP81F1 PE=2 SV=2//0	gi|297802214|ref|XP_002868991.1|	CYP81F3 [Arabidopsis lyrata subsp. lyrata] &gt;gi|297314827|gb|EFH45250.1| CYP81F3 [Arabidopsis lyrata subsp. lyrata]	GO:0008152//GO:0055114//GO:0008150	metabolic process//oxidation-reduction process//biological_process	--	--	GO:0005488//GO:0003824//GO:0046914//GO:0005506//GO:0020037//GO:0003674//GO:0016705//GO:0043169//GO:0043167//GO:0046906//GO:0046872//GO:0097159//GO:0016491	binding//catalytic activity//transition metal ion binding//iron ion binding//heme binding//molecular_function//oxidoreductase activity, acting on paired donors, with incorporation or reduction of molecular oxygen//cation binding//ion binding//tetrapyrrole binding//metal ion binding//organic cyclic compound binding//oxidoreductase activity
BnaA01g00580D	700	146	97	107	25	1562	423	489	1934	220	22.7594	5.21823	3.63954	3.80504	0.778416	48.9317	14.4019	17.1129	65.762	6.56502	AT4G37390.1	sp|O22190|GH33_ARATH Indole-3-acetic acid-amido synthetase GH3.3 OS=Arabidopsis thaliana GN=GH3.3 PE=1 SV=1//0	gi|15235538|ref|NP_195455.1|	indole-3-acetic acid-amido synthetase GH3.2 [Arabidopsis thaliana] &gt;gi|4468805|emb|CAB38206.1| auxin-responsive GH3-like protein [Arabidopsis thaliana] &gt;gi|7270721|emb|CAB80404.1| auxin-responsive GH3-like protein [Arabidopsis thaliana] &gt;gi|332661387|gb|AEE86787.1| indole-3-acetic acid-amido synthetase GH3.2 [Arabidopsis thaliana]	-//-	-//-	-//-	-//-	-//-	-//-
BnaA01g00590D	4	5	8	37	37	2	6	6	43	49	0.24748	0.340063	0.571194	2.50378	2.19226	0.119222	0.38873	0.399563	2.78231	2.78245	AT4G37370.1	-//-	gi|297798136|ref|XP_002866952.1|	CYP81D8 [Arabidopsis lyrata subsp. lyrata] &gt;gi|297312788|gb|EFH43211.1| CYP81D8 [Arabidopsis lyrata subsp. lyrata]	GO:0008152//GO:0055114//GO:0008150	metabolic process//oxidation-reduction process//biological_process	--	--	GO:0043167//GO:0046906//GO:0046872//GO:0097159//GO:0016491//GO:0016705//GO:0043169//GO:0020037//GO:0003674//GO:0005488//GO:0003824//GO:0046914//GO:0005506	ion binding//tetrapyrrole binding//metal ion binding//organic cyclic compound binding//oxidoreductase activity//oxidoreductase activity, acting on paired donors, with incorporation or reduction of molecular oxygen//cation binding//heme binding//molecular_function//binding//catalytic activity//transition metal ion binding//iron ion binding
BnaA01g00600D	1171	475	440	515	1	1496	609	418	411	0	43.5545	19.4213	18.8861	20.9506	0.0356194	53.6111	23.7197	16.7342	15.9873	0	AT4G37310.1	sp|Q9FG65|C81D1_ARATH Cytochrome P450 81D1 OS=Arabidopsis thaliana GN=CYP81D1 PE=2 SV=1//1.28631e-153	gi|297798146|ref|XP_002866957.1|	CYP81H1 [Arabidopsis lyrata subsp. lyrata] &gt;gi|297312793|gb|EFH43216.1| CYP81H1 [Arabidopsis lyrata subsp. lyrata]	GO:0008152//GO:0055114//GO:0008150	metabolic process//oxidation-reduction process//biological_process	--	--	GO:0043167//GO:0046906//GO:0046872//GO:0097159//GO:0016491//GO:0016705//GO:0043169//GO:0020037//GO:0003674//GO:0005488//GO:0003824//GO:0046914//GO:0005506	ion binding//tetrapyrrole binding//metal ion binding//organic cyclic compound binding//oxidoreductase activity//oxidoreductase activity, acting on paired donors, with incorporation or reduction of molecular oxygen//cation binding//heme binding//molecular_function//binding//catalytic activity//transition metal ion binding//iron ion binding
BnaA01g00610D	891	1161	1237	868	19	1166	1581	1287	1186	34	98.4625	141.037	157.752	104.912	2.01074	124.148	182.954	153.082	137.067	3.44845	AT4G37300.1	-//-	gi|15235514|ref|NP_195447.1|	protein maternal effect embryo arrest 59 [Arabidopsis thaliana] &gt;gi|13877859|gb|AAK44007.1|AF370192_1 unknown protein [Arabidopsis thaliana] &gt;gi|2464852|emb|CAB16754.1| putative protein [Arabidopsis thaliana] &gt;gi|7270713|emb|CAB80396.1| putative protein [Arabidopsis thaliana] &gt;gi|14517512|gb|AAK62646.1| AT4g37300/C7A10_60 [Arabidopsis thaliana] &gt;gi|15809770|gb|AAL06813.1| AT4g37300…	-//-	-//-	-//-	-//-	-//-	-//-
BnaA01g00620D	1	2	0	7	13	1	0	0	0	1	0.0610794	0.134287	0	0.467634	0.760411	0.0588494	0	0	0	0.0560591	AT4G37330.1	-//-	gi|297798142|ref|XP_002866955.1|	CYP81D4 [Arabidopsis lyrata subsp. lyrata] &gt;gi|297312791|gb|EFH43214.1| CYP81D4 [Arabidopsis lyrata subsp. lyrata]	GO:0008152//GO:0008150//GO:0055114	metabolic process//biological_process//oxidation-reduction process	--	--	GO:0005506//GO:0046914//GO:0003824//GO:0005488//GO:0020037//GO:0003674//GO:0016705//GO:0043169//GO:0046906//GO:0043167//GO:0016491//GO:0097159//GO:0046872	iron ion binding//transition metal ion binding//catalytic activity//binding//heme binding//molecular_function//oxidoreductase activity, acting on paired donors, with incorporation or reduction of molecular oxygen//cation binding//tetrapyrrole binding//ion binding//oxidoreductase activity//organic cyclic compound binding//metal ion binding
BnaA01g00630D	0	1	0	0	0	0	0	0	0	0	0	0.238817	0	0	0	0	0	0	0	0	AT4G37295.1	-//-	gi|18420013|ref|NP_568023.1|	uncharacterized protein [Arabidopsis thaliana] &gt;gi|21554774|gb|AAM63687.1| unknown [Arabidopsis thaliana] &gt;gi|89111828|gb|ABD60686.1| At4g37295 [Arabidopsis thaliana] &gt;gi|332661378|gb|AEE86778.1| uncharacterized protein AT4G37295 [Arabidopsis thaliana]	-//-	-//-	-//-	-//-	-//-	-//-
BnaA01g00640D	1	0	0	0	0	2	0	2	2	0	0.222301	0	0	0	0	0.428369	0	0.478546	0.464973	0	AT4G37290.1	-//-	gi|18420011|ref|NP_568022.1|	uncharacterized protein [Arabidopsis thaliana] &gt;gi|332661377|gb|AEE86777.1| uncharacterized protein AT4G37290 [Arabidopsis thaliana]	-//-	-//-	-//-	-//-	-//-	-//-
BnaA01g00650D	378	235	228	312	86	356	214	217	134	57	22.725	15.5306	15.8183	20.5154	4.95131	20.621	13.4723	14.0419	8.42507	3.14513	AT4G37280.1	sp|Q6AYU1|MO4L1_RAT Mortality factor 4-like protein 1 OS=Rattus norvegicus GN=Morf4l1 PE=2 SV=1//1.01576e-50	gi|18420009|ref|NP_568021.1|	MRG family protein [Arabidopsis thaliana] &gt;gi|14335028|gb|AAK59778.1| AT4g37280/C7A10_80 [Arabidopsis thaliana] &gt;gi|22655420|gb|AAM98302.1| At4g37280/C7A10_80 [Arabidopsis thaliana] &gt;gi|332661376|gb|AEE86776.1| MRG family protein [Arabidopsis thaliana]	-//-	-//-	-//-	-//-	-//-	-//-
BnaA01g00660D	397	306	294	246	105	411	359	210	254	75	9.27847	7.86168	7.92951	6.28832	2.35009	9.25497	8.78612	5.28273	6.20835	1.60879	AT4G37270.1	sp|Q9M3H5|HMA1_ARATH Probable cadmium/zinc-transporting ATPase HMA1, chloroplastic OS=Arabidopsis thaliana GN=HMA1 PE=1 SV=2//0	gi|15235511|ref|NP_195444.1|	putative cadmium/zinc-transporting ATPase HMA1 [Arabidopsis thaliana] &gt;gi|12643808|sp|Q9M3H5.2|HMA1_ARATH RecName: Full=Probable cadmium/zinc-transporting ATPase HMA1, chloroplastic; AltName: Full=Protein HEAVY METAL ATPASE 1; Flags: Precursor &gt;gi|4006855|emb|CAB16773.1| Cu2+-transporting ATPase-like protein [Arabidopsis thaliana] &gt;gi|7270710|emb|CAB80393.1| Cu2+-transporting ATPase-like…	--	--	--	--	GO:0043169//GO:0097159//GO:0046872//GO:0043167//GO:0000166//GO:0008430//GO:0005488//GO:0003674	cation binding//organic cyclic compound binding//metal ion binding//ion binding//nucleotide binding//selenium binding//binding//molecular_function
BnaA01g00670D	538	213	193	279	1574	571	190	219	246	1551	34.2847	14.9213	14.1935	19.4462	96.0578	35.0591	12.6791	15.0216	16.3949	90.7154	AT4G37260.1	sp|Q9FDW1|MYB44_ARATH Transcription factor MYB44 OS=Arabidopsis thaliana GN=MYB44 PE=2 SV=1//2.10232e-88	gi|15235484|ref|NP_195443.1|	myb domain protein 73 [Arabidopsis thaliana] &gt;gi|2464855|emb|CAB16756.1| myb-related protein [Arabidopsis thaliana] &gt;gi|7270709|emb|CAB80392.1| myb-related protein [Arabidopsis thaliana] &gt;gi|17380912|gb|AAL36268.1| putative myb-related protein [Arabidopsis thaliana] &gt;gi|20258981|gb|AAM14206.1| putative myb-related protein [Arabidopsis thaliana] &gt;gi|41619352|gb|AAS10083.1| MYB trans…	--	--	--	--	GO:0005488//GO:0003674//GO:0003682	binding//molecular_function//chromatin binding
BnaA01g00680D	81	83	48	37	2	86	76	48	42	2	2.03756	2.29515	1.39341	1.01798	0.0481799	2.08435	2.00196	1.29963	1.10492	0.046175	AT4G37250.1	-//-	gi|18086496|gb|AAL57701.1|	AT4g37250/C7A10_110 [Arabidopsis thaliana] &gt;gi|25090184|gb|AAN72248.1| At4g37250/C7A10_110 [Arabidopsis thaliana]	GO:0006793//GO:0071704//GO:0006468//GO:0008150//GO:0006464//GO:0019538//GO:0043412//GO:0044260//GO:0008152//GO:0016310//GO:0009987//GO:0044238//GO:0044237//GO:0006796//GO:0044267//GO:0043170	phosphorus metabolic process//organic substance metabolic process//protein phosphorylation//biological_process//protein modification process//protein metabolic process//macromolecule modification//cellular macromolecule metabolic process//metabolic process//phosphorylation//cellular process//primary metabolic process//cellular metabolic process//phosphate-containing compound metabolic process//ce…	GO:0031224//GO:0016021//GO:0044425//GO:0005575//GO:0016020	intrinsic to membrane//integral to membrane//membrane part//cellular_component//membrane	GO:0016773//GO:0035639//GO:0070011//GO:0032549//GO:0032553//GO:0001883//GO:0032559//GO:0004175//GO:0017076//GO:0016772//GO:0097159//GO:0043168//GO:0004222//GO:0016301//GO:0001882//GO:0030554//GO:0016787//GO:0043167//GO:0032550//GO:0000166//GO:0005488//GO:0003824//GO:0005515//GO:0008233//GO:0003674//GO:0004672//GO:0016740//GO:0032555//GO:0008237//GO:0005524	phosphotransferase activity, alcohol group as acceptor//purine ribonucleoside triphosphate binding//peptidase activity, acting on L-amino acid peptides//ribonucleoside binding//ribonucleotide binding//purine nucleoside binding//adenyl ribonucleotide binding//endopeptidase activity//purine nucleotide binding//transferase activity, transferring phosphorus-containing groups//organic cyclic compound …
BnaA01g00690D	26	71	17	2	300	41	94	39	5	188	1.32551	3.97901	1.00016	0.11152	14.6467	2.0139	5.01825	2.14006	0.266584	8.79665	AT4G36880.1	sp|P25251|CYSP4_BRANA Cysteine proteinase COT44 (Fragment) OS=Brassica napus PE=2 SV=1//0	gi|255032|gb|AAB23155.1|	COT44=cysteine proteinase homolog [Brassica napus, seedling, rapid cycling base population CrGC5, Peptide, 328 aa]	GO:0044255//GO:0046486//GO:0006661//GO:0046467//GO:0006644//GO:0034645//GO:0006793//GO:0071704//GO:0006664//GO:0008152//GO:0044260//GO:0043412//GO:0009247//GO:0090407//GO:0008150//GO:0019538//GO:0006464//GO:0006508//GO:0046488//GO:0019637//GO:0006643//GO:0009059//GO:0044238//GO:0046474//GO:0009058//GO:0009987//GO:0006505//GO:0006506//GO:0045017//GO:0008654//GO:0042157//GO:0042158//GO:0006497//GO:…	cellular lipid metabolic process//glycerolipid metabolic process//phosphatidylinositol biosynthetic process//membrane lipid biosynthetic process//phospholipid metabolic process//cellular macromolecule biosynthetic process//phosphorus metabolic process//organic substance metabolic process//glycolipid metabolic process//metabolic process//cellular macromolecule metabolic process//macromolecule modi…	--	--	GO:0070011//GO:0004175//GO:0004197//GO:0016787//GO:0003824//GO:0016758//GO:0008234//GO:0016757//GO:0003674//GO:0016740//GO:0008233	peptidase activity, acting on L-amino acid peptides//endopeptidase activity//cysteine-type endopeptidase activity//hydrolase activity//catalytic activity//transferase activity, transferring hexosyl groups//cysteine-type peptidase activity//transferase activity, transferring glycosyl groups//molecular_function//transferase activity//peptidase activity
BnaA01g00700D	159	87	75	71	29	92	65	58	45	20	5.68176	3.41753	3.09286	2.77496	0.992415	3.16753	2.43229	2.23083	1.68172	0.655944	AT4G36890.1	-//-	gi|297802230|ref|XP_002868999.1|	glycosyl transferase family 43 protein [Arabidopsis lyrata subsp. lyrata] &gt;gi|297314835|gb|EFH45258.1| glycosyl transferase family 43 protein [Arabidopsis lyrata subsp. lyrata]	GO:0009987//GO:0015672//GO:0034220//GO:0006818//GO:0055085//GO:0006810//GO:0015991//GO:0015992//GO:0051179//GO:0015988//GO:0051234//GO:0008150//GO:0006811//GO:0006812	cellular process//monovalent inorganic cation transport//ion transmembrane transport//hydrogen transport//transmembrane transport//transport//ATP hydrolysis coupled proton transport//proton transport//localization//energy coupled proton transport, against electrochemical gradient//establishment of localization//biological_process//ion transport//cation transport	GO:0005575//GO:0016020//GO:0033177//GO:0016469//GO:0043234//GO:0044425//GO:0032991	cellular_component//membrane//proton-transporting two-sector ATPase complex, proton-transporting domain//proton-transporting two-sector ATPase complex//protein complex//membrane part//macromolecular complex	GO:0015020//GO:0015018//GO:0003824//GO:0016758//GO:0003674//GO:0016740//GO:0015078//GO:0016757//GO:0005215//GO:0022890//GO:0015075//GO:0008194//GO:0022892//GO:0022857//GO:0008324//GO:0022891//GO:0015077	glucuronosyltransferase activity//galactosylgalactosylxylosylprotein 3-beta-glucuronosyltransferase activity//catalytic activity//transferase activity, transferring hexosyl groups//molecular_function//transferase activity//hydrogen ion transmembrane transporter activity//transferase activity, transferring glycosyl groups//transporter activity//inorganic cation transmembrane transporter activity//…
BnaA01g00710D	100	41	39	61	408	87	82	71	61	517	9.65549	4.35177	4.34562	6.44195	37.7263	8.09358	8.29095	7.37879	6.15971	45.8159	AT4G36900.1	sp|Q9SW63|RA210_ARATH Ethylene-responsive transcription factor RAP2-10 OS=Arabidopsis thaliana GN=RAP2-10 PE=2 SV=1//5.6724e-79	gi|15234561|ref|NP_195408.1|	ethylene-responsive transcription factor RAP2-10 [Arabidopsis thaliana] &gt;gi|75266501|sp|Q9SW63.1|RA210_ARATH RecName: Full=Ethylene-responsive transcription factor RAP2-10; AltName: Full=Protein RELATED TO APETALA2 10 &gt;gi|2464890|emb|CAB16766.1| TINY-like protein [Arabidopsis thaliana] &gt;gi|7270639|emb|CAB80356.1| TINY-like protein [Arabidopsis thaliana] &gt;gi|56236134|gb|AAV84523.1| At4…	GO:0016070//GO:0044283//GO:0010556//GO:0006725//GO:0009987//GO:0006351//GO:0006139//GO:0030001//GO:0009058//GO:0000041//GO:0044238//GO:0009059//GO:0065007//GO:0060255//GO:0044237//GO:0033013//GO:0009889//GO:0006766//GO:0031323//GO:0044249//GO:0006810//GO:0050794//GO:0043170//GO:2000112//GO:0019438//GO:0034654//GO:0019222//GO:0044271//GO:0044281//GO:0034645//GO:0090304//GO:2001141//GO:0006824//GO:…	RNA metabolic process//small molecule biosynthetic process//regulation of macromolecule biosynthetic process//cellular aromatic compound metabolic process//cellular process//transcription, DNA-dependent//nucleobase-containing compound metabolic process//metal ion transport//biosynthetic process//transition metal ion transport//primary metabolic process//macromolecule biosynthetic process//biologi…	GO:0005575//GO:0016020//GO:0044423//GO:0031224//GO:0019012//GO:0016021//GO:0044425//GO:0019031	cellular_component//membrane//virion part//intrinsic to membrane//virion//integral to membrane//membrane part//viral envelope	GO:0001071//GO:0003674//GO:0015087//GO:0005215//GO:0022890//GO:0015075//GO:0003700//GO:0046873//GO:0022892//GO:0022857//GO:0008324//GO:0046915//GO:0022891	nucleic acid binding transcription factor activity//molecular_function//cobalt ion transmembrane transporter activity//transporter activity//inorganic cation transmembrane transporter activity//ion transmembrane transporter activity//sequence-specific DNA binding transcription factor activity//metal ion transmembrane transporter activity//substrate-specific transporter activity//transmembrane tra…
BnaA01g00730D	176	166	201	181	1	80	81	93	60	0	9.69667	10.0537	12.7796	10.9069	0.0527618	4.24665	4.67317	5.515	3.45714	0	AT4G36930.1	sp|Q9FUA4|SPT_ARATH Transcription factor SPATULA OS=Arabidopsis thaliana GN=SPT PE=1 SV=1//7.74823e-127	gi|586962759|gb|AHK05707.1|	bHLH transcription factor SPT [Brassica oleracea var. capitata]	GO:0055085//GO:0006810//GO:0009987//GO:0030001//GO:0000041//GO:0008150//GO:0015675//GO:0072511//GO:0006811//GO:0006812//GO:0051179//GO:0006824//GO:0051234	transmembrane transport//transport//cellular process//metal ion transport//transition metal ion transport//biological_process//nickel ion transport//divalent inorganic cation transport//ion transport//cation transport//localization//cobalt ion transport//establishment of localization	GO:0005575//GO:0016020//GO:0016021//GO:0044425//GO:0031224	cellular_component//membrane//integral to membrane//membrane part//intrinsic to membrane	GO:0003674//GO:0015087//GO:0005215//GO:0046983//GO:0005488//GO:0005515//GO:0046872//GO:0008324//GO:0022891//GO:0043167//GO:0046915//GO:0022890//GO:0043169//GO:0015099//GO:0015075//GO:0022892//GO:0046873//GO:0022857	molecular_function//cobalt ion transmembrane transporter activity//transporter activity//protein dimerization activity//binding//protein binding//metal ion binding//cation transmembrane transporter activity//substrate-specific transmembrane transporter activity//ion binding//transition metal ion transmembrane transporter activity//inorganic cation transmembrane transporter activity//cation bindin…
BnaA01g00740D	12	9	0	0	0	7	14	3	3	0	0.646238	0.532797	0	0	0	0.363209	0.789506	0.173894	0.168962	0	AT4G36950.1	-//-	gi|145334247|ref|NP_001078504.1|	mitogen-activated protein kinase kinase kinase 21 [Arabidopsis thaliana] &gt;gi|17979279|gb|AAL49865.1| unknown protein [Arabidopsis thaliana] &gt;gi|20465439|gb|AAM20179.1| unknown protein [Arabidopsis thaliana] &gt;gi|332661323|gb|AEE86723.1| mitogen-activated protein kinase kinase kinase 21 [Arabidopsis thaliana]	GO:0044238//GO:0009987//GO:0043170//GO:0044237//GO:0006796//GO:0044267//GO:0006793//GO:0071704//GO:0006468//GO:0008152//GO:0044260//GO:0043412//GO:0016310//GO:0008150//GO:0006464//GO:0019538	primary metabolic process//cellular process//macromolecule metabolic process//cellular metabolic process//phosphate-containing compound metabolic process//cellular protein metabolic process//phosphorus metabolic process//organic substance metabolic process//protein phosphorylation//metabolic process//cellular macromolecule metabolic process//macromolecule modification//phosphorylation//biological…	--	--	GO:0005488//GO:0003824//GO:0032550//GO:0000166//GO:0005524//GO:0003674//GO:0004672//GO:0032555//GO:0016740//GO:0016773//GO:0035639//GO:0032553//GO:0032549//GO:0032559//GO:0001883//GO:0017076//GO:0016772//GO:0043167//GO:0097159//GO:0043168//GO:0016301//GO:0001882//GO:0030554	binding//catalytic activity//purine ribonucleoside binding//nucleotide binding//ATP binding//molecular_function//protein kinase activity//purine ribonucleotide binding//transferase activity//phosphotransferase activity, alcohol group as acceptor//purine ribonucleoside triphosphate binding//ribonucleotide binding//ribonucleoside binding//adenyl ribonucleotide binding//purine nucleoside binding//pu…
BnaA01g00750D	1	0	0	0	0	1	0	0	1	0	0.18561	0	0	0	0	0.178834	0	0	0.194115	0	AT4G36960.2	-//-	gi|122720941|gb|ABM66456.1|	RNA-binding protein [Brassica juncea]	-//-	-//-	-//-	-//-	-//-	-//-
BnaA01g00760D	282	109	96	117	108	130	102	63	43	35	12.5963	5.35217	4.94857	5.71603	4.61986	5.59482	4.77103	3.02893	2.00873	1.43488	AT4G36970.1	-//-	gi|15028061|gb|AAK76561.1|	unknown protein [Arabidopsis thaliana]	GO:0044237//GO:0016043//GO:0043170//GO:0006139//GO:0009987//GO:0006725//GO:0006259//GO:0044238//GO:0006323//GO:0071840//GO:0008150//GO:0034641//GO:0071103//GO:0006807//GO:0044260//GO:0008152//GO:0046483//GO:0071704//GO:0090304	cellular metabolic process//cellular component organization//macromolecule metabolic process//nucleobase-containing compound metabolic process//cellular process//cellular aromatic compound metabolic process//DNA metabolic process//primary metabolic process//DNA packaging//cellular component organization or biogenesis//biological_process//cellular nitrogen compound metabolic process//DNA conformat…	--	--	--	--
BnaA01g00770D	1167	719	940	1225	581	977	790	734	799	549	40.7127	27.5737	37.8442	46.7421	19.4109	32.8398	28.8604	27.5618	29.1516	17.5785	AT4G36980.2	-//-	gi|145334249|ref|NP_001078505.1|	uncharacterized protein [Arabidopsis thaliana] &gt;gi|332661328|gb|AEE86728.1| uncharacterized protein AT4G36980 [Arabidopsis thaliana]	GO:0043170//GO:0044249//GO:0050794//GO:2000112//GO:0034654//GO:0019438//GO:0044271//GO:0019222//GO:0044237//GO:0009889//GO:0031323//GO:0009058//GO:0060255//GO:0065007//GO:0009059//GO:0044238//GO:0016070//GO:0006725//GO:0010556//GO:0009987//GO:0006139//GO:0006351//GO:0044260//GO:0051252//GO:0008152//GO:0006355//GO:0051171//GO:0006807//GO:0019219//GO:0010468//GO:0080090//GO:0034641//GO:0010467//GO:…	macromolecule metabolic process//cellular biosynthetic process//regulation of cellular process//regulation of cellular macromolecule biosynthetic process//nucleobase-containing compound biosynthetic process//aromatic compound biosynthetic process//cellular nitrogen compound biosynthetic process//regulation of metabolic process//cellular metabolic process//regulation of biosynthetic process//regul…	GO:0044424//GO:0043232//GO:0044446//GO:0005694//GO:0043229//GO:0043231//GO:0044427//GO:0005634//GO:0043226//GO:0005575//GO:0043228//GO:0005623//GO:0000775//GO:0044464//GO:0005622//GO:0044422//GO:0043227	intracellular part//intracellular non-membrane-bounded organelle//intracellular organelle part//chromosome//intracellular organelle//intracellular membrane-bounded organelle//chromosomal part//nucleus//organelle//cellular_component//non-membrane-bounded organelle//cell//chromosome, centromeric region//cell part//intracellular//organelle part//membrane-bounded organelle	GO:0003682//GO:0003674//GO:0005488//GO:0097159//GO:0003676//GO:0003677	chromatin binding//molecular_function//binding//organic cyclic compound binding//nucleic acid binding//DNA binding
BnaA01g00780D	317	348	126	118	2	218	294	122	129	2	21.4906	25.9345	9.85765	8.74955	0.129846	14.2395	20.8715	8.90231	9.14611	0.124443	AT4G37000.1	sp|Q8LDU4|RCCR_ARATH Red chlorophyll catabolite reductase, chloroplastic OS=Arabidopsis thaliana GN=RCCR PE=1 SV=2//3.34877e-156	gi|106880170|emb|CAJ80767.1|	red chlorophyll catabolite reductase [Brassica napus]	-//-	-//-	-//-	-//-	-//-	-//-
BnaA01g00790D	76	61	37	96	1	71	71	57	63	2	8.02739	7.0827	4.50999	11.0904	0.101151	7.22547	7.853	6.4802	6.95918	0.193884	AT4G37010.2	-//-	gi|79326379|ref|NP_001031798.1|	centrin 2 [Arabidopsis thaliana] &gt;gi|332661335|gb|AEE86735.1| centrin 2 [Arabidopsis thaliana]	GO:0007154//GO:0008150//GO:0050789//GO:0023052//GO:0050794//GO:0051716//GO:0065007//GO:0009987//GO:0050896//GO:0007165	cell communication//biological_process//regulation of biological process//signaling//regulation of cellular process//cellular response to stimulus//biological regulation//cellular process//response to stimulus//signal transduction	GO:0044421//GO:0005576//GO:0005575//GO:0005578//GO:0031012	extracellular region part//extracellular region//cellular_component//proteinaceous extracellular matrix//extracellular matrix	GO:0043167//GO:0046872//GO:0005509//GO:0043169//GO:0003674//GO:0005515//GO:0005488	ion binding//metal ion binding//calcium ion binding//cation binding//molecular_function//protein binding//binding
BnaA01g00800D	137	70	45	56	75	125	74	51	51	50	7.44076	4.17929	2.82047	3.32658	3.90093	6.54114	4.20867	2.9814	2.89683	2.4924	AT4G37040.1	-//-	gi|18419957|ref|NP_568014.1|	methionine aminopeptidase 1D [Arabidopsis thaliana] &gt;gi|75172582|sp|Q9FV50.1|AMP1D_ARATH RecName: Full=Methionine aminopeptidase 1D, chloroplastic/mitochondrial; Short=MAP 1D; Short=MetAP 1D; AltName: Full=Peptidase M 1D; Flags: Precursor &gt;gi|11320960|gb|AAG33977.1|AF250963_1 methionine aminopeptidase-like protein [Arabidopsis thaliana] &gt;gi|21553973|gb|AAM63054.1| methionyl aminopeptidas…	-//-	-//-	-//-	-//-	-//-	-//-
BnaA01g00810D	265	172	59	26	0	109	163	35	40	0	12.4172	8.85963	3.19039	1.3325	0	4.92099	7.99803	1.76522	1.96018	0	AT4G37050.1	sp|Q2MY40|PAT11_SOLTU Patatin-11 OS=Solanum tuberosum PE=2 SV=1//5.99093e-96	gi|145354603|ref|NP_195422.3|	PATATIN-like protein 4 [Arabidopsis thaliana] &gt;gi|75097756|sp|O23181.2|PLP3_ARATH RecName: Full=Patatin-like protein 3; Short=AtPLP3; AltName: Full=Patatin-related phospholipase A IIbeta; Short=pPLAIIb; AltName: Full=Phospholipase A IVC; Short=AtPLAIVC &gt;gi|4006871|emb|CAB16789.1| patatin-like protein [Arabidopsis thaliana] &gt;gi|7270654|emb|CAB80371.1| patatin-like protein [Arabidopsis tha…	GO:0044238//GO:0006629//GO:0071704//GO:0008150//GO:0008152	primary metabolic process//lipid metabolic process//organic substance metabolic process//biological_process//metabolic process	--	--	--	--
BnaA01g00820D	11	295	1002	2123	2762	26	227	607	541	769	0.517972	15.2702	54.4495	109.339	124.551	1.1796	11.1932	30.7649	26.642	33.2346	AT4G37070.2	sp|Q2MY40|PAT11_SOLTU Patatin-11 OS=Solanum tuberosum PE=2 SV=1//2.91464e-96	gi|30690843|ref|NP_849511.1|	patatin-related phospholipase A [Arabidopsis thaliana] &gt;gi|75097754|sp|O23179.2|PLP1_ARATH RecName: Full=Patatin-like protein 1; Short=AtPLP1; AltName: Full=Patatin-related phospholipase A IIgamma; Short=pPLAIIg; AltName: Full=Phospholipase A IVA; Short=AtPLAIVA &gt;gi|4006869|emb|CAB16787.1| patatin-like protein [Arabidopsis thaliana] &gt;gi|7270656|emb|CAB80373.1| patatin-like protein [Arabi…	GO:0044238//GO:0006629//GO:0071704//GO:0008152//GO:0008150	primary metabolic process//lipid metabolic process//organic substance metabolic process//metabolic process//biological_process	--	--	--	--
BnaA01g00830D	1	0	0	1	0	0	0	0	0	0	0.0467429	0	0	0.0511245	0	0	0	0	0	0	AT4G37070.2	-//-	gi|30690843|ref|NP_849511.1|	patatin-related phospholipase A [Arabidopsis thaliana] &gt;gi|75097754|sp|O23179.2|PLP1_ARATH RecName: Full=Patatin-like protein 1; Short=AtPLP1; AltName: Full=Patatin-related phospholipase A IIgamma; Short=pPLAIIg; AltName: Full=Phospholipase A IVA; Short=AtPLAIVA &gt;gi|4006869|emb|CAB16787.1| patatin-like protein [Arabidopsis thaliana] &gt;gi|7270656|emb|CAB80373.1| patatin-like protein [Arabi…	GO:0009205//GO:0046390//GO:0006139//GO:0009141//GO:0006754//GO:0009987//GO:0009201//GO:0034220//GO:0006725//GO:0009199//GO:0015672//GO:0006818//GO:0044238//GO:0009206//GO:0042278//GO:0046128//GO:0046129//GO:0019693//GO:0009058//GO:0009142//GO:0055085//GO:0009150//GO:0009119//GO:0006753//GO:0009259//GO:0006796//GO:0072521//GO:0044237//GO:0046034//GO:0044271//GO:0009145//GO:0044281//GO:0072522//GO:…	purine ribonucleoside triphosphate metabolic process//ribose phosphate biosynthetic process//nucleobase-containing compound metabolic process//nucleoside triphosphate metabolic process//ATP biosynthetic process//cellular process//ribonucleoside triphosphate biosynthetic process//ion transmembrane transport//cellular aromatic compound metabolic process//ribonucleoside triphosphate metabolic proces…	--	--	GO:0042626//GO:0016887//GO:0019829//GO:0003824//GO:0043492//GO:0017111//GO:0016462//GO:0003674//GO:0015078//GO:0016820//GO:0005215//GO:0016818//GO:0015075//GO:0022890//GO:0022857//GO:0022804//GO:0022892//GO:0042625//GO:0046933//GO:0015399//GO:0008324//GO:0042623//GO:0022891//GO:0016817//GO:0016787//GO:0015077//GO:0015405	ATPase activity, coupled to transmembrane movement of substances//ATPase activity//cation-transporting ATPase activity//catalytic activity//ATPase activity, coupled to movement of substances//nucleoside-triphosphatase activity//pyrophosphatase activity//molecular_function//hydrogen ion transmembrane transporter activity//hydrolase activity, acting on acid anhydrides, catalyzing transmembrane move…
BnaA01g00850D	80	65	33	70	45	49	65	39	64	23	2.74091	2.44809	1.30476	2.62311	1.47648	1.61751	2.33203	1.43821	2.2932	0.723243	AT4G37080.3	-//-	gi|42573203|ref|NP_974698.1|	uncharacterized protein [Arabidopsis thaliana] &gt;gi|334187237|ref|NP_001190943.1| uncharacterized protein [Arabidopsis thaliana] &gt;gi|332661348|gb|AEE86748.1| uncharacterized protein AT4G37080 [Arabidopsis thaliana] &gt;gi|332661350|gb|AEE86750.1| uncharacterized protein AT4G37080 [Arabidopsis thaliana]	-//-	-//-	-//-	-//-	-//-	-//-
BnaA01g00860D	227	180	84	185	191	108	56	54	39	73	22.7212	19.8055	9.70282	20.2531	18.3083	10.4154	5.86963	5.81772	4.08251	6.70625	AT4G37090.1	-//-	gi|79326389|ref|NP_001031799.1|	uncharacterized protein [Arabidopsis thaliana] &gt;gi|332661352|gb|AEE86752.1| uncharacterized protein AT4G37090 [Arabidopsis thaliana]	GO:0032501//GO:0046849//GO:0048771//GO:0008150	multicellular organismal process//bone remodeling//tissue remodeling//biological_process	GO:0005576//GO:0005575	extracellular region//cellular_component	--	--
BnaA01g00870D	54	32	17	9	33	29	22	17	20	18	1.71774	1.11898	0.62406	0.313127	1.00528	0.888812	0.732831	0.582058	0.665352	0.525519	AT4G37100.1	-//-	gi|15235439|ref|NP_195427.1|	pyridoxal phosphate (PLP)-dependent transferases superfamily protein [Arabidopsis thaliana] &gt;gi|4006867|emb|CAB16785.1| putative protein [Arabidopsis thaliana] &gt;gi|7270659|emb|CAB80376.1| putative protein [Arabidopsis thaliana] &gt;gi|332661354|gb|AEE86754.1| pyridoxal phosphate (PLP)-dependent transferases superfamily protein [Arabidopsis thaliana]	-//-	-//-	-//-	-//-	-//-	-//-
BnaA01g00880D	147	136	38	46	9	151	120	47	50	4	7.13281	7.25421	2.12784	2.44126	0.418211	7.05939	6.09735	2.45467	2.53729	0.178137	AT4G37110.1	-//-	gi|4006866|emb|CAB16784.1|	putative protein [Arabidopsis thaliana] &gt;gi|7270660|emb|CAB80377.1| putative protein [Arabidopsis thaliana]	-//-	-//-	-//-	-//-	-//-	-//-
BnaA01g00890D	263	58	66	69	112	136	45	42	39	21	10.3033	2.49779	2.98385	2.95653	4.20192	5.1334	1.84607	1.77101	1.59787	0.755075	AT4G37130.1	-//-	gi|30690871|ref|NP_195430.2|	hydroxyproline-rich glycoprotein family protein [Arabidopsis thaliana] &gt;gi|20260346|gb|AAM13071.1| unknown protein [Arabidopsis thaliana] &gt;gi|31711924|gb|AAP68318.1| At4g37130 [Arabidopsis thaliana] &gt;gi|332661357|gb|AEE86757.1| hydroxyproline-rich glycoprotein family protein [Arabidopsis thaliana]	-//-	-//-	-//-	-//-	-//-	-//-
BnaA01g00900D	16	0	1	0	1	6	3	0	5	0	1.1856	0	0.0855131	0	0.0709626	0.428369	0.232786	0	0.387477	0	AT4G37150.1	-//-	gi|395406834|sp|F4IMK4.2|MES19_ARATH	RecName: Full=Putative methylesterase 19; Short=AtMES19	GO:0008150//GO:0015031//GO:0071702//GO:0051649//GO:0019637//GO:0046488//GO:0006664//GO:0008104//GO:0008152//GO:0006644//GO:0034613//GO:0045184//GO:0051179//GO:0071704//GO:0006793//GO:0044255//GO:0046486//GO:0006886//GO:0051234//GO:0006796//GO:0044237//GO:0033036//GO:0006650//GO:0006810//GO:0006629//GO:0006505//GO:0009987//GO:0070727//GO:0044238//GO:0006643//GO:0051641//GO:0046907	biological_process//protein transport//organic substance transport//establishment of localization in cell//organophosphate metabolic process//phosphatidylinositol metabolic process//glycolipid metabolic process//protein localization//metabolic process//phospholipid metabolic process//cellular protein localization//establishment of protein localization//localization//organic substance metabolic pr…	--	--	GO:0016787//GO:0003674//GO:0003824//GO:0016788	hydrolase activity//molecular_function//catalytic activity//hydrolase activity, acting on ester bonds
BnaA01g00910D	29	51	10	2	0	1	0	0	0	0	1.02291	1.97751	0.407055	0.0771584	0	0.033985	0	0	0	0	AT4G37160.1	-//-	gi|15235448|ref|NP_195433.1|	protein SKU5 similar 15 [Arabidopsis thaliana] &gt;gi|2464865|emb|CAB16759.1| pectinesterase like protein [Arabidopsis thaliana] &gt;gi|7270665|emb|CAB80382.1| pectinesterase like protein [Arabidopsis thaliana] &gt;gi|332661360|gb|AEE86760.1| protein SKU5 similar 15 [Arabidopsis thaliana]	GO:0055114//GO:0008150//GO:0008152	oxidation-reduction process//biological_process//metabolic process	--	--	GO:0003674//GO:0005507//GO:0046914//GO:0003824//GO:0005488//GO:0016491//GO:0046872//GO:0043167//GO:0043169	molecular_function//copper ion binding//transition metal ion binding//catalytic activity//binding//oxidoreductase activity//metal ion binding//ion binding//cation binding
BnaA01g00920D	449	191	112	224	78	351	199	175	166	133	26.331	12.313	7.57971	14.3676	4.38053	19.8324	12.2206	11.0462	10.1809	7.15854	AT4G37180.1	sp|Q9FGT7|ARR18_ARATH Two-component response regulator ARR18 OS=Arabidopsis thaliana GN=ARR18 PE=2 SV=2//4.20585e-12	gi|18419989|ref|NP_568018.1|	myb family transcription factor [Arabidopsis thaliana] &gt;gi|115311427|gb|ABI93894.1| At4g37180 [Arabidopsis thaliana] &gt;gi|332661363|gb|AEE86763.1| myb family transcription factor [Arabidopsis thaliana]	--	--	--	--	GO:0003682//GO:0003674//GO:0005488	chromatin binding//molecular_function//binding
BnaA01g00930D	350	222	97	124	63	171	233	73	71	49	26.4476	18.4408	8.4587	10.2483	4.559	12.4498	18.437	5.93738	5.61091	3.39833	AT4G37200.1	sp|O23166|TR164_ARATH Thioredoxin-like protein HCF164, chloroplastic OS=Arabidopsis thaliana GN=HCF164 PE=2 SV=2//1.95443e-129	gi|15235475|ref|NP_195437.1|	thioredoxin-like protein HCF164 [Arabidopsis thaliana] &gt;gi|75097745|sp|O23166.2|TR164_ARATH RecName: Full=Thioredoxin-like protein HCF164, chloroplastic; AltName: Full=Protein HIGH CHLOROPHYLL FLUORESCENCE 164; Flags: Precursor &gt;gi|4006860|emb|CAB16778.1| thiol-disulfide interchange like protein [Arabidopsis thaliana] &gt;gi|7270669|emb|CAB80386.1| thiol-disulfide interchange like protein […	GO:0008150//GO:0055114//GO:0050789//GO:0065008//GO:0015031//GO:0045454//GO:0071702//GO:0008152//GO:0008104//GO:0045184//GO:0019725//GO:0051179//GO:0051234//GO:0042592//GO:0050794//GO:0006810//GO:0033036//GO:0009987//GO:0065007	biological_process//oxidation-reduction process//regulation of biological process//regulation of biological quality//protein transport//cell redox homeostasis//organic substance transport//metabolic process//protein localization//establishment of protein localization//cellular homeostasis//localization//establishment of localization//homeostatic process//regulation of cellular process//transport/…	GO:0044425//GO:0016021//GO:0031224//GO:0005575//GO:0016020	membrane part//integral to membrane//intrinsic to membrane//cellular_component//membrane	GO:0016209//GO:0016491//GO:0008565//GO:0022892//GO:0003674//GO:0005215//GO:0003824	antioxidant activity//oxidoreductase activity//protein transporter activity//substrate-specific transporter activity//molecular_function//transporter activity//catalytic activity
BnaA01g00940D	122	95	52	58	113	188	136	104	102	86	5.93481	5.08017	2.91919	3.08595	5.26423	8.81154	6.92791	5.44544	5.18924	3.83969	AT4G37210.1	-//-	gi|297798194|ref|XP_002866981.1|	tetratricopeptide repeat-containing protein [Arabidopsis lyrata subsp. lyrata] &gt;gi|297312817|gb|EFH43240.1| tetratricopeptide repeat-containing protein [Arabidopsis lyrata subsp. lyrata]	GO:0009987//GO:0044238//GO:0006457//GO:0044237//GO:0044267//GO:0043170//GO:0071704//GO:0019538//GO:0008150//GO:0008152//GO:0044260	cellular process//primary metabolic process//protein folding//cellular metabolic process//cellular protein metabolic process//macromolecule metabolic process//organic substance metabolic process//protein metabolic process//biological_process//metabolic process//cellular macromolecule metabolic process	GO:0005575//GO:0005737//GO:0005829//GO:0044424//GO:0044444//GO:0044445//GO:0005622//GO:0043234//GO:0044464//GO:0016272//GO:0032991//GO:0005623	cellular_component//cytoplasm//cytosol//intracellular part//cytoplasmic part//cytosolic part//intracellular//protein complex//cell part//prefoldin complex//macromolecular complex//cell	GO:0004674//GO:0005488//GO:0003824//GO:0005515//GO:0004672//GO:0003674//GO:0016740//GO:0051082//GO:0016772//GO:0016773//GO:0016301	protein serine/threonine kinase activity//binding//catalytic activity//protein binding//protein kinase activity//molecular_function//transferase activity//unfolded protein binding//transferase activity, transferring phosphorus-containing groups//phosphotransferase activity, alcohol group as acceptor//kinase activity
BnaA01g00950D	0	0	0	0	0	1	0	0	0	0	0	0	0	0	0	0.119609	0	0	0	0	AT4G37235.1	-//-	gi|42573207|ref|NP_974700.1|	CASP-like protein [Arabidopsis thaliana] &gt;gi|75115345|sp|Q66GI1.1|CSPLT_ARATH RecName: Full=CASP-like protein At4g37235 &gt;gi|51556209|gb|AAU06130.1| At4g37235 [Arabidopsis thaliana] &gt;gi|332661371|gb|AEE86771.1| CASP-like protein [Arabidopsis thaliana]	-//-	-//-	-//-	-//-	-//-	-//-
BnaA01g00960D	27	34	12	21	0	22	21	4	19	0	2.93285	4.05988	1.50425	2.49494	0	2.30248	2.3887	0.46767	2.15842	0	AT4G37240.1	-//-	gi|18420002|ref|NP_568020.1|	uncharacterized protein [Arabidopsis thaliana] &gt;gi|21553738|gb|AAM62831.1| unknown [Arabidopsis thaliana] &gt;gi|26451664|dbj|BAC42928.1| unknown protein [Arabidopsis thaliana] &gt;gi|28973267|gb|AAO63958.1| unknown protein [Arabidopsis thaliana] &gt;gi|332661372|gb|AEE86772.1| uncharacterized protein AT4G37240 [Arabidopsis thaliana]	-//-	-//-	-//-	-//-	-//-	-//-
BnaA01g00970D	234	137	142	163	582	208	112	108	84	326	9.96343	6.41242	6.97741	7.59091	23.7315	8.53303	4.99376	4.94959	3.74049	12.7398	AT4G35910.1	-//-	gi|18419746|ref|NP_567993.1|	cytoplasmic tRNA 2-thiolation protein 2 [Arabidopsis thaliana] &gt;gi|332278212|sp|O65628.3|CTU2_ARATH RecName: Full=Cytoplasmic tRNA 2-thiolation protein 2 &gt;gi|115646788|gb|ABJ17118.1| At4g35910 [Arabidopsis thaliana] &gt;gi|332661188|gb|AEE86588.1| cytoplasmic tRNA 2-thiolation protein-like protein [Arabidopsis thaliana]	GO:0008152//GO:0008150	metabolic process//biological_process	--	--	GO:0016846//GO:0003674//GO:0016829//GO:0003824	carbon-sulfur lyase activity//molecular_function//lyase activity//catalytic activity
BnaA01g00980D	119	144	98	94	135	125	150	90	81	88	3.39556	4.51684	3.22703	2.93363	3.689	3.43654	4.482	2.76414	2.41716	2.30462	AT4G36870.2	-//-	gi|5764630|gb|AAD51349.1|	bel1-like homeodomain 2 [Arabidopsis thaliana] &gt;gi|15215857|gb|AAK91472.1| AT4g36870/C7A10_490 [Arabidopsis thaliana]	GO:0031328//GO:0051254//GO:0071704//GO:2001141//GO:0090304//GO:0034645//GO:0045935//GO:0010628//GO:0046483//GO:0018130//GO:0051171//GO:0006807//GO:0019219//GO:0010468//GO:0051252//GO:0010604//GO:0006355//GO:0044260//GO:0008152//GO:0034641//GO:0010467//GO:0048518//GO:0080090//GO:0050789//GO:0031326//GO:0051173//GO:0009893//GO:0032774//GO:0008150//GO:0009058//GO:0010557//GO:0060255//GO:0009059//GO:…	positive regulation of cellular biosynthetic process//positive regulation of RNA metabolic process//organic substance metabolic process//regulation of RNA biosynthetic process//nucleic acid metabolic process//cellular macromolecule biosynthetic process//positive regulation of nucleobase-containing compound metabolic process//positive regulation of gene expression//heterocycle metabolic process//h…	GO:0043227//GO:0044444//GO:0005623//GO:0032991//GO:0043234//GO:0044464//GO:0005622//GO:0005634//GO:0043226//GO:0071203//GO:0005737//GO:0005575//GO:0044424//GO:0043231//GO:0043229	membrane-bounded organelle//cytoplasmic part//cell//macromolecular complex//protein complex//cell part//intracellular//nucleus//organelle//WASH complex//cytoplasm//cellular_component//intracellular part//intracellular membrane-bounded organelle//intracellular organelle	GO:0003677//GO:0043169//GO:0003700//GO:0043167//GO:0097159//GO:0003676//GO:0046872//GO:0046914//GO:0005488//GO:0001071//GO:0008270//GO:0043565//GO:0003674	DNA binding//cation binding//sequence-specific DNA binding transcription factor activity//ion binding//organic cyclic compound binding//nucleic acid binding//metal ion binding//transition metal ion binding//binding//nucleic acid binding transcription factor activity//zinc ion binding//sequence-specific DNA binding//molecular_function
BnaA01g00990D	363	151	109	195	67	154	82	88	91	37	11.7028	5.35143	4.05531	6.87595	2.06857	4.78357	2.76831	3.05366	3.06819	1.09481	AT4G36860.1	sp|Q8W4F0|DAR1_ARATH Protein DA1-related 1 OS=Arabidopsis thaliana GN=DAR1 PE=2 SV=3//0	gi|240256211|ref|NP_195404.6|	LIM domain-containing protein [Arabidopsis thaliana] &gt;gi|334302915|sp|Q8W4F0.3|DAR1_ARATH RecName: Full=Protein DA1-related 1 &gt;gi|332661310|gb|AEE86710.1| LIM domain-containing protein [Arabidopsis thaliana]	--	--	--	--	GO:0043169//GO:0043167//GO:0046872//GO:0046914//GO:0005488//GO:0008270//GO:0003674	cation binding//ion binding//metal ion binding//transition metal ion binding//binding//zinc ion binding//molecular_function
BnaA01g01000D	292	19	191	644	129	131	1	62	170	285	14.1686	1.01346	10.6952	34.1777	5.99436	6.12437	0.0508112	3.23808	8.62678	12.6923	AT4G36850.1	sp|Q12010|YO092_YEAST Uncharacterized membrane protein YOL092W OS=Saccharomyces cerevisiae (strain ATCC 204508 / S288c) GN=YOL092W PE=1 SV=1//1.05895e-26	gi|240256209|ref|NP_568009.5|	PQ-loop repeat family protein / transmembrane family protein [Arabidopsis thaliana] &gt;gi|15028159|gb|AAK76703.1| unknown protein [Arabidopsis thaliana] &gt;gi|332661309|gb|AEE86709.1| PQ-loop repeat family protein / transmembrane family protein [Arabidopsis thaliana]	GO:0008152//GO:0051252//GO:0044260//GO:0006355//GO:0010468//GO:0019219//GO:0006807//GO:0051171//GO:0080090//GO:0010467//GO:0034641//GO:0031326//GO:0050789//GO:0008150//GO:0032774//GO:0090304//GO:0034645//GO:2001141//GO:0071704//GO:0006955//GO:0018130//GO:0046483//GO:0050794//GO:0044249//GO:0043170//GO:2000112//GO:0019438//GO:0034654//GO:0019222//GO:0044271//GO:0044237//GO:0009889//GO:0031323//GO:…	metabolic process//regulation of RNA metabolic process//cellular macromolecule metabolic process//regulation of transcription, DNA-dependent//regulation of gene expression//regulation of nucleobase-containing compound metabolic process//nitrogen compound metabolic process//regulation of nitrogen compound metabolic process//regulation of primary metabolic process//gene expression//cellular nitroge…	GO:0032991//GO:0005623//GO:0044464//GO:0044425//GO:0043234//GO:0005622//GO:0044436//GO:0034357//GO:0044424//GO:0009521//GO:0009523//GO:0009539//GO:0016020//GO:0005575//GO:0009579//GO:0005576	macromolecular complex//cell//cell part//membrane part//protein complex//intracellular//thylakoid part//photosynthetic membrane//intracellular part//photosystem//photosystem II//photosystem II reaction center//membrane//cellular_component//thylakoid//extracellular region	GO:0005126//GO:0003674//GO:0070851//GO:0008083//GO:0005102//GO:0005488//GO:0005143//GO:0005515	cytokine receptor binding//molecular_function//growth factor receptor binding//growth factor activity//receptor binding//binding//interleukin-12 receptor binding//protein binding
BnaA01g01010D	21	8	2	19	52	9	4	3	14	158	1.20926	0.506407	0.132906	1.19665	2.86757	0.499334	0.2412	0.185941	0.843113	8.35044	AT4G36820.1	-//-	gi|116831435|gb|ABK28670.1|	unknown [Arabidopsis thaliana]	-//-	-//-	-//-	-//-	-//-	-//-
BnaA01g01020D	752	425	254	341	56	643	495	295	254	74	38.751	24.0748	15.1047	19.2191	2.76352	31.9245	26.7108	16.3621	13.6885	3.49984	AT4G36810.1	sp|Q43133|GGPPS_SINAL Geranylgeranyl pyrophosphate synthase, chloroplastic/chromoplastic OS=Sinapis alba GN=GGPS1 PE=1 SV=1//0	gi|13431547|sp|Q43133.1|GGPPS_SINAL	RecName: Full=Geranylgeranyl pyrophosphate synthase, chloroplastic/chromoplastic; Short=GGPP synthase; Short=GGPS; AltName: Full=(2E,6E)-farnesyl diphosphate synthase; AltName: Full=Dimethylallyltranstransferase; AltName: Full=Farnesyl diphosphate synthase; AltName: Full=Farnesyltranstransferase; AltName: Full=Geranyltranstransferase; Flags: Precursor &gt;gi|1419758|emb|CAA67330.1| geranylgeranyl…	GO:0008610//GO:0044249//GO:0006629//GO:0044237//GO:0009058//GO:0044238//GO:0009987//GO:0008299//GO:0008152//GO:0006720//GO:0008150//GO:0044255//GO:0071704	lipid biosynthetic process//cellular biosynthetic process//lipid metabolic process//cellular metabolic process//biosynthetic process//primary metabolic process//cellular process//isoprenoid biosynthetic process//metabolic process//isoprenoid metabolic process//biological_process//cellular lipid metabolic process//organic substance metabolic process	--	--	--	--
BnaA01g01030D	20	20	8	10	23	7	7	7	3	19	0.785128	0.863075	0.362421	0.429362	0.864665	0.264762	0.287756	0.295775	0.123165	0.684566	AT4G36790.1	-//-	gi|297802278|ref|XP_002869023.1|	predicted protein [Arabidopsis lyrata subsp. lyrata] &gt;gi|297314859|gb|EFH45282.1| predicted protein [Arabidopsis lyrata subsp. lyrata]	GO:0051179//GO:0051234//GO:0008150//GO:0009987//GO:0055085//GO:0006810	localization//establishment of localization//biological_process//cellular process//transmembrane transport//transport	GO:0031224//GO:0044425//GO:0016021//GO:0005575//GO:0016020	intrinsic to membrane//membrane part//integral to membrane//cellular_component//membrane	--	--
BnaA01g01040D	401	150	183	195	387	391	218	196	156	440	25.218	10.3697	13.281	13.4126	23.307	23.6913	14.3562	13.2671	10.26	25.3963	AT4G36780.1	-//-	gi|61211658|sp|Q94A43.1|BEH2_ARATH	RecName: Full=BES1/BZR1 homolog protein 2 &gt;gi|15215731|gb|AAK91411.1| AT4g36780/C7A10_580 [Arabidopsis thaliana] &gt;gi|20453269|gb|AAM19873.1| AT4g36780/C7A10_580 [Arabidopsis thaliana]	GO:0019438//GO:0034654//GO:0044271//GO:0019222//GO:0044249//GO:0050794//GO:0043170//GO:2000112//GO:0031323//GO:0044237//GO:0009889//GO:0044238//GO:0065007//GO:0009059//GO:0060255//GO:0009058//GO:0009987//GO:0006351//GO:0006139//GO:0016070//GO:0006725//GO:0010556//GO:0080090//GO:0010467//GO:0034641//GO:0008152//GO:0051252//GO:0044260//GO:0006355//GO:0019219//GO:0010468//GO:0006807//GO:0051171//GO:…	aromatic compound biosynthetic process//nucleobase-containing compound biosynthetic process//cellular nitrogen compound biosynthetic process//regulation of metabolic process//cellular biosynthetic process//regulation of cellular process//macromolecule metabolic process//regulation of cellular macromolecule biosynthetic process//regulation of cellular metabolic process//cellular metabolic process/…	GO:0031974//GO:0044424//GO:0043229//GO:0044428//GO:0043231//GO:0070013//GO:0005654//GO:0044446//GO:0031981//GO:0043226//GO:0005634//GO:0005575//GO:0043233//GO:0044451//GO:0032991//GO:0005623//GO:0005622//GO:0044464//GO:0043234//GO:0016592//GO:0044422//GO:0043227	membrane-enclosed lumen//intracellular part//intracellular organelle//nuclear part//intracellular membrane-bounded organelle//intracellular organelle lumen//nucleoplasm//intracellular organelle part//nuclear lumen//organelle//nucleus//cellular_component//organelle lumen//nucleoplasm part//macromolecular complex//cell//intracellular//cell part//protein complex//mediator complex//organelle part//me…	GO:0001104//GO:0003674//GO:0003712//GO:0000988//GO:0000989//GO:0001076	RNA polymerase II transcription cofactor activity//molecular_function//transcription cofactor activity//protein binding transcription factor activity//transcription factor binding transcription factor activity//RNA polymerase II transcription factor binding transcription factor activity
BnaA01g01060D	1	0	0	1	0	0	0	0	0	1	0.281145	0	0	0.307499	0	0	0	0	0	0.258037	AT5G08335.1	-//-	gi|18415785|ref|NP_568191.1|	S-isoprenylcysteine O-methyltransferase B [Arabidopsis thaliana] &gt;gi|75163228|sp|Q93W54.1|ICMTB_ARATH RecName: Full=Protein-S-isoprenylcysteine O-methyltransferase B; Short=AtICMTB; AltName: Full=Isoprenylcysteine carboxylmethyltransferase B; AltName: Full=Prenylated protein carboxyl methyltransferase B; AltName: Full=Prenylcysteine carboxyl methyltransferase B &gt;gi|14334710|gb|AAK59533.1| u…	-//-	-//-	-//-	-//-	-//-	-//-
BnaA01g01070D	113	91	76	74	32	177	140	104	135	91	3.45651	3.05991	2.68278	2.47574	0.937387	5.21651	4.48439	3.42409	4.31867	2.55477	AT4G36760.1	-//-	gi|312283237|dbj|BAJ34484.1|	unnamed protein product [Thellungiella halophila]	--	--	--	--	GO:0003674//GO:0003824//GO:0016787	molecular_function//catalytic activity//hydrolase activity
BnaA01g01080D	47	22	18	41	52	9	9	7	9	87	3.35276	1.72518	1.4818	3.19891	3.55237	0.618577	0.672301	0.537471	0.671434	5.69607	AT4G36750.1	-//-	gi|297802282|ref|XP_002869025.1|	minor allergen [Arabidopsis lyrata subsp. lyrata] &gt;gi|297314861|gb|EFH45284.1| minor allergen [Arabidopsis lyrata subsp. lyrata]	--	--	--	--	GO:0048037//GO:0003674//GO:0003824//GO:0005488//GO:0000166//GO:0010181//GO:0043167//GO:0016491//GO:0043168//GO:0097159//GO:0050662//GO:0032553	cofactor binding//molecular_function//catalytic activity//binding//nucleotide binding//FMN binding//ion binding//oxidoreductase activity//anion binding//organic cyclic compound binding//coenzyme binding//ribonucleotide binding
BnaA01g01090D	61	7	4	8	1	21	8	3	13	0	5.34949	0.674822	0.404814	0.767337	0.0839833	1.77439	0.734665	0.283176	1.19229	0	AT4G36740.1	-//-	gi|297798220|ref|XP_002866994.1|	homeobox-leucine zipper protein ATHB-40 [Arabidopsis lyrata subsp. lyrata] &gt;gi|297312830|gb|EFH43253.1| homeobox-leucine zipper protein ATHB-40 [Arabidopsis lyrata subsp. lyrata]	GO:0006725//GO:0010556//GO:0016070//GO:0006139//GO:0006351//GO:0009987//GO:0009058//GO:0060255//GO:0009059//GO:0065007//GO:0044238//GO:0009889//GO:0044237//GO:0031323//GO:2000112//GO:0043170//GO:0050794//GO:0044249//GO:0019222//GO:0044271//GO:0034654//GO:0019438//GO:0071704//GO:2001141//GO:0090304//GO:0034645//GO:0046483//GO:0018130//GO:0050789//GO:0031326//GO:0032774//GO:0007049//GO:0008150//GO:…	cellular aromatic compound metabolic process//regulation of macromolecule biosynthetic process//RNA metabolic process//nucleobase-containing compound metabolic process//transcription, DNA-dependent//cellular process//biosynthetic process//regulation of macromolecule metabolic process//macromolecule biosynthetic process//biological regulation//primary metabolic process//regulation of biosynthetic …	GO:0005575//GO:0005634//GO:0043226//GO:0043231//GO:0043229//GO:0044424//GO:0043227//GO:0044464//GO:0005622//GO:0005623	cellular_component//nucleus//organelle//intracellular membrane-bounded organelle//intracellular organelle//intracellular part//membrane-bounded organelle//cell part//intracellular//cell	GO:0001071//GO:0005488//GO:0043565//GO:0003674//GO:0003700//GO:0003677//GO:0097159//GO:0003676	nucleic acid binding transcription factor activity//binding//sequence-specific DNA binding//molecular_function//sequence-specific DNA binding transcription factor activity//DNA binding//organic cyclic compound binding//nucleic acid binding
BnaA01g01100D	196	136	125	121	87	192	164	179	103	118	11.9334	9.10242	8.78279	8.05765	5.0727	11.2631	10.4561	11.7305	6.55848	6.59391	AT4G36730.1	-//-	gi|633150|emb|CAA58774.1|	G-box binding factor 1A [Brassica napus]	GO:0050794//GO:0044249//GO:0043170//GO:0022402//GO:0033036//GO:0016043//GO:2000112//GO:0034654//GO:0019222//GO:0044271//GO:0040011//GO:0006996//GO:0055085//GO:0071840//GO:0009058//GO:0031329//GO:0044248//GO:0051641//GO:0006818//GO:0009059//GO:0060255//GO:0006725//GO:0009987//GO:0009894//GO:0044260//GO:0007017//GO:0010468//GO:0006812//GO:0006807//GO:0009896//GO:0080090//GO:0010467//GO:0034641//GO:…	regulation of cellular process//cellular biosynthetic process//macromolecule metabolic process//cell cycle process//macromolecule localization//cellular component organization//regulation of cellular macromolecule biosynthetic process//nucleobase-containing compound biosynthetic process//regulation of metabolic process//cellular nitrogen compound biosynthetic process//locomotion//organelle organi…	GO:0044424//GO:0042995//GO:0016469//GO:0044446//GO:0033177//GO:0043226//GO:0005634//GO:0015630//GO:0033179//GO:0005856//GO:0005575//GO:0032991//GO:0016021//GO:0044425//GO:0043234//GO:0005622//GO:0044422//GO:0044430//GO:0043227//GO:0043232//GO:0043229//GO:0043231//GO:0016020//GO:0005874//GO:0005737//GO:0043228//GO:0031514//GO:0005929//GO:0005623//GO:0044464//GO:0044444//GO:0005783//GO:0033176//GO:…	intracellular part//cell projection//proton-transporting two-sector ATPase complex//intracellular organelle part//proton-transporting two-sector ATPase complex, proton-transporting domain//organelle//nucleus//microtubule cytoskeleton//proton-transporting V-type ATPase, V0 domain//cytoskeleton//cellular_component//macromolecular complex//integral to membrane//membrane part//protein complex//intrac…	GO:0005488//GO:0005515//GO:0001071//GO:0015077//GO:0043167//GO:0043168//GO:0097159//GO:0042803//GO:0005544//GO:0003700//GO:0046983//GO:0005215//GO:0043565//GO:0008134//GO:0015078//GO:0003674//GO:0008289//GO:0005543//GO:0022891//GO:0045502//GO:0008324//GO:0046872//GO:0003676//GO:0022892//GO:0042802//GO:0022857//GO:0003677//GO:0005509//GO:0022890//GO:0043169//GO:0015075	binding//protein binding//nucleic acid binding transcription factor activity//monovalent inorganic cation transmembrane transporter activity//ion binding//anion binding//organic cyclic compound binding//protein homodimerization activity//calcium-dependent phospholipid binding//sequence-specific DNA binding transcription factor activity//protein dimerization activity//transporter activity//sequenc…
BnaA01g01110D	1	1	0	4	7	1	2	1	2	0	0.0910374	0.100076	0	0.398285	0.610278	0.0877136	0.190663	0.097988	0.190417	0	AT4G36720.1	-//-	gi|79497359|ref|NP_195390.2|	HVA22-like protein k [Arabidopsis thaliana] &gt;gi|57012586|sp|Q6NLY8.1|HA22K_ARATH RecName: Full=HVA22-like protein k; Short=AtHVA22k &gt;gi|45752772|gb|AAS76284.1| At4g36720 [Arabidopsis thaliana] &gt;gi|332661293|gb|AEE86693.1| HVA22-like protein k [Arabidopsis thaliana]	-//-	-//-	-//-	-//-	-//-	-//-
BnaA01g01120D	41	21	36	26	15	28	16	16	16	11	1.60621	0.904372	1.62755	1.11405	0.562757	1.05688	0.656381	0.674671	0.655535	0.395515	AT4G36710.1	-//-	gi|240256197|ref|NP_195389.4|	scarecrow-like protein 15 [Arabidopsis thaliana] &gt;gi|332278219|sp|O23210.3|SCL15_ARATH RecName: Full=Scarecrow-like protein 15; Short=AtSCL15; AltName: Full=GRAS family protein 25; Short=AtGRAS-25 &gt;gi|26452022|dbj|BAC43101.1| ap2 SCARECROW-like protein [Arabidopsis thaliana] &gt;gi|332661292|gb|AEE86692.1| scarecrow-like protein 15 [Arabidopsis thaliana]	--	--	--	--	GO:0016301//GO:0016773//GO:0016772//GO:0003674//GO:0003824//GO:0004672//GO:0016740//GO:0004674	kinase activity//phosphotransferase activity, alcohol group as acceptor//transferase activity, transferring phosphorus-containing groups//molecular_function//catalytic activity//protein kinase activity//transferase activity//protein serine/threonine kinase activity
BnaA01g01140D	0	0	0	0	21	0	0	1	0	25	0	0	0	0	0.797667	0	0	0.0426919	0	0.910088	AT4G36670.1	-//-	gi|15234491|ref|NP_195385.1|	putative polyol transporter 6 [Arabidopsis thaliana] &gt;gi|118573109|sp|Q8GXR2.2|PLT6_ARATH RecName: Full=Probable polyol transporter 6 &gt;gi|2464913|emb|CAB16808.1| sugar transporter like protein [Arabidopsis thaliana] &gt;gi|7270615|emb|CAB80333.1| sugar transporter like protein [Arabidopsis thaliana] &gt;gi|145651782|gb|ABP88116.1| At4g36670 [Arabidopsis thaliana] &gt;gi|332661285|gb|AEE8668…	GO:0051179//GO:0055085//GO:0009987//GO:0008150//GO:0051234//GO:0006810	localization//transmembrane transport//cellular process//biological_process//establishment of localization//transport	GO:0016021//GO:0044425//GO:0005575//GO:0031224//GO:0016020	integral to membrane//membrane part//cellular_component//intrinsic to membrane//membrane	GO:0022857//GO:0005215//GO:0003674	transmembrane transporter activity//transporter activity//molecular_function
BnaA01g01150D	98	113	59	57	14	113	137	70	66	21	11.0209	13.9694	7.65694	7.01098	1.50775	12.2438	16.1335	8.47308	7.76231	2.16751	AT4G36660.1	-//-	gi|240256195|ref|NP_195384.5|	uncharacterized protein [Arabidopsis thaliana] &gt;gi|45752648|gb|AAS76222.1| At4g36660 [Arabidopsis thaliana] &gt;gi|45773768|gb|AAS76688.1| At4g36660 [Arabidopsis thaliana] &gt;gi|332661284|gb|AEE86684.1| uncharacterized protein AT4G36660 [Arabidopsis thaliana]	-//-	-//-	-//-	-//-	-//-	-//-
BnaA01g01160D	0	2	1	0	2	0	1	0	0	2	0	0.472267	0.247892	0	0.411424	0	0.22494	0	0	0.394303	AT4G36650.1	-//-	gi|222820576|gb|ACM67638.1|	transcription factor IIB [Capsicum annuum]	GO:0009059//GO:0060255//GO:0009058//GO:0009987//GO:0006725//GO:0019222//GO:0044271//GO:0034654//GO:2000112//GO:0043170//GO:0050794//GO:0044249//GO:0018130//GO:0071704//GO:2001141//GO:0010467//GO:0034641//GO:0080090//GO:0010468//GO:0006807//GO:0044260//GO:0050789//GO:0065007//GO:0044238//GO:0006351//GO:0006139//GO:0010556//GO:0016070//GO:0019438//GO:0031323//GO:0009889//GO:0044237//GO:0046483//GO:…	macromolecule biosynthetic process//regulation of macromolecule metabolic process//biosynthetic process//cellular process//cellular aromatic compound metabolic process//regulation of metabolic process//cellular nitrogen compound biosynthetic process//nucleobase-containing compound biosynthetic process//regulation of cellular macromolecule biosynthetic process//macromolecule metabolic process//reg…	GO:0043226//GO:0005634//GO:0005575//GO:0044424//GO:0043227//GO:0005622//GO:0043231//GO:0043229//GO:0005623//GO:0044464	organelle//nucleus//cellular_component//intracellular part//membrane-bounded organelle//intracellular//intracellular membrane-bounded organelle//intracellular organelle//cell//cell part	GO:0005515//GO:0005488//GO:0001071//GO:0003700//GO:0003674//GO:0008134//GO:0017025	protein binding//binding//nucleic acid binding transcription factor activity//sequence-specific DNA binding transcription factor activity//molecular_function//transcription factor binding//TBP-class protein binding
BnaA01g01170D	331	80	142	86	274	339	117	166	107	290	23.011	6.11371	11.3922	6.53911	18.2418	22.7067	8.51744	12.4213	7.77941	18.5036	AT3G50690.1	-//-	gi|590703799|ref|XP_007046976.1|	Leucine-rich repeat family protein isoform 1 [Theobroma cacao] &gt;gi|590703803|ref|XP_007046977.1| Leucine-rich repeat family protein isoform 1 [Theobroma cacao] &gt;gi|508699237|gb|EOX91133.1| Leucine-rich repeat family protein isoform 1 [Theobroma cacao] &gt;gi|508699238|gb|EOX91134.1| Leucine-rich repeat family protein isoform 1 [Theobroma cacao]	GO:0009056//GO:0019439//GO:0090304//GO:0046483//GO:0000184//GO:0009057//GO:0008152//GO:0006402//GO:0016071//GO:0008150//GO:0044238//GO:0016070//GO:0006139//GO:0044237//GO:0000956//GO:0071704//GO:0044270//GO:0006807//GO:0044260//GO:0034641//GO:0034655//GO:0044248//GO:0006725//GO:0009987//GO:0043170//GO:0044265//GO:0006401//GO:0046700	catabolic process//aromatic compound catabolic process//nucleic acid metabolic process//heterocycle metabolic process//nuclear-transcribed mRNA catabolic process, nonsense-mediated decay//macromolecule catabolic process//metabolic process//mRNA catabolic process//mRNA metabolic process//biological_process//primary metabolic process//RNA metabolic process//nucleobase-containing compound metabolic …	--	--	GO:0003674//GO:0005515//GO:0005488	molecular_function//protein binding//binding
BnaA01g01180D	521	152	194	127	440	559	154	302	171	435	30.8372	9.88982	13.2511	8.22155	24.9402	31.8783	9.54496	19.2396	10.585	23.6307	0	-//-	-	-	--	--	GO:0019012//GO:0044423//GO:0019033//GO:0005575	virion//virion part//viral tegument//cellular_component	--	--
BnaA01g01190D	7	5	3	4	0	9	6	0	0	0	0.846994	0.665059	0.418906	0.529366	0	1.04923	0.760239	0	0	0	AT4G36640.1	-//-	gi|297798236|ref|XP_002867002.1|	SEC14 cytosolic factor family protein [Arabidopsis lyrata subsp. lyrata] &gt;gi|297312838|gb|EFH43261.1| SEC14 cytosolic factor family protein [Arabidopsis lyrata subsp. lyrata]	-//-	-//-	-//-	-//-	-//-	-//-
BnaA01g01200D	19	12	0	9	0	13	32	5	5	0	3.18631	2.2122	0	1.65078	0	2.10051	5.61954	0.902521	0.876922	0	AT4G36640.1	-//-	gi|145334241|ref|NP_001078501.1|	sec14p-like phosphatidylinositol transfer protein [Arabidopsis thaliana] &gt;gi|222424156|dbj|BAH20037.1| AT4G36640 [Arabidopsis thaliana] &gt;gi|332661281|gb|AEE86681.1| sec14p-like phosphatidylinositol transfer protein [Arabidopsis thaliana]	-//-	-//-	-//-	-//-	-//-	-//-
BnaA01g01210D	849	142	108	68	678	853	183	207	142	738	13.5034	2.48274	1.98231	1.18292	10.327	13.0717	3.04791	3.54371	2.362	10.7731	AT4G36520.1	sp|Q9SU08|AUXI1_ARATH Auxilin-related protein 1 OS=Arabidopsis thaliana GN=At4g12780 PE=1 SV=2//1.47836e-55	gi|240256182|ref|NP_195370.5|	chaperone DnaJ-domain containing protein [Arabidopsis thaliana] &gt;gi|332661266|gb|AEE86666.1| chaperone DnaJ-domain containing protein [Arabidopsis thaliana]	-//-	-//-	-//-	-//-	-//-	-//-
BnaA01g01220D	0	0	0	0	0	0	0	0	1	0	0	0	0	0	0	0	0	0	0.16124	0	AT4G36500.1	-//-	gi|15234426|ref|NP_195368.1|	uncharacterized protein [Arabidopsis thaliana] &gt;gi|2464932|emb|CAB16811.1| putative protein [Arabidopsis thaliana] &gt;gi|7270598|emb|CAB80316.1| putative protein [Arabidopsis thaliana] &gt;gi|28393196|gb|AAO42028.1| unknown protein [Arabidopsis thaliana] &gt;gi|28827518|gb|AAO50603.1| unknown protein [Arabidopsis thaliana] &gt;gi|332661263|gb|AEE86663.1| uncharacterized protein AT4G36500 [Ara…	-//-	-//-	-//-	-//-	-//-	-//-
BnaA01g01230D	1	1	0	1	3	2	2	1	9	9	0.154176	0.169483	0	0.168629	0.442944	0.297095	0.322897	0.165947	1.45116	1.27354	AT4G36500.1	-//-	gi|15234426|ref|NP_195368.1|	uncharacterized protein [Arabidopsis thaliana] &gt;gi|2464932|emb|CAB16811.1| putative protein [Arabidopsis thaliana] &gt;gi|7270598|emb|CAB80316.1| putative protein [Arabidopsis thaliana] &gt;gi|28393196|gb|AAO42028.1| unknown protein [Arabidopsis thaliana] &gt;gi|28827518|gb|AAO50603.1| unknown protein [Arabidopsis thaliana] &gt;gi|332661263|gb|AEE86663.1| uncharacterized protein AT4G36500 [Ara…	-//-	-//-	-//-	-//-	-//-	-//-
BnaA01g01240D	97	114	99	100	9	45	103	86	111	7	4.99847	6.45771	5.88726	5.6361	0.444138	2.23422	5.55801	4.76998	5.98198	0.331066	AT4G36470.1	-//-	gi|297802300|ref|XP_002869034.1|	S-adenosyl-L-methionine:carboxyl methyltransferase family protein [Arabidopsis lyrata subsp. lyrata] &gt;gi|297314870|gb|EFH45293.1| S-adenosyl-L-methionine:carboxyl methyltransferase family protein [Arabidopsis lyrata subsp. lyrata]	--	--	--	--	GO:0016740//GO:0016741//GO:0003674//GO:0003824//GO:0008168	transferase activity//transferase activity, transferring one-carbon groups//molecular_function//catalytic activity//methyltransferase activity
BnaA01g01250D	115	99	46	45	13	83	74	31	27	13	4.5708	4.32551	2.10991	1.95623	0.49482	3.17848	3.07994	1.3262	1.12231	0.47423	AT4G36480.2	-//-	gi|197311350|gb|ACH61906.1|	serine palmitoyltransferase long chain base subunit [Brassica rapa subsp. chinensis] &gt;gi|197311352|gb|ACH61907.1| serine palmitoyltransferase long chain base subunit [Brassica rapa subsp. chinensis]	GO:0009058//GO:0008150//GO:0008152	biosynthetic process//biological_process//metabolic process	--	--	GO:0048037//GO:0005488//GO:0043168//GO:0043167//GO:0030170//GO:0003674//GO:0003824	cofactor binding//binding//anion binding//ion binding//pyridoxal phosphate binding//molecular_function//catalytic activity
BnaA01g01260D	5	0	0	0	0	1	0	1	0	0	0.114341	0	0	0	0	0.0220333	0	0.0246142	0	0	AT4G36490.1	-//-	gi|18419847|ref|NP_568006.1|	protein SEC14-like 12 [Arabidopsis thaliana] &gt;gi|75164908|sp|Q94A34.1|SFH12_ARATH RecName: Full=Phosphatidylinositol/phosphatidylcholine transfer protein SFH12; AltName: Full=Protein SEC FOURTEEN HOMOLOGS 12; Short=AtSFH12 &gt;gi|15215780|gb|AAK91435.1| C7A10_870/C7A10_870 [Arabidopsis thaliana] &gt;gi|23463079|gb|AAN33209.1| At4g36490/C7A10_870 [Arabidopsis thaliana] &gt;gi|332661262|gb|AEE86…	GO:0006979//GO:0006950//GO:0008152//GO:0008150//GO:0050896//GO:0055114	response to oxidative stress//response to stress//metabolic process//biological_process//response to stimulus//oxidation-reduction process	--	--	GO:0003824//GO:0020037//GO:0003674//GO:0016209//GO:0016684//GO:0005488//GO:0004601//GO:0046906//GO:0097159//GO:0016491	catalytic activity//heme binding//molecular_function//antioxidant activity//oxidoreductase activity, acting on peroxide as acceptor//binding//peroxidase activity//tetrapyrrole binding//organic cyclic compound binding//oxidoreductase activity
BnaA01g01270D	76	28	41	80	142	16	11	9	4	21	3.5438	1.43523	2.20624	4.07999	6.34094	0.718824	0.537112	0.451701	0.195062	0.898723	AT4G36440.1	-//-	gi|20466632|gb|AAM20633.1|	putative protein [Arabidopsis thaliana] &gt;gi|22136408|gb|AAM91282.1| putative protein [Arabidopsis thaliana]	--	--	--	--	GO:0001883//GO:0032553//GO:0032549//GO:0005524//GO:0032555//GO:0003674//GO:0017076//GO:0032559//GO:0035639//GO:0043167//GO:0030554//GO:0001882//GO:0097159//GO:0043168//GO:0005488//GO:0000166//GO:0032550	purine nucleoside binding//ribonucleotide binding//ribonucleoside binding//ATP binding//purine ribonucleotide binding//molecular_function//purine nucleotide binding//adenyl ribonucleotide binding//purine ribonucleoside triphosphate binding//ion binding//adenyl nucleotide binding//nucleoside binding//organic cyclic compound binding//anion binding//binding//nucleotide binding//purine ribonucleoside…
BnaA01g01280D	2	1	2	0	0	4	5	2	3	0	0.115168	0.0633008	0.132906	0	0	0.221926	0.3015	0.123961	0.180667	0	AT4G36430.1	-//-	gi|426262495|emb|CCJ34843.1|	horseradish peroxidase isoenzyme HRP_08562.1 [Armoracia rusticana]	GO:0055114//GO:0015979//GO:0050896//GO:0009987//GO:0006950//GO:0008150//GO:0008152//GO:0006979//GO:0044237	oxidation-reduction process//photosynthesis//response to stimulus//cellular process//response to stress//biological_process//metabolic process//response to oxidative stress//cellular metabolic process	GO:0043234//GO:0044425//GO:0009538//GO:0005622//GO:0032991//GO:0005575//GO:0044424//GO:0034357//GO:0044436//GO:0044464//GO:0005623//GO:0009522//GO:0009579//GO:0016020//GO:0009521	protein complex//membrane part//photosystem I reaction center//intracellular//macromolecular complex//cellular_component//intracellular part//photosynthetic membrane//thylakoid part//cell part//cell//photosystem I//thylakoid//membrane//photosystem	GO:0016491//GO:0097159//GO:0046906//GO:0016684//GO:0005488//GO:0004601//GO:0016209//GO:0003824//GO:0003674//GO:0020037	oxidoreductase activity//organic cyclic compound binding//tetrapyrrole binding//oxidoreductase activity, acting on peroxide as acceptor//binding//peroxidase activity//antioxidant activity//catalytic activity//molecular_function//heme binding
BnaA01g01290D	4	1	0	0	2	0	0	0	0	0	0.695195	0.191053	0	0	0.332879	0	0	0	0	0	0	-//-	-	-	GO:0071704//GO:0018130//GO:0043412//GO:0044260//GO:0006807//GO:0010467//GO:0034641//GO:0009058//GO:0009059//GO:0006725//GO:0009987//GO:0044249//GO:0043170//GO:0034654//GO:0044271//GO:0044267//GO:0034645//GO:0090304//GO:0046483//GO:0008152//GO:0008150//GO:0006464//GO:0019538//GO:0032774//GO:0044238//GO:0016070//GO:0006351//GO:0006139//GO:0019438//GO:0044237	organic substance metabolic process//heterocycle biosynthetic process//macromolecule modification//cellular macromolecule metabolic process//nitrogen compound metabolic process//gene expression//cellular nitrogen compound metabolic process//biosynthetic process//macromolecule biosynthetic process//cellular aromatic compound metabolic process//cellular process//cellular biosynthetic process//macro…	--	--	GO:0043167//GO:0097159//GO:0046914//GO:0005488//GO:0008270//GO:0003677//GO:0043169//GO:0046872//GO:0003676//GO:0016151//GO:0003674	ion binding//organic cyclic compound binding//transition metal ion binding//binding//zinc ion binding//DNA binding//cation binding//metal ion binding//nucleic acid binding//nickel ion binding//molecular_function
BnaA01g01300D	2	0	1	1	0	0	1	1	0	0	0.236023	0	0.136187	0.129074	0	0	0.123578	0.127021	0	0	AT4G36410.1	-//-	gi|297802306|ref|XP_002869037.1|	ubiquitin-conjugating enzyme 17 [Arabidopsis lyrata subsp. lyrata] &gt;gi|297314873|gb|EFH45296.1| ubiquitin-conjugating enzyme 17 [Arabidopsis lyrata subsp. lyrata]	--	--	--	--	GO:0003674//GO:0003824//GO:0016874//GO:0016879//GO:0016881//GO:0005488//GO:0005515	molecular_function//catalytic activity//ligase activity//ligase activity, forming carbon-nitrogen bonds//acid-amino acid ligase activity//binding//protein binding
BnaA01g01310D	523	291	173	119	553	621	325	233	199	312	15.7211	9.61575	6.00124	3.91239	15.9191	17.9854	10.2302	7.5386	6.25593	8.60772	AT4G36390.1	sp|Q8H0V1|CK5P1_ARATH CDK5RAP1-like protein OS=Arabidopsis thaliana GN=At4g36390 PE=2 SV=1//0	gi|297798268|ref|XP_002867018.1|	radical SAM domain-containing protein [Arabidopsis lyrata subsp. lyrata] &gt;gi|297312854|gb|EFH43277.1| radical SAM domain-containing protein [Arabidopsis lyrata subsp. lyrata]	GO:0043170//GO:0009987//GO:0006725//GO:0034641//GO:0006807//GO:0044260//GO:0043412//GO:0071704//GO:0009451//GO:0044237//GO:0006139//GO:0016070//GO:0044238//GO:0008150//GO:0008152//GO:0046483//GO:0090304	macromolecule metabolic process//cellular process//cellular aromatic compound metabolic process//cellular nitrogen compound metabolic process//nitrogen compound metabolic process//cellular macromolecule metabolic process//macromolecule modification//organic substance metabolic process//RNA modification//cellular metabolic process//nucleobase-containing compound metabolic process//RNA metabolic pr…	--	--	GO:0051540//GO:0005488//GO:0051536//GO:0003674//GO:0051539//GO:0003824	metal cluster binding//binding//iron-sulfur cluster binding//molecular_function//4 iron, 4 sulfur cluster binding//catalytic activity
BnaA01g01320D	6	14	9	24	15	13	4	9	10	11	0.217248	0.557239	0.376063	0.950452	0.520124	0.453519	0.151664	0.350752	0.378671	0.365552	AT4G36380.1	-//-	gi|297798270|ref|XP_002867019.1|	cytochrome P450 [Arabidopsis lyrata subsp. lyrata] &gt;gi|297312855|gb|EFH43278.1| cytochrome P450 [Arabidopsis lyrata subsp. lyrata]	GO:0071704//GO:0019076//GO:0019058//GO:0044419//GO:0055114//GO:0044260//GO:0009987//GO:0044248//GO:0019067//GO:0032801//GO:0043170//GO:0043112//GO:0044403//GO:0009056//GO:0051704//GO:0008150//GO:0008152//GO:0009057//GO:0016032//GO:0044237	organic substance metabolic process//release of virus from host//viral infectious cycle//interspecies interaction between organisms//oxidation-reduction process//cellular macromolecule metabolic process//cellular process//cellular catabolic process//viral assembly, maturation, egress, and release//receptor catabolic process//macromolecule metabolic process//receptor metabolic process//symbiosis, …	GO:0044216//GO:0018995//GO:0044279//GO:0005575//GO:0043657//GO:0044217//GO:0044218//GO:0044421//GO:0005576//GO:0043245//GO:0033644//GO:0033643//GO:0044215	other organism cell//host//other organism membrane//cellular_component//host cell//other organism part//other organism cell membrane//extracellular region part//extracellular region//extraorganismal space//host cell membrane//host cell part//other organism	GO:0016705//GO:0005216//GO:0016491//GO:0097159//GO:0015267//GO:0022838//GO:0046906//GO:0043167//GO:0005506//GO:0046914//GO:0005488//GO:0022803//GO:0043169//GO:0015075//GO:0022892//GO:0022857//GO:0046872//GO:0008324//GO:0022891//GO:0005261//GO:0003824//GO:0003674//GO:0020037//GO:0005215	oxidoreductase activity, acting on paired donors, with incorporation or reduction of molecular oxygen//ion channel activity//oxidoreductase activity//organic cyclic compound binding//channel activity//substrate-specific channel activity//tetrapyrrole binding//ion binding//iron ion binding//transition metal ion binding//binding//passive transmembrane transporter activity//cation binding//ion trans…
BnaA01g01330D	936	2233	3331	3547	71	796	1261	2362	3569	150	21.6115	56.6769	88.7557	89.5743	1.56992	17.708	30.4888	58.7005	86.1811	3.17871	AT4G36360.1	sp|Q9SCV9|BGAL3_ARATH Beta-galactosidase 3 OS=Arabidopsis thaliana GN=BGAL3 PE=1 SV=1//0	gi|312283357|dbj|BAJ34544.1|	unnamed protein product [Thellungiella halophila]	GO:0044238//GO:0008150//GO:0008152//GO:0005975//GO:0071704	primary metabolic process//biological_process//metabolic process//carbohydrate metabolic process//organic substance metabolic process	GO:0009341//GO:0005575//GO:0043234//GO:0032991	beta-galactosidase complex//cellular_component//protein complex//macromolecular complex	GO:0003674//GO:0003824//GO:0004553//GO:0016787//GO:0016798//GO:0030246//GO:0004565//GO:0005488//GO:0015925	molecular_function//catalytic activity//hydrolase activity, hydrolyzing O-glycosyl compounds//hydrolase activity//hydrolase activity, acting on glycosyl bonds//carbohydrate binding//beta-galactosidase activity//binding//galactosidase activity
BnaA01g01340D	528	457	269	430	108	539	471	355	291	102	7.4883	7.12482	4.40265	6.67008	1.46684	7.36521	6.99499	5.41914	4.31617	1.3277	AT4G36280.1	sp|Q14149|MORC3_HUMAN MORC family CW-type zinc finger protein 3 OS=Homo sapiens GN=MORC3 PE=1 SV=3//1.31382e-42	gi|30690622|ref|NP_195351.2|	Histidine kinase-, DNA gyrase B-, and HSP90-like ATPase family protein [Arabidopsis thaliana] &gt;gi|58331775|gb|AAW70385.1| At4g36280 [Arabidopsis thaliana] &gt;gi|332661243|gb|AEE86643.1| Histidine kinase-, DNA gyrase B-, and HSP90-like ATPase family protein [Arabidopsis thaliana]	GO:0007166//GO:0031323//GO:0023057//GO:0044237//GO:0006091//GO:0010646//GO:0019318//GO:0006139//GO:0016070//GO:0023021//GO:0065007//GO:0044238//GO:0007154//GO:0006006//GO:0008150//GO:0016071//GO:0042548//GO:0008152//GO:0048585//GO:0046483//GO:0045744//GO:0023052//GO:0005975//GO:0090304//GO:0006397//GO:0009056//GO:0019222//GO:0043170//GO:0005996//GO:0050794//GO:0008277//GO:0009987//GO:0042549//GO:…	cell surface receptor linked signaling pathway//regulation of cellular metabolic process//negative regulation of signaling//cellular metabolic process//generation of precursor metabolites and energy//regulation of cell communication//hexose metabolic process//nucleobase-containing compound metabolic process//RNA metabolic process//termination of signal transduction//biological regulation//primary…	GO:0044428//GO:0043229//GO:0043231//GO:0009523//GO:0009521//GO:0043232//GO:0043228//GO:0009579//GO:0000347//GO:0016020//GO:0016459//GO:0044464//GO:0005623//GO:0000346//GO:0044436//GO:0044446//GO:0009539//GO:0034357//GO:0044424//GO:0005575//GO:0005856//GO:0015629//GO:0005634//GO:0043226//GO:0005622//GO:0043234//GO:0044425//GO:0032991//GO:0000445//GO:0044430//GO:0044422//GO:0043227	nuclear part//intracellular organelle//intracellular membrane-bounded organelle//photosystem II//photosystem//intracellular non-membrane-bounded organelle//non-membrane-bounded organelle//thylakoid//THO complex//membrane//myosin complex//cell part//cell//transcription export complex//thylakoid part//intracellular organelle part//photosystem II reaction center//photosynthetic membrane//intracellul…	GO:0003674//GO:0032555//GO:0016462//GO:0005524//GO:0003824//GO:0017111//GO:0016614//GO:0016817//GO:0016787//GO:0050661//GO:0001883//GO:0032553//GO:0032549//GO:0016616//GO:0048037//GO:0003774//GO:0032550//GO:0000166//GO:0005488//GO:0001882//GO:0030554//GO:0043168//GO:0097159//GO:0016491//GO:0043167//GO:0016818//GO:0004345//GO:0032559//GO:0050662//GO:0017076//GO:0035639	molecular_function//purine ribonucleotide binding//pyrophosphatase activity//ATP binding//catalytic activity//nucleoside-triphosphatase activity//oxidoreductase activity, acting on CH-OH group of donors//hydrolase activity, acting on acid anhydrides//hydrolase activity//NADP binding//purine nucleoside binding//ribonucleotide binding//ribonucleoside binding//oxidoreductase activity, acting on the …
BnaA01g01350D	3	1	1	3	2	2	3	5	3	1	0.182655	0.0669295	0.0702623	0.199776	0.116614	0.117324	0.19127	0.327667	0.191024	0.0558806	AT4G36260.1	-//-	gi|281333037|gb|ADA60973.1|	stylish 2a [Brassica rapa subsp. pekinensis]	GO:0009987//GO:0043170//GO:0044267//GO:0071704//GO:0043412//GO:0044260//GO:0044238//GO:0044237//GO:0008152//GO:0006464//GO:0019538//GO:0008150	cellular process//macromolecule metabolic process//cellular protein metabolic process//organic substance metabolic process//macromolecule modification//cellular macromolecule metabolic process//primary metabolic process//cellular metabolic process//metabolic process//protein modification process//protein metabolic process//biological_process	--	--	GO:0046914//GO:0005488//GO:0043167//GO:0016151//GO:0003674//GO:0043169//GO:0046872	transition metal ion binding//binding//ion binding//nickel ion binding//molecular_function//cation binding//metal ion binding
BnaA01g01360D	23	35	10	7	81	3	2	2	1	87	1.00851	1.68705	0.506018	0.33571	3.40132	0.126742	0.0918331	0.0943921	0.0458574	3.50125	AT4G36250.1	-//-	gi|297802310|ref|XP_002869039.1|	ALDH3F1 [Arabidopsis lyrata subsp. lyrata] &gt;gi|297314875|gb|EFH45298.1| ALDH3F1 [Arabidopsis lyrata subsp. lyrata]	GO:0008152//GO:0008150//GO:0055114	metabolic process//biological_process//oxidation-reduction process	--	--	GO:0003674//GO:0003824//GO:0016491	molecular_function//catalytic activity//oxidoreductase activity
BnaA01g01370D	2	0	0	0	0	2	0	1	0	0	0.162016	0	0	0	0	0.156101	0	0.0871927	0	0	AT4G36240.1	-//-	gi|15234336|ref|NP_195347.1|	GATA transcription factor 7 [Arabidopsis thaliana] &gt;gi|71660767|sp|O65515.1|GATA7_ARATH RecName: Full=GATA transcription factor 7 &gt;gi|2961383|emb|CAA18130.1| putative protein [Arabidopsis thaliana] &gt;gi|7270577|emb|CAB80295.1| putative protein [Arabidopsis thaliana] &gt;gi|18252999|gb|AAL62426.1| putative protein [Arabidopsis thaliana] &gt;gi|21389681|gb|AAM48039.1| putative protein [Arab…	GO:0009889//GO:0044237//GO:0031323//GO:0019438//GO:0010556//GO:0016070//GO:0006139//GO:0006351//GO:0044238//GO:0065007//GO:0031326//GO:0032774//GO:0008150//GO:0051171//GO:0019219//GO:0008152//GO:0051252//GO:0006355//GO:0034645//GO:0090304//GO:0046483//GO:2000112//GO:0044249//GO:0050794//GO:0043170//GO:0019222//GO:0044271//GO:0034654//GO:0006725//GO:0009987//GO:0009058//GO:0060255//GO:0009059//GO:…	regulation of biosynthetic process//cellular metabolic process//regulation of cellular metabolic process//aromatic compound biosynthetic process//regulation of macromolecule biosynthetic process//RNA metabolic process//nucleobase-containing compound metabolic process//transcription, DNA-dependent//primary metabolic process//biological regulation//regulation of cellular biosynthetic process//RNA b…	--	--	GO:0043565//GO:0003674//GO:0003676//GO:0046872//GO:0043169//GO:0003677//GO:0008270//GO:0001071//GO:0046914//GO:0005488//GO:0097159//GO:0043167//GO:0003700	sequence-specific DNA binding//molecular_function//nucleic acid binding//metal ion binding//cation binding//DNA binding//zinc ion binding//nucleic acid binding transcription factor activity//transition metal ion binding//binding//organic cyclic compound binding//ion binding//sequence-specific DNA binding transcription factor activity
BnaA01g01380D	20	5	5	0	0	11	1	4	0	0	1.47628	0.405712	0.425914	0	0	0.782311	0.0772958	0.317799	0	0	0	-//-	gi|15234333|ref|NP_195346.1|	uncharacterized protein [Arabidopsis thaliana] &gt;gi|2961382|emb|CAA18129.1| putative glycine-rich cell wall protein [Arabidopsis thaliana] &gt;gi|7270576|emb|CAB80294.1| putative glycine-rich cell wall protein [Arabidopsis thaliana] &gt;gi|332661237|gb|AEE86637.1| uncharacterized protein AT4G36230 [Arabidopsis thaliana]	-//-	-//-	-//-	-//-	-//-	-//-
BnaA01g01400D	106	608	524	622	345	109	355	496	544	603	4.19564	26.4548	23.9352	26.9275	13.0774	4.15686	14.7142	21.1313	22.5189	21.9059	AT4G36220.1	sp|Q42600|C84A1_ARATH Cytochrome P450 84A1 OS=Arabidopsis thaliana GN=CYP84A1 PE=2 SV=1//0	gi|10197650|gb|AAG14961.1|AF214007_1	cytochrome p450-dependent monooxygenase [Brassica napus]	GO:0055114//GO:0006508//GO:0071704//GO:0043170//GO:0008150//GO:0019538//GO:0008152//GO:0044238	oxidation-reduction process//proteolysis//organic substance metabolic process//macromolecule metabolic process//biological_process//protein metabolic process//metabolic process//primary metabolic process	GO:0005575//GO:0016020	cellular_component//membrane	GO:0016491//GO:0097159//GO:0046906//GO:0043167//GO:0070011//GO:0004175//GO:0016705//GO:0008233//GO:0008237//GO:0005488//GO:0046914//GO:0005506//GO:0046872//GO:0004222//GO:0016787//GO:0043169//GO:0003674//GO:0020037//GO:0003824	oxidoreductase activity//organic cyclic compound binding//tetrapyrrole binding//ion binding//peptidase activity, acting on L-amino acid peptides//endopeptidase activity//oxidoreductase activity, acting on paired donors, with incorporation or reduction of molecular oxygen//peptidase activity//metallopeptidase activity//binding//transition metal ion binding//iron ion binding//metal ion binding//met…
BnaA01g01410D	228	109	104	99	369	116	101	74	56	356	7.35054	3.86295	3.86929	3.49087	11.3925	3.60321	3.40975	2.56785	1.88812	10.5338	AT4G36210.3	-//-	gi|145361370|ref|NP_849505.2|	uncharacterized protein [Arabidopsis thaliana] &gt;gi|332661233|gb|AEE86633.1| uncharacterized protein AT4G36210 [Arabidopsis thaliana]	GO:0006355//GO:0051252//GO:0008152//GO:0019219//GO:0051171//GO:0008150//GO:0032774//GO:0031326//GO:0046483//GO:0034645//GO:0090304//GO:0019438//GO:0031323//GO:0044237//GO:0009889//GO:0044238//GO:0065007//GO:0006351//GO:0006139//GO:0016070//GO:0010556//GO:0080090//GO:0010467//GO:0034641//GO:0044260//GO:0010468//GO:0006807//GO:0050789//GO:0018130//GO:2001141//GO:0071704//GO:0034654//GO:0044271//GO:…	regulation of transcription, DNA-dependent//regulation of RNA metabolic process//metabolic process//regulation of nucleobase-containing compound metabolic process//regulation of nitrogen compound metabolic process//biological_process//RNA biosynthetic process//regulation of cellular biosynthetic process//heterocycle metabolic process//cellular macromolecule biosynthetic process//nucleic acid meta…	--	--	GO:0016787//GO:0052689//GO:0004806//GO:0003674//GO:0003824//GO:0003700//GO:0016788//GO:0016298//GO:0001071	hydrolase activity//carboxylic ester hydrolase activity//triglyceride lipase activity//molecular_function//catalytic activity//sequence-specific DNA binding transcription factor activity//hydrolase activity, acting on ester bonds//lipase activity//nucleic acid binding transcription factor activity
BnaA01g01420D	341	250	200	257	144	280	283	202	173	152	13.3317	10.7443	9.02346	10.9895	5.39142	10.5472	11.586	8.50031	7.07348	5.45413	AT4G36195.3	-//-	gi|297802314|ref|XP_002869041.1|	serine carboxypeptidase S28 family protein [Arabidopsis lyrata subsp. lyrata] &gt;gi|297314877|gb|EFH45300.1| serine carboxypeptidase S28 family protein [Arabidopsis lyrata subsp. lyrata]	GO:0043170//GO:0071704//GO:0006508//GO:0044238//GO:0019538//GO:0008150//GO:0008152	macromolecule metabolic process//organic substance metabolic process//proteolysis//primary metabolic process//protein metabolic process//biological_process//metabolic process	--	--	GO:0017171//GO:0016740//GO:0008233//GO:0016779//GO:0070011//GO:0003824//GO:0008236//GO:0003674//GO:0016772//GO:0016787	serine hydrolase activity//transferase activity//peptidase activity//nucleotidyltransferase activity//peptidase activity, acting on L-amino acid peptides//catalytic activity//serine-type peptidase activity//molecular_function//transferase activity, transferring phosphorus-containing groups//hydrolase activity
BnaA01g01430D	835	495	254	107	12	854	340	231	148	5	14.7809	9.63228	5.18874	2.07163	0.203426	14.5653	6.30247	4.40129	2.73989	0.0812338	AT4G36180.1	sp|C0LGS2|Y4361_ARATH Probable LRR receptor-like serine/threonine-protein kinase At4g36180 OS=Arabidopsis thaliana GN=At4g36180 PE=1 SV=1//0	gi|30690596|ref|NP_195341.2|	putative LRR receptor-like serine/threonine-protein kinase [Arabidopsis thaliana] &gt;gi|264664507|sp|C0LGS2.1|Y4361_ARATH RecName: Full=Probable LRR receptor-like serine/threonine-protein kinase At4g36180; Flags: Precursor &gt;gi|224589649|gb|ACN59357.1| leucine-rich repeat receptor-like protein kinase [Arabidopsis thaliana] &gt;gi|332661228|gb|AEE86628.1| putative LRR receptor-like serine/threo…	GO:0044267//GO:0043170//GO:0009987//GO:0044260//GO:0043412//GO:0006468//GO:0071704//GO:0006793//GO:0006796//GO:0044237//GO:0044238//GO:0008150//GO:0006464//GO:0019538//GO:0016310//GO:0008152	cellular protein metabolic process//macromolecule metabolic process//cellular process//cellular macromolecule metabolic process//macromolecule modification//protein phosphorylation//organic substance metabolic process//phosphorus metabolic process//phosphate-containing compound metabolic process//cellular metabolic process//primary metabolic process//biological_process//protein modification proce…	--	--	GO:0016740//GO:0004672//GO:0000166//GO:0032550//GO:0005515//GO:0005488//GO:0030554//GO:0001882//GO:0097159//GO:0043168//GO:0043167//GO:0017076//GO:0032559//GO:0035639//GO:0032555//GO:0003674//GO:0005524//GO:0003824//GO:0016301//GO:0016772//GO:0032549//GO:0032553//GO:0001883//GO:0016773	transferase activity//protein kinase activity//nucleotide binding//purine ribonucleoside binding//protein binding//binding//adenyl nucleotide binding//nucleoside binding//organic cyclic compound binding//anion binding//ion binding//purine nucleotide binding//adenyl ribonucleotide binding//purine ribonucleoside triphosphate binding//purine ribonucleotide binding//molecular_function//ATP binding//c…
BnaA01g01440D	7	6	1	1	0	0	5	6	1	0	0.389026	0.366556	0.0641348	0.0607847	0	0	0.290983	0.35891	0.0581216	0	AT4G36160.1	-//-	gi|15234325|ref|NP_195339.1|	NAC domain containing protein 76 [Arabidopsis thaliana] &gt;gi|2961375|emb|CAA18122.1| NAM like protein [Arabidopsis thaliana] &gt;gi|7270568|emb|CAB81525.1| NAM like protein [Arabidopsis thaliana] &gt;gi|332661226|gb|AEE86626.1| NAC domain containing protein 76 [Arabidopsis thaliana]	GO:0050789//GO:0010468//GO:0006807//GO:0044260//GO:0010467//GO:0034641//GO:0080090//GO:0071704//GO:2001141//GO:0018130//GO:2000112//GO:0043170//GO:0050794//GO:0044249//GO:0044271//GO:0019222//GO:0034654//GO:0006725//GO:0009987//GO:0009058//GO:0009059//GO:0060255//GO:0031326//GO:0032774//GO:0008150//GO:0019219//GO:0051171//GO:0051252//GO:0006355//GO:0008152//GO:0034645//GO:0090304//GO:0046483//GO:…	regulation of biological process//regulation of gene expression//nitrogen compound metabolic process//cellular macromolecule metabolic process//gene expression//cellular nitrogen compound metabolic process//regulation of primary metabolic process//organic substance metabolic process//regulation of RNA biosynthetic process//heterocycle biosynthetic process//regulation of cellular macromolecule bio…	--	--	GO:0097159//GO:0005488//GO:0003676//GO:0003677//GO:0003674	organic cyclic compound binding//binding//nucleic acid binding//DNA binding//molecular_function
BnaA01g01450D	15	4	3	7	0	19	6	11	5	0	0.252659	0.0740648	0.0583146	0.12896	0	0.30835	0.105831	0.199429	0.0880785	0	AT4G36150.1	-//-	gi|227438235|gb|ACP30607.1|	disease resistance protein [Brassica rapa subsp. pekinensis]	GO:0065007//GO:0008150//GO:0007154//GO:0023052//GO:0050794//GO:0009987//GO:0050896//GO:0007165//GO:0051716//GO:0050789	biological regulation//biological_process//cell communication//signaling//regulation of cellular process//cellular process//response to stimulus//signal transduction//cellular response to stimulus//regulation of biological process	--	--	GO:0032555//GO:0016462//GO:0003674//GO:0005524//GO:0003824//GO:0017111//GO:0016787//GO:0016817//GO:0032549//GO:0032553//GO:0001883//GO:0000166//GO:0016887//GO:0032550//GO:0005515//GO:0005488//GO:0030554//GO:0001882//GO:0043168//GO:0097159//GO:0043167//GO:0016818//GO:0017076//GO:0043531//GO:0032559//GO:0035639	purine ribonucleotide binding//pyrophosphatase activity//molecular_function//ATP binding//catalytic activity//nucleoside-triphosphatase activity//hydrolase activity//hydrolase activity, acting on acid anhydrides//ribonucleoside binding//ribonucleotide binding//purine nucleoside binding//nucleotide binding//ATPase activity//purine ribonucleoside binding//protein binding//binding//adenyl nucleotide…
BnaA01g01460D	140	78	73	62	36	141	66	68	68	15	1.87168	1.14632	1.12626	0.906585	0.460909	1.81622	0.923982	0.978509	0.950755	0.184054	AT4G36140.1	-//-	gi|227438237|gb|ACP30608.1|	disease resistance protein [Brassica rapa subsp. pekinensis]	GO:0065007//GO:0008150//GO:0007154//GO:0023052//GO:0050794//GO:0051716//GO:0050896//GO:0007165//GO:0009987//GO:0050789	biological regulation//biological_process//cell communication//signaling//regulation of cellular process//cellular response to stimulus//response to stimulus//signal transduction//cellular process//regulation of biological process	--	--	GO:0005524//GO:0032555//GO:0003674//GO:0032553//GO:0032549//GO:0001883//GO:0005515//GO:0005488//GO:0000166//GO:0032550//GO:0043167//GO:0043168//GO:0097159//GO:0030554//GO:0001882//GO:0035639//GO:0017076//GO:0043531//GO:0032559	ATP binding//purine ribonucleotide binding//molecular_function//ribonucleotide binding//ribonucleoside binding//purine nucleoside binding//protein binding//binding//nucleotide binding//purine ribonucleoside binding//ion binding//anion binding//organic cyclic compound binding//adenyl nucleotide binding//nucleoside binding//purine ribonucleoside triphosphate binding//purine nucleotide binding//ADP …
BnaA01g01470D	1000	649	406	540	1618	786	640	384	457	725	107.404	76.6253	50.322	63.4346	166.421	81.3371	71.9807	44.3919	51.3325	71.4675	AT4G36130.1	sp|Q42064|RL83_ARATH 60S ribosomal protein L8-3 OS=Arabidopsis thaliana GN=RPL8C PE=1 SV=2//1.02303e-122	gi|297802318|ref|XP_002869043.1|	60S ribosomal protein L8 [Arabidopsis lyrata subsp. lyrata] &gt;gi|297314879|gb|EFH45302.1| 60S ribosomal protein L8 [Arabidopsis lyrata subsp. lyrata]	GO:0071704//GO:0010467//GO:0044260//GO:0009059//GO:0009058//GO:0009987//GO:0043170//GO:0044249//GO:0044267//GO:0034645//GO:0008152//GO:0019538//GO:0008150//GO:0044238//GO:0044237//GO:0006412	organic substance metabolic process//gene expression//cellular macromolecule metabolic process//macromolecule biosynthetic process//biosynthetic process//cellular process//macromolecule metabolic process//cellular biosynthetic process//cellular protein metabolic process//cellular macromolecule biosynthetic process//metabolic process//protein metabolic process//biological_process//primary metaboli…	GO:0032991//GO:0005622//GO:0043226//GO:0005575//GO:0030529//GO:0044424//GO:0005840//GO:0044444//GO:0005623//GO:0044464//GO:0043228//GO:0005737//GO:0043232//GO:0043229	macromolecular complex//intracellular//organelle//cellular_component//ribonucleoprotein complex//intracellular part//ribosome//cytoplasmic part//cell//cell part//non-membrane-bounded organelle//cytoplasm//intracellular non-membrane-bounded organelle//intracellular organelle	GO:0003735//GO:0005198//GO:0003674	structural constituent of ribosome//structural molecule activity//molecular_function
BnaA01g01480D	22	10	2	1	0	24	8	0	1	0	0.51861	0.259135	0.0544078	0.0257829	0	0.545101	0.197481	0	0.0246533	0	AT4G36120.1	-//-	gi|3036816|emb|CAA18506.1|	myosin-like protein [Arabidopsis thaliana] &gt;gi|7270564|emb|CAB81521.1| myosin-like protein [Arabidopsis thaliana]	-//-	-//-	-//-	-//-	-//-	-//-
BnaA01g01490D	1	0	0	0	0	0	0	0	0	0	0.182075	0	0	0	0	0	0	0	0	0	AT4G36110.1	-//-	gi|15234294|ref|NP_195334.1|	SAUR-like auxin-responsive protein [Arabidopsis thaliana] &gt;gi|11692828|gb|AAG40017.1|AF324666_1 AT4g36110 [Arabidopsis thaliana] &gt;gi|11993855|gb|AAG42911.1|AF327530_1 putative auxin-induced protein [Arabidopsis thaliana] &gt;gi|13194818|gb|AAK15571.1|AF349524_1 putative auxin-induced protein [Arabidopsis thaliana] &gt;gi|3036815|emb|CAA18505.1| putative auxin-induced protein [Arabidopsis th…	-//-	-//-	-//-	-//-	-//-	-//-
BnaA01g01500D	85	53	25	48	53	58	58	30	25	36	6.52618	4.47326	2.2151	4.03083	3.89696	4.29057	4.6632	2.47921	2.00741	2.53684	AT4G36105.1	-//-	gi|21593790|gb|AAM65757.1|	unknown [Arabidopsis thaliana]	GO:0008152//GO:0019538//GO:0008150//GO:0043039//GO:0034660//GO:0006434//GO:0034645//GO:0090304//GO:0046483//GO:0006399//GO:0044281//GO:0044237//GO:0006412//GO:0043038//GO:0044238//GO:0043436//GO:0016070//GO:0006139//GO:0006807//GO:0044260//GO:0034641//GO:0010467//GO:0071704//GO:0006082//GO:0006418//GO:0019752//GO:0044249//GO:0043170//GO:0044267//GO:0006520//GO:0009058//GO:0009059//GO:0006725//GO:…	metabolic process//protein metabolic process//biological_process//tRNA aminoacylation//ncRNA metabolic process//seryl-tRNA aminoacylation//cellular macromolecule biosynthetic process//nucleic acid metabolic process//heterocycle metabolic process//tRNA metabolic process//small molecule metabolic process//cellular metabolic process//translation//amino acid activation//primary metabolic process//oxo…	GO:0005623//GO:0044464//GO:0043292//GO:0044444//GO:0005865//GO:0043232//GO:0043229//GO:0005737//GO:0043228//GO:0044449//GO:0032991//GO:0030017//GO:0043234//GO:0005622//GO:0044430//GO:0044422//GO:0030016//GO:0044424//GO:0044446//GO:0043226//GO:0015629//GO:0005861//GO:0005856//GO:0005575	cell//cell part//contractile fiber//cytoplasmic part//striated muscle thin filament//intracellular non-membrane-bounded organelle//intracellular organelle//cytoplasm//non-membrane-bounded organelle//contractile fiber part//macromolecular complex//sarcomere//protein complex//intracellular//cytoskeletal part//organelle part//myofibril//intracellular part//intracellular organelle part//organelle//ac…	GO:0004828//GO:0001883//GO:0032549//GO:0032553//GO:0016875//GO:0005524//GO:0032555//GO:0003674//GO:0004812//GO:0003824//GO:0016874//GO:0043167//GO:0043168//GO:0097159//GO:0030554//GO:0001882//GO:0035639//GO:0017076//GO:0032559//GO:0016876//GO:0005488//GO:0000166//GO:0032550	serine-tRNA ligase activity//purine nucleoside binding//ribonucleoside binding//ribonucleotide binding//ligase activity, forming carbon-oxygen bonds//ATP binding//purine ribonucleotide binding//molecular_function//aminoacyl-tRNA ligase activity//catalytic activity//ligase activity//ion binding//anion binding//organic cyclic compound binding//adenyl nucleotide binding//nucleoside binding//purine r…
BnaA01g01520D	335	75	110	60	223	269	66	62	74	234	1.68761	0.415333	0.639489	0.330592	1.07583	1.30565	0.348167	0.33618	0.389866	1.08192	AT4G36080.1	-//-	gi|334187212|ref|NP_680770.2|	phosphotransferases/inositol or phosphatidylinositol kinases [Arabidopsis thaliana] &gt;gi|332661212|gb|AEE86612.1| phosphotransferases/inositol or phosphatidylinositol kinases [Arabidopsis thaliana]	--	--	--	--	GO:0003674//GO:0003824//GO:0016772//GO:0016773//GO:0016740//GO:0005515//GO:0005488	molecular_function//catalytic activity//transferase activity, transferring phosphorus-containing groups//phosphotransferase activity, alcohol group as acceptor//transferase activity//protein binding//binding
BnaA01g01530D	0	0	0	0	0	1	0	0	0	0	0	0	0	0	0	0.375916	0	0	0	0	AT4G36060.1	-//-	gi|154358531|gb|ABS79289.1|	At4g36060-like protein [Arabidopsis halleri subsp. halleri]	-//-	-//-	-//-	-//-	-//-	-//-
BnaA01g01540D	36	42	18	26	35	24	31	8	15	19	1.18255	1.51661	0.682341	0.934121	1.10102	0.759582	1.06634	0.282852	0.515305	0.572824	AT4G36050.2	-//-	gi|297798308|ref|XP_002867038.1|	endonuclease/exonuclease/phosphatase family protein [Arabidopsis lyrata subsp. lyrata] &gt;gi|297312874|gb|EFH43297.1| endonuclease/exonuclease/phosphatase family protein [Arabidopsis lyrata subsp. lyrata]	--	--	--	--	GO:0003674//GO:0046872//GO:0043169//GO:0008270//GO:0046914//GO:0005488//GO:0043167	molecular_function//metal ion binding//cation binding//zinc ion binding//transition metal ion binding//binding//ion binding
BnaA01g01550D	338	69	206	155	252	563	92	219	125	458	40.1356	9.0068	28.2289	20.1307	28.6565	64.4123	11.4398	27.9905	15.5232	49.9149	AT4G36040.1	sp|Q9FYB5|DNJ11_ARATH Chaperone protein dnaJ 11, chloroplastic OS=Arabidopsis thaliana GN=ATJ11 PE=1 SV=2//7.24691e-73	gi|297798310|ref|XP_002867039.1|	DNAJ heat shock N-terminal domain-containing protein [Arabidopsis lyrata subsp. lyrata] &gt;gi|297312875|gb|EFH43298.1| DNAJ heat shock N-terminal domain-containing protein [Arabidopsis lyrata subsp. lyrata]	-//-	-//-	-//-	-//-	-//-	-//-
BnaA01g01560D	857	477	423	486	2055	925	614	544	392	2013	76.5608	46.8438	43.6093	47.4871	175.811	79.6186	57.4395	52.3091	36.6242	165.052	AT4G36020.1	sp|O65639|CSP1_ARATH Cold shock protein 1 OS=Arabidopsis thaliana GN=CSP1 PE=2 SV=1//3.49161e-09	gi|294470718|gb|ADE80751.1|	cold shock domain protein 1 [Eutrema salsugineum]	GO:0044237//GO:0009889//GO:0031323//GO:0019438//GO:0016070//GO:0010556//GO:0006351//GO:0006139//GO:0044238//GO:0065007//GO:0031326//GO:0008150//GO:0032774//GO:0006355//GO:0051252//GO:0008152//GO:0019219//GO:0051171//GO:0090304//GO:0034645//GO:0046483//GO:0044249//GO:0050794//GO:0043170//GO:2000112//GO:0034654//GO:0019222//GO:0044271//GO:0006725//GO:0009987//GO:0009058//GO:0009059//GO:0060255//GO:…	cellular metabolic process//regulation of biosynthetic process//regulation of cellular metabolic process//aromatic compound biosynthetic process//RNA metabolic process//regulation of macromolecule biosynthetic process//transcription, DNA-dependent//nucleobase-containing compound metabolic process//primary metabolic process//biological regulation//regulation of cellular biosynthetic process//biolo…	--	--	GO:0003674//GO:0046872//GO:0003676//GO:0043169//GO:0003677//GO:0008270//GO:0046914//GO:0005488//GO:0097159//GO:0043167	molecular_function//metal ion binding//nucleic acid binding//cation binding//DNA binding//zinc ion binding//transition metal ion binding//binding//organic cyclic compound binding//ion binding
BnaA01g01570D	646	158	249	59	5069	768	203	313	93	6357	41.0304	11.0316	18.2509	4.09863	308.322	46.9982	13.5016	21.3978	6.17749	370.575	AT4G36010.2	sp|P83332|TLP1_PRUPE Thaumatin-like protein 1 OS=Prunus persica PE=2 SV=1//1.13904e-77	gi|15233437|ref|NP_195325.1|	pathogenesis-related thaumatin family protein [Arabidopsis thaliana] &gt;gi|79326326|ref|NP_001031792.1| pathogenesis-related thaumatin family protein [Arabidopsis thaliana] &gt;gi|13430506|gb|AAK25875.1|AF360165_1 putative thaumatin protein [Arabidopsis thaliana] &gt;gi|3036805|emb|CAA18495.1| thaumatin-like protein [Arabidopsis thaliana] &gt;gi|7270553|emb|CAB81510.1| thaumatin-like protein [Ar…	-//-	-//-	-//-	-//-	-//-	-//-
BnaA01g01580D	59	51	35	39	8	46	56	33	40	8	3.68612	3.50265	2.52347	2.66499	0.47865	2.769	3.66372	2.21914	2.61357	0.458732	AT4G35987.1	-//-	gi|240256174|ref|NP_680769.4|	S-adenosyl-L-methionine-dependent methyltransferase domain-containing protein [Arabidopsis thaliana] &gt;gi|332661199|gb|AEE86599.1| S-adenosyl-L-methionine-dependent methyltransferase domain-containing protein [Arabidopsis thaliana]	GO:0044267//GO:0016072//GO:0043170//GO:0006725//GO:0006479//GO:0009987//GO:0042254//GO:0071840//GO:0000154//GO:0006807//GO:0006396//GO:0043412//GO:0044260//GO:0010467//GO:0034641//GO:0071704//GO:0031167//GO:0008213//GO:0009451//GO:0044237//GO:0043414//GO:0034470//GO:0016070//GO:0006139//GO:0001510//GO:0044238//GO:0022613//GO:0032259//GO:0044085//GO:0008150//GO:0019538//GO:0006464//GO:0008152//GO:…	cellular protein metabolic process//rRNA metabolic process//macromolecule metabolic process//cellular aromatic compound metabolic process//protein methylation//cellular process//ribosome biogenesis//cellular component organization or biogenesis//rRNA modification//nitrogen compound metabolic process//RNA processing//macromolecule modification//cellular macromolecule metabolic process//gene expres…	GO:0044424//GO:0005575//GO:0005622//GO:0005737//GO:0044464//GO:0005623	intracellular part//cellular_component//intracellular//cytoplasm//cell part//cell	GO:0008649//GO:0016740//GO:0016741//GO:0008173//GO:0003674//GO:0003824//GO:0008757//GO:0008168//GO:0008276	rRNA methyltransferase activity//transferase activity//transferase activity, transferring one-carbon groups//RNA methyltransferase activity//molecular_function//catalytic activity//S-adenosylmethionine-dependent methyltransferase activity//methyltransferase activity//protein methyltransferase activity
BnaA01g01590D	47	39	28	33	34	39	59	27	19	12	10.096	9.2092	6.94097	7.75312	6.9942	8.07163	13.2714	6.24261	4.26834	2.36582	AT4G35980.1	-//-	gi|297798320|ref|XP_002867044.1|	predicted protein [Arabidopsis lyrata subsp. lyrata] &gt;gi|297312880|gb|EFH43303.1| predicted protein [Arabidopsis lyrata subsp. lyrata]	-//-	-//-	-//-	-//-	-//-	-//-
BnaA01g01600D	2	0	0	0	6	2	1	2	3	7	0.13607	0	0	0	0.390926	0.131102	0.0712442	0.146459	0.213457	0.437101	AT4G35970.1	-//-	gi|15233425|ref|NP_195321.1|	L-ascorbate peroxidase [Arabidopsis thaliana] &gt;gi|118572829|sp|Q7XZP5.2|APX5_ARATH RecName: Full=L-ascorbate peroxidase 5, peroxisomal; Short=AtAPx04; Flags: Precursor &gt;gi|3036801|emb|CAA18491.1| putative ascorbate peroxidase [Arabidopsis thaliana] &gt;gi|3805863|emb|CAA21483.1| putative ascorbate peroxidase [Arabidopsis thaliana] &gt;gi|7270549|emb|CAB81506.1| putative ascorbate peroxidase…	GO:0050896//GO:0055114//GO:0006979//GO:0008150//GO:0008152//GO:0006950	response to stimulus//oxidation-reduction process//response to oxidative stress//biological_process//metabolic process//response to stress	--	--	GO:0004601//GO:0005488//GO:0016684//GO:0016491//GO:0097159//GO:0046906//GO:0003674//GO:0020037//GO:0003824//GO:0016209	peroxidase activity//binding//oxidoreductase activity, acting on peroxide as acceptor//oxidoreductase activity//organic cyclic compound binding//tetrapyrrole binding//molecular_function//heme binding//catalytic activity//antioxidant activity
BnaA01g01610D	0	0	0	0	1	0	0	0	0	3	0	0	0	0	0.0924664	0	0	0	0	0.265856	AT2G17800.2	-//-	gi|15233418|ref|NP_195320.1|	Rac-like GTP-binding protein ARAC6 [Arabidopsis thaliana] &gt;gi|51701853|sp|Q9SBJ6.2|RAC6_ARATH RecName: Full=Rac-like GTP-binding protein ARAC6; AltName: Full=GTPase protein ROP5; Flags: Precursor &gt;gi|7211206|gb|AAF40245.1|AF115473_1 Arac6 [Arabidopsis thaliana] &gt;gi|3036799|emb|CAA18489.1| ras-related small GTP-binding protein [Arabidopsis thaliana] &gt;gi|3406757|gb|AAC29480.1| rac-like …	GO:0050789//GO:0007264//GO:0050794//GO:0051716//GO:0009987//GO:0050896//GO:0007165//GO:0035556//GO:0008150//GO:0007154//GO:0023052//GO:0065007	regulation of biological process//small GTPase mediated signal transduction//regulation of cellular process//cellular response to stimulus//cellular process//response to stimulus//signal transduction//intracellular signal transduction//biological_process//cell communication//signaling//biological regulation	GO:0005622//GO:0005575//GO:0005623//GO:0044464	intracellular//cellular_component//cell//cell part	GO:0043167//GO:0001882//GO:0097159//GO:0043168//GO:0017076//GO:0035639//GO:0005525//GO:0005488//GO:0000166//GO:0032550//GO:0019001//GO:0032553//GO:0032549//GO:0001883//GO:0032561//GO:0032555//GO:0003674	ion binding//nucleoside binding//organic cyclic compound binding//anion binding//purine nucleotide binding//purine ribonucleoside triphosphate binding//GTP binding//binding//nucleotide binding//purine ribonucleoside binding//guanyl nucleotide binding//ribonucleotide binding//ribonucleoside binding//purine nucleoside binding//guanyl ribonucleotide binding//purine ribonucleotide binding//molecular_…
BnaA01g01620D	235	135	69	59	158	218	177	172	168	109	14.1725	8.94998	4.80222	3.89176	9.1253	12.6673	11.1781	11.1651	10.5961	6.03334	AT4G35940.1	-//-	gi|334187208|ref|NP_001190931.1|	uncharacterized protein [Arabidopsis thaliana] &gt;gi|332661194|gb|AEE86594.1| uncharacterized protein AT4G35940 [Arabidopsis thaliana]	-//-	-//-	-//-	-//-	-//-	-//-
BnaA01g01630D	162	96	44	32	35	112	79	29	26	21	7.37403	4.80363	2.3113	1.59314	1.5257	4.91196	3.76559	1.42083	1.23771	0.877325	AT4G35920.2	-//-	gi|30690525|ref|NP_195317.2|	protein MID1-complementing activity 1 [Arabidopsis thaliana] &gt;gi|30690528|ref|NP_849503.1| protein MID1-complementing activity 1 [Arabidopsis thaliana] &gt;gi|42570170|ref|NP_849504.2| protein MID1-complementing activity 1 [Arabidopsis thaliana] &gt;gi|75154155|sp|Q8L7E9.1|MCAC1_ARATH RecName: Full=Protein MID1-COMPLEMENTING ACTIVITY 1 &gt;gi|22530910|gb|AAM96959.1| putative protein [Arabidops…	-//-	-//-	-//-	-//-	-//-	-//-
BnaA01g01640D	3	1	0	0	0	9	3	0	2	0	0.218074	0.0799083	0	0	0	0.630338	0.228361	0	0.152044	0	AT4G35900.1	-//-	gi|297802334|ref|XP_002869051.1|	predicted protein [Arabidopsis lyrata subsp. lyrata] &gt;gi|297314887|gb|EFH45310.1| predicted protein [Arabidopsis lyrata subsp. lyrata]	GO:0018130//GO:0071704//GO:2001141//GO:0050789//GO:0010467//GO:0034641//GO:0080090//GO:0010468//GO:0006807//GO:0044260//GO:0009987//GO:0006725//GO:0009059//GO:0060255//GO:0009058//GO:0019222//GO:0044271//GO:0034654//GO:2000112//GO:0044249//GO:0050794//GO:0043170//GO:0046483//GO:0034645//GO:0090304//GO:0032774//GO:0008150//GO:0031326//GO:0019219//GO:0051171//GO:0006355//GO:0051252//GO:0008152//GO:…	heterocycle biosynthetic process//organic substance metabolic process//regulation of RNA biosynthetic process//regulation of biological process//gene expression//cellular nitrogen compound metabolic process//regulation of primary metabolic process//regulation of gene expression//nitrogen compound metabolic process//cellular macromolecule metabolic process//cellular process//cellular aromatic comp…	--	--	GO:0003700//GO:0097159//GO:0001071//GO:0005488//GO:0003677//GO:0003676//GO:0003674//GO:0043565	sequence-specific DNA binding transcription factor activity//organic cyclic compound binding//nucleic acid binding transcription factor activity//binding//DNA binding//nucleic acid binding//molecular_function//sequence-specific DNA binding
BnaA01g01650D	254	152	130	108	92	312	188	175	109	86	9.69249	6.37607	5.72477	4.50753	3.36201	11.4711	7.51235	7.18774	4.34995	3.01197	AT4G35890.1	-//-	gi|18419738|ref|NP_567991.1|	senescence related LAM domain containing protein [Arabidopsis thaliana] &gt;gi|75166421|sp|Q94K80.1|LRP1C_ARATH RecName: Full=La-related protein 1C; Short=AtLARP1c &gt;gi|13877889|gb|AAK44022.1|AF370207_1 unknown protein [Arabidopsis thaliana] &gt;gi|22136918|gb|AAM91803.1| unknown protein [Arabidopsis thaliana] &gt;gi|332661185|gb|AEE86585.1| senescence related LAM domain containing protein [Ara…	GO:0006811//GO:0008150//GO:0051234//GO:0006810//GO:0030001//GO:0006812//GO:0051179//GO:0055085//GO:0009987	ion transport//biological_process//establishment of localization//transport//metal ion transport//cation transport//localization//transmembrane transport//cellular process	GO:0016020//GO:0005575	membrane//cellular_component	GO:0022891//GO:0008324//GO:0022892//GO:0046873//GO:0022857//GO:0015075//GO:0005215//GO:0003674	substrate-specific transmembrane transporter activity//cation transmembrane transporter activity//substrate-specific transporter activity//metal ion transmembrane transporter activity//transmembrane transporter activity//ion transmembrane transporter activity//transporter activity//molecular_function
BnaA01g01660D	208	174	142	127	14	177	146	168	115	8	7.50286	6.89955	5.91105	5.01049	0.483617	6.15154	5.51484	6.52267	4.33828	0.264853	AT4G35880.1	sp|Q9LX20|ASPL1_ARATH Aspartic proteinase-like protein 1 OS=Arabidopsis thaliana GN=At5g10080 PE=1 SV=1//2.07632e-85	gi|42567433|ref|NP_195313.2|	aspartyl protease family protein [Arabidopsis thaliana] &gt;gi|190576481|gb|ACE79041.1| At4g35880 [Arabidopsis thaliana] &gt;gi|222423134|dbj|BAH19546.1| AT4G35880 [Arabidopsis thaliana] &gt;gi|332661184|gb|AEE86584.1| aspartyl protease family protein [Arabidopsis thaliana]	GO:0006508//GO:0006807//GO:0044260//GO:0034641//GO:0051276//GO:0071103//GO:0071704//GO:0006996//GO:0016043//GO:0043170//GO:0006725//GO:0006259//GO:0009987//GO:0071840//GO:0019538//GO:0008150//GO:0008152//GO:0090304//GO:0046483//GO:0007059//GO:0044237//GO:0006139//GO:0030261//GO:0044238//GO:0006323	proteolysis//nitrogen compound metabolic process//cellular macromolecule metabolic process//cellular nitrogen compound metabolic process//chromosome organization//DNA conformation change//organic substance metabolic process//organelle organization//cellular component organization//macromolecule metabolic process//cellular aromatic compound metabolic process//DNA metabolic process//cellular proces…	GO:0005575//GO:0009295	cellular_component//nucleoid	GO:0043168//GO:0097159//GO:0030554//GO:0001882//GO:0043167//GO:0035639//GO:0017076//GO:0032559//GO:0004175//GO:0070011//GO:0008233//GO:0070001//GO:0000166//GO:0032550//GO:0005488//GO:0003676//GO:0016787//GO:0003677//GO:0001883//GO:0004190//GO:0032549//GO:0032553//GO:0032555//GO:0003674//GO:0005524//GO:0003824	anion binding//organic cyclic compound binding//adenyl nucleotide binding//nucleoside binding//ion binding//purine ribonucleoside triphosphate binding//purine nucleotide binding//adenyl ribonucleotide binding//endopeptidase activity//peptidase activity, acting on L-amino acid peptides//peptidase activity//aspartic-type peptidase activity//nucleotide binding//purine ribonucleoside binding//binding…
BnaA01g01670D	360	234	222	245	343	317	331	284	210	443	32.4643	23.1968	23.103	24.1648	29.6215	27.5429	31.257	27.5661	19.8052	36.6656	AT4G35860.1	-//-	gi|297798332|ref|XP_002867050.1|	GTP-binding 2 [Arabidopsis lyrata subsp. lyrata] &gt;gi|297312886|gb|EFH43309.1| GTP-binding 2 [Arabidopsis lyrata subsp. lyrata]	GO:0065007//GO:0007154//GO:0008150//GO:0035556//GO:0023052//GO:0007264//GO:0050794//GO:0009987//GO:0007165//GO:0050896//GO:0051716//GO:0050789	biological regulation//cell communication//biological_process//intracellular signal transduction//signaling//small GTPase mediated signal transduction//regulation of cellular process//cellular process//signal transduction//response to stimulus//cellular response to stimulus//regulation of biological process	GO:0043229//GO:0043231//GO:0005737//GO:0044464//GO:0005623//GO:0044424//GO:0005575//GO:0005634//GO:0043226//GO:0005622//GO:0043227	intracellular organelle//intracellular membrane-bounded organelle//cytoplasm//cell part//cell//intracellular part//cellular_component//nucleus//organelle//intracellular//membrane-bounded organelle	GO:0003674//GO:0016462//GO:0032555//GO:0003824//GO:0017111//GO:0019001//GO:0016787//GO:0016817//GO:0032561//GO:0001883//GO:0032549//GO:0032553//GO:0003924//GO:0005525//GO:0032550//GO:0000166//GO:0005488//GO:0001882//GO:0043168//GO:0097159//GO:0043167//GO:0016818//GO:0017076//GO:0035639	molecular_function//pyrophosphatase activity//purine ribonucleotide binding//catalytic activity//nucleoside-triphosphatase activity//guanyl nucleotide binding//hydrolase activity//hydrolase activity, acting on acid anhydrides//guanyl ribonucleotide binding//purine nucleoside binding//ribonucleoside binding//ribonucleotide binding//GTPase activity//GTP binding//purine ribonucleoside binding//nucle…
BnaA01g01680D	486	258	158	173	211	307	238	155	153	101	20.8325	12.1572	7.81582	8.11081	8.66157	12.6791	10.6831	7.15137	6.85887	3.97353	AT4G35850.1	-//-	gi|21593882|gb|AAM65849.1|	unknown [Arabidopsis thaliana]	-//-	-//-	-//-	-//-	-//-	-//-
BnaA01g01690D	427	337	335	672	96	400	265	337	305	79	34.2997	29.7578	31.0542	59.0398	7.38488	30.9578	22.2908	29.137	25.6223	5.82426	AT4G35840.1	sp|Q8GT75|NIP1_ARATH NEP1-interacting protein 1 OS=Arabidopsis thaliana GN=NIP1 PE=1 SV=2//9.34188e-159	gi|297802346|ref|XP_002869057.1|	zinc finger family protein [Arabidopsis lyrata subsp. lyrata] &gt;gi|297314893|gb|EFH45316.1| zinc finger family protein [Arabidopsis lyrata subsp. lyrata]	GO:0042742//GO:0006952//GO:0009617//GO:0050896//GO:0008150//GO:0051707//GO:0051704//GO:0006950//GO:0009607	defense response to bacterium//defense response//response to bacterium//response to stimulus//biological_process//response to other organism//multi-organism process//response to stress//response to biotic stimulus	GO:0032991//GO:0019867//GO:0005622//GO:0043234//GO:0043227//GO:0044422//GO:0044424//GO:0031461//GO:0044446//GO:0043226//GO:0005634//GO:0005575//GO:0005623//GO:0000152//GO:0044464//GO:0005680//GO:0043231//GO:0043229//GO:0044428//GO:0000151//GO:0016020	macromolecular complex//outer membrane//intracellular//protein complex//membrane-bounded organelle//organelle part//intracellular part//cullin-RING ubiquitin ligase complex//intracellular organelle part//organelle//nucleus//cellular_component//cell//nuclear ubiquitin ligase complex//cell part//anaphase-promoting complex//intracellular membrane-bounded organelle//intracellular organelle//nuclear p…	GO:0043167//GO:0016879//GO:0016881//GO:0008270//GO:0005515//GO:0005488//GO:0046914//GO:0046872//GO:0019787//GO:0043169//GO:0004842//GO:0003674//GO:0003824//GO:0016874	ion binding//ligase activity, forming carbon-nitrogen bonds//acid-amino acid ligase activity//zinc ion binding//protein binding//binding//transition metal ion binding//metal ion binding//small conjugating protein ligase activity//cation binding//ubiquitin-protein ligase activity//molecular_function//catalytic activity//ligase activity
BnaA01g01700D	3243	2640	3770	3016	23806	2280	1713	2632	2235	10104	66.9538	59.9157	89.822	68.1041	470.679	45.3534	37.0341	58.488	48.2572	191.458	AT4G35830.1	sp|Q42560|ACO1_ARATH Aconitate hydratase 1 OS=Arabidopsis thaliana GN=ACO1 PE=1 SV=2//0	gi|15233349|ref|NP_195308.1|	aconitate hydratase 1 [Arabidopsis thaliana] &gt;gi|13124706|sp|Q42560.2|ACO1_ARATH RecName: Full=Aconitate hydratase 1; Short=Aconitase 1; AltName: Full=Citrate hydro-lyase 1 &gt;gi|3805849|emb|CAA21469.1| cytoplasmatic aconitate hydratase (citrate hydro-lyase)(aconitase)(EC 4.2.1.3) [Arabidopsis thaliana] &gt;gi|7270535|emb|CAB81492.1| cytoplasmatic aconitate hydratase (citrate hydro-lyase)(aco…	GO:0016116//GO:0044255//GO:0071704//GO:0008299//GO:0009058//GO:0016114//GO:0009987//GO:0044249//GO:0006629//GO:0016109//GO:0006721//GO:0016117//GO:0008152//GO:0006720//GO:0008150//GO:0046148//GO:0044238//GO:0008610//GO:0016108//GO:0044237//GO:0042440	carotenoid metabolic process//cellular lipid metabolic process//organic substance metabolic process//isoprenoid biosynthetic process//biosynthetic process//terpenoid biosynthetic process//cellular process//cellular biosynthetic process//lipid metabolic process//tetraterpenoid biosynthetic process//terpenoid metabolic process//carotenoid biosynthetic process//metabolic process//isoprenoid metaboli…	--	--	GO:0016705//GO:0016491//GO:0003824//GO:0003674	oxidoreductase activity, acting on paired donors, with incorporation or reduction of molecular oxygen//oxidoreductase activity//catalytic activity//molecular_function
BnaA01g01710D	2	0	2	1	6	0	0	0	4	4	0.183826	0	0.212138	0.100529	0.528125	0	0	0	0.384497	0.337433	AT4G35820.1	-//-	gi|297802348|ref|XP_002869058.1|	predicted protein [Arabidopsis lyrata subsp. lyrata] &gt;gi|297314894|gb|EFH45317.1| predicted protein [Arabidopsis lyrata subsp. lyrata]	GO:0055114//GO:0008152//GO:0008150	oxidation-reduction process//metabolic process//biological_process	--	--	GO:0016705//GO:0016491//GO:0016706//GO:0003824//GO:0051213//GO:0003674	oxidoreductase activity, acting on paired donors, with incorporation or reduction of molecular oxygen//oxidoreductase activity//oxidoreductase activity, acting on paired donors, with incorporation or reduction of molecular oxygen, 2-oxoglutarate as one donor, and incorporation of one atom each of oxygen into both donors//catalytic activity//dioxygenase activity//molecular_function
BnaA01g01720D	0	0	0	0	0	1	0	0	0	0	0	0	0	0	0	0.736795	0	0	0	0	0	-//-	-	-	-//-	-//-	-//-	-//-	-//-	-//-
BnaA01g01730D	7	4	1	14	0	7	3	1	1	0	0.47288	0.297044	0.0779589	1.03441	0	0.455615	0.212222	0.0727119	0.0706495	0	AT4G35820.1	-//-	gi|15233345|ref|NP_195307.1|	oxidoreductase, 2OG-Fe(II) oxygenase family protein [Arabidopsis thaliana] &gt;gi|3805848|emb|CAA21468.1| putative protein [Arabidopsis thaliana] &gt;gi|7270534|emb|CAB81491.1| putative protein [Arabidopsis thaliana] &gt;gi|332661175|gb|AEE86575.1| oxidoreductase, 2OG-Fe(II) oxygenase family protein [Arabidopsis thaliana]	GO:0008150//GO:0008152//GO:0055114	biological_process//metabolic process//oxidation-reduction process	--	--	GO:0016706//GO:0003674//GO:0051213//GO:0003824//GO:0016491//GO:0016705	oxidoreductase activity, acting on paired donors, with incorporation or reduction of molecular oxygen, 2-oxoglutarate as one donor, and incorporation of one atom each of oxygen into both donors//molecular_function//dioxygenase activity//catalytic activity//oxidoreductase activity//oxidoreductase activity, acting on paired donors, with incorporation or reduction of molecular oxygen
BnaA01g01740D	264	265	131	172	6	286	431	247	196	7	17.2257	19.0075	9.86406	12.2748	0.374915	17.9798	29.4487	17.3469	13.3747	0.4192	AT4G35810.1	sp|P54001|P4HA1_RAT Prolyl 4-hydroxylase subunit alpha-1 OS=Rattus norvegicus GN=P4ha1 PE=2 SV=2//3.04762e-34	gi|297802350|ref|XP_002869059.1|	oxidoreductase [Arabidopsis lyrata subsp. lyrata] &gt;gi|297314895|gb|EFH45318.1| oxidoreductase [Arabidopsis lyrata subsp. lyrata]	GO:0008152//GO:0008150//GO:0055114	metabolic process//biological_process//oxidation-reduction process	--	--	GO:0003674//GO:0051213//GO:0003824//GO:0016706//GO:0016491//GO:0016705	molecular_function//dioxygenase activity//catalytic activity//oxidoreductase activity, acting on paired donors, with incorporation or reduction of molecular oxygen, 2-oxoglutarate as one donor, and incorporation of one atom each of oxygen into both donors//oxidoreductase activity//oxidoreductase activity, acting on paired donors, with incorporation or reduction of molecular oxygen
BnaA01g01750D	297	149	384	481	851	189	148	252	252	451	2.08981	1.15251	3.11813	3.70176	5.73441	1.28132	1.09051	1.90855	1.85441	2.91258	AT4G35800.1	sp|P18616|RPB1_ARATH DNA-directed RNA polymerase II subunit RPB1 OS=Arabidopsis thaliana GN=RPB205 PE=1 SV=3//5.42242e-20	gi|334187204|ref|NP_195305.2|	DNA-directed RNA polymerase II subunit RPB1 [Arabidopsis thaliana] &gt;gi|322510106|sp|P18616.3|NRPB1_ARATH RecName: Full=DNA-directed RNA polymerase II subunit 1; AltName: Full=DNA-directed RNA polymerase II subunit RPB1; Short=DNA polymerase II subunit B1; AltName: Full=DNA-directed RNA polymerase III largest subunit &gt;gi|332661173|gb|AEE86573.1| DNA-directed RNA polymerase II subunit RPB1 [A…	GO:0008150//GO:0006366//GO:0032774//GO:0008152//GO:0046483//GO:0034645//GO:0090304//GO:0044237//GO:0019438//GO:0006139//GO:0006351//GO:0016070//GO:0044238//GO:0034641//GO:0010467//GO:0044260//GO:0006807//GO:0018130//GO:0071704//GO:0034654//GO:0044271//GO:0044249//GO:0043170//GO:0009987//GO:0006725//GO:0009059//GO:0009058	biological_process//transcription from RNA polymerase II promoter//RNA biosynthetic process//metabolic process//heterocycle metabolic process//cellular macromolecule biosynthetic process//nucleic acid metabolic process//cellular metabolic process//aromatic compound biosynthetic process//nucleobase-containing compound metabolic process//transcription, DNA-dependent//RNA metabolic process//primary …	GO:0044464//GO:0005623//GO:0030880//GO:0044428//GO:0043229//GO:0055029//GO:0043231//GO:0016591//GO:0044451//GO:0005622//GO:0043234//GO:0032991//GO:0044422//GO:0043227//GO:0005654//GO:0044446//GO:0070013//GO:0005665//GO:0031974//GO:0044424//GO:0005575//GO:0043233//GO:0000428//GO:0031981//GO:0005634//GO:0043226	cell part//cell//RNA polymerase complex//nuclear part//intracellular organelle//nuclear DNA-directed RNA polymerase complex//intracellular membrane-bounded organelle//DNA-directed RNA polymerase II, holoenzyme//nucleoplasm part//intracellular//protein complex//macromolecular complex//organelle part//membrane-bounded organelle//nucleoplasm//intracellular organelle part//intracellular organelle lum…	GO:0003676//GO:0016772//GO:0003899//GO:0003677//GO:0003674//GO:0003824//GO:0097159//GO:0034062//GO:0016740//GO:0016779//GO:0005488//GO:0005515	nucleic acid binding//transferase activity, transferring phosphorus-containing groups//DNA-directed RNA polymerase activity//DNA binding//molecular_function//catalytic activity//organic cyclic compound binding//RNA polymerase activity//transferase activity//nucleotidyltransferase activity//binding//protein binding
BnaA01g01760D	96	99	56	85	51	125	142	82	89	57	6.41718	7.27473	4.3199	6.21449	3.26478	8.05064	9.93981	5.89984	6.22185	3.49703	AT4G35785.3	-//-	gi|334187202|ref|NP_001190930.1|	RNA-binding (RRM/RBD/RNP motifs) family protein [Arabidopsis thaliana] &gt;gi|332661169|gb|AEE86569.1| RNA-binding (RRM/RBD/RNP motifs) family protein [Arabidopsis thaliana]	--	--	GO:0019013//GO:0019028//GO:0005575//GO:0044423//GO:0019012	viral nucleocapsid//viral capsid//cellular_component//virion part//virion	GO:0005488//GO:0097159//GO:0003674//GO:0003676	binding//organic cyclic compound binding//molecular_function//nucleic acid binding
BnaA01g01770D	42	49	22	21	1	102	80	53	56	0	12.7452	16.3457	7.70432	6.96998	0.290609	29.8226	25.4217	17.3112	17.7723	0	AT4G35783.1	-//-	gi|145334235|ref|NP_001078498.1|	protein rotundifolia like 6 [Arabidopsis thaliana] &gt;gi|42822067|tpg|DAA02288.1| TPA_exp: DVL17 [Arabidopsis thaliana] &gt;gi|98961893|gb|ABF59276.1| unknown protein [Arabidopsis thaliana] &gt;gi|332661164|gb|AEE86564.1| protein rotundifolia like 6 [Arabidopsis thaliana]	-//-	-//-	-//-	-//-	-//-	-//-
BnaA01g01780D	146	200	144	97	194	563	1146	530	561	561	15.2525	22.9682	17.3606	11.0834	19.4089	56.6688	125.369	59.596	61.2925	53.7901	AT4G35770.1	sp|P27626|DIN1_RAPSA Senescence-associated protein DIN1 OS=Raphanus sativus GN=DIN1 PE=2 SV=1//1.23512e-109	gi|2190012|dbj|BAA20356.1|	din1 [Raphanus sativus]	-//-	-//-	-//-	-//-	-//-	-//-
BnaA01g01790D	234	185	149	149	71	213	252	186	144	94	12.4266	10.7998	9.13137	8.65439	3.61081	10.8984	14.0137	10.6317	7.99753	4.58159	AT4G35760.1	-//-	gi|18419647|ref|NP_567988.1|	NAD(P)H dehydrogenase (quinone)s [Arabidopsis thaliana] &gt;gi|75153795|sp|Q8L540.1|LTO1_ARATH RecName: Full=Thiol-disulfide oxidoreductase LTO1; AltName: Full=Protein LUMEN THIOL OXIDOREDUCTASE 1; AltName: Full=Vitamin K reductase; Flags: Precursor &gt;gi|20466524|gb|AAM20579.1| putative protein [Arabidopsis thaliana] &gt;gi|22136450|gb|AAM91303.1| putative protein [Arabidopsis thaliana] &gt;gi|…	-//-	-//-	-//-	-//-	-//-	-//-
BnaA01g01800D	1573	1318	1283	979	330	1691	1531	1187	957	310	145.983	134.461	137.408	99.373	29.3289	151.204	148.787	118.57	92.8839	26.4049	AT4G35750.1	sp|Q292F9|GDAP2_DROPS Protein GDAP2 homolog OS=Drosophila pseudoobscura pseudoobscura GN=GA15091 PE=3 SV=1//2.39479e-12	gi|15237117|ref|NP_195300.1|	SEC14 cytosolic factor family protein / phosphoglyceride transfer family protein [Arabidopsis thaliana] &gt;gi|3367593|emb|CAA20045.1| putative protein [Arabidopsis thaliana] &gt;gi|7270527|emb|CAB81484.1| putative protein [Arabidopsis thaliana] &gt;gi|17473778|gb|AAL38324.1| putative protein [Arabidopsis thaliana] &gt;gi|30725562|gb|AAP37803.1| At4g35750 [Arabidopsis thaliana] &gt;gi|332661158|g…	-//-	-//-	-//-	-//-	-//-	-//-
BnaA01g01810D	727	266	135	157	317	622	385	196	171	120	32.0246	12.8807	6.86272	7.56419	13.3727	26.399	17.7593	9.29305	7.87775	4.85157	AT4G35730.1	sp|Q54I39|IST1L_DICDI IST1-like protein OS=Dictyostelium discoideum GN=DDB_G0289029 PE=3 SV=1//2.67742e-29	gi|79497106|ref|NP_195298.2|	Regulator of Vps4 activity in the MVB pathway protein [Arabidopsis thaliana] &gt;gi|332661154|gb|AEE86554.1| Regulator of Vps4 activity in the MVB pathway protein [Arabidopsis thaliana]	-//-	-//-	-//-	-//-	-//-	-//-
BnaA01g01840D	44	0	4	10	0	1	0	0	1	0	3.44748	0	0.361678	0.856965	0	0.0754912	0	0	0.0819419	0	AT4G35690.1	-//-	gi|116830615|gb|ABK28265.1|	unknown [Arabidopsis thaliana]	-//-	-//-	-//-	-//-	-//-	-//-
BnaA01g01850D	9	0	2	5	0	2	1	3	4	0	0.577385	0	0.14807	0.350838	0	0.123623	0.0671799	0.207156	0.268373	0	AT4G35680.1	-//-	gi|15237097|ref|NP_195293.1|	uncharacterized protein [Arabidopsis thaliana] &gt;gi|3367586|emb|CAA20038.1| putative protein [Arabidopsis thaliana] &gt;gi|7270519|emb|CAB80284.1| putative protein [Arabidopsis thaliana] &gt;gi|332661148|gb|AEE86548.1| uncharacterized protein AT4G35680 [Arabidopsis thaliana]	GO:0009451//GO:0071704//GO:0034641//GO:0043412//GO:0044260//GO:0006807//GO:0009987//GO:0006725//GO:0043170//GO:0046483//GO:0090304//GO:0008152//GO:0008150//GO:0044238//GO:0006139//GO:0016070//GO:0044237	RNA modification//organic substance metabolic process//cellular nitrogen compound metabolic process//macromolecule modification//cellular macromolecule metabolic process//nitrogen compound metabolic process//cellular process//cellular aromatic compound metabolic process//macromolecule metabolic process//heterocycle metabolic process//nucleic acid metabolic process//metabolic process//biological_p…	--	--	GO:0051536//GO:0005488//GO:0051540//GO:0003824//GO:0051539//GO:0003674	iron-sulfur cluster binding//binding//metal cluster binding//catalytic activity//4 iron, 4 sulfur cluster binding//molecular_function
BnaA01g01860D	0	0	0	0	6	0	0	0	0	0	0	0	0	0	0.41297	0	0	0	0	0	AT4G35610.1	-//-	gi|15237064|ref|NP_195286.1|	zinc finger (C2H2 type) family protein [Arabidopsis thaliana] &gt;gi|3367579|emb|CAA20031.1| putative protein [Arabidopsis thaliana] &gt;gi|7270512|emb|CAB80277.1| putative protein [Arabidopsis thaliana] &gt;gi|332661140|gb|AEE86540.1| zinc finger (C2H2 type) family protein [Arabidopsis thaliana]	--	--	--	--	GO:0043167//GO:0005488//GO:0043169//GO:0046872//GO:0003674	ion binding//binding//cation binding//metal ion binding//molecular_function
BnaA01g01870D	0	2	0	4	32	0	0	2	0	8	0	0.098205	0	0.19542	1.36885	0	0	0.0961564	0	0.327972	AT4G35600.1	-//-	gi|30690422|ref|NP_195285.3|	putative serine/threonine-protein kinase Cx32 [Arabidopsis thaliana] &gt;gi|49066036|sp|P27450.2|CX32_ARATH RecName: Full=Probable serine/threonine-protein kinase Cx32, chloroplastic; Flags: Precursor &gt;gi|17529234|gb|AAL38844.1| putative protein kinase [Arabidopsis thaliana] &gt;gi|20465931|gb|AAM20151.1| putative protein kinase [Arabidopsis thaliana] &gt;gi|332661138|gb|AEE86538.1| putative s…	GO:0006796//GO:0044237//GO:0044238//GO:0008150//GO:0006464//GO:0019538//GO:0016310//GO:0008152//GO:0044267//GO:0043170//GO:0009987//GO:0044260//GO:0043412//GO:0071704//GO:0006793//GO:0006468	phosphate-containing compound metabolic process//cellular metabolic process//primary metabolic process//biological_process//protein modification process//protein metabolic process//phosphorylation//metabolic process//cellular protein metabolic process//macromolecule metabolic process//cellular process//cellular macromolecule metabolic process//macromolecule modification//organic substance metabol…	--	--	GO:0032555//GO:0003674//GO:0005524//GO:0003824//GO:0016301//GO:0016773//GO:0016772//GO:0032553//GO:0032549//GO:0001883//GO:0016740//GO:0004672//GO:0000166//GO:0032550//GO:0005488//GO:0097159//GO:0043168//GO:0030554//GO:0001882//GO:0043167//GO:0035639//GO:0017076//GO:0032559	purine ribonucleotide binding//molecular_function//ATP binding//catalytic activity//kinase activity//phosphotransferase activity, alcohol group as acceptor//transferase activity, transferring phosphorus-containing groups//ribonucleotide binding//ribonucleoside binding//purine nucleoside binding//transferase activity//protein kinase activity//nucleotide binding//purine ribonucleoside binding//bind…
BnaA01g01880D	57	46	57	41	0	46	53	42	40	3	3.33247	2.95636	3.84573	2.62174	0	2.59117	3.24477	2.64298	2.44573	0.160977	AT4G35590.1	-//-	gi|297802390|ref|XP_002869079.1|	RWP-RK domain-containing protein [Arabidopsis lyrata subsp. lyrata] &gt;gi|297314915|gb|EFH45338.1| RWP-RK domain-containing protein [Arabidopsis lyrata subsp. lyrata]	GO:0015031//GO:0051179//GO:0033036//GO:0071702//GO:0008150//GO:0008104//GO:0045184//GO:0051234//GO:0006810	protein transport//localization//macromolecule localization//organic substance transport//biological_process//protein localization//establishment of protein localization//establishment of localization//transport	--	--	--	--
BnaA01g01890D	13	5	5	5	0	113	19	15	6	0	4.0743	1.72261	1.80839	1.71393	0	34.122	6.23562	5.06004	1.96661	0	0	-//-	gi|297798360|ref|XP_002867064.1|	predicted protein [Arabidopsis lyrata subsp. lyrata] &gt;gi|297312900|gb|EFH43323.1| predicted protein [Arabidopsis lyrata subsp. lyrata]	-//-	-//-	-//-	-//-	-//-	-//-
BnaA01g01900D	473	446	213	304	560	483	460	277	319	354	63.6813	66.0076	33.0936	44.7649	72.2019	62.6535	64.8523	40.1406	44.9157	43.7427	AT2G17560.3	-//-	gi|15227862|ref|NP_179347.1|	high mobility group B4 protein [Arabidopsis thaliana] &gt;gi|145323080|ref|NP_001031364.2| high mobility group B4 protein [Arabidopsis thaliana] &gt;gi|310947092|sp|Q42344.1|HMGB4_ARATH RecName: Full=High mobility group B protein 4; AltName: Full=High mobility group protein G; Short=AtHMGgamma; Short=HMG gamma; AltName: Full=Nucleosome/chromatin assembly factor group D 04; Short=Nucleosome/chroma…	--	--	--	--	GO:0003674//GO:0043169//GO:0046872//GO:0005488//GO:0046914//GO:0008270//GO:0043167	molecular_function//cation binding//metal ion binding//binding//transition metal ion binding//zinc ion binding//ion binding
BnaA01g01910D	6	10	5	11	79	7	9	9	14	90	0.446331	0.817738	0.429229	0.894978	5.62786	0.501708	0.701076	0.720612	1.08916	6.14469	AT4G35550.1	-//-	gi|297798368|ref|XP_002867068.1|	homeobox-leucine zipper protein [Arabidopsis lyrata subsp. lyrata] &gt;gi|297312904|gb|EFH43327.1| homeobox-leucine zipper protein [Arabidopsis lyrata subsp. lyrata]	GO:0071704//GO:2001141//GO:0018130//GO:0006807//GO:0010468//GO:0044260//GO:0034641//GO:0010467//GO:0080090//GO:0050789//GO:0009058//GO:0060255//GO:0009059//GO:0006725//GO:0009987//GO:2000112//GO:0044249//GO:0050794//GO:0043170//GO:0044271//GO:0019222//GO:0034654//GO:0090304//GO:0034645//GO:0046483//GO:0051171//GO:0019219//GO:0008152//GO:0051252//GO:0006355//GO:0031326//GO:0032774//GO:0008150//GO:…	organic substance metabolic process//regulation of RNA biosynthetic process//heterocycle biosynthetic process//nitrogen compound metabolic process//regulation of gene expression//cellular macromolecule metabolic process//cellular nitrogen compound metabolic process//gene expression//regulation of primary metabolic process//regulation of biological process//biosynthetic process//regulation of macr…	GO:0043227//GO:0005622//GO:0005634//GO:0043226//GO:0005575//GO:0044424//GO:0005623//GO:0044464//GO:0043231//GO:0043229	membrane-bounded organelle//intracellular//nucleus//organelle//cellular_component//intracellular part//cell//cell part//intracellular membrane-bounded organelle//intracellular organelle	GO:0035639//GO:0017076//GO:0032559//GO:0016818//GO:0003700//GO:0043167//GO:0097159//GO:0043168//GO:0030554//GO:0001882//GO:0005488//GO:0001071//GO:0000166//GO:0032550//GO:0003677//GO:0001883//GO:0032553//GO:0032549//GO:0016817//GO:0016787//GO:0003676//GO:0003824//GO:0005524//GO:0043565//GO:0032555//GO:0003674	purine ribonucleoside triphosphate binding//purine nucleotide binding//adenyl ribonucleotide binding//hydrolase activity, acting on acid anhydrides, in phosphorus-containing anhydrides//sequence-specific DNA binding transcription factor activity//ion binding//organic cyclic compound binding//anion binding//adenyl nucleotide binding//nucleoside binding//binding//nucleic acid binding transcription …
BnaA01g01920D	163	50	42	51	149	183	90	80	73	137	6.65857	2.24529	1.97996	2.27865	5.82894	7.20264	3.84993	3.51752	3.11869	5.13648	AT4G35540.1	-//-	gi|15237034|ref|NP_195279.1|	zinc ion binding/transcription regulator [Arabidopsis thaliana] &gt;gi|3367572|emb|CAA20024.1| putative protein [Arabidopsis thaliana] &gt;gi|7270505|emb|CAB80270.1| putative protein [Arabidopsis thaliana] &gt;gi|332661128|gb|AEE86528.1| zinc ion binding/transcription regulator [Arabidopsis thaliana]	-//-	-//-	-//-	-//-	-//-	-//-
BnaA01g01930D	6	9	2	6	4	9	8	6	4	11	0.588242	0.969963	0.226281	0.643383	0.375556	0.850148	0.821318	0.633153	0.41013	0.989803	AT4G35530.1	-//-	gi|22329188|ref|NP_195278.2|	phosphatidylinositolglycan-related protein [Arabidopsis thaliana] &gt;gi|18253011|gb|AAL62432.1| putative protein [Arabidopsis thaliana] &gt;gi|22136396|gb|AAM91276.1| putative protein [Arabidopsis thaliana] &gt;gi|332661127|gb|AEE86527.1| phosphatidylinositolglycan-related protein [Arabidopsis thaliana]	GO:0055114//GO:0008152//GO:0008150	oxidation-reduction process//metabolic process//biological_process	--	--	GO:0016740//GO:0008375//GO:0016491//GO:0016758//GO:0003824//GO:0016757//GO:0003674//GO:0017176//GO:0008194	transferase activity//acetylglucosaminyltransferase activity//oxidoreductase activity//transferase activity, transferring hexosyl groups//catalytic activity//transferase activity, transferring glycosyl groups//molecular_function//phosphatidylinositol N-acetylglucosaminyltransferase activity//UDP-glycosyltransferase activity
BnaA01g01940D	2	2	5	3	2	7	4	5	2	0	0.149358	0.164187	0.430906	0.245038	0.143034	0.503668	0.312807	0.401904	0.156202	0	AT4G35510.1	-//-	gi|21618015|gb|AAM67065.1|	unknown [Arabidopsis thaliana]	-//-	-//-	-//-	-//-	-//-	-//-
BnaA01g01950D	77	41	58	88	21	80	41	64	51	4	3.30803	1.93629	2.87554	4.135	0.863989	3.31144	1.8445	2.95946	2.29143	0.157721	AT4G35500.1	-//-	gi|297802398|ref|XP_002869083.1|	kinase family protein [Arabidopsis lyrata subsp. lyrata] &gt;gi|297314919|gb|EFH45342.1| kinase family protein [Arabidopsis lyrata subsp. lyrata]	GO:0008152//GO:0016310//GO:0006464//GO:0019538//GO:0008150//GO:0044237//GO:0006796//GO:0044238//GO:0044260//GO:0043412//GO:0006793//GO:0071704//GO:0006468//GO:0043170//GO:0044267//GO:0009987	metabolic process//phosphorylation//protein modification process//protein metabolic process//biological_process//cellular metabolic process//phosphate-containing compound metabolic process//primary metabolic process//cellular macromolecule metabolic process//macromolecule modification//phosphorus metabolic process//organic substance metabolic process//protein phosphorylation//macromolecule metabo…	--	--	GO:0016301//GO:0016773//GO:0001883//GO:0032549//GO:0032553//GO:0016772//GO:0005524//GO:0003674//GO:0032555//GO:0003824//GO:0043167//GO:0043168//GO:0097159//GO:0001882//GO:0030554//GO:0035639//GO:0032559//GO:0017076//GO:0004672//GO:0016740//GO:0005488//GO:0032550//GO:0000166	kinase activity//phosphotransferase activity, alcohol group as acceptor//purine nucleoside binding//ribonucleoside binding//ribonucleotide binding//transferase activity, transferring phosphorus-containing groups//ATP binding//molecular_function//purine ribonucleotide binding//catalytic activity//ion binding//anion binding//organic cyclic compound binding//nucleoside binding//adenyl nucleotide bin…
BnaA01g01960D	18	26	40	31	16	23	58	29	41	17	1.77382	2.81656	4.54894	3.34128	1.50997	2.1838	5.98525	3.07601	4.2255	1.53758	AT4G35480.1	-//-	gi|297798376|ref|XP_002867072.1|	ring-H2 finger A3B [Arabidopsis lyrata subsp. lyrata] &gt;gi|297312908|gb|EFH43331.1| ring-H2 finger A3B [Arabidopsis lyrata subsp. lyrata]	--	--	GO:0044464//GO:0005623//GO:0000152//GO:0005680//GO:0043229//GO:0044428//GO:0043231//GO:0000151//GO:0005622//GO:0043234//GO:0032991//GO:0044422//GO:0043227//GO:0031461//GO:0044446//GO:0044424//GO:0005575//GO:0043226//GO:0005634	cell part//cell//nuclear ubiquitin ligase complex//anaphase-promoting complex//intracellular organelle//nuclear part//intracellular membrane-bounded organelle//ubiquitin ligase complex//intracellular//protein complex//macromolecular complex//organelle part//membrane-bounded organelle//cullin-RING ubiquitin ligase complex//intracellular organelle part//intracellular part//cellular_component//organ…	GO:0046872//GO:0019787//GO:0043169//GO:0004842//GO:0003674//GO:0016874//GO:0003824//GO:0043167//GO:0016879//GO:0016881//GO:0008270//GO:0005488//GO:0005515//GO:0046914	metal ion binding//small conjugating protein ligase activity//cation binding//ubiquitin-protein ligase activity//molecular_function//ligase activity//catalytic activity//ion binding//ligase activity, forming carbon-nitrogen bonds//acid-amino acid ligase activity//zinc ion binding//binding//protein binding//transition metal ion binding
BnaA01g01970D	82	36	20	81	140	65	41	22	72	170	2.89772	1.39847	0.815614	3.13069	4.73784	2.21311	1.5172	0.836792	2.66092	5.51369	AT4G35470.1	-//-	gi|20148766|gb|AAM10777.1|	PSR9 [Brassica nigra]	--	--	--	--	GO:0003674//GO:0005488//GO:0005515	molecular_function//binding//protein binding
BnaA01g01980D	1009	915	487	768	690	1111	1106	588	654	411	55.5906	55.4165	30.9636	46.2791	36.4057	58.9754	63.8089	34.869	37.6829	20.7827	AT4G35450.1	-//-	gi|15237008|ref|NP_195270.1|	ankyrin repeat domain-containing protein 2 [Arabidopsis thaliana] &gt;gi|30690363|ref|NP_849497.1| ankyrin repeat domain-containing protein 2 [Arabidopsis thaliana] &gt;gi|30690369|ref|NP_849498.1| ankyrin repeat domain-containing protein 2 [Arabidopsis thaliana] &gt;gi|73622119|sp|Q9SAR5.2|AKR2_ARATH RecName: Full=Ankyrin repeat domain-containing protein 2; Short=AtAKR2 &gt;gi|14423490|gb|AAK624…	GO:0006412//GO:0044237//GO:0044238//GO:0019538//GO:0008150//GO:0006414//GO:0008152//GO:0034645//GO:0044267//GO:0044249//GO:0043170//GO:0009987//GO:0009059//GO:0009058//GO:0010467//GO:0044260//GO:0071704	translation//cellular metabolic process//primary metabolic process//protein metabolic process//biological_process//translational elongation//metabolic process//cellular macromolecule biosynthetic process//cellular protein metabolic process//cellular biosynthetic process//macromolecule metabolic process//cellular process//macromolecule biosynthetic process//biosynthetic process//gene expression//c…	GO:0043229//GO:0043232//GO:0043228//GO:0005737//GO:0044464//GO:0005623//GO:0044444//GO:0005840//GO:0030529//GO:0044424//GO:0005575//GO:0043226//GO:0005622//GO:0032991	intracellular organelle//intracellular non-membrane-bounded organelle//non-membrane-bounded organelle//cytoplasm//cell part//cell//cytoplasmic part//ribosome//ribonucleoprotein complex//intracellular part//cellular_component//organelle//intracellular//macromolecular complex	GO:0003674//GO:0005198//GO:0003735//GO:0005515//GO:0005488	molecular_function//structural molecule activity//structural constituent of ribosome//protein binding//binding
BnaA01g01990D	51	45	45	56	1	62	62	41	45	1	1.3889	1.34717	1.41425	1.66803	0.0260803	1.62683	1.76811	1.20182	1.28166	0.024995	AT4G35440.1	-//-	gi|289541483|gb|ADD09862.1|	chloride channel E [Eutrema halophilum]	GO:0009987//GO:0055085//GO:0015698//GO:0006820//GO:0006821//GO:0051179//GO:0006810//GO:0051234//GO:0006811//GO:0008150	cellular process//transmembrane transport//inorganic anion transport//anion transport//chloride transport//localization//transport//establishment of localization//ion transport//biological_process	GO:0005575//GO:0016020	cellular_component//membrane	GO:0008509//GO:0005488//GO:0022803//GO:0005253//GO:0005244//GO:0000166//GO:0015108//GO:0008308//GO:0022836//GO:0017076//GO:0022838//GO:0022839//GO:0015267//GO:0030554//GO:0005247//GO:0005216//GO:0097159//GO:0005254//GO:0005215//GO:0003674//GO:0022892//GO:0022857//GO:0015103//GO:0015075//GO:0022891//GO:0022832	anion transmembrane transporter activity//binding//passive transmembrane transporter activity//anion channel activity//voltage-gated ion channel activity//nucleotide binding//chloride transmembrane transporter activity//voltage-gated anion channel activity//gated channel activity//purine nucleotide binding//substrate-specific channel activity//ion gated channel activity//channel activity//adenyl …
BnaA01g02000D	4	3	5	2	1	2	2	1	2	0	0.238973	0.197024	0.344725	0.130687	0.0572136	0.115124	0.125123	0.0643046	0.124961	0	AT4G35420.1	-//-	gi|30690351|ref|NP_195268.2|	dihydroflavonol 4-reductase-like1 [Arabidopsis thaliana] &gt;gi|75276293|sp|Q500U8.1|TKPR1_ARATH RecName: Full=Tetraketide alpha-pyrone reductase 1; AltName: Full=Protein DIHYDROFLAVONOL 4-REDUCTASE-LIKE 1 &gt;gi|63147414|gb|AAY34180.1| At4g35420 [Arabidopsis thaliana] &gt;gi|105830365|gb|ABF74722.1| At4g35420 [Arabidopsis thaliana] &gt;gi|332661109|gb|AEE86509.1| dihydroflavonol 4-reductase-like…	GO:0008610//GO:0044237//GO:0008202//GO:0044238//GO:0008152//GO:0008150//GO:0006629//GO:0006694//GO:0009058//GO:0009987//GO:0055114//GO:0071704	lipid biosynthetic process//cellular metabolic process//steroid metabolic process//primary metabolic process//metabolic process//biological_process//lipid metabolic process//steroid biosynthetic process//biosynthetic process//cellular process//oxidation-reduction process//organic substance metabolic process	--	--	GO:0003674//GO:0003824//GO:0016229//GO:0016614//GO:0048037//GO:0016616//GO:0005488//GO:0016491//GO:0003854//GO:0033764//GO:0050662	molecular_function//catalytic activity//steroid dehydrogenase activity//oxidoreductase activity, acting on CH-OH group of donors//cofactor binding//oxidoreductase activity, acting on the CH-OH group of donors, NAD or NADP as acceptor//binding//oxidoreductase activity//3-beta-hydroxy-delta5-steroid dehydrogenase activity//steroid dehydrogenase activity, acting on the CH-OH group of donors, NAD or …
BnaA01g02010D	1	0	1	0	0	2	0	1	0	0	0.0516699	0	0.059628	0	0	0.0995668	0	0.0556148	0	0	AT3G18150.1	-//-	gi|238479803|ref|NP_188443.2|	F-box domain-containing protein [Arabidopsis thaliana] &gt;gi|257051013|sp|Q9LV26.2|FBL45_ARATH RecName: Full=Putative F-box/LRR-repeat protein At3g18150 &gt;gi|332642533|gb|AEE76054.1| F-box domain-containing protein [Arabidopsis thaliana]	--	--	--	--	GO:0003674//GO:0005488//GO:0005515	molecular_function//binding//protein binding
BnaA01g02020D	148	121	65	67	3	107	123	73	47	1	13.8698	12.4653	7.02968	6.86748	0.26924	9.6614	12.0707	7.36351	4.60642	0.0860123	AT4G35410.2	-//-	gi|15237005|ref|NP_195267.1|	AP-1 complex subunit sigma-2 [Arabidopsis thaliana] &gt;gi|75097963|sp|O23685.1|AP1S2_ARATH RecName: Full=AP-1 complex subunit sigma-2; AltName: Full=Adapter-related protein complex 1 sigma-2 subunit; AltName: Full=Adaptor AP-1 19 kDa protein; AltName: Full=Adaptor protein complex AP-1 sigma-2 subunit; AltName: Full=Clathrin assembly protein complex 1 sigma-2 small chain; AltName: Full=Clathrin a…	-//-	-//-	-//-	-//-	-//-	-//-
BnaA01g02030D	16	18	11	15	88	22	18	18	19	42	1.00952	1.24847	0.800944	1.03515	5.31728	1.33742	1.18928	1.22242	1.25374	2.43219	AT4G35390.1	-//-	gi|30690333|ref|NP_195265.2|	AT-hook protein of GA feedback 1 [Arabidopsis thaliana] &gt;gi|50198777|gb|AAT70422.1| At4g35390 [Arabidopsis thaliana] &gt;gi|53828597|gb|AAU94408.1| At4g35390 [Arabidopsis thaliana] &gt;gi|119657394|tpd|FAA00296.1| TPA: AT-hook motif nuclear localized protein 25 [Arabidopsis thaliana] &gt;gi|332661106|gb|AEE86506.1| AT-hook protein of GA feedback 1 [Arabidopsis thaliana]	-//-	-//-	-//-	-//-	-//-	-//-
BnaA01g02040D	2	1	0	0	0	3	1	0	1	2	0.0226381	0.0124428	0	0	0	0.0327173	0.0118529	0	0.0118377	0.0207774	AT4G35380.1	-//-	gi|42567412|ref|NP_195264.2|	SEC7-like guanine nucleotide exchange family protein [Arabidopsis thaliana] &gt;gi|449061810|sp|F4JN05.1|BIG4_ARATH RecName: Full=Brefeldin A-inhibited guanine nucleotide-exchange protein 4; Short=BIG4; AltName: Full=ARF guanine-nucleotide exchange factor BIG4 &gt;gi|332661105|gb|AEE86505.1| SEC7-like guanine nucleotide exchange family protein [Arabidopsis thaliana]	GO:0050896//GO:0007165//GO:0009987//GO:0023051//GO:0051716//GO:0050794//GO:0007265//GO:0007264//GO:0051056//GO:0048583//GO:0009966//GO:0050789//GO:0046578//GO:0032012//GO:0065007//GO:0010646//GO:0032011//GO:0023052//GO:0008150//GO:0007154//GO:0035556	response to stimulus//signal transduction//cellular process//regulation of signaling//cellular response to stimulus//regulation of cellular process//Ras protein signal transduction//small GTPase mediated signal transduction//regulation of small GTPase mediated signal transduction//regulation of response to stimulus//regulation of signal transduction//regulation of biological process//regulation o…	--	--	GO:0030695//GO:0005085//GO:0060589//GO:0005086//GO:0003674//GO:0005083//GO:0030234	GTPase regulator activity//guanyl-nucleotide exchange factor activity//nucleoside-triphosphatase regulator activity//ARF guanyl-nucleotide exchange factor activity//molecular_function//small GTPase regulator activity//enzyme regulator activity
BnaA01g02050D	226	154	198	367	207	120	147	92	106	66	11.7409	8.79469	11.8705	20.8531	10.2984	6.00648	7.99697	5.14437	5.75909	3.14693	AT4G35360.1	-//-	gi|21554145|gb|AAM63225.1|	unknown [Arabidopsis thaliana]	-//-	-//-	-//-	-//-	-//-	-//-
BnaA01g02060D	4	1	3	3	4	1	2	0	2	1	0.214206	0.058868	0.185398	0.175714	0.205136	0.0515963	0.112155	0	0.11201	0.0491499	AT4G35350.1	-//-	gi|18418684|ref|NP_567983.1|	xylem cysteine proteinase 1 [Arabidopsis thaliana] &gt;gi|71153408|sp|O65493.1|XCP1_ARATH RecName: Full=Xylem cysteine proteinase 1; Short=AtXCP1; Flags: Precursor &gt;gi|6708181|gb|AAF25831.1|AF191027_1 papain-type cysteine endopeptidase XCP1 [Arabidopsis thaliana] &gt;gi|3080415|emb|CAA18734.1| cysteine proteinase-like protein [Arabidopsis thaliana] &gt;gi|7270487|emb|CAB80252.1| cysteine prote…	GO:0044238//GO:0008152//GO:0019538//GO:0008150//GO:0043170//GO:0071704//GO:0006508	primary metabolic process//metabolic process//protein metabolic process//biological_process//macromolecule metabolic process//organic substance metabolic process//proteolysis	--	--	GO:0003824//GO:0008234//GO:0003674//GO:0004197//GO:0016787//GO:0008233//GO:0004175//GO:0070011	catalytic activity//cysteine-type peptidase activity//molecular_function//cysteine-type endopeptidase activity//hydrolase activity//peptidase activity//endopeptidase activity//peptidase activity, acting on L-amino acid peptides
BnaA01g02070D	64	36	23	20	6	22	22	11	4	2	3.52606	2.18032	1.46235	1.20518	0.316571	1.16783	1.26926	0.652312	0.230476	0.101133	AT4G35335.1	-//-	gi|50198781|gb|AAT70424.1|	At4g35335 [Arabidopsis thaliana] &gt;gi|51971024|dbj|BAD44204.1| unnamed protein product [Arabidopsis thaliana] &gt;gi|53828601|gb|AAU94410.1| At4g35335 [Arabidopsis thaliana]	GO:0000398//GO:0008152//GO:0008150//GO:0071702//GO:0016071//GO:0051234//GO:0046483//GO:0006397//GO:0090304//GO:0006810//GO:0000375//GO:0044237//GO:0044238//GO:0000377//GO:0006139//GO:0016070//GO:0034641//GO:0010467//GO:0006807//GO:0006396//GO:0044260//GO:0051179//GO:0071704//GO:0043170//GO:0055085//GO:0008643//GO:0009987//GO:0008380//GO:0006725	nuclear mRNA splicing, via spliceosome//metabolic process//biological_process//organic substance transport//mRNA metabolic process//establishment of localization//heterocycle metabolic process//mRNA processing//nucleic acid metabolic process//transport//RNA splicing, via transesterification reactions//cellular metabolic process//primary metabolic process//RNA splicing, via transesterification rea…	GO:0005623//GO:0044464//GO:0044444//GO:0000139//GO:0012505//GO:0031224//GO:0043231//GO:0043229//GO:0016020//GO:0005737//GO:0031090//GO:0005622//GO:0044425//GO:0016021//GO:0005794//GO:0043227//GO:0044431//GO:0044422//GO:0044424//GO:0044446//GO:0043226//GO:0005575	cell//cell part//cytoplasmic part//Golgi membrane//endomembrane system//intrinsic to membrane//intracellular membrane-bounded organelle//intracellular organelle//membrane//cytoplasm//organelle membrane//intracellular//membrane part//integral to membrane//Golgi apparatus//membrane-bounded organelle//Golgi apparatus part//organelle part//intracellular part//intracellular organelle part//organelle//…	GO:0022891//GO:0015291//GO:0008324//GO:0051119//GO:0005351//GO:0005402//GO:0022857//GO:0022892//GO:0015075//GO:0005215//GO:0015294//GO:0003674//GO:0022804//GO:0015144//GO:0015293//GO:0015295	substrate-specific transmembrane transporter activity//secondary active transmembrane transporter activity//cation transmembrane transporter activity//sugar transmembrane transporter activity//sugar:hydrogen symporter activity//cation:sugar symporter activity//transmembrane transporter activity//substrate-specific transporter activity//ion transmembrane transporter activity//transporter activity/…
BnaA01g02080D	123	50	8	57	0	43	22	6	35	0	16.5598	7.39996	1.24295	8.39343	0	5.57785	3.10163	0.869471	4.92805	0	AT4G35320.1	-//-	gi|18418660|ref|NP_567982.1|	uncharacterized protein [Arabidopsis thaliana] &gt;gi|13605511|gb|AAK32749.1|AF361581_1 AT4g35320/F23E12_120 [Arabidopsis thaliana] &gt;gi|16323284|gb|AAL15397.1| AT4g35320/F23E12_120 [Arabidopsis thaliana] &gt;gi|332661099|gb|AEE86499.1| uncharacterized protein AT4G35320 [Arabidopsis thaliana]	-//-	-//-	-//-	-//-	-//-	-//-
BnaA01g02090D	1113	912	517	498	427	1272	582	521	397	244	38.971	35.1034	20.8906	19.0717	14.3181	42.9122	21.3396	19.6353	14.5376	7.84129	AT4G35310.1	sp|Q38871|CDPK5_ARATH Calcium-dependent protein kinase 5 OS=Arabidopsis thaliana GN=CPK5 PE=1 SV=1//0	gi|455659609|gb|AGG35974.1|	calcium-dependent protein kinase 5, partial [Brassica napus]	GO:0008152//GO:0016310//GO:0019538//GO:0007154//GO:0006464//GO:0008150//GO:0044264//GO:0008653//GO:0034660//GO:0043039//GO:0046483//GO:0023052//GO:0005975//GO:0090304//GO:0034645//GO:0044281//GO:0008610//GO:0006399//GO:0033692//GO:0006412//GO:0044237//GO:0006796//GO:0044238//GO:0043436//GO:0065007//GO:0034637//GO:0043038//GO:0000271//GO:0006139//GO:0016070//GO:0034641//GO:0010467//GO:0043412//GO:…	metabolic process//phosphorylation//protein metabolic process//cell communication//protein modification process//biological_process//cellular polysaccharide metabolic process//lipopolysaccharide metabolic process//ncRNA metabolic process//tRNA aminoacylation//heterocycle metabolic process//signaling//carbohydrate metabolic process//nucleic acid metabolic process//cellular macromolecule biosynthet…	GO:0005623//GO:0044464//GO:0044421//GO:0016020//GO:0005578//GO:0005576//GO:0031012//GO:0005737//GO:0005622//GO:0044424//GO:0005575	cell//cell part//extracellular region part//membrane//proteinaceous extracellular matrix//extracellular region//extracellular matrix//cytoplasm//intracellular//intracellular part//cellular_component	GO:0016301//GO:0046872//GO:0001883//GO:0032549//GO:0032553//GO:0016772//GO:0005509//GO:0016773//GO:0043169//GO:0016875//GO:0005524//GO:0003674//GO:0032555//GO:0003824//GO:0004812//GO:0016874//GO:0043167//GO:0001882//GO:0030554//GO:0097159//GO:0043168//GO:0032559//GO:0017076//GO:0035639//GO:0004672//GO:0016740//GO:0005488//GO:0016876//GO:0032550//GO:0000166	kinase activity//metal ion binding//purine nucleoside binding//ribonucleoside binding//ribonucleotide binding//transferase activity, transferring phosphorus-containing groups//calcium ion binding//phosphotransferase activity, alcohol group as acceptor//cation binding//ligase activity, forming carbon-oxygen bonds//ATP binding//molecular_function//purine ribonucleotide binding//catalytic activity//…
BnaA01g02100D	1623	1012	443	259	1653	1432	900	407	386	1294	41.8735	28.7018	13.1898	7.3086	40.8417	35.5968	24.3153	11.3023	10.4151	30.6413	AT4G35300.4	sp|Q8LPQ8|MSSP2_ARATH Monosaccharide-sensing protein 2 OS=Arabidopsis thaliana GN=MSSP2 PE=2 SV=2//0	gi|30690286|ref|NP_849565.1|	monosaccharide-sensing protein 2 [Arabidopsis thaliana] &gt;gi|334187185|ref|NP_001190923.1| monosaccharide-sensing protein 2 [Arabidopsis thaliana] &gt;gi|20453189|gb|AAM19835.1| AT4g35300/F23E12_140 [Arabidopsis thaliana] &gt;gi|332661093|gb|AEE86493.1| monosaccharide-sensing protein 2 [Arabidopsis thaliana] &gt;gi|332661097|gb|AEE86497.1| monosaccharide-sensing protein 2 [Arabidopsis thaliana]	GO:0009987//GO:0055085//GO:0051179//GO:0006810//GO:0051234//GO:0008150	cellular process//transmembrane transport//localization//transport//establishment of localization//biological_process	GO:0005575//GO:0044425//GO:0016021//GO:0016020//GO:0031224	cellular_component//membrane part//integral to membrane//membrane//intrinsic to membrane	GO:0003674//GO:0005215//GO:0022857	molecular_function//transporter activity//transmembrane transporter activity
BnaA01g02110D	1	0	0	0	0	1	0	0	0	3	0.0932579	0	0	0	0	0.089853	0	0	0	0.256778	AT4G35290.1	-//-	gi|33304542|gb|AAQ02674.1|	glutamate receptor [Raphanus sativus var. sativus]	GO:0051179//GO:0055085//GO:0009987//GO:0008150//GO:0051234//GO:0006810	localization//transmembrane transport//cellular process//biological_process//establishment of localization//transport	GO:0044425//GO:0016021//GO:0005575//GO:0031224//GO:0016020	membrane part//integral to membrane//cellular_component//intrinsic to membrane//membrane	GO:0015267//GO:0022839//GO:0022838//GO:0005216//GO:0004872//GO:0004888//GO:0015276//GO:0004871//GO:0022836//GO:0038023//GO:0060089//GO:0005234//GO:0004970//GO:0008066//GO:0022803//GO:0005231//GO:0022834//GO:0022891//GO:0022857//GO:0022892//GO:0015075//GO:0005215//GO:0003674//GO:0005230	channel activity//ion gated channel activity//substrate-specific channel activity//ion channel activity//receptor activity//transmembrane signaling receptor activity//ligand-gated ion channel activity//signal transducer activity//gated channel activity//signaling receptor activity//molecular transducer activity//extracellular-glutamate-gated ion channel activity//ionotropic glutamate receptor act…
BnaA01g02130D	24	24	14	14	14	36	48	27	22	37	0.887483	0.975592	0.597434	0.566227	0.495777	1.28262	1.85869	1.07465	0.850801	1.25575	AT2G17200.1	-//-	gi|15227388|ref|NP_179311.1|	ubiquitin receptor protein DSK2B [Arabidopsis thaliana] &gt;gi|75337266|sp|Q9SII8.1|DSK2B_ARATH RecName: Full=Ubiquitin domain-containing protein DSK2b &gt;gi|4584343|gb|AAD25138.1| putative ubiquitin-like protein [Arabidopsis thaliana] &gt;gi|23296306|gb|AAN13037.1| putative ubiquitin protein [Arabidopsis thaliana] &gt;gi|110735104|gb|ABG89122.1| Dsk2a [synthetic construct] &gt;gi|330251503|gb|A…	GO:0051716//GO:0044248//GO:0030163//GO:0051603//GO:0009987//GO:0006259//GO:0050896//GO:0006725//GO:0006281//GO:0044265//GO:0043170//GO:0044267//GO:0043161//GO:0044257//GO:0071704//GO:0034641//GO:0006807//GO:0006511//GO:0044260//GO:0043632//GO:0006508//GO:0044238//GO:0006139//GO:0033554//GO:0006289//GO:0019941//GO:0010498//GO:0044237//GO:0009056//GO:0006950//GO:0046483//GO:0090304//GO:0006974//GO:…	cellular response to stimulus//cellular catabolic process//protein catabolic process//proteolysis involved in cellular protein catabolic process//cellular process//DNA metabolic process//response to stimulus//cellular aromatic compound metabolic process//DNA repair//cellular macromolecule catabolic process//macromolecule metabolic process//cellular protein metabolic process//proteasomal ubiquitin…	--	--	GO:0005515//GO:0005488//GO:0003684//GO:0097159//GO:0003674//GO:0003677//GO:0003676	protein binding//binding//damaged DNA binding//organic cyclic compound binding//molecular_function//DNA binding//nucleic acid binding
BnaA01g02150D	18	13	9	7	4	12	12	11	9	2	0.386653	0.306973	0.223103	0.16446	0.0822847	0.248358	0.269927	0.254328	0.202185	0.0394303	AT4G35270.1	-//-	gi|334187181|ref|NP_195253.4|	plant regulator RWP-RK family protein [Arabidopsis thaliana] &gt;gi|374095497|sp|Q7X9B9.3|NLP2_ARATH RecName: Full=Protein NLP2; Short=AtNLP2; AltName: Full=NIN-like protein 2; AltName: Full=Nodule inception protein-like protein 2 &gt;gi|332661088|gb|AEE86488.1| plant regulator RWP-RK family protein [Arabidopsis thaliana]	GO:0044004//GO:0044179//GO:0044003//GO:0065007//GO:0001906//GO:0051715//GO:0051883//GO:0031640//GO:0008150//GO:0065008//GO:0044364//GO:0051704//GO:0051817//GO:0001897//GO:0051818//GO:0035821//GO:0001907//GO:0044403//GO:0051701//GO:0051801//GO:0019836//GO:0052331//GO:0044419	disruption by symbiont of host cells//hemolysis in other organism//modification by symbiont of host morphology or physiology//biological regulation//cell killing//cytolysis in other organism//killing of cells in other organism involved in symbiotic interaction//killing of cells of other organism//biological_process//regulation of biological quality//disruption of cells of other organism//multi-or…	GO:0005576//GO:0005575	extracellular region//cellular_component	GO:0003674//GO:0003676//GO:0003677//GO:0005515//GO:0005488//GO:0097159	molecular_function//nucleic acid binding//DNA binding//protein binding//binding//organic cyclic compound binding
BnaA01g02160D	335	197	156	177	222	282	197	165	115	177	15.3954	9.95223	8.27339	8.89678	9.77032	12.4865	9.48044	8.16174	5.52714	7.4657	AT4G35260.1	-//-	gi|28974502|gb|AAO61647.1|	NAD-dependent isocitrate dehydrogenase beta subunit [Brassica napus]	GO:0055114//GO:0008150//GO:0008152	oxidation-reduction process//biological_process//metabolic process	--	--	GO:0016616//GO:0016491//GO:0003674//GO:0003824//GO:0016614	oxidoreductase activity, acting on the CH-OH group of donors, NAD or NADP as acceptor//oxidoreductase activity//molecular_function//catalytic activity//oxidoreductase activity, acting on CH-OH group of donors
BnaA01g02170D	404	302	227	268	158	171	216	135	141	93	20.487	16.835	13.2842	14.8644	7.673	8.3549	11.4701	7.36859	7.4778	4.32845	AT5G60620.1	-//-	gi|297793621|ref|XP_002864695.1|	phospholipid/glycerol acyltransferase family protein [Arabidopsis lyrata subsp. lyrata] &gt;gi|297310530|gb|EFH40954.1| phospholipid/glycerol acyltransferase family protein [Arabidopsis lyrata subsp. lyrata]	GO:0008152//GO:0008150	metabolic process//biological_process	--	--	GO:0003674//GO:0003824//GO:0016746//GO:0016740	molecular_function//catalytic activity//transferase activity, transferring acyl groups//transferase activity
BnaA01g02180D	310	179	167	146	814	263	142	161	164	1093	8.49074	5.38946	5.27853	4.37371	21.351	6.94044	4.07276	4.74638	4.69769	27.4761	AT4G35240.2	-//-	gi|3080426|emb|CAA18745.1|	putative protein [Arabidopsis thaliana] &gt;gi|7270476|emb|CAB80241.1| putative protein [Arabidopsis thaliana]	-//-	-//-	-//-	-//-	-//-	-//-
BnaA01g02190D	259	185	87	119	541	317	192	110	115	581	9.68988	7.60849	3.75622	4.86944	19.3832	11.4268	7.52205	4.42959	4.49959	19.9501	AT4G35230.1	-//-	gi|3080427|emb|CAA18746.1|	putative protein [Arabidopsis thaliana] &gt;gi|7270475|emb|CAB80240.1| putative protein [Arabidopsis thaliana]	GO:0008152//GO:0016310//GO:0008150//GO:0006464//GO:0019538//GO:0044238//GO:0044237//GO:0006796//GO:0006468//GO:0006793//GO:0071704//GO:0043412//GO:0044260//GO:0009987//GO:0043170//GO:0044267	metabolic process//phosphorylation//biological_process//protein modification process//protein metabolic process//primary metabolic process//cellular metabolic process//phosphate-containing compound metabolic process//protein phosphorylation//phosphorus metabolic process//organic substance metabolic process//macromolecule modification//cellular macromolecule metabolic process//cellular process//ma…	--	--	GO:0032553//GO:0032549//GO:0001883//GO:0016772//GO:0016773//GO:0016301//GO:0003824//GO:0005524//GO:0003674//GO:0032555//GO:0032559//GO:0017076//GO:0035639//GO:0043167//GO:0001882//GO:0030554//GO:0097159//GO:0043168//GO:0005488//GO:0005515//GO:0032550//GO:0000166//GO:0004672//GO:0016740	ribonucleotide binding//ribonucleoside binding//purine nucleoside binding//transferase activity, transferring phosphorus-containing groups//phosphotransferase activity, alcohol group as acceptor//kinase activity//catalytic activity//ATP binding//molecular_function//purine ribonucleotide binding//adenyl ribonucleotide binding//purine nucleotide binding//purine ribonucleoside triphosphate binding//…
BnaA01g02200D	0	0	1	1	0	0	0	0	1	0	0	0	0.580589	0.550262	0	0	0	0	0.526153	0	AT4G35030.3	-//-	gi|2924514|emb|CAA17768.1|	protein kinase-like [Arabidopsis thaliana] &gt;gi|7270454|emb|CAB80220.1| protein kinase-like [Arabidopsis thaliana]	-//-	-//-	-//-	-//-	-//-	-//-
BnaA01g02210D	7	8	7	12	0	3	6	5	10	3	0.332072	0.417189	0.383217	0.622628	0	0.137121	0.298059	0.255304	0.496125	0.130619	AT4G35030.3	-//-	gi|145334223|ref|NP_001078492.1|	salt stress-related protein kinase [Arabidopsis thaliana] &gt;gi|332661052|gb|AEE86452.1| salt stress-related protein kinase [Arabidopsis thaliana]	GO:0046483//GO:0034645//GO:0090304//GO:0008150//GO:0006464//GO:0019538//GO:0032774//GO:0008152//GO:0016310//GO:0006351//GO:0006139//GO:0016070//GO:0044238//GO:0044237//GO:0006796//GO:0019438//GO:0018130//GO:0006468//GO:0006793//GO:0071704//GO:0010467//GO:0034641//GO:0044260//GO:0043412//GO:0006807//GO:0009987//GO:0006725//GO:0009059//GO:0009058//GO:0044267//GO:0034654//GO:0044271//GO:0043170//GO:…	heterocycle metabolic process//cellular macromolecule biosynthetic process//nucleic acid metabolic process//biological_process//protein modification process//protein metabolic process//RNA biosynthetic process//metabolic process//phosphorylation//transcription, DNA-dependent//nucleobase-containing compound metabolic process//RNA metabolic process//primary metabolic process//cellular metabolic pro…	--	--	GO:0032553//GO:0032549//GO:0001883//GO:0003677//GO:0003899//GO:0016772//GO:0016773//GO:0016301//GO:0003676//GO:0003824//GO:0003674//GO:0032555//GO:0005524//GO:0034062//GO:0032559//GO:0017076//GO:0035639//GO:0001882//GO:0030554//GO:0043168//GO:0097159//GO:0043167//GO:0032550//GO:0000166//GO:0005488//GO:0004672//GO:0016740//GO:0016779	ribonucleotide binding//ribonucleoside binding//purine nucleoside binding//DNA binding//DNA-directed RNA polymerase activity//transferase activity, transferring phosphorus-containing groups//phosphotransferase activity, alcohol group as acceptor//kinase activity//nucleic acid binding//catalytic activity//molecular_function//purine ribonucleotide binding//ATP binding//RNA polymerase activity//aden…
BnaA01g02220D	218	208	84	96	54	213	239	145	122	23	20.9432	21.9663	9.31276	10.0872	4.96809	19.7157	24.0437	14.9936	12.2575	2.02799	AT4G35020.3	sp|Q38912|RAC3_ARATH Rac-like GTP-binding protein ARAC3 OS=Arabidopsis thaliana GN=ARAC3 PE=1 SV=1//1.75598e-129	gi|28393687|gb|AAO42256.1|	putative Rho1Ps homolog Rac protein [Arabidopsis thaliana]	GO:0009987//GO:0007165//GO:0050896//GO:0051716//GO:0007264//GO:0050794//GO:0050789//GO:0065007//GO:0023052//GO:0008150//GO:0007154//GO:0035556	cellular process//signal transduction//response to stimulus//cellular response to stimulus//small GTPase mediated signal transduction//regulation of cellular process//regulation of biological process//biological regulation//signaling//biological_process//cell communication//intracellular signal transduction	GO:0005575//GO:0005622//GO:0044464//GO:0005623	cellular_component//intracellular//cell part//cell	GO:0032550//GO:0000166//GO:0005488//GO:0003924//GO:0005525//GO:0016818//GO:0017076//GO:0035639//GO:0001882//GO:0043168//GO:0097159//GO:0043167//GO:0003824//GO:0017111//GO:0003674//GO:0016462//GO:0032555//GO:0032561//GO:0032549//GO:0032553//GO:0001883//GO:0019001//GO:0016817//GO:0016787	purine ribonucleoside binding//nucleotide binding//binding//GTPase activity//GTP binding//hydrolase activity, acting on acid anhydrides, in phosphorus-containing anhydrides//purine nucleotide binding//purine ribonucleoside triphosphate binding//nucleoside binding//anion binding//organic cyclic compound binding//ion binding//catalytic activity//nucleoside-triphosphatase activity//molecular_functio…
BnaA01g02230D	0	0	0	0	0	1	1	0	0	0	0	0	0	0	0	0.0217729	0.0236639	0	0	0	AT4G35010.1	-//-	gi|297798422|ref|XP_002867095.1|	beta-galactosidase 11 [Arabidopsis lyrata subsp. lyrata] &gt;gi|297312931|gb|EFH43354.1| beta-galactosidase 11 [Arabidopsis lyrata subsp. lyrata]	GO:0071704//GO:0008152//GO:0008150//GO:0005975//GO:0044238	organic substance metabolic process//metabolic process//biological_process//carbohydrate metabolic process//primary metabolic process	GO:0032991//GO:0043234//GO:0009341//GO:0005575	macromolecular complex//protein complex//beta-galactosidase complex//cellular_component	GO:0015925//GO:0004565//GO:0030246//GO:0005488//GO:0016787//GO:0004553//GO:0016798//GO:0003674//GO:0003824	galactosidase activity//beta-galactosidase activity//carbohydrate binding//binding//hydrolase activity//hydrolase activity, hydrolyzing O-glycosyl compounds//hydrolase activity, acting on glycosyl bonds//molecular_function//catalytic activity
BnaA01g02240D	158	57	19	39	9	37	41	16	16	8	10.4883	4.15939	1.4555	2.83155	0.572136	2.36644	2.85002	1.14319	1.11077	0.487403	AT4G34990.1	-//-	gi|297798426|ref|XP_002867097.1|	AtMYB32 [Arabidopsis lyrata subsp. lyrata] &gt;gi|297312933|gb|EFH43356.1| AtMYB32 [Arabidopsis lyrata subsp. lyrata]	--	--	--	--	GO:0003674//GO:0003682//GO:0005488	molecular_function//chromatin binding//binding
BnaA01g02250D	246	107	26	28	1	97	95	20	6	0	38.5491	18.432	4.70182	4.799	0.150068	14.6453	15.589	3.37336	0.983303	0	AT4G34970.1	sp|O49606|ADF9_ARATH Actin-depolymerizing factor 9 OS=Arabidopsis thaliana GN=ADF9 PE=2 SV=2//5.60944e-80	gi|297802460|ref|XP_002869114.1|	actin binding protein [Arabidopsis lyrata subsp. lyrata] &gt;gi|297314950|gb|EFH45373.1| actin binding protein [Arabidopsis lyrata subsp. lyrata]	--	--	GO:0044464//GO:0005623//GO:0005622//GO:0005575	cell part//cell//intracellular//cellular_component	GO:0003674//GO:0008092//GO:0003779//GO:0005488//GO:0005515	molecular_function//cytoskeletal protein binding//actin binding//binding//protein binding
BnaA01g02260D	283	187	115	148	79	225	211	134	85	49	24.046	17.4665	11.2763	13.7541	6.42826	18.4199	18.774	12.255	7.55322	3.82124	AT4G34960.1	-//-	gi|15236227|ref|NP_195222.1|	cyclophilin-like peptidyl-prolyl cis-trans isomerase family protein [Arabidopsis thaliana] &gt;gi|2924507|emb|CAA17761.1| cyclophilin-like protein [Arabidopsis thaliana] &gt;gi|7270447|emb|CAB80213.1| cyclophilin-like protein [Arabidopsis thaliana] &gt;gi|26450419|dbj|BAC42324.1| putative cyclophilin like protein ROC14 [Arabidopsis thaliana] &gt;gi|28827322|gb|AAO50505.1| putative cyclophilin [Ar…	GO:0008150//GO:0019538//GO:0008152//GO:0044237//GO:0044238//GO:0044260//GO:0071704//GO:0044267//GO:0043170//GO:0009987//GO:0006457	biological_process//protein metabolic process//metabolic process//cellular metabolic process//primary metabolic process//cellular macromolecule metabolic process//organic substance metabolic process//cellular protein metabolic process//macromolecule metabolic process//cellular process//protein folding	--	--	GO:0016853//GO:0003674//GO:0003755//GO:0003824//GO:0016859	isomerase activity//molecular_function//peptidyl-prolyl cis-trans isomerase activity//catalytic activity//cis-trans isomerase activity
BnaA01g02270D	571	172	193	73	125	616	147	148	98	127	19.884	6.58421	7.75599	2.78037	4.16857	20.6678	5.36044	5.5473	3.56902	4.05903	AT4G34950.1	-//-	gi|297798430|ref|XP_002867099.1|	nodulin family protein [Arabidopsis lyrata subsp. lyrata] &gt;gi|297312935|gb|EFH43358.1| nodulin family protein [Arabidopsis lyrata subsp. lyrata]	-//-	-//-	-//-	-//-	-//-	-//-
BnaA01g02280D	2	0	0	0	0	3	1	1	1	1	0.0605954	0	0	0	0	0.0875746	0.0317268	0.0326109	0.0316859	0.0278074	AT4G34940.1	-//-	gi|15236222|ref|NP_195220.1|	armadillo repeat only 1 protein [Arabidopsis thaliana] &gt;gi|5123711|emb|CAB45455.1| putative protein [Arabidopsis thaliana] &gt;gi|7270445|emb|CAB80211.1| putative protein [Arabidopsis thaliana] &gt;gi|332661039|gb|AEE86439.1| armadillo repeat only 1 protein [Arabidopsis thaliana]	GO:0046483//GO:0045184//GO:0090304//GO:0051234//GO:0006886//GO:0008150//GO:0051649//GO:0071702//GO:0008152//GO:0008104//GO:0006139//GO:0070727//GO:0044238//GO:0046907//GO:0044237//GO:0006810//GO:0034613//GO:0051179//GO:0071704//GO:0015031//GO:0034641//GO:0044260//GO:0006807//GO:0009987//GO:0016192//GO:0006259//GO:0006725//GO:0051641//GO:0043170//GO:0033036	heterocycle metabolic process//establishment of protein localization//nucleic acid metabolic process//establishment of localization//intracellular protein transport//biological_process//establishment of localization in cell//organic substance transport//metabolic process//protein localization//nucleobase-containing compound metabolic process//cellular macromolecule localization//primary metabolic…	GO:0030117//GO:0044444//GO:0044464//GO:0005623//GO:0005737//GO:0016020//GO:0048475//GO:0005622//GO:0044425//GO:0043234//GO:0032991//GO:0005575//GO:0044424	membrane coat//cytoplasmic part//cell part//cell//cytoplasm//membrane//coated membrane//intracellular//membrane part//protein complex//macromolecular complex//cellular_component//intracellular part	GO:0004531//GO:0016889//GO:0016787//GO:0003824//GO:0003674//GO:0004520//GO:0004518//GO:0016894//GO:0005488//GO:0005515//GO:0016788//GO:0004536//GO:0004519	deoxyribonuclease II activity//endodeoxyribonuclease activity, producing 3'-phosphomonoesters//hydrolase activity//catalytic activity//molecular_function//endodeoxyribonuclease activity//nuclease activity//endonuclease activity, active with either ribo- or deoxyribonucleic acids and producing 3'-phosphomonoesters//binding//protein binding//hydrolase activity, acting on ester bonds//deoxyribonucle…
BnaA01g02290D	90	44	24	54	167	72	19	17	22	129	2.73547	1.47011	0.841807	1.79513	4.86088	2.10847	0.604726	0.556148	0.699307	3.59857	AT4G34910.1	-//-	gi|15236218|ref|NP_195217.1|	DEAD-box ATP-dependent RNA helicase 16 [Arabidopsis thaliana] &gt;gi|75337761|sp|Q9SW44.1|RH16_ARATH RecName: Full=DEAD-box ATP-dependent RNA helicase 16 &gt;gi|5123708|emb|CAB45452.1| RNA helicase (RH16) [Arabidopsis thaliana] &gt;gi|7270442|emb|CAB80208.1| RNA helicase (RH16) [Arabidopsis thaliana] &gt;gi|27754373|gb|AAO22635.1| putative DEAD/DEAH box RNA helicase protein [Arabidopsis thaliana]…	GO:0006139//GO:0006351//GO:0045893//GO:0048522//GO:0031325//GO:0010556//GO:0016070//GO:0044238//GO:0065007//GO:0010557//GO:0031323//GO:0009891//GO:0009889//GO:0044237//GO:0019438//GO:0006810//GO:0045935//GO:0046483//GO:0010628//GO:0034645//GO:0090304//GO:0051254//GO:0031328//GO:0051234//GO:0009893//GO:0032774//GO:0008150//GO:0071702//GO:0031326//GO:0048518//GO:0006811//GO:0051171//GO:0019219//GO:…	nucleobase-containing compound metabolic process//transcription, DNA-dependent//positive regulation of transcription, DNA-dependent//positive regulation of cellular process//positive regulation of cellular metabolic process//regulation of macromolecule biosynthetic process//RNA metabolic process//primary metabolic process//biological regulation//positive regulation of macromolecule biosynthetic p…	GO:0016020//GO:0043231//GO:0043229//GO:0031224//GO:0044464//GO:0005623//GO:0005575//GO:0005634//GO:0043226//GO:0044424//GO:0043227//GO:0005622//GO:0044425	membrane//intracellular membrane-bounded organelle//intracellular organelle//intrinsic to membrane//cell part//cell//cellular_component//nucleus//organelle//intracellular part//membrane-bounded organelle//intracellular//membrane part	GO:0008026//GO:0003824//GO:0017111//GO:0016462//GO:0032555//GO:0005342//GO:0003674//GO:0005215//GO:0005524//GO:0015294//GO:0015075//GO:0043169//GO:0022890//GO:0003677//GO:0046943//GO:0001883//GO:0032549//GO:0032553//GO:0022857//GO:0046873//GO:0022892//GO:0003676//GO:0008324//GO:0046872//GO:0042623//GO:0017153//GO:0022891//GO:0070035//GO:0016817//GO:0016787//GO:0015081//GO:0015291//GO:0005310//GO:…	ATP-dependent helicase activity//catalytic activity//nucleoside-triphosphatase activity//pyrophosphatase activity//purine ribonucleotide binding//organic acid transmembrane transporter activity//molecular_function//transporter activity//ATP binding//solute:cation symporter activity//ion transmembrane transporter activity//cation binding//inorganic cation transmembrane transporter activity//DNA bi…
BnaA01g02300D	242	133	167	131	474	269	150	148	210	460	3.40687	2.05826	2.71312	2.01709	6.3904	3.64871	2.2113	2.24261	3.09183	5.94359	AT4G34890.1	-//-	gi|297802470|ref|XP_002869119.1|	ATXDH1 [Arabidopsis lyrata subsp. lyrata] &gt;gi|297314955|gb|EFH45378.1| ATXDH1 [Arabidopsis lyrata subsp. lyrata]	GO:0055114//GO:0008152//GO:0008150	oxidation-reduction process//metabolic process//biological_process	GO:0005575//GO:0005576	cellular_component//extracellular region	GO:0051540//GO:0005179//GO:0005515//GO:0005488//GO:0051536//GO:0043167//GO:0016491//GO:0009055//GO:0003674//GO:0005102//GO:0003824//GO:0046872//GO:0043169	metal cluster binding//hormone activity//protein binding//binding//iron-sulfur cluster binding//ion binding//oxidoreductase activity//electron carrier activity//molecular_function//receptor binding//catalytic activity//metal ion binding//cation binding
BnaA01g02310D	0	0	2	1	4	0	0	0	0	1	0	0	0.221732	0.105075	0.368007	0	0	0	0	0.0881734	AT4G34880.1	-//-	gi|297802472|ref|XP_002869120.1|	amidase family protein [Arabidopsis lyrata subsp. lyrata] &gt;gi|297314956|gb|EFH45379.1| amidase family protein [Arabidopsis lyrata subsp. lyrata]	--	--	--	--	GO:0016874//GO:0016884//GO:0003824//GO:0003674//GO:0016879	ligase activity//carbon-nitrogen ligase activity, with glutamine as amido-N-donor//catalytic activity//molecular_function//ligase activity, forming carbon-nitrogen bonds
BnaA01g02320D	14	18	2	12	9	14	6	8	6	10	0.877541	1.24028	0.144671	0.822686	0.540246	0.845502	0.393829	0.539737	0.393321	0.575295	AT4G34880.1	-//-	gi|89257522|gb|ABD65012.1|	amidase, putative [Brassica oleracea]	--	--	--	--	GO:0016879//GO:0003674//GO:0016874//GO:0003824//GO:0016884	ligase activity, forming carbon-nitrogen bonds//molecular_function//ligase activity//catalytic activity//carbon-nitrogen ligase activity, with glutamine as amido-N-donor
BnaA01g02330D	21	14	11	17	18	16	15	11	9	11	4.36386	3.19807	2.63789	3.86379	3.58207	3.20345	3.26407	2.46035	1.95592	2.09795	AT5G01220.1	-//-	gi|297806109|ref|XP_002870938.1|	predicted protein [Arabidopsis lyrata subsp. lyrata] &gt;gi|297316775|gb|EFH47197.1| predicted protein [Arabidopsis lyrata subsp. lyrata]	-//-	-//-	-//-	-//-	-//-	-//-
BnaA01g02340D	2944	1869	828	648	175	3809	2530	1774	1351	217	325.335	227.044	105.593	78.3216	18.52	405.556	292.772	211.008	156.137	22.0092	AT4G34870.1	sp|Q42406|CP18D_ARATH Peptidyl-prolyl cis-trans isomerase CYP18-4 OS=Arabidopsis thaliana GN=CYP18-4 PE=1 SV=1//5.84116e-86	gi|157272141|gb|ABV26711.1|	cyclophilin [Gerbera hybrid cultivar]	GO:0043170//GO:0044267//GO:0006457//GO:0009987//GO:0044260//GO:0071704//GO:0044237//GO:0044238//GO:0008152//GO:0019538//GO:0008150	macromolecule metabolic process//cellular protein metabolic process//protein folding//cellular process//cellular macromolecule metabolic process//organic substance metabolic process//cellular metabolic process//primary metabolic process//metabolic process//protein metabolic process//biological_process	--	--	GO:0016859//GO:0003674//GO:0003824//GO:0003755//GO:0016853	cis-trans isomerase activity//molecular_function//catalytic activity//peptidyl-prolyl cis-trans isomerase activity//isomerase activity
BnaA01g02350D	128	94	94	111	52	75	79	99	58	14	4.30068	3.47187	3.64475	4.07909	1.67317	2.42793	2.77953	3.58026	2.03803	0.431724	AT4G34860.2	-//-	gi|15236209|ref|NP_195212.1|	beta-fructofuranosidase-like protein [Arabidopsis thaliana] &gt;gi|79326306|ref|NP_001031790.1| beta-fructofuranosidase-like protein [Arabidopsis thaliana] &gt;gi|5123703|emb|CAB45447.1| invertase-like protein [Arabidopsis thaliana] &gt;gi|7270437|emb|CAB80203.1| invertase-like protein [Arabidopsis thaliana] &gt;gi|15215776|gb|AAK91433.1| AT4g34860/F11I11_100 [Arabidopsis thaliana] &gt;gi|2736338…	GO:0044260//GO:0055114//GO:0005976//GO:0071704//GO:0043170//GO:0006629//GO:0006073//GO:0009987//GO:0044262//GO:0005980//GO:0016052//GO:0044247//GO:0009057//GO:0008152//GO:0008150//GO:0044264//GO:0044275//GO:0009056//GO:0005975//GO:0015980//GO:0006112//GO:0000272//GO:0005977//GO:0044237//GO:0006091//GO:0044238//GO:0044042//GO:0009251	cellular macromolecule metabolic process//oxidation-reduction process//polysaccharide metabolic process//organic substance metabolic process//macromolecule metabolic process//lipid metabolic process//cellular glucan metabolic process//cellular process//cellular carbohydrate metabolic process//glycogen catabolic process//carbohydrate catabolic process//cellular polysaccharide catabolic process//ma…	GO:0005622//GO:0044425//GO:0016021//GO:0044424//GO:0005575//GO:0005623//GO:0044464//GO:0031224//GO:0016020//GO:0005737	intracellular//membrane part//integral to membrane//intracellular part//cellular_component//cell//cell part//intrinsic to membrane//membrane//cytoplasm	GO:0016491//GO:0033926//GO:0016740//GO:0016627//GO:0004558//GO:0004553//GO:0016787//GO:0016798//GO:0015926//GO:0016757//GO:0003674//GO:0003824//GO:0004133//GO:0016758//GO:0004134//GO:0004135	oxidoreductase activity//glycopeptide alpha-N-acetylgalactosaminidase activity//transferase activity//oxidoreductase activity, acting on the CH-CH group of donors//alpha-glucosidase activity//hydrolase activity, hydrolyzing O-glycosyl compounds//hydrolase activity//hydrolase activity, acting on glycosyl bonds//glucosidase activity//transferase activity, transferring glycosyl groups//molecular_fun…
BnaA01g02360D	3	0	3	2	21	0	0	3	1	3	0.145938	0	0.168415	0.106412	0.978309	0	0	0.15708	0.0508749	0.133943	AT4G34850.1	-//-	gi|294845751|gb|ADF43047.1|	chalcone synthase 6 protein [Brassica rapa subsp. rapa]	GO:0008610//GO:0032787//GO:0044281//GO:0044237//GO:0044238//GO:0043436//GO:0044283//GO:0008152//GO:0072330//GO:0046394//GO:0006633//GO:0008150//GO:0006631//GO:0006629//GO:0044249//GO:0016053//GO:0009058//GO:0009987//GO:0044255//GO:0006082//GO:0071704//GO:0019752	lipid biosynthetic process//monocarboxylic acid metabolic process//small molecule metabolic process//cellular metabolic process//primary metabolic process//oxoacid metabolic process//small molecule biosynthetic process//metabolic process//monocarboxylic acid biosynthetic process//carboxylic acid biosynthetic process//fatty acid biosynthetic process//biological_process//fatty acid metabolic proces…	GO:0016020//GO:0005575	membrane//cellular_component	GO:0003674//GO:0003824//GO:0004315//GO:0016746//GO:0004312//GO:0016740//GO:0016747	molecular_function//catalytic activity//3-oxoacyl-[acyl-carrier-protein] synthase activity//transferase activity, transferring acyl groups//fatty acid synthase activity//transferase activity//transferase activity, transferring acyl groups other than amino-acyl groups
BnaA01g02370D	111	32	18	19	14	109	69	39	17	11	1.89981	0.602066	0.355526	0.355675	0.229469	1.79746	1.23666	0.718462	0.304293	0.172795	AT4G34830.1	-//-	gi|297798436|ref|XP_002867102.1|	binding protein [Arabidopsis lyrata subsp. lyrata] &gt;gi|297312938|gb|EFH43361.1| binding protein [Arabidopsis lyrata subsp. lyrata]	GO:0006403//GO:0006810//GO:0071705//GO:0051028//GO:0050658//GO:0051234//GO:0008150//GO:0071702//GO:0050657//GO:0015931//GO:0033036//GO:0051236//GO:0051179	RNA localization//transport//nitrogen compound transport//mRNA transport//RNA transport//establishment of localization//biological_process//organic substance transport//nucleic acid transport//nucleobase-containing compound transport//macromolecule localization//establishment of RNA localization//localization	GO:0043229//GO:0043231//GO:0044464//GO:0005623//GO:0005575//GO:0005634//GO:0043226//GO:0044424//GO:0043227//GO:0005622	intracellular organelle//intracellular membrane-bounded organelle//cell part//cell//cellular_component//nucleus//organelle//intracellular part//membrane-bounded organelle//intracellular	GO:0003674//GO:0005488//GO:0005515	molecular_function//binding//protein binding
BnaA01g02380D	28	299	144	215	8	38	200	248	420	6	5.88242	69.0522	34.9119	49.4026	1.60953	7.69181	43.9992	56.0793	92.2792	1.15691	AT4G34810.1	sp|P33079|A10A5_SOYBN Auxin-induced protein 10A5 OS=Glycine max PE=2 SV=1//1.5356e-21	gi|15236200|ref|NP_195207.1|	SAUR-like auxin-responsive protein [Arabidopsis thaliana] &gt;gi|5123698|emb|CAB45442.1| putative protein [Arabidopsis thaliana] &gt;gi|7270432|emb|CAB80198.1| putative protein [Arabidopsis thaliana] &gt;gi|332661025|gb|AEE86425.1| SAUR-like auxin-responsive protein [Arabidopsis thaliana]	-//-	-//-	-//-	-//-	-//-	-//-
BnaA01g02390D	75	150	38	43	0	70	204	102	93	0	15.4176	33.8966	9.01473	9.66804	0	13.8644	43.914	22.5688	19.9938	0	AT4G34800.1	-//-	gi|297802482|ref|XP_002869125.1|	auxin-responsive family protein [Arabidopsis lyrata subsp. lyrata] &gt;gi|297314961|gb|EFH45384.1| auxin-responsive family protein [Arabidopsis lyrata subsp. lyrata]	-//-	-//-	-//-	-//-	-//-	-//-
BnaA01g02410D	1	1	0	0	0	0	0	0	0	0	0.159316	0.175132	0	0	0	0	0	0	0	0	AT4G34770.1	-//-	gi|297802486|ref|XP_002869127.1|	auxin-responsive family protein [Arabidopsis lyrata subsp. lyrata] &gt;gi|297314963|gb|EFH45386.1| auxin-responsive family protein [Arabidopsis lyrata subsp. lyrata]	-//-	-//-	-//-	-//-	-//-	-//-
BnaA01g02420D	22	23	4	1	0	15	58	14	13	0	3.89438	4.4756	0.817125	0.193611	0	2.55831	10.7513	2.66745	2.40666	0	AT4G34760.1	-//-	gi|15236187|ref|NP_195202.1|	SAUR-like auxin-responsive protein [Arabidopsis thaliana] &gt;gi|3096945|emb|CAA18855.1| putative auxin-regulated protein [Arabidopsis thaliana] &gt;gi|7270427|emb|CAB80193.1| putative auxin-regulated protein [Arabidopsis thaliana] &gt;gi|21536599|gb|AAM60931.1| putative auxin-regulated protein [Arabidopsis thaliana] &gt;gi|332661020|gb|AEE86420.1| SAUR-like auxin-responsive protein 9 [Arabidopsi…	-//-	-//-	-//-	-//-	-//-	-//-
BnaA01g02430D	8	11	2	5	12	11	14	6	8	13	1.0621	1.60538	0.306422	0.72604	1.5257	1.40707	1.94635	0.857395	1.11077	1.58406	AT4G34750.2	-//-	gi|15236186|ref|NP_195201.1|	SAUR-like auxin-responsive family protein [Arabidopsis thaliana] &gt;gi|334187163|ref|NP_001190915.1| SAUR-like auxin-responsive family protein [Arabidopsis thaliana] &gt;gi|3096944|emb|CAA18854.1| putative protein [Arabidopsis thaliana] &gt;gi|7270426|emb|CAB80192.1| putative protein [Arabidopsis thaliana] &gt;gi|332661018|gb|AEE86418.1| SAUR-like auxin-responsive family protein [Arabidopsis tha…	-//-	-//-	-//-	-//-	-//-	-//-
BnaA01g02440D	254	138	64	46	273	240	153	100	89	229	6.27382	3.74702	1.82428	1.24271	6.4576	5.71159	3.95737	2.65859	2.29903	5.19141	AT4G34740.1	-//-	gi|56718733|gb|AAW28080.1|	chloroplast amidophosphoribosyltransferase [Arabidopsis thaliana]	GO:0044238//GO:0022613//GO:0016070//GO:0006139//GO:0034470//GO:0044281//GO:0044237//GO:0034660//GO:0009116//GO:0006364//GO:0090304//GO:0046483//GO:0008152//GO:0008150//GO:0044085//GO:0042254//GO:0071840//GO:0006725//GO:0009987//GO:0016072//GO:0043170//GO:0071704//GO:0055086//GO:0044260//GO:0006807//GO:0006396//GO:0010467//GO:0034641	primary metabolic process//ribonucleoprotein complex biogenesis//RNA metabolic process//nucleobase-containing compound metabolic process//ncRNA processing//small molecule metabolic process//cellular metabolic process//ncRNA metabolic process//nucleoside metabolic process//rRNA processing//nucleic acid metabolic process//heterocycle metabolic process//metabolic process//biological_process//cellula…	--	--	--	--
BnaA01g02450D	0	0	0	1	0	0	0	0	0	0	0	0	0	0.0313963	0	0	0	0	0	0	AT4G34710.2	-//-	gi|38037092|gb|AAR08423.1|	arginine decarboxylase 2 [Pringlea antiscorbutica]	--	--	--	--	GO:0003824//GO:0003674	catalytic activity//molecular_function
BnaA01g02460D	8	16	0	0	0	1	1	0	0	1	0.235659	0.518111	0	0	0	0.0283819	0.0308469	0	0	0.0270362	AT4G34710.2	-//-	gi|38037092|gb|AAR08423.1|	arginine decarboxylase 2 [Pringlea antiscorbutica]	--	--	--	--	GO:0003674//GO:0003824	molecular_function//catalytic activity
BnaA01g02470D	71	78	44	85	88	51	73	34	36	60	11.5031	13.8918	8.22665	15.0622	13.6537	7.96113	12.385	5.9291	6.09981	8.92195	AT4G34700.1	-//-	gi|18418498|ref|NP_567970.1|	NADH-ubiquinone oxidoreductase complex 1B22 [Arabidopsis thaliana] &gt;gi|75164329|sp|Q945M1.1|NDUB9_ARATH RecName: Full=NADH dehydrogenase [ubiquinone] 1 beta subcomplex subunit 9; AltName: Full=B22 subunit of eukaryotic mitochondrial complex I; AltName: Full=Complex I-B22; Short=AtCIB22; Short=CI-B22; AltName: Full=NADH-ubiquinone oxidoreductase B22 subunit &gt;gi|15724258|gb|AAL06522.1|AF41206…	-//-	-//-	-//-	-//-	-//-	-//-
BnaA01g02480D	40	147	38	81	5	57	89	79	46	0	2.79093	11.2749	3.05974	6.18141	0.334094	3.83187	6.50272	5.93292	3.35663	0	AT4G34680.2	-//-	gi|15236172|ref|NP_195194.1|	GATA transcription factor 3 [Arabidopsis thaliana] &gt;gi|79326297|ref|NP_001031789.1| GATA transcription factor 3 [Arabidopsis thaliana] &gt;gi|62900366|sp|Q8L4M6.2|GATA3_ARATH RecName: Full=GATA transcription factor 3; Short=AtGATA-3 &gt;gi|2959734|emb|CAA74001.1| AtGATA-3 [Arabidopsis thaliana] &gt;gi|5678627|emb|CAA18847.2| GATA transcription factor 3 [Arabidopsis thaliana] &gt;gi|7270419|emb…	GO:0008152//GO:0051252//GO:0006355//GO:0051171//GO:0019219//GO:0031326//GO:0008150//GO:0032774//GO:0034645//GO:0090304//GO:0046483//GO:0019438//GO:0044237//GO:0009889//GO:0031323//GO:0065007//GO:0044238//GO:0016070//GO:0010556//GO:0006139//GO:0006351//GO:0044260//GO:0006807//GO:0010468//GO:0080090//GO:0034641//GO:0010467//GO:0050789//GO:2001141//GO:0071704//GO:0018130//GO:0043170//GO:0044249//GO:…	metabolic process//regulation of RNA metabolic process//regulation of transcription, DNA-dependent//regulation of nitrogen compound metabolic process//regulation of nucleobase-containing compound metabolic process//regulation of cellular biosynthetic process//biological_process//RNA biosynthetic process//cellular macromolecule biosynthetic process//nucleic acid metabolic process//heterocycle meta…	--	--	GO:0046872//GO:0003676//GO:0003677//GO:0043169//GO:0043565//GO:0003674//GO:0043167//GO:0097159//GO:0003700//GO:0008270//GO:0046914//GO:0005488//GO:0001071	metal ion binding//nucleic acid binding//DNA binding//cation binding//sequence-specific DNA binding//molecular_function//ion binding//organic cyclic compound binding//sequence-specific DNA binding transcription factor activity//zinc ion binding//transition metal ion binding//binding//nucleic acid binding transcription factor activity
BnaA01g02490D	1014	1140	350	431	1674	1080	946	585	482	812	73.7092	91.0954	29.3606	34.2669	116.533	75.6405	72.0097	45.7712	36.6427	54.174	AT4G34670.1	sp|Q42262|RS3A2_ARATH 40S ribosomal protein S3a-2 OS=Arabidopsis thaliana GN=RPS3AB PE=2 SV=3//1.25787e-156	gi|297802494|ref|XP_002869131.1|	40S ribosomal protein S3A [Arabidopsis lyrata subsp. lyrata] &gt;gi|297314967|gb|EFH45390.1| 40S ribosomal protein S3A [Arabidopsis lyrata subsp. lyrata]	GO:0044260//GO:0010467//GO:0071704//GO:0044267//GO:0044249//GO:0043170//GO:0009987//GO:0009058//GO:0009059//GO:0008150//GO:0019538//GO:0008152//GO:0034645//GO:0044237//GO:0006412//GO:0044238	cellular macromolecule metabolic process//gene expression//organic substance metabolic process//cellular protein metabolic process//cellular biosynthetic process//macromolecule metabolic process//cellular process//biosynthetic process//macromolecule biosynthetic process//biological_process//protein metabolic process//metabolic process//cellular macromolecule biosynthetic process//cellular metabol…	GO:0005622//GO:0032991//GO:0005840//GO:0044424//GO:0030529//GO:0005575//GO:0043226//GO:0044464//GO:0005623//GO:0044444//GO:0043229//GO:0043232//GO:0005737//GO:0043228	intracellular//macromolecular complex//ribosome//intracellular part//ribonucleoprotein complex//cellular_component//organelle//cell part//cell//cytoplasmic part//intracellular organelle//intracellular non-membrane-bounded organelle//cytoplasm//non-membrane-bounded organelle	GO:0003735//GO:0003674//GO:0005198	structural constituent of ribosome//molecular_function//structural molecule activity
BnaA01g02500D	111	68	67	49	35	113	87	69	59	16	5.73536	3.86238	3.99508	2.76915	1.73187	5.62553	4.70732	3.83742	3.1882	0.758768	AT4G34660.1	-//-	gi|297798448|ref|XP_002867108.1|	SH3 domain-containing protein 2 [Arabidopsis lyrata subsp. lyrata] &gt;gi|297312944|gb|EFH43367.1| SH3 domain-containing protein 2 [Arabidopsis lyrata subsp. lyrata]	GO:0017038//GO:0033554//GO:0006810//GO:0016482//GO:0006605//GO:0044237//GO:0044238//GO:0046907//GO:0006139//GO:0070727//GO:0006974//GO:0008104//GO:0006298//GO:0008152//GO:0008150//GO:0051649//GO:0071702//GO:0033365//GO:0006950//GO:0006886//GO:0006606//GO:0051234//GO:0046483//GO:0045184//GO:0090304//GO:0033036//GO:0043170//GO:0034504//GO:0051716//GO:0051641//GO:0051169//GO:0006913//GO:0009987//GO:…	protein import//cellular response to stress//transport//cytoplasmic transport//protein targeting//cellular metabolic process//primary metabolic process//intracellular transport//nucleobase-containing compound metabolic process//cellular macromolecule localization//response to DNA damage stimulus//protein localization//mismatch repair//metabolic process//biological_process//establishment of locali…	GO:0005643//GO:0043231//GO:0044428//GO:0043229//GO:0016020//GO:0005635//GO:0005737//GO:0005623//GO:0046930//GO:0044464//GO:0012505//GO:0031224//GO:0044424//GO:0031967//GO:0044446//GO:0005634//GO:0043226//GO:0005575//GO:0031975//GO:0032991//GO:0005622//GO:0044425//GO:0043234//GO:0016021//GO:0043227//GO:0044422	nuclear pore//intracellular membrane-bounded organelle//nuclear part//intracellular organelle//membrane//nuclear envelope//cytoplasm//cell//pore complex//cell part//endomembrane system//intrinsic to membrane//intracellular part//organelle envelope//intracellular organelle part//nucleus//organelle//cellular_component//envelope//macromolecular complex//intracellular//membrane part//protein complex/…	GO:0003690//GO:0005524//GO:0020037//GO:0032555//GO:0003674//GO:0003676//GO:0046872//GO:0003677//GO:0001883//GO:0032553//GO:0032549//GO:0043169//GO:0030983//GO:0043566//GO:0005515//GO:0005488//GO:0046914//GO:0005506//GO:0000166//GO:0032550//GO:0043167//GO:0046906//GO:0030554//GO:0001882//GO:0043168//GO:0097159//GO:0009055//GO:0017076//GO:0032559//GO:0035639	double-stranded DNA binding//ATP binding//heme binding//purine ribonucleotide binding//molecular_function//nucleic acid binding//metal ion binding//DNA binding//purine nucleoside binding//ribonucleotide binding//ribonucleoside binding//cation binding//mismatched DNA binding//structure-specific DNA binding//protein binding//binding//transition metal ion binding//iron ion binding//nucleotide bindin…
BnaA01g02510D	19	42	82	180	57	18	27	70	77	50	0.87739	2.13205	4.36984	9.09128	2.52071	0.800864	1.30563	3.47928	3.71866	2.11914	AT4G34650.1	-//-	gi|297802496|ref|XP_002869132.1|	squalene synthase 2 [Arabidopsis lyrata subsp. lyrata] &gt;gi|297314968|gb|EFH45391.1| squalene synthase 2 [Arabidopsis lyrata subsp. lyrata]	GO:0009058//GO:0008150//GO:0008152	biosynthetic process//biological_process//metabolic process	--	--	GO:0016740//GO:0003824//GO:0003674	transferase activity//catalytic activity//molecular_function
BnaA01g02520D	342	213	95	82	35	456	353	150	102	25	16.3867	11.219	5.25295	4.29728	1.606	21.0513	17.7116	7.73589	5.1112	1.0994	AT4G34640.1	sp|P53799|FDFT_ARATH Squalene synthase OS=Arabidopsis thaliana GN=SQS1 PE=2 SV=1//0	gi|15236168|ref|NP_195190.1|	Squalene synthase 1 [Arabidopsis thaliana] &gt;gi|1706772|sp|P53799.1|FDFT_ARATH RecName: Full=Squalene synthase; Short=SQS; Short=SS; AltName: Full=FPP:FPP farnesyltransferase; AltName: Full=Farnesyl-diphosphate farnesyltransferase &gt;gi|798820|emb|CAA60385.1| farnesyl-diphosphate farnesyltransferase [Arabidopsis thaliana] &gt;gi|806325|dbj|BAA06103.1| squalene synthase [Arabidopsis thaliana] &…	GO:0008152//GO:0008150//GO:0009058	metabolic process//biological_process//biosynthetic process	--	--	GO:0003674//GO:0003824//GO:0016740	molecular_function//catalytic activity//transferase activity
BnaA01g02530D	680	611	239	297	8	599	765	273	413	4	63.4154	62.6376	25.7215	30.2939	0.714472	53.8219	74.7074	27.4032	40.2802	0.342371	AT4G34630.1	-//-	gi|15236167|ref|NP_195189.1|	uncharacterized protein [Arabidopsis thaliana] &gt;gi|3096932|emb|CAA18842.1| putative protein [Arabidopsis thaliana] &gt;gi|7270413|emb|CAB80180.1| putative protein [Arabidopsis thaliana] &gt;gi|20466402|gb|AAM20518.1| putative protein [Arabidopsis thaliana] &gt;gi|21554188|gb|AAM63267.1| unknown [Arabidopsis thaliana] &gt;gi|22136348|gb|AAM91252.1| putative protein [Arabidopsis thaliana] &gt;gi…	-//-	-//-	-//-	-//-	-//-	-//-
BnaA01g02540D	136	93	31	47	174	62	25	28	13	64	22.8073	17.1445	5.99942	8.62076	27.9443	10.0178	4.39027	5.05412	2.28	9.85067	AT4G34620.1	-//-	gi|15236166|ref|NP_195188.1|	small subunit ribosomal protein 16 [Arabidopsis thaliana] &gt;gi|15724282|gb|AAL06534.1|AF412081_1 AT4g34620/T4L20_200 [Arabidopsis thaliana] &gt;gi|3096931|emb|CAA18841.1| putative ribosomal protein S16 [Arabidopsis thaliana] &gt;gi|7270412|emb|CAB80179.1| putative ribosomal protein S16 [Arabidopsis thaliana] &gt;gi|15010612|gb|AAK73965.1| AT4g34620/T4L20_200 [Arabidopsis thaliana] &gt;gi|150816…	GO:0044238//GO:0006412//GO:0044237//GO:0034645//GO:0008150//GO:0019538//GO:0008152//GO:0009987//GO:0009059//GO:0009058//GO:0044267//GO:0044249//GO:0043170//GO:0071704//GO:0010467//GO:0044260	primary metabolic process//translation//cellular metabolic process//cellular macromolecule biosynthetic process//biological_process//protein metabolic process//metabolic process//cellular process//macromolecule biosynthetic process//biosynthetic process//cellular protein metabolic process//cellular biosynthetic process//macromolecule metabolic process//organic substance metabolic process//gene ex…	GO:0043228//GO:0005737//GO:0043229//GO:0043232//GO:0044444//GO:0044464//GO:0005623//GO:0005575//GO:0043226//GO:0005840//GO:0030529//GO:0044424//GO:0005622//GO:0032991	non-membrane-bounded organelle//cytoplasm//intracellular organelle//intracellular non-membrane-bounded organelle//cytoplasmic part//cell part//cell//cellular_component//organelle//ribosome//ribonucleoprotein complex//intracellular part//intracellular//macromolecular complex	GO:0005198//GO:0003674//GO:0003735	structural molecule activity//molecular_function//structural constituent of ribosome
BnaA01g02550D	179	113	30	29	0	129	64	15	30	0	42.7762	29.6849	8.27339	7.57985	0	29.702	16.0157	3.85828	7.49768	0	AT4G34600.1	-//-	gi|15236154|ref|NP_195186.1|	uncharacterized protein [Arabidopsis thaliana] &gt;gi|3096929|emb|CAA18839.1| putative protein [Arabidopsis thaliana] &gt;gi|7270410|emb|CAB80177.1| putative protein [Arabidopsis thaliana] &gt;gi|38566572|gb|AAR24176.1| At4g34600 [Arabidopsis thaliana] &gt;gi|47550671|gb|AAT35234.1| At4g34600 [Arabidopsis thaliana] &gt;gi|332660998|gb|AEE86398.1| uncharacterized protein AT4G34600 [Arabidopsis tha…	-//-	-//-	-//-	-//-	-//-	-//-
BnaA01g02570D	293	245	126	209	1	116	107	68	41	0	36.1389	33.2186	17.9346	28.1947	0.118118	13.7852	13.82	9.02754	5.28869	0	AT4G34590.1	sp|P24068|OCS1_MAIZE Ocs element-binding factor 1 OS=Zea mays GN=OBF1 PE=2 SV=2//1.0495e-17	gi|297802504|ref|XP_002869136.1|	transcription factor GBF6 [Arabidopsis lyrata subsp. lyrata] &gt;gi|297314972|gb|EFH45395.1| transcription factor GBF6 [Arabidopsis lyrata subsp. lyrata]	GO:0034654//GO:0044271//GO:0019222//GO:0016050//GO:0043170//GO:0050794//GO:0044249//GO:2000112//GO:0016043//GO:0006996//GO:0009059//GO:0060255//GO:0009058//GO:0071840//GO:0044248//GO:0009987//GO:0006725//GO:0080090//GO:0010467//GO:0034641//GO:0044260//GO:0010468//GO:0006807//GO:0050789//GO:0018130//GO:2001141//GO:0071704//GO:0006914//GO:0019438//GO:0031323//GO:0044237//GO:0009889//GO:0065007//GO:…	nucleobase-containing compound biosynthetic process//cellular nitrogen compound biosynthetic process//regulation of metabolic process//vesicle organization//macromolecule metabolic process//regulation of cellular process//cellular biosynthetic process//regulation of cellular macromolecule biosynthetic process//cellular component organization//organelle organization//macromolecule biosynthetic pro…	GO:0044424//GO:0031411//GO:0043226//GO:0005634//GO:0005575//GO:0005622//GO:0043227//GO:0043232//GO:0043229//GO:0043231//GO:0043228//GO:0031982//GO:0005737//GO:0005623//GO:0031410//GO:0044464//GO:0044444//GO:0019012	intracellular part//gas vesicle//organelle//nucleus//cellular_component//intracellular//membrane-bounded organelle//intracellular non-membrane-bounded organelle//intracellular organelle//intracellular membrane-bounded organelle//non-membrane-bounded organelle//vesicle//cytoplasm//cell//cytoplasmic vesicle//cell part//cytoplasmic part//virion	GO:0005488//GO:0005515//GO:0001071//GO:0097159//GO:0042803//GO:0003700//GO:0046983//GO:0003674//GO:0043565//GO:0008134//GO:0045502//GO:0003676//GO:0003677//GO:0042802//GO:0031423	binding//protein binding//nucleic acid binding transcription factor activity//organic cyclic compound binding//protein homodimerization activity//sequence-specific DNA binding transcription factor activity//protein dimerization activity//molecular_function//sequence-specific DNA binding//transcription factor binding//dynein binding//nucleic acid binding//DNA binding//identical protein binding//he…
BnaA01g02580D	1	2	0	1	0	1	0	0	1	2	0.0357343	0.078564	0	0.039084	0	0.0344297	0	0	0.0373716	0.0655944	AT4G34580.1	-//-	gi|79497100|ref|NP_195184.2|	phosphatidylinositol transfer protein COW1 [Arabidopsis thaliana] &gt;gi|544604642|sp|F4JLE5.1|SFH1_ARATH RecName: Full=Phosphatidylinositol/phosphatidylcholine transfer protein SFH1; AltName: Full=Phosphatidylinositol transfer protein 1; Short=AtPITP1; AltName: Full=Protein CAN OF WORMS1; AltName: Full=Protein SEC FOURTEEN HOMOLOGS 1; Short=AtSFH1; AltName: Full=Protein SHORT ROOT HAIR 1 &gt;gi|…	GO:0016070//GO:0006139//GO:0044238//GO:0044237//GO:0090304//GO:0046483//GO:0031123//GO:0008150//GO:0008152//GO:0006725//GO:0009987//GO:0043170//GO:0071704//GO:0043631//GO:0044260//GO:0006396//GO:0006807//GO:0010467//GO:0034641	RNA metabolic process//nucleobase-containing compound metabolic process//primary metabolic process//cellular metabolic process//nucleic acid metabolic process//heterocycle metabolic process//RNA 3'-end processing//biological_process//metabolic process//cellular aromatic compound metabolic process//cellular process//macromolecule metabolic process//organic substance metabolic process//RNA polyaden…	--	--	GO:0016874//GO:0003824//GO:0003674//GO:0004842//GO:0004652//GO:0016772//GO:0019787//GO:0016740//GO:0016779//GO:0070566//GO:0016881//GO:0016879	ligase activity//catalytic activity//molecular_function//ubiquitin-protein ligase activity//polynucleotide adenylyltransferase activity//transferase activity, transferring phosphorus-containing groups//small conjugating protein ligase activity//transferase activity//nucleotidyltransferase activity//adenylyltransferase activity//acid-amino acid ligase activity//ligase activity, forming carbon-nitr…
BnaA01g02590D	221	124	97	91	54	223	143	109	79	36	7.41236	4.57187	3.75447	3.33825	1.73448	7.20637	5.02247	3.93499	2.77107	1.1082	AT4G34570.1	-//-	gi|297798456|ref|XP_002867112.1|	predicted protein [Arabidopsis lyrata subsp. lyrata] &gt;gi|297312948|gb|EFH43371.1| predicted protein [Arabidopsis lyrata subsp. lyrata]	GO:0009070//GO:0009124//GO:0008152//GO:0046394//GO:0006220//GO:0019637//GO:0009117//GO:0006544//GO:0008150//GO:0009123//GO:0009129//GO:0005975//GO:0046483//GO:0006231//GO:0009165//GO:0044281//GO:0009221//GO:0019438//GO:0009177//GO:0006796//GO:0044237//GO:0072527//GO:0044238//GO:0043436//GO:0044283//GO:0046073//GO:0006139//GO:0009162//GO:0006807//GO:0009176//GO:0090407//GO:0055086//GO:0034641//GO:…	serine family amino acid biosynthetic process//nucleoside monophosphate biosynthetic process//metabolic process//carboxylic acid biosynthetic process//pyrimidine nucleotide metabolic process//organophosphate metabolic process//nucleotide metabolic process//glycine metabolic process//biological_process//nucleoside monophosphate metabolic process//pyrimidine nucleoside monophosphate metabolic proce…	--	--	GO:0016787//GO:0004553//GO:0016645//GO:0016798//GO:0004649//GO:0008168//GO:0004146//GO:0003674//GO:0003824//GO:0016491//GO:0042083//GO:0004799//GO:0016646//GO:0016740//GO:0016741	hydrolase activity//hydrolase activity, hydrolyzing O-glycosyl compounds//oxidoreductase activity, acting on the CH-NH group of donors//hydrolase activity, acting on glycosyl bonds//poly(ADP-ribose) glycohydrolase activity//methyltransferase activity//dihydrofolate reductase activity//molecular_function//catalytic activity//oxidoreductase activity//5,10-methylenetetrahydrofolate-dependent methylt…
BnaA01g02600D	0	0	0	0	0	0	1	0	0	0	0	0	0	0	0	0	0.0948797	0	0	0	AT4G34560.1	-//-	gi|22329166|ref|NP_195182.2|	uncharacterized protein [Arabidopsis thaliana] &gt;gi|20466332|gb|AAM20483.1| putative protein [Arabidopsis thaliana] &gt;gi|25084036|gb|AAN72160.1| putative protein [Arabidopsis thaliana] &gt;gi|332660993|gb|AEE86393.1| uncharacterized protein AT4G34560 [Arabidopsis thaliana]	-//-	-//-	-//-	-//-	-//-	-//-
BnaA01g02610D	45	57	36	29	10	32	31	30	19	2	2.74857	3.82717	2.53752	1.93734	0.584931	1.88318	1.98277	1.97228	1.21368	0.112118	AT4G34540.1	-//-	gi|15236146|ref|NP_195180.1|	NmrA-like negative transcriptional regulator family protein [Arabidopsis thaliana] &gt;gi|75099556|sp|O65679.2|PILR3_ARATH RecName: Full=Probable pinoresinol-lariciresinol reductase 3; Short=AtPLR3; AltName: Full=lariciresinol reductase &gt;gi|3641839|emb|CAA18833.1| isoflavone reductase-like protein [Arabidopsis thaliana] &gt;gi|7270404|emb|CAB80171.1| isoflavone reductase-like protein [Arabidop…	GO:0051234//GO:0008152//GO:0006811//GO:0046394//GO:0009067//GO:0046451//GO:0008150//GO:0043648//GO:0030001//GO:0008202//GO:0043436//GO:0044238//GO:0015672//GO:0044283//GO:0009066//GO:0006810//GO:0008610//GO:0009085//GO:0044281//GO:0044237//GO:0009089//GO:0006082//GO:0051179//GO:0071704//GO:0019752//GO:0006807//GO:0006812//GO:0006813//GO:0006553//GO:0055114//GO:0009058//GO:0009987//GO:0044249//GO:…	establishment of localization//metabolic process//ion transport//carboxylic acid biosynthetic process//aspartate family amino acid biosynthetic process//diaminopimelate metabolic process//biological_process//dicarboxylic acid metabolic process//metal ion transport//steroid metabolic process//oxoacid metabolic process//primary metabolic process//monovalent inorganic cation transport//small molecul…	--	--	GO:0016620//GO:0016614//GO:0016628//GO:0051287//GO:0003824//GO:0016229//GO:0008839//GO:0003674//GO:0033764//GO:0050662//GO:0097159//GO:0016491//GO:0003854//GO:0005488//GO:0016627//GO:0000166//GO:0048037//GO:0016616//GO:0016903	oxidoreductase activity, acting on the aldehyde or oxo group of donors, NAD or NADP as acceptor//oxidoreductase activity, acting on CH-OH group of donors//oxidoreductase activity, acting on the CH-CH group of donors, NAD or NADP as acceptor//NAD binding//catalytic activity//steroid dehydrogenase activity//dihydrodipicolinate reductase activity//molecular_function//steroid dehydrogenase activity, …
BnaA01g02620D	182	73	31	60	89	144	117	60	47	52	10.5438	4.64897	2.07253	3.80181	4.93771	8.03776	7.09786	3.74136	2.8476	2.7649	AT4G34530.1	-//-	gi|22329164|ref|NP_195179.2|	cryptochrome-interacting basic-helix-loop-helix 1 [Arabidopsis thaliana] &gt;gi|75299602|sp|Q8GY61.1|BH063_ARATH RecName: Full=Transcription factor bHLH63; AltName: Full=Basic helix-loop-helix protein 63; Short=AtbHLH63; Short=bHLH 63; AltName: Full=Transcription factor EN 84; AltName: Full=bHLH transcription factor bHLH063 &gt;gi|26450757|dbj|BAC42487.1| putative bHLH transcription factor bHLH06…	--	--	--	--	GO:0046983//GO:0003674//GO:0005515//GO:0005488	protein dimerization activity//molecular_function//protein binding//binding
BnaA01g02630D	535	377	161	137	5	463	371	170	132	4	22.729	17.6066	7.89343	6.36591	0.203426	18.952	16.5051	7.77371	5.86485	0.155969	AT4G34500.1	sp|Q6NKZ9|Y4345_ARATH Probable receptor-like serine/threonine-protein kinase At4g34500 OS=Arabidopsis thaliana GN=At4g34500 PE=2 SV=1//0	gi|297798462|ref|XP_002867115.1|	kinase family protein [Arabidopsis lyrata subsp. lyrata] &gt;gi|297312951|gb|EFH43374.1| kinase family protein [Arabidopsis lyrata subsp. lyrata]	GO:0044237//GO:0006796//GO:0044238//GO:0008152//GO:0016310//GO:0019538//GO:0006464//GO:0008150//GO:0043170//GO:0044267//GO:0009987//GO:0043412//GO:0044260//GO:0006468//GO:0006793//GO:0071704	cellular metabolic process//phosphate-containing compound metabolic process//primary metabolic process//metabolic process//phosphorylation//protein metabolic process//protein modification process//biological_process//macromolecule metabolic process//cellular protein metabolic process//cellular process//macromolecule modification//cellular macromolecule metabolic process//protein phosphorylation//…	--	--	GO:0005524//GO:0003674//GO:0032555//GO:0003824//GO:0016301//GO:0001883//GO:0032553//GO:0032549//GO:0016772//GO:0016773//GO:0004672//GO:0016740//GO:0005488//GO:0032550//GO:0000166//GO:0043167//GO:0001882//GO:0030554//GO:0043168//GO:0097159//GO:0032559//GO:0017076//GO:0035639	ATP binding//molecular_function//purine ribonucleotide binding//catalytic activity//kinase activity//purine nucleoside binding//ribonucleotide binding//ribonucleoside binding//transferase activity, transferring phosphorus-containing groups//phosphotransferase activity, alcohol group as acceptor//protein kinase activity//transferase activity//binding//purine ribonucleoside binding//nucleotide bind…
BnaA01g02640D	437	317	228	230	289	411	376	208	234	233	17.7755	14.1745	10.7026	10.2325	11.2577	16.1076	16.0157	9.10663	9.95437	8.69858	AT4G34490.1	-//-	gi|297798464|ref|XP_002867116.1|	ATCAP1 [Arabidopsis lyrata subsp. lyrata] &gt;gi|297312952|gb|EFH43375.1| ATCAP1 [Arabidopsis lyrata subsp. lyrata]	GO:0007010//GO:0008150//GO:0009987//GO:0071840//GO:0006996//GO:0016043	cytoskeleton organization//biological_process//cellular process//cellular component organization or biogenesis//organelle organization//cellular component organization	--	--	GO:0003779//GO:0003674//GO:0008092//GO:0005515//GO:0005488	actin binding//molecular_function//cytoskeletal protein binding//protein binding//binding
BnaA01g02650D	674	452	835	1041	207	856	484	558	761	160	25.4151	18.736	36.3355	42.9334	7.47501	31.0994	19.1114	22.6474	30.0105	5.53736	AT4G34480.1	sp|Q9M069|E137_ARATH Glucan endo-1,3-beta-glucosidase 7 OS=Arabidopsis thaliana GN=At4g34480 PE=1 SV=2//0	gi|240256160|ref|NP_195174.6|	glucan endo-1,3-beta-glucosidase 7 [Arabidopsis thaliana] &gt;gi|259016223|sp|Q9M069.2|E137_ARATH RecName: Full=Glucan endo-1,3-beta-glucosidase 7; AltName: Full=(1-&gt;3)-beta-glucan endohydrolase 7; Short=(1-&gt;3)-beta-glucanase 7; AltName: Full=Beta-1,3-endoglucanase 7; Short=Beta-1,3-glucanase 7; Flags: Precursor &gt;gi|332660984|gb|AEE86384.1| glucan endo-1,3-beta-glucosidase 7 [Arabidopsis…	GO:0071704//GO:0005975//GO:0008152//GO:0008150//GO:0044238	organic substance metabolic process//carbohydrate metabolic process//metabolic process//biological_process//primary metabolic process	--	--	GO:0016798//GO:0016787//GO:0004553//GO:0003824//GO:0003674	hydrolase activity, acting on glycosyl bonds//hydrolase activity//hydrolase activity, hydrolyzing O-glycosyl compounds//catalytic activity//molecular_function
BnaA01g02660D	513	393	247	351	336	546	443	275	291	303	25.9457	21.8498	14.4164	19.4164	16.2741	26.6065	23.4621	14.9704	15.3921	14.0651	AT4G34460.1	-//-	gi|312282539|dbj|BAJ34135.1|	unnamed protein product [Thellungiella halophila]	--	--	--	--	GO:0003674//GO:0005515//GO:0005488	molecular_function//protein binding//binding
BnaA01g02670D	1488	950	685	617	818	1358	887	698	608	682	32.0715	22.5085	17.038	14.545	16.8841	28.2009	20.0196	16.1929	13.7049	13.4912	AT4G34450.1	-//-	gi|42567389|ref|NP_195171.2|	coatomer subunit gamma [Arabidopsis thaliana] &gt;gi|146286094|sp|Q0WW26.2|COPG_ARATH RecName: Full=Coatomer subunit gamma; AltName: Full=Gamma-coat protein; Short=Gamma-COP &gt;gi|222424705|dbj|BAH20306.1| AT4G34450 [Arabidopsis thaliana] &gt;gi|332660978|gb|AEE86378.1| coatomer subunit gamma [Arabidopsis thaliana]	GO:0033036//GO:0006778//GO:0033013//GO:0051641//GO:0016192//GO:0006725//GO:0009987//GO:0006807//GO:0015031//GO:0071704//GO:0051179//GO:0034613//GO:0006810//GO:0044237//GO:0046907//GO:0070727//GO:0008152//GO:0008104//GO:0051649//GO:0071702//GO:0008150//GO:0051234//GO:0006886//GO:0051186//GO:0045184//GO:0046483	macromolecule localization//porphyrin-containing compound metabolic process//tetrapyrrole metabolic process//cellular localization//vesicle-mediated transport//cellular aromatic compound metabolic process//cellular process//nitrogen compound metabolic process//protein transport//organic substance metabolic process//localization//cellular protein localization//transport//cellular metabolic process…	GO:0044429//GO:0044424//GO:0031974//GO:0070013//GO:0044446//GO:0030663//GO:0043226//GO:0005739//GO:0044433//GO:0030659//GO:0043233//GO:0030660//GO:0012506//GO:0030135//GO:0005575//GO:0031090//GO:0032991//GO:0043234//GO:0044425//GO:0005622//GO:0044422//GO:0044431//GO:0043227//GO:0005794//GO:0030120//GO:0048475//GO:0030662//GO:0043229//GO:0043231//GO:0016020//GO:0030137//GO:0031982//GO:0005737//GO:…	mitochondrial part//intracellular part//membrane-enclosed lumen//intracellular organelle lumen//intracellular organelle part//COPI coated vesicle membrane//organelle//mitochondrion//cytoplasmic vesicle part//cytoplasmic vesicle membrane//organelle lumen//Golgi-associated vesicle membrane//vesicle membrane//coated vesicle//cellular_component//organelle membrane//macromolecular complex//protein com…	GO:0048037//GO:0016740//GO:0005488//GO:0043167//GO:0043168//GO:0016748//GO:0003870//GO:0030170//GO:0016747//GO:0003674//GO:0003824//GO:0005198//GO:0016749//GO:0016410//GO:0016746	cofactor binding//transferase activity//binding//ion binding//anion binding//succinyltransferase activity//5-aminolevulinate synthase activity//pyridoxal phosphate binding//transferase activity, transferring acyl groups other than amino-acyl groups//molecular_function//catalytic activity//structural molecule activity//N-succinyltransferase activity//N-acyltransferase activity//transferase activit…
BnaA01g02680D	0	0	0	0	8	0	0	0	0	5	0	0	0	0	0.217633	0	0	0	0	0.13036	AT4G34440.1	-//-	gi|297802522|ref|XP_002869145.1|	predicted protein [Arabidopsis lyrata subsp. lyrata] &gt;gi|297314981|gb|EFH45404.1| predicted protein [Arabidopsis lyrata subsp. lyrata]	GO:0006796//GO:0044237//GO:0044238//GO:0008150//GO:0006464//GO:0019538//GO:0016310//GO:0008152//GO:0044267//GO:0043170//GO:0009987//GO:0043412//GO:0044260//GO:0071704//GO:0006793//GO:0006468	phosphate-containing compound metabolic process//cellular metabolic process//primary metabolic process//biological_process//protein modification process//protein metabolic process//phosphorylation//metabolic process//cellular protein metabolic process//macromolecule metabolic process//cellular process//macromolecule modification//cellular macromolecule metabolic process//organic substance metabol…	GO:0016020//GO:0005575	membrane//cellular_component	GO:0032555//GO:0003674//GO:0005524//GO:0003824//GO:0016301//GO:0016773//GO:0016772//GO:0032549//GO:0032553//GO:0001883//GO:0016740//GO:0004672//GO:0000166//GO:0032550//GO:0005488//GO:0043168//GO:0097159//GO:0030554//GO:0001882//GO:0043167//GO:0035639//GO:0017076//GO:0032559	purine ribonucleotide binding//molecular_function//ATP binding//catalytic activity//kinase activity//phosphotransferase activity, alcohol group as acceptor//transferase activity, transferring phosphorus-containing groups//ribonucleoside binding//ribonucleotide binding//purine nucleoside binding//transferase activity//protein kinase activity//nucleotide binding//purine ribonucleoside binding//bind…
BnaA01g02690D	295	182	154	187	351	349	187	188	189	240	6.0254	4.08642	3.62992	4.17752	6.86563	6.86809	3.99965	4.13308	4.03721	4.4991	AT4G34430.4	-//-	gi|42573171|ref|NP_974682.1|	SWI/SNF complex subunit SWI3D [Arabidopsis thaliana] &gt;gi|332660974|gb|AEE86374.1| SWI/SNF complex subunit SWI3D [Arabidopsis thaliana]	--	--	--	--	GO:0043167//GO:0008270//GO:0005488//GO:0005515//GO:0046914//GO:0046872//GO:0043169//GO:0003682//GO:0003674	ion binding//zinc ion binding//binding//protein binding//transition metal ion binding//metal ion binding//cation binding//chromatin binding//molecular_function
BnaA01g02700D	3	1	0	0	0	3	0	0	0	0	0.166726	0.0610927	0	0	0	0.160638	0	0	0	0	AT4G34420.1	-//-	gi|334187156|ref|NP_195168.3|	P-loop containing nucleoside triphosphate hydrolase family protein [Arabidopsis thaliana] &gt;gi|332660972|gb|AEE86372.1| P-loop containing nucleoside triphosphate hydrolase family protein [Arabidopsis thaliana]	GO:0006810//GO:0008150//GO:0051234//GO:0051179	transport//biological_process//establishment of localization//localization	GO:0016020//GO:0005575	membrane//cellular_component	GO:0003674//GO:0005215//GO:0003824//GO:0008146//GO:0016740//GO:0016782	molecular_function//transporter activity//catalytic activity//sulfotransferase activity//transferase activity//transferase activity, transferring sulfur-containing groups
BnaA01g02710D	37	28	14	15	2	16	12	7	8	3	4.0191	3.34343	1.75496	1.7821	0.208049	1.67453	1.36497	0.818422	0.90881	0.299088	AT4G34412.1	-//-	gi|145361217|ref|NP_680763.2|	uncharacterized protein [Arabidopsis thaliana] &gt;gi|38454120|gb|AAR20754.1| At4g34412 [Arabidopsis thaliana] &gt;gi|41349924|gb|AAS00347.1| At4g34412 [Arabidopsis thaliana] &gt;gi|332660970|gb|AEE86370.1| uncharacterized protein AT4G34412 [Arabidopsis thaliana]	-//-	-//-	-//-	-//-	-//-	-//-
BnaA01g02720D	65	1	13	3	0	5	2	1	3	0	4.72495	0.0799083	1.09054	0.238516	0	0.350188	0.15224	0.0782414	0.228066	0	AT4G34410.1	-//-	gi|15235365|ref|NP_195167.1|	ethylene-responsive transcription factor ERF109 [Arabidopsis thaliana] &gt;gi|75266731|sp|Q9SZ06.1|EF109_ARATH RecName: Full=Ethylene-responsive transcription factor ERF109 &gt;gi|13272441|gb|AAK17159.1|AF325091_1 putative protein [Arabidopsis thaliana] &gt;gi|4455186|emb|CAB36718.1| putative protein [Arabidopsis thaliana] &gt;gi|7270391|emb|CAB80158.1| putative protein [Arabidopsis thaliana] &gt…	GO:0050789//GO:0044260//GO:0010468//GO:0006807//GO:0080090//GO:0010467//GO:0034641//GO:2001141//GO:0071704//GO:0018130//GO:0043170//GO:0050794//GO:0044249//GO:2000112//GO:0034654//GO:0044271//GO:0019222//GO:0006725//GO:0009987//GO:0009058//GO:0009059//GO:0060255//GO:0031326//GO:0008150//GO:0032774//GO:0051252//GO:0006355//GO:0008152//GO:0019219//GO:0051171//GO:0090304//GO:0034645//GO:0046483//GO:…	regulation of biological process//cellular macromolecule metabolic process//regulation of gene expression//nitrogen compound metabolic process//regulation of primary metabolic process//gene expression//cellular nitrogen compound metabolic process//regulation of RNA biosynthetic process//organic substance metabolic process//heterocycle biosynthetic process//macromolecule metabolic process//regulat…	--	--	GO:0003700//GO:0001071//GO:0003674	sequence-specific DNA binding transcription factor activity//nucleic acid binding transcription factor activity//molecular_function
BnaA01g02740D	124	89	65	61	120	122	98	73	85	180	3.72153	2.93628	2.25126	2.00236	3.44898	3.52782	3.07994	2.35817	2.66794	4.95819	AT4G34390.1	-//-	gi|297802534|ref|XP_002869151.1|	extra-large GTP-binding protein 2 [Arabidopsis lyrata subsp. lyrata] &gt;gi|297314987|gb|EFH45410.1| extra-large GTP-binding protein 2 [Arabidopsis lyrata subsp. lyrata]	GO:0007166//GO:0065007//GO:0008150//GO:0007154//GO:0023052//GO:0050794//GO:0050896//GO:0007165//GO:0009987//GO:0051716//GO:0050789//GO:0007186	cell surface receptor linked signaling pathway//biological regulation//biological_process//cell communication//signaling//regulation of cellular process//response to stimulus//signal transduction//cellular process//cellular response to stimulus//regulation of biological process//G-protein coupled receptor signaling pathway	--	--	GO:0016462//GO:0003674//GO:0017111//GO:0032403//GO:0003824//GO:0019001//GO:0016817//GO:0016787//GO:0031683//GO:0060089//GO:0004871//GO:0003924//GO:0000166//GO:0005515//GO:0005488//GO:0097159//GO:0016818//GO:0017076	pyrophosphatase activity//molecular_function//nucleoside-triphosphatase activity//protein complex binding//catalytic activity//guanyl nucleotide binding//hydrolase activity, acting on acid anhydrides//hydrolase activity//G-protein beta/gamma-subunit complex binding//molecular transducer activity//signal transducer activity//GTPase activity//nucleotide binding//protein binding//binding//organic cy…
BnaA01g02750D	14	9	3	5	11	14	3	6	6	9	5.94778	4.20317	1.47082	2.32333	4.47537	5.73062	1.33464	2.74366	2.66584	3.5093	0	-//-	-	-	-//-	-//-	-//-	-//-	-//-	-//-
BnaA01g02760D	0	0	0	0	0	0	0	0	0	1	0	0	0	0	0	0	0	0	0	0.0365552	AT4G34380.1	-//-	gi|15235354|ref|NP_195164.1|	transducin/WD40 domain-containing protein [Arabidopsis thaliana] &gt;gi|4455183|emb|CAB36715.1| putative protein [Arabidopsis thaliana] &gt;gi|7270388|emb|CAB80155.1| putative protein [Arabidopsis thaliana] &gt;gi|26451805|dbj|BAC42996.1| unknown protein [Arabidopsis thaliana] &gt;gi|29028888|gb|AAO64823.1| At4g34380 [Arabidopsis thaliana] &gt;gi|332660966|gb|AEE86366.1| transducin/WD40 domain-co…	--	--	--	--	GO:0005488//GO:0005515//GO:0003674	binding//protein binding//molecular_function
BnaA01g02770D	381	192	185	151	331	498	227	243	219	347	12.3039	6.81596	6.89449	5.33345	10.2366	15.4951	7.67644	8.4465	7.39636	10.2849	AT4G34370.1	-//-	gi|297802536|ref|XP_002869152.1|	IBR domain-containing protein [Arabidopsis lyrata subsp. lyrata] &gt;gi|297314988|gb|EFH45411.1| IBR domain-containing protein [Arabidopsis lyrata subsp. lyrata]	--	--	--	--	GO:0046872//GO:0043169//GO:0003674//GO:0043167//GO:0008270//GO:0005488//GO:0005515//GO:0046914	metal ion binding//cation binding//molecular_function//ion binding//zinc ion binding//binding//protein binding//transition metal ion binding
BnaA01g02780D	83	129	84	103	89	73	131	120	217	100	3.42718	5.85539	4.00268	4.65167	3.51932	2.90421	5.6643	5.33326	9.37075	3.78974	AT4G34350.1	-//-	gi|18418433|ref|NP_567965.1|	4-hydroxy-3-methylbut-2-enyl diphosphate reductase [Arabidopsis thaliana] &gt;gi|75332071|sp|Q94B35.1|ISPH_ARATH RecName: Full=4-hydroxy-3-methylbut-2-enyl diphosphate reductase, chloroplastic; AltName: Full=Protein CHLOROPLAST BIOGENESIS 6; Flags: Precursor &gt;gi|14596179|gb|AAK68817.1| putative protein [Arabidopsis thaliana] &gt;gi|20148251|gb|AAM10016.1| putative protein [Arabidopsis thaliana…	GO:0008610//GO:0044281//GO:0032787//GO:0006090//GO:0044237//GO:0019288//GO:0006796//GO:0046490//GO:0044238//GO:0043436//GO:0008654//GO:0008152//GO:0006720//GO:0019637//GO:0008150//GO:0005975//GO:0006644//GO:0044249//GO:0006629//GO:0009240//GO:0009058//GO:0009987//GO:0008299//GO:0090407//GO:0055114//GO:0006081//GO:0044255//GO:0019682//GO:0006793//GO:0006082//GO:0071704//GO:0019752	lipid biosynthetic process//small molecule metabolic process//monocarboxylic acid metabolic process//pyruvate metabolic process//cellular metabolic process//isopentenyl diphosphate biosynthetic process, mevalonate-independent pathway//phosphate-containing compound metabolic process//isopentenyl diphosphate metabolic process//primary metabolic process//oxoacid metabolic process//phospholipid biosy…	--	--	GO:0003674//GO:0003824	molecular_function//catalytic activity
BnaA01g02790D	128	118	81	56	97	171	125	140	83	101	7.03186	7.12607	5.13521	3.36482	5.10319	9.05114	7.19095	8.2783	4.76864	5.09252	AT4G34340.1	-//-	gi|21536920|gb|AAM61252.1|	unknown [Arabidopsis thaliana]	-//-	-//-	-//-	-//-	-//-	-//-
BnaA01g02800D	228	126	123	97	171	246	110	107	112	235	3.62937	2.20483	2.25951	1.68881	2.60677	3.77293	1.8336	1.8333	1.86454	3.43333	AT4G34310.1	-//-	gi|297802544|ref|XP_002869156.1|	binding protein [Arabidopsis lyrata subsp. lyrata] &gt;gi|297314992|gb|EFH45415.1| binding protein [Arabidopsis lyrata subsp. lyrata]	GO:0044255//GO:0046486//GO:0019058//GO:0034613//GO:0071704//GO:0051179//GO:0006793//GO:0006664//GO:0019079//GO:0044419//GO:0015031//GO:0006643//GO:0051641//GO:0006505//GO:0009987//GO:0033036//GO:0006629//GO:0051704//GO:0006886//GO:0051234//GO:0006644//GO:0045184//GO:0044403//GO:0008104//GO:0008152//GO:0008150//GO:0019637//GO:0051649//GO:0071702//GO:0046488//GO:0044238//GO:0046907//GO:0016032//GO:…	cellular lipid metabolic process//glycerolipid metabolic process//viral infectious cycle//cellular protein localization//organic substance metabolic process//localization//phosphorus metabolic process//glycolipid metabolic process//viral genome replication//interspecies interaction between organisms//protein transport//membrane lipid metabolic process//cellular localization//GPI anchor metabolic …	--	--	GO:0016747//GO:0017076//GO:0032559//GO:0035639//GO:0016818//GO:0043167//GO:0030554//GO:0001882//GO:0097159//GO:0043168//GO:0008374//GO:0005488//GO:0016788//GO:0016887//GO:0000166//GO:0032550//GO:0016740//GO:0004386//GO:0001883//GO:0032553//GO:0032549//GO:0016746//GO:0070035//GO:0016817//GO:0016787//GO:0042623//GO:0003824//GO:0017111//GO:0008026//GO:0005524//GO:0016462//GO:0032555//GO:0003674	transferase activity, transferring acyl groups other than amino-acyl groups//purine nucleotide binding//adenyl ribonucleotide binding//purine ribonucleoside triphosphate binding//hydrolase activity, acting on acid anhydrides, in phosphorus-containing anhydrides//ion binding//adenyl nucleotide binding//nucleoside binding//organic cyclic compound binding//anion binding//O-acyltransferase activity//…
BnaA01g02810D	260	91	64	93	425	240	89	98	83	328	35.76	13.7586	10.1582	13.9901	55.9788	31.8041	12.8183	14.5079	11.9388	41.4047	AT4G34290.1	-//-	gi|15235320|ref|NP_195155.1|	SWIB/MDM2 domain-containing protein [Arabidopsis thaliana] &gt;gi|4455174|emb|CAB36706.1| putative protein [Arabidopsis thaliana] &gt;gi|7270379|emb|CAB80146.1| putative protein [Arabidopsis thaliana] &gt;gi|24899741|gb|AAN65085.1| putative protein [Arabidopsis thaliana] &gt;gi|332660955|gb|AEE86355.1| SWIB/MDM2 domain-containing protein [Arabidopsis thaliana]	--	--	--	--	GO:0005515//GO:0005488//GO:0003674	protein binding//binding//molecular_function
BnaA01g02820D	194	133	116	165	143	172	147	128	128	156	4.95838	3.73678	3.42144	4.61249	3.50013	4.23558	3.93434	3.52128	3.4214	3.65943	AT4G34280.1	-//-	gi|297802550|ref|XP_002869159.1|	transducin family protein [Arabidopsis lyrata subsp. lyrata] &gt;gi|297314995|gb|EFH45418.1| transducin family protein [Arabidopsis lyrata subsp. lyrata]	--	--	--	--	GO:0003674//GO:0005488//GO:0005515	molecular_function//binding//protein binding
BnaA01g02830D	311	282	141	142	324	329	301	231	168	312	28.1785	28.0876	14.7431	14.0721	28.1133	28.721	28.5588	22.5279	15.9193	25.9455	AT3G25580.1	-//-	gi|21594045|gb|AAM65963.1|	putative ATP binding protein [Arabidopsis thaliana]	GO:0050789//GO:0045454//GO:0042592//GO:0019725//GO:0050794//GO:0016043//GO:0006996//GO:0071840//GO:0009987//GO:0070925//GO:0008150//GO:0044085//GO:0065008//GO:0022607//GO:0030031//GO:0065007//GO:0030030	regulation of biological process//cell redox homeostasis//homeostatic process//cellular homeostasis//regulation of cellular process//cellular component organization//organelle organization//cellular component organization or biogenesis//cellular process//organelle assembly//biological_process//cellular component biogenesis//regulation of biological quality//cellular component assembly//cell proje…	--	--	--	--
BnaA01g02840D	122	120	72	55	68	73	50	45	37	36	8.01505	8.66634	5.45873	3.95205	4.27824	4.62079	3.4398	3.18208	2.54217	2.1707	AT4G34270.1	-//-	gi|22329154|ref|NP_195153.2|	TIP41-like protein [Arabidopsis thaliana] &gt;gi|18377791|gb|AAL67045.1| unknown protein [Arabidopsis thaliana] &gt;gi|20259225|gb|AAM14328.1| unknown protein [Arabidopsis thaliana] &gt;gi|332660952|gb|AEE86352.1| TIP41-like protein [Arabidopsis thaliana]	GO:0008150//GO:0007010//GO:0071840//GO:0009987//GO:0016043//GO:0006996	biological_process//cytoskeleton organization//cellular component organization or biogenesis//cellular process//cellular component organization//organelle organization	--	--	GO:0003779//GO:0008092//GO:0003674//GO:0005515//GO:0005488	actin binding//cytoskeletal protein binding//molecular_function//protein binding//binding
BnaA01g02850D	60	43	35	32	23	48	44	38	30	20	11.5866	9.12811	7.79983	6.75877	4.25345	8.93084	8.89761	7.89843	6.05873	3.54475	AT2G15000.5	-//-	gi|145328714|ref|NP_001077892.1|	uncharacterized protein [Arabidopsis thaliana] &gt;gi|145328716|ref|NP_001077893.1| uncharacterized protein [Arabidopsis thaliana] &gt;gi|330251263|gb|AEC06357.1| uncharacterized protein AT2G15000 [Arabidopsis thaliana] &gt;gi|330251264|gb|AEC06358.1| uncharacterized protein AT2G15000 [Arabidopsis thaliana]	-//-	-//-	-//-	-//-	-//-	-//-
BnaA01g02860D	374	1055	709	481	46	452	737	805	646	17	8.54251	26.4895	18.6884	12.0163	1.00619	9.94717	17.6278	19.7908	15.4313	0.356381	AT4G34260.1	sp|Q8L7W8|FUCO2_ARATH Alpha-L-fucosidase 2 OS=Arabidopsis thaliana GN=At4g34260 PE=2 SV=1//0	gi|30689979|ref|NP_195152.2|	alpha-L-fucosidase 2 [Arabidopsis thaliana] &gt;gi|75245768|sp|Q8L7W8.1|FUCO2_ARATH RecName: Full=Alpha-L-fucosidase 2; AltName: Full=Alpha-1,2-fucosidase 2; AltName: Full=Alpha-L-fucoside fucohydrolase 2; Flags: Precursor &gt;gi|21928117|gb|AAM78086.1| AT4g34260/F10M10_30 [Arabidopsis thaliana] &gt;gi|27363438|gb|AAO11638.1| At4g34260/F10M10_30 [Arabidopsis thaliana] &gt;gi|332660949|gb|AEE86349…	-//-	-//-	-//-	-//-	-//-	-//-
BnaA01g02870D	5	1	0	0	0	2	1	1	0	0	0.205568	0.0451954	0	0	0	0.0792252	0.0430529	0.0442526	0	0	AT4G34250.1	-//-	gi|15235309|ref|NP_195151.1|	3-ketoacyl-CoA synthase 16 [Arabidopsis thaliana] &gt;gi|75213506|sp|Q9SYZ0.1|KCS16_ARATH RecName: Full=3-ketoacyl-CoA synthase 16; Short=KCS-16; AltName: Full=Very long-chain fatty acid condensing enzyme 16; Short=VLCFA condensing enzyme 16; Flags: Precursor &gt;gi|4455170|emb|CAB36702.1| fatty acid elongase-like protein [Arabidopsis thaliana] &gt;gi|7270375|emb|CAB80142.1| fatty acid elongase-l…	GO:0044281//GO:0032787//GO:0008610//GO:0044237//GO:0044238//GO:0043436//GO:0065007//GO:0044283//GO:0046394//GO:0072330//GO:0008152//GO:0007154//GO:0008150//GO:0006633//GO:0006631//GO:0023052//GO:0016053//GO:0044249//GO:0050794//GO:0006629//GO:0051716//GO:0009058//GO:0009987//GO:0007165//GO:0050896//GO:0050789//GO:0044255//GO:0019752//GO:0006082//GO:0071704	small molecule metabolic process//monocarboxylic acid metabolic process//lipid biosynthetic process//cellular metabolic process//primary metabolic process//oxoacid metabolic process//biological regulation//small molecule biosynthetic process//carboxylic acid biosynthetic process//monocarboxylic acid biosynthetic process//metabolic process//cell communication//biological_process//fatty acid biosyn…	GO:0016020//GO:0005575	membrane//cellular_component	GO:0003674//GO:0003824//GO:0004315//GO:0016746//GO:0004312//GO:0016740//GO:0016747	molecular_function//catalytic activity//3-oxoacyl-[acyl-carrier-protein] synthase activity//transferase activity, transferring acyl groups//fatty acid synthase activity//transferase activity//transferase activity, transferring acyl groups other than amino-acyl groups
BnaA01g02880D	125	150	18	67	3	76	155	23	127	5	4.29036	5.65957	0.712967	2.5152	0.0986087	2.5133	5.57099	0.849698	4.55873	0.157509	AT4G34240.1	-//-	gi|83701643|gb|ABC41273.1|	putative aldehyde dehydrogenase [Brassica rapa]	GO:0008150//GO:0008152//GO:0055114	biological_process//metabolic process//oxidation-reduction process	--	--	GO:0003824//GO:0003674//GO:0016491	catalytic activity//molecular_function//oxidoreductase activity
BnaA01g02890D	54	6	2	0	0	42	19	2	0	0	2.8837	0.352221	0.123253	0	0	2.16099	1.06249	0.114958	0	0	AT4G34230.2	-//-	gi|79326288|ref|NP_001031788.1|	cinnamyl alcohol dehydrogenase 5 [Arabidopsis thaliana] &gt;gi|332660945|gb|AEE86345.1| cinnamyl alcohol dehydrogenase 5 [Arabidopsis thaliana]	GO:0019318//GO:0044281//GO:0046496//GO:0072524//GO:0006796//GO:0044237//GO:0019320//GO:0044238//GO:0006733//GO:0006139//GO:0016052//GO:0008152//GO:0009117//GO:0008150//GO:0006006//GO:0019637//GO:0051186//GO:0009056//GO:0046365//GO:0006739//GO:0005975//GO:0046483//GO:0005996//GO:0006753//GO:0006007//GO:0006732//GO:0006098//GO:0009987//GO:0006725//GO:0034641//GO:0006740//GO:0019362//GO:0006807//GO:…	hexose metabolic process//small molecule metabolic process//nicotinamide nucleotide metabolic process//pyridine-containing compound metabolic process//phosphate-containing compound metabolic process//cellular metabolic process//hexose catabolic process//primary metabolic process//oxidoreduction coenzyme metabolic process//nucleobase-containing compound metabolic process//carbohydrate catabolic pr…	--	--	GO:0003674//GO:0003824//GO:0016614//GO:0046872//GO:0043169//GO:0016616//GO:0048037//GO:0008270//GO:0005488//GO:0046914//GO:0043167//GO:0016491//GO:0004616	molecular_function//catalytic activity//oxidoreductase activity, acting on CH-OH group of donors//metal ion binding//cation binding//oxidoreductase activity, acting on the CH-OH group of donors, NAD or NADP as acceptor//cofactor binding//zinc ion binding//binding//transition metal ion binding//ion binding//oxidoreductase activity//phosphogluconate dehydrogenase (decarboxylating) activity
BnaA01g02900D	6	3	1	1	10	10	5	3	3	4	0.475963	0.261608	0.0915451	0.0867632	0.759683	0.76431	0.415345	0.256151	0.248886	0.291228	AT3G57230.1	-//-	gi|30694601|ref|NP_191282.2|	Agamous-like MADS-box protein AGL16 [Arabidopsis thaliana] &gt;gi|347662305|sp|A2RVQ5.1|AGL16_ARATH RecName: Full=Agamous-like MADS-box protein AGL16 &gt;gi|124301064|gb|ABN04784.1| At3g57230 [Arabidopsis thaliana] &gt;gi|332646108|gb|AEE79629.1| Agamous-like MADS-box protein AGL16 [Arabidopsis thaliana]	GO:0051171//GO:0019219//GO:0051252//GO:0008152//GO:0006355//GO:0032774//GO:0019538//GO:0008150//GO:0031326//GO:0043039//GO:0034660//GO:0046483//GO:0090304//GO:0034645//GO:0044281//GO:0019438//GO:0006399//GO:0031323//GO:0009889//GO:0006412//GO:0044237//GO:0065007//GO:0043436//GO:0044238//GO:0043038//GO:0006139//GO:0006351//GO:0010556//GO:0016070//GO:0034641//GO:0010467//GO:0080090//GO:0006807//GO:…	regulation of nitrogen compound metabolic process//regulation of nucleobase-containing compound metabolic process//regulation of RNA metabolic process//metabolic process//regulation of transcription, DNA-dependent//RNA biosynthetic process//protein metabolic process//biological_process//regulation of cellular biosynthetic process//tRNA aminoacylation//ncRNA metabolic process//heterocycle metaboli…	GO:0005623//GO:0044464//GO:0043231//GO:0043229//GO:0005622//GO:0043227//GO:0044424//GO:0005634//GO:0043226//GO:0005575	cell//cell part//intracellular membrane-bounded organelle//intracellular organelle//intracellular//membrane-bounded organelle//intracellular part//nucleus//organelle//cellular_component	GO:0003676//GO:0003677//GO:0001883//GO:0032553//GO:0032549//GO:0016875//GO:0005524//GO:0004814//GO:0046983//GO:0032555//GO:0003674//GO:0003824//GO:0004812//GO:0016874//GO:0043167//GO:0030554//GO:0001882//GO:0043168//GO:0097159//GO:0017076//GO:0032559//GO:0035639//GO:0003700//GO:0005515//GO:0005488//GO:0016876//GO:0000166//GO:0001071//GO:0032550	nucleic acid binding//DNA binding//purine nucleoside binding//ribonucleotide binding//ribonucleoside binding//ligase activity, forming carbon-oxygen bonds//ATP binding//arginine-tRNA ligase activity//protein dimerization activity//purine ribonucleotide binding//molecular_function//catalytic activity//aminoacyl-tRNA ligase activity//ligase activity//ion binding//adenyl nucleotide binding//nucleosi…
BnaA01g02910D	208	150	65	24	17	256	135	114	77	15	5.32331	4.22005	1.91975	0.671805	0.416656	6.31256	3.618	3.14034	2.06094	0.352339	AT4G34220.1	sp|Q94C77|RPKL_ARATH Receptor protein kinase-like protein At4g34220 OS=Arabidopsis thaliana GN=At4g34220 PE=2 SV=1//0	gi|18418404|ref|NP_567961.1|	leucine-rich repeat protein kinase family protein [Arabidopsis thaliana] &gt;gi|75165202|sp|Q94C77.1|RPKL_ARATH RecName: Full=Receptor protein kinase-like protein At4g34220; Flags: Precursor &gt;gi|14334872|gb|AAK59614.1| putative receptor protein kinase [Arabidopsis thaliana] &gt;gi|21281267|gb|AAM44951.1| putative receptor protein kinase [Arabidopsis thaliana] &gt;gi|224589647|gb|ACN59356.1| le…	GO:0016310//GO:0008152//GO:0006464//GO:0019538//GO:0008150//GO:0044238//GO:0006796//GO:0044237//GO:0006468//GO:0071704//GO:0006793//GO:0044260//GO:0043412//GO:0009987//GO:0043170//GO:0044267	phosphorylation//metabolic process//protein modification process//protein metabolic process//biological_process//primary metabolic process//phosphate-containing compound metabolic process//cellular metabolic process//protein phosphorylation//organic substance metabolic process//phosphorus metabolic process//cellular macromolecule metabolic process//macromolecule modification//cellular process//ma…	GO:0016020//GO:0005575	membrane//cellular_component	GO:0016772//GO:0001883//GO:0032549//GO:0032553//GO:0016773//GO:0016301//GO:0003824//GO:0005524//GO:0032555//GO:0003674//GO:0017076//GO:0032559//GO:0035639//GO:0043167//GO:0030554//GO:0001882//GO:0043168//GO:0097159//GO:0005515//GO:0005488//GO:0000166//GO:0032550//GO:0016740//GO:0004672	transferase activity, transferring phosphorus-containing groups//purine nucleoside binding//ribonucleoside binding//ribonucleotide binding//phosphotransferase activity, alcohol group as acceptor//kinase activity//catalytic activity//ATP binding//purine ribonucleotide binding//molecular_function//purine nucleotide binding//adenyl ribonucleotide binding//purine ribonucleoside triphosphate binding//…
BnaA01g02920D	49	43	25	20	1	56	82	45	30	3	3.535	3.41012	2.08136	1.57811	0.0690881	3.8925	6.19475	3.49429	2.26345	0.19864	AT4G34215.2	-//-	gi|21594009|gb|AAM65927.1|	unknown [Arabidopsis thaliana]	--	--	GO:0005623//GO:0044464//GO:0044444//GO:0005737//GO:0032991//GO:0005622//GO:0043234//GO:0044424//GO:0071203//GO:0005575	cell//cell part//cytoplasmic part//cytoplasm//macromolecular complex//intracellular//protein complex//intracellular part//WASH complex//cellular_component	--	--
BnaA01g02930D	112	63	21	14	17	54	43	18	26	16	3.5866	2.21776	0.776063	0.49035	0.521343	1.66612	1.44195	0.620426	0.870753	0.470258	AT4G34200.1	-//-	gi|15235282|ref|NP_195146.1|	D-3-phosphoglycerate dehydrogenase [Arabidopsis thaliana] &gt;gi|2911042|emb|CAA17552.1| Phosphoglycerate dehydrogenase-like protein [Arabidopsis thaliana] &gt;gi|7270370|emb|CAB80137.1| Phosphoglycerate dehydrogenase-like protein [Arabidopsis thaliana] &gt;gi|17380672|gb|AAL36166.1| putative phosphoglycerate dehydrogenase [Arabidopsis thaliana] &gt;gi|23297595|gb|AAN12903.1| putative phosphoglyc…	GO:0005996//GO:0044249//GO:0008652//GO:0016053//GO:0006007//GO:0006732//GO:0006520//GO:0006753//GO:0009058//GO:0006725//GO:0006098//GO:0009987//GO:0019362//GO:0006740//GO:0006807//GO:0055086//GO:0034641//GO:0055114//GO:0071704//GO:0006082//GO:0006793//GO:0019752//GO:0046496//GO:0072524//GO:0019318//GO:0044281//GO:0006796//GO:0044237//GO:0019320//GO:0043436//GO:0044238//GO:0044283//GO:0006733//GO:…	monosaccharide metabolic process//cellular biosynthetic process//cellular amino acid biosynthetic process//organic acid biosynthetic process//glucose catabolic process//coenzyme metabolic process//cellular amino acid metabolic process//nucleoside phosphate metabolic process//biosynthetic process//cellular aromatic compound metabolic process//pentose-phosphate shunt//cellular process//pyridine nuc…	--	--	GO:0016597//GO:0048037//GO:0016616//GO:0004455//GO:0005488//GO:0000166//GO:0043167//GO:0016491//GO:0097159//GO:0043168//GO:0004616//GO:0050662//GO:0003674//GO:0003824//GO:0016614//GO:0051287//GO:0031406	amino acid binding//cofactor binding//oxidoreductase activity, acting on the CH-OH group of donors, NAD or NADP as acceptor//ketol-acid reductoisomerase activity//binding//nucleotide binding//ion binding//oxidoreductase activity//organic cyclic compound binding//anion binding//phosphogluconate dehydrogenase (decarboxylating) activity//coenzyme binding//molecular_function//catalytic activity//oxid…
BnaA01g02940D	371	285	165	124	201	456	463	267	184	207	47.9238	40.4698	24.5966	17.5191	24.8647	56.7531	62.6289	37.1229	24.8572	24.5414	AT4G34190.1	-//-	gi|157849712|gb|ABV89639.1|	stress enhanced protein 1 [Brassica rapa]	-//-	-//-	-//-	-//-	-//-	-//-
BnaA01g02950D	355	188	115	164	64	458	262	250	200	83	14.982	8.72182	5.60082	7.57004	2.58661	18.6232	11.5787	11.3562	8.82729	3.21492	AT3G42050.1	sp|Q9LX65|VATH_ARATH V-type proton ATPase subunit H OS=Arabidopsis thaliana GN=VHA-H PE=2 SV=1//0	gi|15228443|ref|NP_189791.1|	V-type proton ATPase subunit H [Arabidopsis thaliana] &gt;gi|12585473|sp|Q9LX65.1|VATH_ARATH RecName: Full=V-type proton ATPase subunit H; Short=V-ATPase subunit H; AltName: Full=Vacuolar H(+)-ATPase subunit H; AltName: Full=Vacuolar proton pump subunit H &gt;gi|7801655|emb|CAB91576.1| vacuolar H(+)-ATPase subunit-like protein [Arabidopsis thaliana] &gt;gi|20147135|gb|AAM10284.1| AT3g42050/F4M19_…	GO:0006812//GO:0015031//GO:0016044//GO:0015988//GO:0051179//GO:0034613//GO:0016050//GO:0016043//GO:0033036//GO:0048280//GO:0006996//GO:0055085//GO:0071840//GO:0006906//GO:0051641//GO:0006818//GO:0016192//GO:0009987//GO:0008104//GO:0006811//GO:0051649//GO:0071702//GO:0008150//GO:0051234//GO:0048193//GO:0006886//GO:0015992//GO:0045184//GO:0006944//GO:0015991//GO:0006810//GO:0046907//GO:0061025//GO:…	cation transport//protein transport//cellular membrane organization//energy coupled proton transport, against electrochemical gradient//localization//cellular protein localization//vesicle organization//cellular component organization//macromolecule localization//vesicle fusion with Golgi apparatus//organelle organization//transmembrane transport//cellular component organization or biogenesis//ve…	GO:0031090//GO:0032991//GO:0043234//GO:0044425//GO:0005622//GO:0044422//GO:0044431//GO:0043227//GO:0005794//GO:0044424//GO:0016469//GO:0044446//GO:0043226//GO:0005575//GO:0033178//GO:0033180//GO:0005623//GO:0044464//GO:0016471//GO:0044444//GO:0033176//GO:0000139//GO:0012505//GO:0000221//GO:0005774//GO:0044437//GO:0043229//GO:0043231//GO:0016020//GO:0005773//GO:0005737	organelle membrane//macromolecular complex//protein complex//membrane part//intracellular//organelle part//Golgi apparatus part//membrane-bounded organelle//Golgi apparatus//intracellular part//proton-transporting two-sector ATPase complex//intracellular organelle part//organelle//cellular_component//proton-transporting two-sector ATPase complex, catalytic domain//proton-transporting V-type ATPas…	GO:0015077//GO:0015399//GO:0022804//GO:0016818//GO:0016820//GO:0046961//GO:0043492//GO:0005488//GO:0005515//GO:0019829//GO:0016887//GO:0042626//GO:0015405//GO:0016817//GO:0016787//GO:0022891//GO:0042623//GO:0008324//GO:0042625//GO:0022892//GO:0022857//GO:0022890//GO:0015075//GO:0005215//GO:0015078//GO:0003674//GO:0016462//GO:0017111//GO:0003824	monovalent inorganic cation transmembrane transporter activity//primary active transmembrane transporter activity//active transmembrane transporter activity//hydrolase activity, acting on acid anhydrides, in phosphorus-containing anhydrides//hydrolase activity, acting on acid anhydrides, catalyzing transmembrane movement of substances//proton-transporting ATPase activity, rotational mechanism//AT…
BnaA01g02970D	88	48	7	7	7	106	104	39	25	11	4.49832	2.69722	0.412932	0.391362	0.34267	5.2206	5.56695	2.14578	1.33649	0.516074	AT4G34160.1	-//-	gi|15235254|ref|NP_195142.1|	cyclin-D3-1 [Arabidopsis thaliana] &gt;gi|59802919|sp|P42753.3|CCD31_ARATH RecName: Full=Cyclin-D3-1; AltName: Full=Cyclin-delta-3; Short=Cyclin-d3; AltName: Full=G1/S-specific cyclin-D3-1; Short=CycD3;1 &gt;gi|2911046|emb|CAA17556.1| cyclin delta-3 [Arabidopsis thaliana] &gt;gi|7270365|emb|CAB80133.1| cyclin delta-3 [Arabidopsis thaliana] &gt;gi|62320771|dbj|BAD95437.1| cyclin delta-3 [Arabidops…	GO:0019048//GO:0050794//GO:0051701//GO:0009987//GO:0019054//GO:0044419//GO:0050789//GO:0044068//GO:0044003//GO:0016032//GO:0065007//GO:0008150//GO:0065008//GO:0035821//GO:0044403//GO:0051704//GO:0051817	virus-host interaction//regulation of cellular process//interaction with host//cellular process//modulation by virus of host cellular process//interspecies interaction between organisms//regulation of biological process//modulation by symbiont of host cellular process//modification by symbiont of host morphology or physiology//viral reproduction//biological regulation//biological_process//regulat…	GO:0044424//GO:0005575//GO:0043226//GO:0005634//GO:0005622//GO:0043227//GO:0043231//GO:0043229//GO:0044464//GO:0005623	intracellular part//cellular_component//organelle//nucleus//intracellular//membrane-bounded organelle//intracellular membrane-bounded organelle//intracellular organelle//cell part//cell	GO:0003674//GO:0004857//GO:0030234	molecular_function//enzyme inhibitor activity//enzyme regulator activity
BnaA01g02980D	68	24	24	29	59	214	61	56	71	96	5.01936	1.94742	2.04439	2.34127	4.17063	15.2195	4.71505	4.44918	5.48093	6.50372	AT4G34150.1	-//-	gi|18418388|ref|NP_567956.1|	calcium-dependent lipid-binding domain-containing protein [Arabidopsis thaliana] &gt;gi|15724316|gb|AAL06551.1|AF412098_1 AT4g34150/F28A23_90 [Arabidopsis thaliana] &gt;gi|23397247|gb|AAN31905.1| unknown protein [Arabidopsis thaliana] &gt;gi|48310681|gb|AAT41866.1| At4g34150 [Arabidopsis thaliana] &gt;gi|332660934|gb|AEE86334.1| calcium-dependent lipid-binding domain-containing protein [Arabidops…	--	--	--	--	GO:0005488//GO:0005515//GO:0003674	binding//protein binding//molecular_function
BnaA01g02990D	96	59	51	63	56	102	80	41	55	104	4.13359	2.79265	2.53419	2.96695	2.30916	4.23159	3.60714	1.90017	2.47671	4.10999	AT4G34140.3	-//-	gi|334187150|ref|NP_001190910.1|	D111/G-patch domain-containing protein [Arabidopsis thaliana] &gt;gi|332660933|gb|AEE86333.1| D111/G-patch domain-containing protein [Arabidopsis thaliana]	GO:0010038//GO:0008150//GO:0006811//GO:0072511//GO:0051234//GO:0010035//GO:0006810//GO:0030001//GO:0006812//GO:0046689//GO:0051179//GO:0050787//GO:0009636//GO:0050896//GO:0000041//GO:0015694//GO:0042221	response to metal ion//biological_process//ion transport//divalent inorganic cation transport//establishment of localization//response to inorganic substance//transport//metal ion transport//cation transport//response to mercury ion//localization//detoxification of mercury ion//response to toxin//response to stimulus//transition metal ion transport//mercury ion transport//response to chemical sti…	GO:0044464//GO:0005623//GO:0043231//GO:0043229//GO:0016020//GO:0005622//GO:0043227//GO:0044424//GO:0005575//GO:0005634//GO:0043226	cell part//cell//intracellular membrane-bounded organelle//intracellular organelle//membrane//intracellular//membrane-bounded organelle//intracellular part//cellular_component//nucleus//organelle	GO:0003676//GO:0008324//GO:0046915//GO:0022891//GO:0015075//GO:0022890//GO:0022857//GO:0046873//GO:0022892//GO:0003674//GO:0015097//GO:0005215//GO:0097159//GO:0072509//GO:0005488	nucleic acid binding//cation transmembrane transporter activity//transition metal ion transmembrane transporter activity//substrate-specific transmembrane transporter activity//ion transmembrane transporter activity//inorganic cation transmembrane transporter activity//transmembrane transporter activity//metal ion transmembrane transporter activity//substrate-specific transporter activity//molecu…
BnaA01g03010D	53	28	11	19	89	139	61	59	64	98	2.04284	1.18638	0.489286	0.800986	3.28517	5.16202	2.46209	2.44772	2.57985	3.46685	AT4G34138.1	-//-	gi|297798498|ref|XP_002867133.1|	UDP-glucosyl transferase 73B1 [Arabidopsis lyrata subsp. lyrata] &gt;gi|297312969|gb|EFH43392.1| UDP-glucosyl transferase 73B1 [Arabidopsis lyrata subsp. lyrata]	GO:0050896//GO:0055114//GO:0006979//GO:0006950//GO:0008150//GO:0008152	response to stimulus//oxidation-reduction process//response to oxidative stress//response to stress//biological_process//metabolic process	--	--	GO:0016684//GO:0004601//GO:0016740//GO:0016491//GO:0003824//GO:0016758//GO:0003674//GO:0016757//GO:0016209//GO:0004602	oxidoreductase activity, acting on peroxide as acceptor//peroxidase activity//transferase activity//oxidoreductase activity//catalytic activity//transferase activity, transferring hexosyl groups//molecular_function//transferase activity, transferring glycosyl groups//antioxidant activity//glutathione peroxidase activity
BnaA01g03020D	0	1	4	7	223	7	4	3	10	130	0	0.0431537	0.18121	0.300554	8.38349	0.264762	0.164432	0.126761	0.410551	4.68387	AT4G34131.1	sp|Q8W491|U73B3_ARATH UDP-glycosyltransferase 73B3 OS=Arabidopsis thaliana GN=UGT73B3 PE=2 SV=1//0	gi|297798502|ref|XP_002867135.1|	predicted protein [Arabidopsis lyrata subsp. lyrata] &gt;gi|297312971|gb|EFH43394.1| predicted protein [Arabidopsis lyrata subsp. lyrata]	GO:0008150//GO:0008152	biological_process//metabolic process	--	--	GO:0030599//GO:0016788//GO:0016740//GO:0016758//GO:0003824//GO:0003674//GO:0016757//GO:0030234//GO:0052689//GO:0004857//GO:0016787	pectinesterase activity//hydrolase activity, acting on ester bonds//transferase activity//transferase activity, transferring hexosyl groups//catalytic activity//molecular_function//transferase activity, transferring glycosyl groups//enzyme regulator activity//carboxylic ester hydrolase activity//enzyme inhibitor activity//hydrolase activity
BnaA01g03030D	0	0	0	1	0	0	1	0	0	0	0	0	0	0.0432918	0	0	0.0414485	0	0	0	AT4G34131.1	-//-	gi|297798502|ref|XP_002867135.1|	predicted protein [Arabidopsis lyrata subsp. lyrata] &gt;gi|297312971|gb|EFH43394.1| predicted protein [Arabidopsis lyrata subsp. lyrata]	GO:0008150//GO:0008152	biological_process//metabolic process	--	--	GO:0003824//GO:0016758//GO:0003674//GO:0016757//GO:0016740	catalytic activity//transferase activity, transferring hexosyl groups//molecular_function//transferase activity, transferring glycosyl groups//transferase activity
BnaA01g03040D	41	26	26	15	0	45	18	21	6	1	3.42285	2.38608	2.5049	1.36965	0	3.61962	1.57359	1.88702	0.523856	0.0766223	AT4G34120.1	-//-	gi|18418376|ref|NP_567952.1|	cystathionine beta-synthase domain-containing protein [Arabidopsis thaliana] &gt;gi|75268156|sp|Q9C5D0.1|CBSX2_ARATH RecName: Full=CBS domain-containing protein CBSX2, chloroplastic; AltName: Full=CBS domain-containing protein 1; Short=AtCDCP1; AltName: Full=Protein LOSS OF THE TIMING OF ET AND JA BIOSYNTHESIS 1; Short=AtLEJ1; Flags: Precursor &gt;gi|13430838|gb|AAK26041.1|AF360331_1 unknown prot…	--	--	--	--	GO:0070008//GO:0008234//GO:0003824//GO:0017111//GO:0008236//GO:0003674//GO:0016462//GO:0003968//GO:0004197//GO:0016772//GO:0016787//GO:0016817//GO:0000166//GO:0005488//GO:0017171//GO:0016740//GO:0008233//GO:0016779//GO:0004252//GO:0016818//GO:0004175//GO:0070011//GO:0034062//GO:0017076//GO:0008238//GO:0030554//GO:0097159	serine-type exopeptidase activity//cysteine-type peptidase activity//catalytic activity//nucleoside-triphosphatase activity//serine-type peptidase activity//molecular_function//pyrophosphatase activity//RNA-directed RNA polymerase activity//cysteine-type endopeptidase activity//transferase activity, transferring phosphorus-containing groups//hydrolase activity//hydrolase activity, acting on acid …
BnaA01g03050D	1905	1142	1570	970	3299	2877	2406	2896	2506	2850	59.0268	38.8981	56.1393	32.873	97.8918	85.8897	78.0668	96.5841	81.2067	81.0495	AT4G34110.1	sp|P42731|PABP2_ARATH Polyadenylate-binding protein 2 OS=Arabidopsis thaliana GN=PAB2 PE=1 SV=1//0	gi|19347816|gb|AAL86321.1|	putative poly(A)-binding protein [Arabidopsis thaliana]	--	--	--	--	GO:0005488//GO:0097159//GO:0003723//GO:0003674//GO:0003676	binding//organic cyclic compound binding//RNA binding//molecular_function//nucleic acid binding
BnaA01g03060D	1636	862	1010	1026	5385	1767	785	844	837	5810	28.152	16.3057	20.0567	19.3102	88.7403	29.296	14.1453	15.6322	15.0629	91.7598	AT4G34100.2	sp|Q6ZQ89|MARH6_MOUSE E3 ubiquitin-protein ligase MARCH6 OS=Mus musculus GN=March6 PE=2 SV=2//1.16124e-37	gi|297802584|ref|XP_002869176.1|	protein binding protein [Arabidopsis lyrata subsp. lyrata] &gt;gi|297315012|gb|EFH45435.1| protein binding protein [Arabidopsis lyrata subsp. lyrata]	GO:0044238//GO:0006810//GO:0006869//GO:0010876//GO:0051234//GO:0008150//GO:0071702//GO:0008152//GO:0033036//GO:0006629//GO:0071704//GO:0051179	primary metabolic process//transport//lipid transport//lipid localization//establishment of localization//biological_process//organic substance transport//metabolic process//macromolecule localization//lipid metabolic process//organic substance metabolic process//localization	GO:0005576//GO:0019015//GO:0043231//GO:0043229//GO:0044428//GO:0005615//GO:0000151//GO:0044423//GO:0044421//GO:0019012//GO:0005680//GO:0044464//GO:0005623//GO:0000152//GO:0005575//GO:0043226//GO:0042627//GO:0005634//GO:0031461//GO:0044446//GO:0044424//GO:0034358//GO:0043227//GO:0044422//GO:0032994//GO:0005622//GO:0043234//GO:0032991	extracellular region//viral genome//intracellular membrane-bounded organelle//intracellular organelle//nuclear part//extracellular space//ubiquitin ligase complex//virion part//extracellular region part//virion//anaphase-promoting complex//cell part//cell//nuclear ubiquitin ligase complex//cellular_component//organelle//chylomicron//nucleus//cullin-RING ubiquitin ligase complex//intracellular org…	GO:0016874//GO:0003824//GO:0003674//GO:0043169//GO:0004842//GO:0030234//GO:0046872//GO:0019787//GO:0005515//GO:0005488//GO:0046914//GO:0008047//GO:0008270//GO:0016879//GO:0016881//GO:0043167	ligase activity//catalytic activity//molecular_function//cation binding//ubiquitin-protein ligase activity//enzyme regulator activity//metal ion binding//small conjugating protein ligase activity//protein binding//binding//transition metal ion binding//enzyme activator activity//zinc ion binding//ligase activity, forming carbon-nitrogen bonds//acid-amino acid ligase activity//ion binding
BnaA01g03070D	150	77	31	63	17	112	66	43	47	14	2.6528	1.49697	0.632686	1.21862	0.28792	1.90844	1.22229	0.818531	0.869297	0.227244	AT4G34060.1	-//-	gi|79496905|ref|NP_195132.3|	DEMETER-like protein 3 [Arabidopsis thaliana] &gt;gi|84028203|sp|O49498.2|DML3_ARATH RecName: Full=DEMETER-like protein 3 &gt;gi|332660916|gb|AEE86316.1| DEMETER-like protein 3 [Arabidopsis thaliana]	GO:0008150//GO:0008152//GO:0006974//GO:0090304//GO:0046483//GO:0006950//GO:0044237//GO:0033554//GO:0006139//GO:0044238//GO:0044260//GO:0006807//GO:0034641//GO:0071704//GO:0006284//GO:0043170//GO:0006281//GO:0050896//GO:0006259//GO:0006725//GO:0009987//GO:0051716	biological_process//metabolic process//response to DNA damage stimulus//nucleic acid metabolic process//heterocycle metabolic process//response to stress//cellular metabolic process//cellular response to stress//nucleobase-containing compound metabolic process//primary metabolic process//cellular macromolecule metabolic process//nitrogen compound metabolic process//cellular nitrogen compound meta…	--	--	--	--
BnaA01g03080D	267	42	244	134	447	163	15	146	25	382	30.5657	5.28543	32.2348	16.778	49.005	17.9787	1.79817	17.9899	2.99309	40.1363	AT4G33980.1	-//-	gi|18418344|ref|NP_567946.1|	uncharacterized protein [Arabidopsis thaliana] &gt;gi|21595591|gb|AAM66115.1| unknown [Arabidopsis thaliana] &gt;gi|88196729|gb|ABD43007.1| At4g33980 [Arabidopsis thaliana] &gt;gi|332660903|gb|AEE86303.1| uncharacterized protein AT4G33980 [Arabidopsis thaliana]	-//-	-//-	-//-	-//-	-//-	-//-
BnaA01g03090D	1	2	9	6	2	2	2	4	7	2	0.0286625	0.0630161	0.297693	0.188095	0.0548976	0.055232	0.0600288	0.123403	0.20983	0.0526132	AT4G33970.1	-//-	gi|15235186|ref|NP_195123.1|	pollen-specific leucine-rich repeat extensin-like protein 4 [Arabidopsis thaliana] &gt;gi|75318791|sp|O81765.1|PLRX4_ARATH RecName: Full=Pollen-specific leucine-rich repeat extensin-like protein 4; Short=AtPEX4; Short=Pollen-specific LRR/EXTENSIN4; AltName: Full=Cell wall hydroxyproline-rich glycoprotein; Flags: Precursor &gt;gi|3297821|emb|CAA19879.1| extensin-like protein [Arabidopsis thaliana]…	--	--	--	--	GO:0005488//GO:0005515//GO:0003674	binding//protein binding//molecular_function
BnaA01g03100D	2	17	6	3	0	2	8	7	4	1	0.579329	5.41318	2.00567	0.950452	0	0.558178	2.42662	2.18246	1.21175	0.265856	AT4G33960.1	-//-	gi|15235184|ref|NP_195122.1|	uncharacterized protein [Arabidopsis thaliana] &gt;gi|3297820|emb|CAA19878.1| putative protein [Arabidopsis thaliana] &gt;gi|7270345|emb|CAB80113.1| putative protein [Arabidopsis thaliana] &gt;gi|38566498|gb|AAR24139.1| At4g33960 [Arabidopsis thaliana] &gt;gi|40823521|gb|AAR92287.1| At4g33960 [Arabidopsis thaliana] &gt;gi|332660901|gb|AEE86301.1| uncharacterized protein AT4G33960 [Arabidopsis tha…	-//-	-//-	-//-	-//-	-//-	-//-
BnaA01g03110D	0	2	0	1	1	4	2	2	0	1	0	0.11611	0	0.0577623	0.0505755	0.203534	0.110606	0.113688	0	0.048471	AT4G33950.1	-//-	gi|18418337|ref|NP_567945.1|	calcium-independent ABA-activated protein kinase [Arabidopsis thaliana] &gt;gi|75331830|sp|Q940H6.1|SRK2E_ARATH RecName: Full=Serine/threonine-protein kinase SRK2E; AltName: Full=Protein OPEN STOMATA 1; AltName: Full=SNF1-related kinase 2.6; Short=SnRK2.6; AltName: Full=Serine/threonine-protein kinase OST1 &gt;gi|15451088|gb|AAK96815.1| protein kinase - like protein [Arabidopsis thaliana] &gt;gi|…	GO:0009058//GO:0009059//GO:0016051//GO:0044262//GO:0009987//GO:0044249//GO:0043170//GO:0006629//GO:0044267//GO:0009103//GO:0044255//GO:0006793//GO:0071704//GO:0006468//GO:0005976//GO:0043412//GO:0044260//GO:0034637//GO:0000271//GO:0044238//GO:0008610//GO:0033692//GO:0044237//GO:0006796//GO:0034645//GO:0005975//GO:0008152//GO:0016310//GO:0006464//GO:0019538//GO:0008150//GO:0044264//GO:0008653	biosynthetic process//macromolecule biosynthetic process//carbohydrate biosynthetic process//cellular carbohydrate metabolic process//cellular process//cellular biosynthetic process//macromolecule metabolic process//lipid metabolic process//cellular protein metabolic process//lipopolysaccharide biosynthetic process//cellular lipid metabolic process//phosphorus metabolic process//organic substance…	GO:0005575//GO:0016020	cellular_component//membrane	GO:0005488//GO:0032550//GO:0000166//GO:0004672//GO:0016740//GO:0035639//GO:0032559//GO:0017076//GO:0043167//GO:0043168//GO:0097159//GO:0001882//GO:0030554//GO:0003824//GO:0005524//GO:0003674//GO:0032555//GO:0016773//GO:0001883//GO:0032553//GO:0032549//GO:0016772//GO:0016301	binding//purine ribonucleoside binding//nucleotide binding//protein kinase activity//transferase activity//purine ribonucleoside triphosphate binding//adenyl ribonucleotide binding//purine nucleotide binding//ion binding//anion binding//organic cyclic compound binding//nucleoside binding//adenyl nucleotide binding//catalytic activity//ATP binding//molecular_function//purine ribonucleotide binding…
BnaA01g03120D	157	87	53	48	15	220	162	100	74	8	6.59671	4.01842	2.5699	2.20588	0.603572	8.90631	7.12786	4.52252	3.25174	0.30851	AT4G33945.1	sp|Q6NXE6|ARMC6_HUMAN Armadillo repeat-containing protein 6 OS=Homo sapiens GN=ARMC6 PE=1 SV=2//1.69084e-37	gi|18418335|ref|NP_567944.1|	armadillo/beta-catenin-like repeat-containing protein [Arabidopsis thaliana] &gt;gi|20466738|gb|AAM20686.1| putative protein [Arabidopsis thaliana] &gt;gi|111074180|gb|ABH04463.1| At4g33945 [Arabidopsis thaliana] &gt;gi|332660898|gb|AEE86298.1| armadillo/beta-catenin-like repeat-containing protein [Arabidopsis thaliana]	--	--	--	--	GO:0005515//GO:0005488//GO:0003674//GO:0044183	protein binding//binding//molecular_function//protein binding involved in protein folding
BnaA01g03130D	95	99	44	66	36	36	39	8	19	34	7.66328	8.77878	4.09597	5.82302	2.78102	2.79795	3.29437	0.694598	1.60288	2.51722	AT4G33940.1	-//-	gi|21553438|gb|AAM62531.1|	unknown [Arabidopsis thaliana]	GO:0043170//GO:0044249//GO:0016053//GO:0008652//GO:0006520//GO:0009058//GO:0051716//GO:0006281//GO:0006725//GO:0050896//GO:0006259//GO:0009987//GO:0044260//GO:0006807//GO:0034641//GO:0006082//GO:0071704//GO:0018130//GO:0019752//GO:0033554//GO:0019438//GO:0044281//GO:0044237//GO:0043436//GO:0044238//GO:0044283//GO:0006547//GO:0006139//GO:0008152//GO:0046394//GO:0006974//GO:0052803//GO:0008150//GO:…	macromolecule metabolic process//cellular biosynthetic process//organic acid biosynthetic process//cellular amino acid biosynthetic process//cellular amino acid metabolic process//biosynthetic process//cellular response to stimulus//DNA repair//cellular aromatic compound metabolic process//response to stimulus//DNA metabolic process//cellular process//cellular macromolecule metabolic process//nit…	GO:0044424//GO:0005575//GO:0005622//GO:0005737//GO:0005623//GO:0044464	intracellular part//cellular_component//intracellular//cytoplasm//cell//cell part	GO:0008270//GO:0016740//GO:0016788//GO:0046914//GO:0005488//GO:0005515//GO:0032550//GO:0000166//GO:0043167//GO:0097159//GO:0043168//GO:0001882//GO:0030554//GO:0035639//GO:0032559//GO:0017076//GO:0004518//GO:0016757//GO:0005524//GO:0003674//GO:0032555//GO:0003824//GO:0016787//GO:0046872//GO:0003879//GO:0016763//GO:0001883//GO:0032549//GO:0032553//GO:0043169	zinc ion binding//transferase activity//hydrolase activity, acting on ester bonds//transition metal ion binding//binding//protein binding//purine ribonucleoside binding//nucleotide binding//ion binding//organic cyclic compound binding//anion binding//nucleoside binding//adenyl nucleotide binding//purine ribonucleoside triphosphate binding//adenyl ribonucleotide binding//purine nucleotide binding/…
BnaA01g03140D	52	29	18	17	1	25	63	32	21	6	7.47465	4.58241	2.98588	2.6727	0.137657	3.46238	9.48298	4.95097	3.15692	0.791571	AT4G33925.1	-//-	gi|21592474|gb|AAM64425.1|	unknown [Arabidopsis thaliana]	-//-	-//-	-//-	-//-	-//-	-//-
BnaA01g03150D	827	659	224	385	1050	964	987	503	428	737	277.377	242.973	86.7012	141.234	337.259	311.522	346.655	181.587	150.129	226.873	AT4G33865.1	-//-	gi|15229840|ref|NP_189984.1|	40S ribosomal protein S29 [Arabidopsis thaliana] &gt;gi|15229844|ref|NP_189987.1| 40S ribosomal protein S29 [Arabidopsis thaliana] &gt;gi|18418310|ref|NP_567938.1| 40S ribosomal protein S29 [Arabidopsis thaliana] &gt;gi|297798532|ref|XP_002867150.1| 40S ribosomal protein S29 [Arabidopsis lyrata subsp. lyrata] &gt;gi|297802608|ref|XP_002869188.1| 40S ribosomal protein S29 [Arabidopsis lyrata subsp…	GO:0071704//GO:0010467//GO:0044260//GO:0009059//GO:0009058//GO:0009987//GO:0043170//GO:0044249//GO:0044267//GO:0034645//GO:0008152//GO:0019538//GO:0008150//GO:0044238//GO:0006412//GO:0044237	organic substance metabolic process//gene expression//cellular macromolecule metabolic process//macromolecule biosynthetic process//biosynthetic process//cellular process//macromolecule metabolic process//cellular biosynthetic process//cellular protein metabolic process//cellular macromolecule biosynthetic process//metabolic process//protein metabolic process//biological_process//primary metaboli…	GO:0032991//GO:0005622//GO:0043226//GO:0005575//GO:0030529//GO:0044424//GO:0005840//GO:0044444//GO:0005623//GO:0044464//GO:0043228//GO:0005737//GO:0043232//GO:0043229	macromolecular complex//intracellular//organelle//cellular_component//ribonucleoprotein complex//intracellular part//ribosome//cytoplasmic part//cell//cell part//non-membrane-bounded organelle//cytoplasm//intracellular non-membrane-bounded organelle//intracellular organelle	GO:0003735//GO:0005198//GO:0003674	structural constituent of ribosome//structural molecule activity//molecular_function
BnaA01g03170D	0	0	0	0	0	0	1	0	0	0	0	0	0	0	0	0	0.0498	0	0	0	AT4G33870.1	-//-	gi|259016324|sp|O81755.3|PER48_ARATH	RecName: Full=Putative Peroxidase 48; Short=Atperox P48; Flags: Precursor	GO:0055114//GO:0050896//GO:0006950//GO:0008150//GO:0008152//GO:0006979	oxidation-reduction process//response to stimulus//response to stress//biological_process//metabolic process//response to oxidative stress	--	--	GO:0016491//GO:0097159//GO:0046906//GO:0005488//GO:0016684//GO:0004601//GO:0016209//GO:0003824//GO:0003674//GO:0020037	oxidoreductase activity//organic cyclic compound binding//tetrapyrrole binding//binding//oxidoreductase activity, acting on peroxide as acceptor//peroxidase activity//antioxidant activity//catalytic activity//molecular_function//heme binding
BnaA01g03180D	2	0	0	0	0	0	1	0	0	0	0.0995722	0	0	0	0	0	0.0521344	0	0	0	AT4G33870.1	-//-	gi|259016324|sp|O81755.3|PER48_ARATH	RecName: Full=Putative Peroxidase 48; Short=Atperox P48; Flags: Precursor	GO:0050896//GO:0055114//GO:0006979//GO:0008150//GO:0008152//GO:0006950	response to stimulus//oxidation-reduction process//response to oxidative stress//biological_process//metabolic process//response to stress	--	--	GO:0004601//GO:0005488//GO:0016684//GO:0097159//GO:0016491//GO:0046906//GO:0003674//GO:0020037//GO:0003824//GO:0016209	peroxidase activity//binding//oxidoreductase activity, acting on peroxide as acceptor//organic cyclic compound binding//oxidoreductase activity//tetrapyrrole binding//molecular_function//heme binding//catalytic activity//antioxidant activity
BnaA01g03190D	27	63	9	9	1	20	45	24	31	2	2.8999	7.4382	1.11551	1.05724	0.102856	2.06965	5.06114	2.77449	3.48207	0.197152	AT4G33800.1	-//-	gi|18418295|ref|NP_567937.1|	uncharacterized protein [Arabidopsis thaliana] &gt;gi|21594003|gb|AAM65921.1| unknown [Arabidopsis thaliana] &gt;gi|107738065|gb|ABF83626.1| At4g33800 [Arabidopsis thaliana] &gt;gi|332660879|gb|AEE86279.1| uncharacterized protein AT4G33800 [Arabidopsis thaliana]	-//-	-//-	-//-	-//-	-//-	-//-
BnaA01g03210D	72	72	77	43	15	17	22	27	29	3	8.19337	9.0068	10.1119	5.35195	1.63467	1.86391	2.62162	3.30709	3.45131	0.31333	AT4G33780.1	-//-	gi|30689813|ref|NP_567935.3|	uncharacterized protein [Arabidopsis thaliana] &gt;gi|21554762|gb|AAM63683.1| unknown [Arabidopsis thaliana] &gt;gi|25054911|gb|AAN71935.1| unknown protein [Arabidopsis thaliana] &gt;gi|332660877|gb|AEE86277.1| uncharacterized protein AT4G33780 [Arabidopsis thaliana]	-//-	-//-	-//-	-//-	-//-	-//-
BnaA01g03220D	3	1	0	0	1	2	0	1	0	0	0.26309	0.0964031	0	0	0.0839833	0.16899	0	0.0943921	0	0	AT4G33770.1	-//-	gi|145334219|ref|NP_001078490.1|	inositol-tetrakisphosphate 1-kinase 3 [Arabidopsis thaliana] &gt;gi|332660876|gb|AEE86276.1| inositol-tetrakisphosphate 1-kinase 3 [Arabidopsis thaliana]	GO:0006793//GO:0071704//GO:0043647//GO:0009987//GO:0008152//GO:0008150//GO:0019637//GO:0019751//GO:0032957//GO:0044281//GO:0044237//GO:0006796//GO:0006066	phosphorus metabolic process//organic substance metabolic process//inositol phosphate metabolic process//cellular process//metabolic process//biological_process//organophosphate metabolic process//polyol metabolic process//inositol trisphosphate metabolic process//small molecule metabolic process//cellular metabolic process//phosphate-containing compound metabolic process//alcohol metabolic proce…	GO:0005622//GO:0005575//GO:0005623//GO:0044464	intracellular//cellular_component//cell//cell part	GO:0043167//GO:0001882//GO:0030554//GO:0097159//GO:0043168//GO:0032559//GO:0000287//GO:0017076//GO:0052726//GO:0047325//GO:0035639//GO:0051765//GO:0016740//GO:0005488//GO:0052725//GO:0032550//GO:0000166//GO:0016301//GO:0046872//GO:0032553//GO:0032549//GO:0001883//GO:0051766//GO:0016772//GO:0016773//GO:0043169//GO:0005524//GO:0003674//GO:0032555//GO:0003824	ion binding//nucleoside binding//adenyl nucleotide binding//organic cyclic compound binding//anion binding//adenyl ribonucleotide binding//magnesium ion binding//purine nucleotide binding//inositol-1,3,4-trisphosphate 5-kinase activity//inositol tetrakisphosphate 1-kinase activity//purine ribonucleoside triphosphate binding//inositol tetrakisphosphate kinase activity//transferase activity//bindin…
BnaA01g03230D	136	68	46	48	36	134	82	55	41	41	3.89226	2.13934	1.51927	1.50251	0.986677	3.695	2.4575	1.69425	1.22717	1.07696	AT4G33760.1	-//-	gi|30689804|ref|NP_195102.2|	tRNA synthetase class II (D, K and N) family protein [Arabidopsis thaliana] &gt;gi|332660874|gb|AEE86274.1| tRNA synthetase class II (D, K and N) family protein [Arabidopsis thaliana]	GO:0016070//GO:0006139//GO:0043038//GO:0043436//GO:0044238//GO:0044237//GO:0006412//GO:0006399//GO:0044281//GO:0090304//GO:0034645//GO:0046483//GO:0034660//GO:0043039//GO:0019538//GO:0008150//GO:0008152//GO:0006725//GO:0009987//GO:0009058//GO:0009059//GO:0006520//GO:0044267//GO:0043170//GO:0044249//GO:0006082//GO:0071704//GO:0006418//GO:0019752//GO:0044260//GO:0006807//GO:0034641//GO:0010467	RNA metabolic process//nucleobase-containing compound metabolic process//amino acid activation//oxoacid metabolic process//primary metabolic process//cellular metabolic process//translation//tRNA metabolic process//small molecule metabolic process//nucleic acid metabolic process//cellular macromolecule biosynthetic process//heterocycle metabolic process//ncRNA metabolic process//tRNA aminoacylati…	GO:0005737//GO:0044464//GO:0005623//GO:0005575//GO:0044424//GO:0005622	cytoplasm//cell part//cell//cellular_component//intracellular part//intracellular	GO:0016874//GO:0004812//GO:0003824//GO:0003674//GO:0032555//GO:0016875//GO:0005524//GO:0001883//GO:0032549//GO:0032553//GO:0003676//GO:0000049//GO:0032550//GO:0000166//GO:0016876//GO:0005488//GO:0035639//GO:0032559//GO:0017076//GO:0097159//GO:0043168//GO:0003723//GO:0001882//GO:0030554//GO:0043167	ligase activity//aminoacyl-tRNA ligase activity//catalytic activity//molecular_function//purine ribonucleotide binding//ligase activity, forming carbon-oxygen bonds//ATP binding//purine nucleoside binding//ribonucleoside binding//ribonucleotide binding//nucleic acid binding//tRNA binding//purine ribonucleoside binding//nucleotide binding//ligase activity, forming aminoacyl-tRNA and related compou…
BnaA01g03240D	653	649	573	834	132	1031	1102	1366	902	100	28.5022	31.14	28.8624	39.8148	5.51758	43.3582	50.369	64.1754	41.1745	4.00605	AT4G33740.3	-//-	gi|238481060|ref|NP_001154285.1|	uncharacterized protein [Arabidopsis thaliana] &gt;gi|240256149|ref|NP_195100.4| uncharacterized protein [Arabidopsis thaliana] &gt;gi|240256151|ref|NP_849489.4| uncharacterized protein [Arabidopsis thaliana] &gt;gi|51971042|dbj|BAD44213.1| unnamed protein product [Arabidopsis thaliana] &gt;gi|332660871|gb|AEE86271.1| uncharacterized protein AT4G33740 [Arabidopsis thaliana] &gt;gi|332660872|gb|AE…	-//-	-//-	-//-	-//-	-//-	-//-
BnaA01g03260D	0	0	0	0	1	0	0	0	0	1	0	0	0	0	0.104619	0	0	0	0	0.100266	AT4G33720.1	-//-	gi|15235056|ref|NP_195098.1|	putative pathogenesis-related protein [Arabidopsis thaliana] &gt;gi|11692906|gb|AAG40056.1|AF324705_1 AT4g33720 [Arabidopsis thaliana] &gt;gi|11935187|gb|AAG42009.1|AF327419_1 putative pathogenesis-related protein 1 precursor, 19.3K [Arabidopsis thaliana] &gt;gi|12642878|gb|AAK00381.1|AF339699_1 putative pathogenesis-related protein 1 precursor, 19.3K [Arabidopsis thaliana] &gt;gi|3549674|emb|CAA…	-//-	-//-	-//-	-//-	-//-	-//-
BnaA01g03270D	502	414	178	252	226	378	395	226	252	240	22.5816	20.4719	9.24024	12.3984	9.73573	16.3828	18.6065	10.9424	11.8552	9.90861	AT4G33700.1	-//-	gi|22329131|ref|NP_195096.2|	uncharacterized protein [Arabidopsis thaliana] &gt;gi|75248526|sp|Q8VZI2.1|Y4370_ARATH RecName: Full=DUF21 domain-containing protein At4g33700; AltName: Full=CBS domain-containing protein CBSDUF6 &gt;gi|17381276|gb|AAL36056.1| AT4g33700/T16L1_190 [Arabidopsis thaliana] &gt;gi|20856058|gb|AAM26645.1| AT4g33700/T16L1_190 [Arabidopsis thaliana] &gt;gi|332660867|gb|AEE86267.1| uncharacterized protein…	--	--	--	--	GO:0003674//GO:0000166//GO:0005488//GO:0017076//GO:0097159//GO:0030554	molecular_function//nucleotide binding//binding//purine nucleotide binding//organic cyclic compound binding//adenyl nucleotide binding
BnaA01g03280D	42	20	18	38	75	55	46	37	44	76	3.14882	1.6483	1.55734	3.11599	5.38481	3.97291	3.61138	2.98575	3.44991	5.22955	AT4G33690.1	-//-	gi|297802630|ref|XP_002869199.1|	AT4g33690/T16L1_180 [Arabidopsis lyrata subsp. lyrata] &gt;gi|297315035|gb|EFH45458.1| AT4g33690/T16L1_180 [Arabidopsis lyrata subsp. lyrata]	GO:0050794//GO:0044249//GO:0043170//GO:2000112//GO:0034654//GO:0044271//GO:0019222//GO:0009058//GO:0009059//GO:0060255//GO:0006725//GO:0009987//GO:0044260//GO:0010468//GO:0006807//GO:0080090//GO:0010467//GO:0034641//GO:0050789//GO:0006357//GO:2001141//GO:0071704//GO:0018130//GO:0019438//GO:0044237//GO:0009889//GO:0031323//GO:0044238//GO:0065007//GO:0016070//GO:0010556//GO:0006351//GO:0006139//GO:…	regulation of cellular process//cellular biosynthetic process//macromolecule metabolic process//regulation of cellular macromolecule biosynthetic process//nucleobase-containing compound biosynthetic process//cellular nitrogen compound biosynthetic process//regulation of metabolic process//biosynthetic process//macromolecule biosynthetic process//regulation of macromolecule metabolic process//cell…	GO:0044424//GO:0031974//GO:0070013//GO:0005654//GO:0044446//GO:0031981//GO:0043226//GO:0005634//GO:0043233//GO:0005575//GO:0032991//GO:0043234//GO:0005622//GO:0044422//GO:0043227//GO:0043229//GO:0044428//GO:0043231//GO:0044451//GO:0005623//GO:0044464//GO:0016592	intracellular part//membrane-enclosed lumen//intracellular organelle lumen//nucleoplasm//intracellular organelle part//nuclear lumen//organelle//nucleus//organelle lumen//cellular_component//macromolecular complex//protein complex//intracellular//organelle part//membrane-bounded organelle//intracellular organelle//nuclear part//intracellular membrane-bounded organelle//nucleoplasm part//cell//cel…	GO:0001104//GO:0003712//GO:0000989//GO:0000988//GO:0001076//GO:0003674	RNA polymerase II transcription cofactor activity//transcription cofactor activity//transcription factor binding transcription factor activity//protein binding transcription factor activity//RNA polymerase II transcription factor binding transcription factor activity//molecular_function
BnaA01g03290D	8	8	0	0	0	5	0	0	0	0	0.333209	0.36629	0	0	0	0.200652	0	0	0	0	AT4G33680.1	-//-	gi|18418270|ref|NP_567934.1|	LL-diaminopimelate aminotransferase [Arabidopsis thaliana] &gt;gi|75163801|sp|Q93ZN9.1|DAPAT_ARATH RecName: Full=LL-diaminopimelate aminotransferase, chloroplastic; Short=AtDAP-AT; Short=DAP-AT; Short=DAP-aminotransferase; Short=LL-DAP-aminotransferase; AltName: Full=Protein ABERRANT GROWTH AND DEATH 2; Flags: Precursor &gt;gi|15912291|gb|AAL08279.1| AT4g33680/T16L1_170 [Arabidopsis thaliana] &gt…	GO:0009058//GO:0008150//GO:0008152	biosynthetic process//biological_process//metabolic process	--	--	GO:0043168//GO:0043167//GO:0016846//GO:0030170//GO:0048037//GO:0005488//GO:0003674//GO:0016829//GO:0003824	anion binding//ion binding//carbon-sulfur lyase activity//pyridoxal phosphate binding//cofactor binding//binding//molecular_function//lyase activity//catalytic activity
BnaA01g03300D	0	0	0	0	0	7	2	3	2	0	0	0	0	0	0	1.53499	0.476658	0.73491	0.476043	0	AT4G33666.1	-//-	gi|18418266|ref|NP_567933.1|	uncharacterized protein [Arabidopsis thaliana] &gt;gi|15028391|gb|AAK76672.1| unknown protein [Arabidopsis thaliana] &gt;gi|19310687|gb|AAL85074.1| unknown protein [Arabidopsis thaliana] &gt;gi|21593374|gb|AAM65323.1| unknown [Arabidopsis thaliana] &gt;gi|332660863|gb|AEE86263.1| uncharacterized protein AT4G33666 [Arabidopsis thaliana]	-//-	-//-	-//-	-//-	-//-	-//-
BnaA01g03310D	8	3	0	5	4	12	7	2	16	4	2.0668	0.851995	0	1.41283	0.98964	2.987	1.89375	0.556148	4.32299	0.94846	0	-//-	gi|565360257|ref|XP_006346886.1|	PREDICTED: CYSTM1 family protein A-like [Solanum tuberosum]	GO:0051186//GO:0046483//GO:0006760//GO:0008152//GO:0046394//GO:0008150//GO:0042558//GO:0009108//GO:0044238//GO:0043436//GO:0044283//GO:0019438//GO:0044281//GO:0044237//GO:0006082//GO:0071704//GO:0018130//GO:0019752//GO:0009396//GO:0006807//GO:0051188//GO:0034641//GO:0006575//GO:0009058//GO:0006725//GO:0009987//GO:0044249//GO:0016053//GO:0008652//GO:0044271//GO:0042398//GO:0042559//GO:0006520//GO:…	cofactor metabolic process//heterocycle metabolic process//folic acid-containing compound metabolic process//metabolic process//carboxylic acid biosynthetic process//biological_process//pteridine-containing compound metabolic process//coenzyme biosynthetic process//primary metabolic process//oxoacid metabolic process//small molecule biosynthetic process//aromatic compound biosynthetic process//sm…	--	--	GO:0001883//GO:0032553//GO:0032549//GO:0003824//GO:0016874//GO:0005524//GO:0003674//GO:0032555//GO:0035639//GO:0032559//GO:0016879//GO:0017076//GO:0004329//GO:0043167//GO:0043168//GO:0097159//GO:0001882//GO:0030554//GO:0005488//GO:0032550//GO:0000166	purine nucleoside binding//ribonucleotide binding//ribonucleoside binding//catalytic activity//ligase activity//ATP binding//molecular_function//purine ribonucleotide binding//purine ribonucleoside triphosphate binding//adenyl ribonucleotide binding//ligase activity, forming carbon-nitrogen bonds//purine nucleotide binding//formate-tetrahydrofolate ligase activity//ion binding//anion binding//org…
BnaA01g03320D	351	169	170	133	393	393	216	174	161	550	7.97904	4.22317	4.45969	3.3068	8.55551	8.60762	5.14178	4.25741	3.82759	11.4751	AT4G33650.1	-//-	gi|18418260|ref|NP_567931.1|	dynamin-related protein 3A [Arabidopsis thaliana] &gt;gi|60392233|sp|Q8S944.2|DRP3A_ARATH RecName: Full=Dynamin-related protein 3A; AltName: Full=Dynamin-like protein 2; AltName: Full=Dynamin-like protein 2a &gt;gi|3549667|emb|CAA20578.1| Arabidopsis dynamin-like protein ADL2 [Arabidopsis thaliana] &gt;gi|7270313|emb|CAB80082.1| Arabidopsis dynamin-like protein ADL2 [Arabidopsis thaliana] &gt;gi|…	GO:0050789//GO:0051716//GO:0050896//GO:0007165//GO:0009987//GO:0050794//GO:0007264//GO:0023052//GO:0035556//GO:0007154//GO:0008150//GO:0065007	regulation of biological process//cellular response to stimulus//response to stimulus//signal transduction//cellular process//regulation of cellular process//small GTPase mediated signal transduction//signaling//intracellular signal transduction//cell communication//biological_process//biological regulation	GO:0005622//GO:0005575//GO:0005623//GO:0044464	intracellular//cellular_component//cell//cell part	GO:0035639//GO:0017076//GO:0016818//GO:0043167//GO:0097159//GO:0043168//GO:0001882//GO:0005488//GO:0000166//GO:0032550//GO:0005525//GO:0003924//GO:0001883//GO:0032549//GO:0032553//GO:0032561//GO:0016787//GO:0016817//GO:0019001//GO:0017111//GO:0003824//GO:0016462//GO:0032555//GO:0003674	purine ribonucleoside triphosphate binding//purine nucleotide binding//hydrolase activity, acting on acid anhydrides, in phosphorus-containing anhydrides//ion binding//organic cyclic compound binding//anion binding//nucleoside binding//binding//nucleotide binding//purine ribonucleoside binding//GTP binding//GTPase activity//purine nucleoside binding//ribonucleoside binding//ribonucleotide binding…
BnaA01g03330D	264	197	119	84	3	314	285	205	147	2	52.5741	43.1263	27.3481	18.2962	0.572136	60.2483	59.4332	43.9415	30.6155	0.365552	AT4G33640.1	sp|B4YYA9|COSA_THEHA Costars family protein ST45-2 OS=Thellungiella halophila PE=3 SV=1//2.06467e-41	gi|3549666|emb|CAA20577.1|	putative protein [Arabidopsis thaliana] &gt;gi|7270312|emb|CAB80081.1| putative protein [Arabidopsis thaliana]	-//-	-//-	-//-	-//-	-//-	-//-
BnaA01g03340D	197	130	77	82	190	110	124	53	40	53	19.1179	13.8683	8.62336	8.70363	17.6578	10.2852	12.6012	5.53607	4.05966	4.72063	AT4G33625.2	-//-	gi|186515959|ref|NP_001119110.1|	uncharacterized protein [Arabidopsis thaliana] &gt;gi|332660856|gb|AEE86256.1| uncharacterized protein AT4G33625 [Arabidopsis thaliana]	--	--	GO:0016020//GO:0031224//GO:0005575//GO:0016021//GO:0044425	membrane//intrinsic to membrane//cellular_component//integral to membrane//membrane part	--	--
BnaA01g03350D	102	65	46	71	169	196	123	102	111	188	2.54572	1.78333	1.32489	1.93813	4.03931	4.71318	3.21464	2.74008	2.89728	4.30645	AT4G33620.1	-//-	gi|297802638|ref|XP_002869203.1|	Ulp1 protease family protein [Arabidopsis lyrata subsp. lyrata] &gt;gi|297315039|gb|EFH45462.1| Ulp1 protease family protein [Arabidopsis lyrata subsp. lyrata]	GO:0044238//GO:0008152//GO:0008150//GO:0019538//GO:0043170//GO:0006508//GO:0071704	primary metabolic process//metabolic process//biological_process//protein metabolic process//macromolecule metabolic process//proteolysis//organic substance metabolic process	--	--	GO:0003674//GO:0003824//GO:0008234//GO:0016787//GO:0008233//GO:0070011	molecular_function//catalytic activity//cysteine-type peptidase activity//hydrolase activity//peptidase activity//peptidase activity, acting on L-amino acid peptides
BnaA01g03360D	69	114	46	63	12	134	169	117	128	52	3.25712	5.91558	2.50585	3.25266	0.54247	6.09447	8.35387	5.9446	6.31903	2.25288	AT4G33580.1	-//-	gi|18418245|ref|NP_567928.1|	beta carbonic anhydrase 5 [Arabidopsis thaliana] &gt;gi|14334478|gb|AAK59437.1| putative carbonate dehydratase [Arabidopsis thaliana] &gt;gi|21594039|gb|AAM65957.1| carbonate dehydratase-like protein [Arabidopsis thaliana] &gt;gi|21689751|gb|AAM67519.1| putative carbonate dehydratase [Arabidopsis thaliana] &gt;gi|62321082|dbj|BAD94173.1| carbonate dehydratase - like protein [Arabidopsis thaliana]…	--	--	--	--	GO:0016836//GO:0003674//GO:0016829//GO:0003824//GO:0046872//GO:0016835//GO:0043169//GO:0008270//GO:0005488//GO:0046914//GO:0043167//GO:0004089	hydro-lyase activity//molecular_function//lyase activity//catalytic activity//metal ion binding//carbon-oxygen lyase activity//cation binding//zinc ion binding//binding//transition metal ion binding//ion binding//carbonate dehydratase activity
BnaA01g03370D	134	52	55	47	72	231	203	116	154	161	7.27782	3.10462	3.44725	2.79195	3.74489	12.088	11.5454	6.78121	8.7473	8.02553	AT4G33540.1	-//-	gi|297802650|ref|XP_002869209.1|	metallo-beta-lactamase family protein [Arabidopsis lyrata subsp. lyrata] &gt;gi|297315045|gb|EFH45468.1| metallo-beta-lactamase family protein [Arabidopsis lyrata subsp. lyrata]	--	--	--	--	GO:0003824//GO:0003674//GO:0016787	catalytic activity//molecular_function//hydrolase activity
BnaA01g03380D	226	124	97	94	98	148	77	56	86	47	5.04158	3.0408	2.49714	2.29351	2.0936	3.18103	1.79873	1.34462	2.00638	0.962294	AT4G33530.1	-//-	gi|22329125|ref|NP_195079.2|	K+ uptake permease 5 [Arabidopsis thaliana] &gt;gi|38503045|sp|Q8LPL8.1|POT13_ARATH RecName: Full=Potassium transporter 13; Short=AtKT5; Short=AtPOT13 &gt;gi|20466181|gb|AAM20408.1| putative potassium transporter AtKT5p [Arabidopsis thaliana] &gt;gi|34098835|gb|AAQ56800.1| At4g33530 [Arabidopsis thaliana] &gt;gi|332660842|gb|AEE86242.1| K+ uptake permease 5 [Arabidopsis thaliana]	GO:0006810//GO:0030001//GO:0015672//GO:0034220//GO:0071805//GO:0006811//GO:0008150//GO:0051234//GO:0055085//GO:0009987//GO:0006812//GO:0006813//GO:0071804//GO:0051179	transport//metal ion transport//monovalent inorganic cation transport//ion transmembrane transport//potassium ion transmembrane transport//ion transport//biological_process//establishment of localization//transmembrane transport//cellular process//cation transport//potassium ion transport//cellular potassium ion transport//localization	GO:0016020//GO:0005575	membrane//cellular_component	GO:0005215//GO:0015079//GO:0003674//GO:0022891//GO:0008324//GO:0046873//GO:0022892//GO:0022857//GO:0022890//GO:0015075//GO:0015077	transporter activity//potassium ion transmembrane transporter activity//molecular_function//substrate-specific transmembrane transporter activity//cation transmembrane transporter activity//metal ion transmembrane transporter activity//substrate-specific transporter activity//transmembrane transporter activity//inorganic cation transmembrane transporter activity//ion transmembrane transporter act…
BnaA01g03390D	97	43	46	36	213	70	34	19	24	120	1.97701	0.963414	1.08195	0.802514	4.15744	1.37462	0.725658	0.416815	0.511569	2.24475	AT4G33520.2	-//-	gi|297802654|ref|XP_002869211.1|	predicted protein [Arabidopsis lyrata subsp. lyrata] &gt;gi|297315047|gb|EFH45470.1| predicted protein [Arabidopsis lyrata subsp. lyrata]	GO:0051179//GO:0006812//GO:0030001//GO:0006810//GO:0051234//GO:0006811//GO:0008150	localization//cation transport//metal ion transport//transport//establishment of localization//ion transport//biological_process	--	--	GO:0005488//GO:0000166//GO:0043167//GO:0097159//GO:0003674//GO:0043169//GO:0046872	binding//nucleotide binding//ion binding//organic cyclic compound binding//molecular_function//cation binding//metal ion binding
BnaA01g03400D	511	333	257	204	649	494	359	276	189	454	19.193	13.7491	11.1395	8.38041	23.344	17.877	14.1199	11.1579	7.42403	15.6505	AT4G33510.1	-//-	gi|297802656|ref|XP_002869212.1|	3-deoxy-D-arabino-heptulosonate 7-phosphate synthase [Arabidopsis lyrata subsp. lyrata] &gt;gi|297315048|gb|EFH45471.1| 3-deoxy-D-arabino-heptulosonate 7-phosphate synthase [Arabidopsis lyrata subsp. lyrata]	GO:0044237//GO:0019438//GO:0044281//GO:0044283//GO:0009073//GO:0044238//GO:0043436//GO:0008150//GO:0008152//GO:0046394//GO:0006520//GO:0044249//GO:0016053//GO:0008652//GO:0006725//GO:0009987//GO:0009058//GO:0009072//GO:0006807//GO:0006082//GO:0071704//GO:0019752	cellular metabolic process//aromatic compound biosynthetic process//small molecule metabolic process//small molecule biosynthetic process//aromatic amino acid family biosynthetic process//primary metabolic process//oxoacid metabolic process//biological_process//metabolic process//carboxylic acid biosynthetic process//cellular amino acid metabolic process//cellular biosynthetic process//organic ac…	--	--	GO:0003674//GO:0003824//GO:0016765//GO:0016740//GO:0003849	molecular_function//catalytic activity//transferase activity, transferring alkyl or aryl (other than methyl) groups//transferase activity//3-deoxy-7-phosphoheptulonate synthase activity
BnaA01g03410D	119	97	48	52	26	100	76	58	46	21	2.69553	2.41533	1.25473	1.28829	0.564001	2.18245	1.80271	1.41409	1.08971	0.436584	AT4G33500.1	-//-	gi|18418226|ref|NP_567923.1|	putative protein phosphatase 2C 62 [Arabidopsis thaliana] &gt;gi|75163123|sp|Q93V88.1|P2C62_ARATH RecName: Full=Probable protein phosphatase 2C 62; Short=AtPP2C62 &gt;gi|14334748|gb|AAK59552.1| unknown protein [Arabidopsis thaliana] &gt;gi|15293237|gb|AAK93729.1| unknown protein [Arabidopsis thaliana] &gt;gi|332660836|gb|AEE86236.1| putative protein phosphatase 2C 62 [Arabidopsis thaliana]	--	--	--	--	GO:0003674//GO:0003824	molecular_function//catalytic activity
BnaA01g03420D	84	34	29	28	41	50	20	24	19	50	3.87899	1.72594	1.54543	1.4142	1.81315	2.22462	0.967131	1.1929	0.917591	2.11914	AT4G33495.1	-//-	gi|22329123|ref|NP_680759.1|	protein ROOT PRIMORDIUM DEFECTIVE 1 [Arabidopsis thaliana] &gt;gi|75117010|sp|Q689D6.1|RPD1_ARATH RecName: Full=Protein ROOT PRIMORDIUM DEFECTIVE 1 &gt;gi|51850389|dbj|BAD42412.1| plant-specific family protein RPD1 [Arabidopsis thaliana] &gt;gi|332660835|gb|AEE86235.1| RPD1-like protein [Arabidopsis thaliana]	-//-	-//-	-//-	-//-	-//-	-//-
BnaA01g03430D	80	34	34	37	118	80	40	36	28	114	3.55681	1.66172	1.74447	1.79923	5.02415	3.42695	1.86229	1.72277	1.30192	4.65186	AT4G33490.2	-//-	gi|334187133|ref|NP_001190905.1|	aspartyl protease family protein [Arabidopsis thaliana] &gt;gi|21592493|gb|AAM64443.1| nucellin-like protein [Arabidopsis thaliana] &gt;gi|332660834|gb|AEE86234.1| aspartyl protease family protein [Arabidopsis thaliana]	GO:0043170//GO:0006508//GO:0071704//GO:0044238//GO:0019538//GO:0008150//GO:0008152	macromolecule metabolic process//proteolysis//organic substance metabolic process//primary metabolic process//protein metabolic process//biological_process//metabolic process	--	--	GO:0008233//GO:0070001//GO:0004175//GO:0070011//GO:0003674//GO:0003824//GO:0016787//GO:0004190	peptidase activity//aspartic-type peptidase activity//endopeptidase activity//peptidase activity, acting on L-amino acid peptides//molecular_function//catalytic activity//hydrolase activity//aspartic-type endopeptidase activity
BnaA01g03440D	171	107	54	49	68	189	157	67	64	75	12.8202	8.81843	4.67203	4.01799	4.88223	13.6524	12.3258	5.40663	5.01806	5.16074	AT4G33480.1	-//-	gi|30689705|ref|NP_195074.2|	uncharacterized protein [Arabidopsis thaliana] &gt;gi|124301176|gb|ABN04840.1| At4g33480 [Arabidopsis thaliana] &gt;gi|332660832|gb|AEE86232.1| uncharacterized protein AT4G33480 [Arabidopsis thaliana]	--	--	GO:0019033//GO:0005575//GO:0019012//GO:0044423	viral tegument//cellular_component//virion//virion part	--	--
BnaA01g03450D	50	27	20	21	41	34	42	11	11	20	6.77938	4.02432	3.12941	3.11425	5.3237	4.44167	5.96329	1.60534	1.5598	2.48887	AT4G33480.1	-//-	gi|26450036|dbj|BAC42138.1|	unknown protein [Arabidopsis thaliana]	-//-	-//-	-//-	-//-	-//-	-//-
BnaA01g03460D	31	28	23	5	20	35	43	20	10	27	1.39121	1.38133	1.19116	0.245422	0.859547	1.51337	2.02076	0.966079	0.469339	1.1121	AT4G33470.1	-//-	gi|18418220|ref|NP_567921.1|	histone deacetylase 14 [Arabidopsis thaliana] &gt;gi|75249520|sp|Q941D6.1|HDA14_ARATH RecName: Full=Histone deacetylase 14 &gt;gi|15529220|gb|AAK97704.1| AT4g33470/F17M5_230 [Arabidopsis thaliana] &gt;gi|21360523|gb|AAM47377.1| AT4g33470/F17M5_230 [Arabidopsis thaliana] &gt;gi|332660831|gb|AEE86231.1| histone deacetylase 14 [Arabidopsis thaliana]	-//-	-//-	-//-	-//-	-//-	-//-
BnaA01g03470D	7	4	2	5	182	4	9	12	7	262	1.36556	0.857791	0.450252	1.06683	34.0012	0.751831	1.83854	2.51969	1.42813	46.91	AT4G33467.2	-//-	gi|193872602|gb|ACF23029.1|	ST63-2 [Eutrema halophilum]	-//-	-//-	-//-	-//-	-//-	-//-
BnaA01g03480D	94	99	24	37	38	105	139	50	47	72	6.55868	7.59333	1.93247	2.8236	2.53911	7.05871	10.1559	3.75501	3.4296	4.61076	AT4G33460.1	-//-	gi|297798592|ref|XP_002867180.1|	ATNAP13 [Arabidopsis lyrata subsp. lyrata] &gt;gi|297313016|gb|EFH43439.1| ATNAP13 [Arabidopsis lyrata subsp. lyrata]	GO:0006298//GO:0035556//GO:0008152//GO:0006974//GO:0032774//GO:0007154//GO:0008150//GO:0006950//GO:0051234//GO:0051704//GO:0051186//GO:0044403//GO:0090304//GO:0046483//GO:0023052//GO:0033554//GO:0006810//GO:0019438//GO:0044237//GO:0042440//GO:0046148//GO:0044238//GO:0065007//GO:0016032//GO:0015995//GO:0016070//GO:0006139//GO:0006779//GO:0006807//GO:0044260//GO:0034641//GO:0010467//GO:0051188//GO:…	mismatch repair//intracellular signal transduction//metabolic process//response to DNA damage stimulus//RNA biosynthetic process//cell communication//biological_process//response to stress//establishment of localization//multi-organism process//cofactor metabolic process//symbiosis, encompassing mutualism through parasitism//nucleic acid metabolic process//heterocycle metabolic process//signaling…	GO:0005623//GO:0044464//GO:0005622//GO:0005575	cell//cell part//intracellular//cellular_component	GO:0016817//GO:0016787//GO:0019001//GO:0003676//GO:0003677//GO:0001883//GO:0032553//GO:0032549//GO:0032561//GO:0003690//GO:0003724//GO:0005524//GO:0051003//GO:0016462//GO:0032555//GO:0003674//GO:0017111//GO:0003824//GO:0016874//GO:0043167//GO:0097159//GO:0043168//GO:0051002//GO:0030554//GO:0003723//GO:0001882//GO:0035639//GO:0017076//GO:0032559//GO:0016818//GO:0016851//GO:0030983//GO:0005525//GO:…	hydrolase activity, acting on acid anhydrides//hydrolase activity//guanyl nucleotide binding//nucleic acid binding//DNA binding//purine nucleoside binding//ribonucleotide binding//ribonucleoside binding//guanyl ribonucleotide binding//double-stranded DNA binding//RNA helicase activity//ATP binding//ligase activity, forming nitrogen-metal bonds, forming coordination complexes//pyrophosphatase acti…
BnaA01g03500D	24	33	54	43	139	26	13	43	47	158	0.97004	1.46622	2.51875	1.9009	5.38025	1.01251	0.550222	1.87068	1.9867	5.8612	AT4G33440.1	-//-	gi|22329119|ref|NP_195070.2|	pectin lyase-like superfamily protein [Arabidopsis thaliana] &gt;gi|27754320|gb|AAO22613.1| putative polygalacturonase [Arabidopsis thaliana] &gt;gi|28393881|gb|AAO42348.1| putative polygalacturonase [Arabidopsis thaliana] &gt;gi|332660825|gb|AEE86225.1| pectin lyase-like superfamily protein [Arabidopsis thaliana]	GO:0071704//GO:0044238//GO:0005975//GO:0008150//GO:0008152	organic substance metabolic process//primary metabolic process//carbohydrate metabolic process//biological_process//metabolic process	--	--	GO:0004650//GO:0003824//GO:0003674//GO:0016798//GO:0016787//GO:0004553	polygalacturonase activity//catalytic activity//molecular_function//hydrolase activity, acting on glycosyl bonds//hydrolase activity//hydrolase activity, hydrolyzing O-glycosyl compounds
BnaA01g03510D	211	154	98	89	220	234	131	129	99	172	6.53788	5.24545	3.50423	3.01618	6.5281	6.98582	4.25052	4.30226	3.20808	4.89141	AT4G33430.1	-//-	gi|397880702|gb|AFO67895.1|	leucine-rich repeat receptor-like kinase (mitochondrion) [Brassica rapa subsp. oleifera]	GO:0044267//GO:0043170//GO:0009987//GO:0044260//GO:0043412//GO:0006468//GO:0071704//GO:0006793//GO:0006796//GO:0044237//GO:0044238//GO:0006464//GO:0019538//GO:0008150//GO:0016310//GO:0008152	cellular protein metabolic process//macromolecule metabolic process//cellular process//cellular macromolecule metabolic process//macromolecule modification//protein phosphorylation//organic substance metabolic process//phosphorus metabolic process//phosphate-containing compound metabolic process//cellular metabolic process//primary metabolic process//protein modification process//protein metaboli…	--	--	GO:0016740//GO:0004672//GO:0000166//GO:0032550//GO:0005515//GO:0005488//GO:0030554//GO:0001882//GO:0097159//GO:0043168//GO:0043167//GO:0017076//GO:0032559//GO:0035639//GO:0032555//GO:0003674//GO:0005524//GO:0003824//GO:0016301//GO:0016772//GO:0001883//GO:0032549//GO:0032553//GO:0016773	transferase activity//protein kinase activity//nucleotide binding//purine ribonucleoside binding//protein binding//binding//adenyl nucleotide binding//nucleoside binding//organic cyclic compound binding//anion binding//ion binding//purine nucleotide binding//adenyl ribonucleotide binding//purine ribonucleoside triphosphate binding//purine ribonucleotide binding//molecular_function//ATP binding//c…
BnaA01g03520D	0	0	0	2	1	0	0	0	0	2	0	0	0	0.130687	0.0572136	0	0	0	0	0.109666	AT4G33420.1	-//-	gi|18418208|ref|NP_567919.1|	probable peroxidase [Arabidopsis thaliana] &gt;gi|334302846|sp|Q9SZB9.2|PER47_ARATH RecName: Full=Peroxidase 47; Short=Atperox P47; AltName: Full=ATP32; Flags: Precursor &gt;gi|208879538|gb|ACI31314.1| At4g33420 [Arabidopsis thaliana] &gt;gi|332660822|gb|AEE86222.1| probable peroxidase [Arabidopsis thaliana]	GO:0055114//GO:0050896//GO:0006950//GO:0008152//GO:0008150//GO:0006979	oxidation-reduction process//response to stimulus//response to stress//metabolic process//biological_process//response to oxidative stress	--	--	GO:0046906//GO:0016491//GO:0097159//GO:0005488//GO:0016684//GO:0004601//GO:0016209//GO:0003824//GO:0020037//GO:0003674	tetrapyrrole binding//oxidoreductase activity//organic cyclic compound binding//binding//oxidoreductase activity, acting on peroxide as acceptor//peroxidase activity//antioxidant activity//catalytic activity//heme binding//molecular_function
BnaA01g03530D	40	41	32	23	1	29	42	20	18	2	2.05017	2.31006	1.89275	1.28935	0.049084	1.43211	2.25422	1.10335	0.964849	0.0940831	AT4G33410.1	-//-	gi|297802662|ref|XP_002869215.1|	signal peptide peptidase family protein [Arabidopsis lyrata subsp. lyrata] &gt;gi|297315051|gb|EFH45474.1| signal peptide peptidase family protein [Arabidopsis lyrata subsp. lyrata]	GO:0006807//GO:0019684//GO:0015979//GO:0009987//GO:0007275//GO:0008152//GO:0008150//GO:0032502//GO:0006091//GO:0044237//GO:0032501	nitrogen compound metabolic process//photosynthesis, light reaction//photosynthesis//cellular process//multicellular organismal development//metabolic process//biological_process//developmental process//generation of precursor metabolites and energy//cellular metabolic process//multicellular organismal process	GO:0044422//GO:0042716//GO:0032991//GO:0044425//GO:0043234//GO:0016021//GO:0005622//GO:0043226//GO:0044433//GO:0005575//GO:0044424//GO:0044446//GO:0044444//GO:0030077//GO:0019012//GO:0031224//GO:0005623//GO:0044464//GO:0031410//GO:0016020//GO:0005737//GO:0031982//GO:0005576//GO:0030076//GO:0043229	organelle part//plasma membrane-derived chromatophore//macromolecular complex//membrane part//protein complex//integral to membrane//intracellular//organelle//cytoplasmic vesicle part//cellular_component//intracellular part//intracellular organelle part//cytoplasmic part//plasma membrane light-harvesting complex//virion//intrinsic to membrane//cell//cell part//cytoplasmic vesicle//membrane//cytop…	GO:0009055//GO:0004175//GO:0045156//GO:0070011//GO:0043167//GO:0046914//GO:0005515//GO:0017171//GO:0005488//GO:0004252//GO:0070001//GO:0008233//GO:0005179//GO:0004190//GO:0043169//GO:0016787//GO:0046872//GO:0005102//GO:0003824//GO:0008236//GO:0003674	electron carrier activity//endopeptidase activity//electron transporter, transferring electrons within the cyclic electron transport pathway of photosynthesis activity//peptidase activity, acting on L-amino acid peptides//ion binding//transition metal ion binding//protein binding//serine hydrolase activity//binding//serine-type endopeptidase activity//aspartic-type peptidase activity//peptidase a…
BnaA01g03540D	217	80	13	13	15	209	87	26	17	7	6.5642	2.66024	0.453815	0.430109	0.434534	6.09138	2.75587	0.846542	0.537808	0.194344	AT4G33400.1	sp|P40781|CYPR4_CYNCA Protein CYPRO4 OS=Cynara cardunculus GN=CYPRO4 PE=2 SV=1//0	gi|15234174|ref|NP_195066.1|	vacuolar import/degradation, Vid27-related protein [Arabidopsis thaliana] &gt;gi|4490307|emb|CAB38798.1| Dem-like protein [Arabidopsis thaliana] &gt;gi|7270288|emb|CAB80057.1| Dem-like protein [Arabidopsis thaliana] &gt;gi|20465423|gb|AAM20135.1| putative Dem protein [Arabidopsis thaliana] &gt;gi|28394003|gb|AAO42409.1| putative Dem protein [Arabidopsis thaliana] &gt;gi|332660820|gb|AEE86220.1| v…	-//-	-//-	-//-	-//-	-//-	-//-
BnaA01g03550D	153	158	140	182	92	143	167	181	154	57	2.57712	2.92556	2.72135	3.35296	1.48402	2.32074	2.94562	3.28152	2.71282	0.88119	AT4G33390.1	-//-	gi|15225334|ref|NP_180225.1|	coiled-coil protein WEB1 [Arabidopsis thaliana] &gt;gi|75219494|sp|O48724.1|WEB1_ARATH RecName: Full=Protein WEAK CHLOROPLAST MOVEMENT UNDER BLUE LIGHT 1; Short=Protein WEB1 &gt;gi|2739382|gb|AAC14505.1| unknown protein [Arabidopsis thaliana] &gt;gi|330252765|gb|AEC07859.1| uncharacterized protein AT2G26570 [Arabidopsis thaliana]	-//-	-//-	-//-	-//-	-//-	-//-
BnaA01g03560D	87	57	44	44	106	92	72	49	39	86	6.1831	4.45318	3.60871	3.42021	7.21444	6.29973	5.35841	3.74831	2.89873	5.60966	AT4G33350.1	-//-	gi|15234162|ref|NP_195061.1|	Tic22-like family protein [Arabidopsis thaliana] &gt;gi|75213572|sp|Q9SZB2.1|TIC22_ARATH RecName: Full=Protein TIC 22, chloroplastic; AltName: Full=Translocon at the inner envelope membrane of chloroplasts 22; Short=AtTIC22; Flags: Precursor &gt;gi|4490302|emb|CAB38793.1| Tic22-like protein [Arabidopsis thaliana] &gt;gi|7270283|emb|CAB80052.1| Tic22-like protein [Arabidopsis thaliana] &gt;gi|2645…	-//-	-//-	-//-	-//-	-//-	-//-
BnaA01g03570D	126	69	19	10	0	142	22	10	5	0	3.98816	2.40082	0.694015	0.346191	0	4.3305	0.729191	0.340687	0.165512	0	AT4G33330.1	-//-	gi|79495718|ref|NP_195059.3|	UDP-glucuronate:xylan alpha-glucuronosyltransferase 2 [Arabidopsis thaliana] &gt;gi|75151077|sp|Q8GWW4.1|GUX2_ARATH RecName: Full=UDP-glucuronate:xylan alpha-glucuronosyltransferase 2; Short=UDP-GlcA:xylan glucuronyltransferase 2; AltName: Full=Glycogenin-like protein 2; AltName: Full=Plant glycogenin-like starch initiation protein 3; AltName: Full=Protein GLUCURONIC ACID SUBSTITUTION OF XYLAN 2;…	GO:0009059//GO:0009058//GO:0009987//GO:0044249//GO:0043170//GO:0044267//GO:0071704//GO:0043412//GO:0044260//GO:0044238//GO:0070085//GO:0043413//GO:0009101//GO:0006486//GO:0044237//GO:0009100//GO:0005975//GO:0034645//GO:0008152//GO:0008150//GO:0006464//GO:0019538	macromolecule biosynthetic process//biosynthetic process//cellular process//cellular biosynthetic process//macromolecule metabolic process//cellular protein metabolic process//organic substance metabolic process//macromolecule modification//cellular macromolecule metabolic process//primary metabolic process//glycosylation//macromolecule glycosylation//glycoprotein biosynthetic process//protein gl…	--	--	GO:0016740//GO:0003824//GO:0016757//GO:0003674	transferase activity//catalytic activity//transferase activity, transferring glycosyl groups//molecular_function
BnaA01g03580D	87	56	27	31	36	87	26	12	32	31	2.05848	1.45655	0.737233	0.802238	0.815719	1.98333	0.644196	0.305606	0.791835	0.673195	AT4G33300.2	-//-	gi|227438233|gb|ACP30606.1|	disease resistance protein [Brassica rapa subsp. pekinensis]	--	--	--	--	GO:0032553//GO:0032549//GO:0001883//GO:0032555//GO:0003674//GO:0043168//GO:0097159//GO:0030554//GO:0001882//GO:0043167//GO:0017076//GO:0043531//GO:0032559//GO:0000166//GO:0032550//GO:0005515//GO:0005488	ribonucleotide binding//ribonucleoside binding//purine nucleoside binding//purine ribonucleotide binding//molecular_function//anion binding//organic cyclic compound binding//adenyl nucleotide binding//nucleoside binding//ion binding//purine nucleotide binding//ADP binding//adenyl ribonucleotide binding//nucleotide binding//purine ribonucleoside binding//protein binding//binding
BnaA01g03590D	1168	377	180	174	21	1055	745	261	212	12	59.705	21.1844	10.6183	9.72815	1.02801	51.9598	39.8787	14.3602	11.3334	0.562989	AT4G33270.1	sp|Q54MZ3|CDC20_DICDI Anaphase-promoting complex subunit cdc20 OS=Dictyostelium discoideum GN=cdc20 PE=1 SV=1//3.75041e-89	gi|297798612|ref|XP_002867190.1|	CDC20.1 [Arabidopsis lyrata subsp. lyrata] &gt;gi|297313026|gb|EFH43449.1| CDC20.1 [Arabidopsis lyrata subsp. lyrata]	--	--	--	--	GO:0005515//GO:0005488//GO:0003674	protein binding//binding//molecular_function
BnaA01g03600D	356	250	213	194	351	355	339	253	249	210	30.2487	23.351	20.8857	18.029	28.561	29.0625	30.1629	23.1382	22.1265	16.3767	AT4G33250.1	-//-	gi|15234123|ref|NP_195051.1|	translation initiation factor 3 subunit K [Arabidopsis thaliana] &gt;gi|23396627|sp|Q9SZA3.1|EIF3K_ARATH RecName: Full=Eukaryotic translation initiation factor 3 subunit K; Short=eIF3k; AltName: Full=eIF-3 p25 &gt;gi|12407753|gb|AAG53637.1|AF291713_1 initiation factor 3k [Arabidopsis thaliana] &gt;gi|4490292|emb|CAB38783.1| putative protein [Arabidopsis thaliana] &gt;gi|7270273|emb|CAB80042.1| pu…	-//-	-//-	-//-	-//-	-//-	-//-
BnaA01g03610D	471	325	492	324	443	445	211	341	502	444	5.25658	3.98725	6.33665	3.95494	4.73473	4.78508	2.46593	4.09628	5.85925	4.54795	AT4G33240.2	-//-	gi|240256140|ref|NP_001078484.4|	1-phosphatidylinositol-3-phosphate 5-kinase FAB1A [Arabidopsis thaliana] &gt;gi|332660795|gb|AEE86195.1| 1-phosphatidylinositol-3-phosphate (PtdIns3P) 5-kinase-like protein [Arabidopsis thaliana]	GO:0006644//GO:0046488//GO:0019637//GO:0019538//GO:0008150//GO:0008152//GO:0044238//GO:0044237//GO:0006796//GO:0006650//GO:0006793//GO:0071704//GO:0046486//GO:0044255//GO:0044260//GO:0009987//GO:0044267//GO:0043170//GO:0006629	phospholipid metabolic process//phosphatidylinositol metabolic process//organophosphate metabolic process//protein metabolic process//biological_process//metabolic process//primary metabolic process//cellular metabolic process//phosphate-containing compound metabolic process//glycerophospholipid metabolic process//phosphorus metabolic process//organic substance metabolic process//glycerolipid met…	--	--	GO:0043169//GO:0016773//GO:0001883//GO:0032553//GO:0032549//GO:0016772//GO:0016301//GO:0046872//GO:0015631//GO:0016307//GO:0003824//GO:0003674//GO:0032555//GO:0008092//GO:0005524//GO:0035639//GO:0032559//GO:0017076//GO:0097159//GO:0043168//GO:0001882//GO:0030554//GO:0043167//GO:0032550//GO:0000166//GO:0046914//GO:0005488//GO:0005515//GO:0008270//GO:0016740	cation binding//phosphotransferase activity, alcohol group as acceptor//purine nucleoside binding//ribonucleotide binding//ribonucleoside binding//transferase activity, transferring phosphorus-containing groups//kinase activity//metal ion binding//tubulin binding//phosphatidylinositol phosphate kinase activity//catalytic activity//molecular_function//purine ribonucleotide binding//cytoskeletal pr…
BnaA01g03620D	249	459	162	101	0	302	361	233	153	0	9.18986	18.6222	6.89981	4.07703	0	10.739	13.9519	9.25589	5.90551	0	AT4G33220.1	sp|Q9SMY7|PME44_ARATH Probable pectinesterase/pectinesterase inhibitor 44 OS=Arabidopsis thaliana GN=PME44 PE=2 SV=2//0	gi|297802670|ref|XP_002869219.1|	predicted protein [Arabidopsis lyrata subsp. lyrata] &gt;gi|297315055|gb|EFH45478.1| predicted protein [Arabidopsis lyrata subsp. lyrata]	GO:0071554//GO:0008150//GO:0071555//GO:0042545//GO:0016043//GO:0009987//GO:0071840//GO:0045229	cell wall organization or biogenesis//biological_process//cell wall organization//cell wall modification//cellular component organization//cellular process//cellular component organization or biogenesis//external encapsulating structure organization	GO:0044464//GO:0005623//GO:0030312//GO:0005575//GO:0071944//GO:0005618	cell part//cell//external encapsulating structure//cellular_component//cell periphery//cell wall	GO:0003674//GO:0003824//GO:0052689//GO:0016787//GO:0004857//GO:0030234//GO:0030599//GO:0016788	molecular_function//catalytic activity//carboxylic ester hydrolase activity//hydrolase activity//enzyme inhibitor activity//enzyme regulator activity//pectinesterase activity//hydrolase activity, acting on ester bonds
BnaA01g03630D	310	189	196	230	280	266	156	114	85	155	6.12246	4.10331	4.46717	4.96827	5.2958	5.06166	3.2263	2.42338	1.75566	2.80962	AT4G33210.1	-//-	gi|297798620|ref|XP_002867194.1|	predicted protein [Arabidopsis lyrata subsp. lyrata] &gt;gi|297313030|gb|EFH43453.1| predicted protein [Arabidopsis lyrata subsp. lyrata]	--	--	--	--	GO:0003674//GO:0005488//GO:0005515	molecular_function//binding//protein binding
BnaA01g03640D	235	155	130	130	368	251	115	113	146	343	2.70971	1.96469	1.72986	1.6395	4.06361	2.78853	1.38857	1.40245	1.76061	3.62995	AT4G33200.3	-//-	gi|334187115|ref|NP_001190897.1|	myosin-15 [Arabidopsis thaliana] &gt;gi|332660789|gb|AEE86189.1| putative myosin [Arabidopsis thaliana]	GO:0015988//GO:0044409//GO:0018130//GO:2001141//GO:0048610//GO:0051179//GO:0071704//GO:0080090//GO:0034641//GO:0010467//GO:0044260//GO:0006807//GO:0006812//GO:0010468//GO:0000003//GO:0050789//GO:0044419//GO:0051641//GO:0060255//GO:0009059//GO:0006818//GO:0009058//GO:0071840//GO:0009987//GO:0016192//GO:0006725//GO:0034654//GO:0040011//GO:0019222//GO:0044271//GO:0043170//GO:0051701//GO:0050794//GO:…	energy coupled proton transport, against electrochemical gradient//entry into host//heterocycle biosynthetic process//regulation of RNA biosynthetic process//cellular process involved in reproduction//localization//organic substance metabolic process//regulation of primary metabolic process//cellular nitrogen compound metabolic process//gene expression//cellular macromolecule metabolic process//n…	GO:0044430//GO:0044422//GO:0032991//GO:0019031//GO:0005622//GO:0043234//GO:0044425//GO:0015629//GO:0033179//GO:0043226//GO:0005575//GO:0005856//GO:0016469//GO:0044424//GO:0033177//GO:0044446//GO:0019012//GO:0033176//GO:0005623//GO:0016459//GO:0044464//GO:0016020//GO:0043228//GO:0044423//GO:0043232//GO:0043229	cytoskeletal part//organelle part//macromolecular complex//viral envelope//intracellular//protein complex//membrane part//actin cytoskeleton//proton-transporting V-type ATPase, V0 domain//organelle//cellular_component//cytoskeleton//proton-transporting two-sector ATPase complex//intracellular part//proton-transporting two-sector ATPase complex, proton-transporting domain//intracellular organelle …	GO:0032559//GO:0017076//GO:0035639//GO:0003700//GO:0016818//GO:0043167//GO:0015077//GO:0001882//GO:0030554//GO:0043168//GO:0097159//GO:0005488//GO:0005515//GO:0003774//GO:0032550//GO:0000166//GO:0001071//GO:0016887//GO:0016740//GO:0001883//GO:0032553//GO:0032549//GO:0016772//GO:0022892//GO:0022857//GO:0022890//GO:0015075//GO:0022891//GO:0016817//GO:0016787//GO:0008324//GO:0016301//GO:0003824//GO:…	adenyl ribonucleotide binding//purine nucleotide binding//purine ribonucleoside triphosphate binding//sequence-specific DNA binding transcription factor activity//hydrolase activity, acting on acid anhydrides, in phosphorus-containing anhydrides//ion binding//monovalent inorganic cation transmembrane transporter activity//nucleoside binding//adenyl nucleotide binding//anion binding//organic cycli…
BnaA01g03650D	220	160	81	136	1	135	102	101	103	1	13.6114	10.882	5.78334	9.20308	0.0592503	8.04751	6.60842	6.72597	6.66461	0.0567848	AT4G33180.1	sp|Q52532|MHPC_PSESP 2-hydroxy-6-oxononadienedioate/2-hydroxy-6-oxononatrienedioate hydrolase OS=Pseudomonas sp. GN=mhpC PE=3 SV=1//2.77599e-13	gi|30689631|ref|NP_195044.2|	hydrolase, alpha/beta fold family protein [Arabidopsis thaliana] &gt;gi|208879516|gb|ACI31303.1| At4g33180 [Arabidopsis thaliana] &gt;gi|332660787|gb|AEE86187.1| hydrolase, alpha/beta fold family protein [Arabidopsis thaliana]	GO:0008150//GO:0019538//GO:0008152//GO:0044238//GO:0071704//GO:0006508//GO:0009058//GO:0043170	biological_process//protein metabolic process//metabolic process//primary metabolic process//organic substance metabolic process//proteolysis//biosynthetic process//macromolecule metabolic process	--	--	GO:0016787//GO:0003824//GO:0003674//GO:0008236//GO:0070011//GO:0004177//GO:0008238//GO:0017171//GO:0016788//GO:0008233	hydrolase activity//catalytic activity//molecular_function//serine-type peptidase activity//peptidase activity, acting on L-amino acid peptides//aminopeptidase activity//exopeptidase activity//serine hydrolase activity//hydrolase activity, acting on ester bonds//peptidase activity
BnaA01g03660D	10	5	4	7	4	9	3	2	5	7	0.193305	0.106248	0.089231	0.147998	0.0740479	0.167623	0.0607269	0.0416127	0.101081	0.124192	AT4G33170.1	-//-	gi|297798624|ref|XP_002867196.1|	pentatricopeptide repeat-containing protein [Arabidopsis lyrata subsp. lyrata] &gt;gi|297313032|gb|EFH43455.1| pentatricopeptide repeat-containing protein [Arabidopsis lyrata subsp. lyrata]	-//-	-//-	-//-	-//-	-//-	-//-
BnaA01g03670D	104	64	7	6	19	105	52	22	22	40	4.86127	3.28855	0.377596	0.306747	0.85051	4.72882	2.54528	1.10686	1.07546	1.71604	AT4G33160.1	-//-	gi|186515828|ref|NP_567915.3|	F-box only protein 13 [Arabidopsis thaliana] &gt;gi|334302802|sp|Q9SMZ3.2|FBX13_ARATH RecName: Full=F-box only protein 13 &gt;gi|332660785|gb|AEE86185.1| F-box only protein 13 [Arabidopsis thaliana]	--	--	--	--	GO:0005488//GO:0005515//GO:0003674	binding//protein binding//molecular_function
BnaA01g03680D	485	198	506	1231	564	373	144	439	701	928	8.85593	3.97435	10.6624	24.5847	9.86238	6.56219	2.75341	8.628	13.3865	15.5522	AT4G33150.2	sp|Q9SMZ4|AASS_ARATH Alpha-aminoadipic semialdehyde synthase OS=Arabidopsis thaliana GN=LKR/SDH PE=1 SV=1//0	gi|297798626|ref|XP_002867197.1|	lysine-ketoglutarate reductase/saccharopine dehydrogenase bifunctional enzyme [Arabidopsis lyrata subsp. lyrata] &gt;gi|297313033|gb|EFH43456.1| lysine-ketoglutarate reductase/saccharopine dehydrogenase bifunctional enzyme [Arabidopsis lyrata subsp. lyrata]	GO:0055114//GO:0008150//GO:0008152	oxidation-reduction process//biological_process//metabolic process	--	--	GO:0016491//GO:0003824//GO:0003674	oxidoreductase activity//catalytic activity//molecular_function
BnaA01g03690D	4	1	1	0	0	1	0	0	0	0	1.21383	0.333585	0.350196	0	0	0.292379	0	0	0	0	AT4G33145.1	-//-	gi|186515820|ref|NP_001119108.1|	uncharacterized protein [Arabidopsis thaliana] &gt;gi|98962089|gb|ABF59374.1| unknown protein [Arabidopsis thaliana] &gt;gi|332660781|gb|AEE86181.1| uncharacterized protein AT4G33145 [Arabidopsis thaliana]	-//-	-//-	-//-	-//-	-//-	-//-
BnaA01g03700D	4	0	0	0	0	0	0	0	0	1	1.23341	0	0	0	0	0	0	0	0	0.283008	AT4G33145.1	-//-	gi|186515820|ref|NP_001119108.1|	uncharacterized protein [Arabidopsis thaliana] &gt;gi|98962089|gb|ABF59374.1| unknown protein [Arabidopsis thaliana] &gt;gi|332660781|gb|AEE86181.1| uncharacterized protein AT4G33145 [Arabidopsis thaliana]	-//-	-//-	-//-	-//-	-//-	-//-
BnaA01g03730D	225	194	58	61	26	200	228	85	87	33	12.6515	11.9914	3.76358	3.75149	1.40005	10.8352	13.4249	5.14437	5.11607	1.70304	AT4G33140.1	-//-	gi|297802676|ref|XP_002869222.1|	predicted protein [Arabidopsis lyrata subsp. lyrata] &gt;gi|297315058|gb|EFH45481.1| predicted protein [Arabidopsis lyrata subsp. lyrata]	--	--	--	--	GO:0005488//GO:0005515//GO:0016788//GO:0016787//GO:0016791//GO:0003674//GO:0042578//GO:0003824	binding//protein binding//hydrolase activity, acting on ester bonds//hydrolase activity//phosphatase activity//molecular_function//phosphoric ester hydrolase activity//catalytic activity
BnaA01g03740D	48	29	5	6	1	33	23	11	7	1	4.02481	2.67307	0.483824	0.550262	0.0802998	2.66603	2.01952	0.992773	0.613845	0.0769583	AT4G33130.1	-//-	gi|240256134|ref|NP_195039.6|	uncharacterized protein [Arabidopsis thaliana] &gt;gi|332660777|gb|AEE86177.1| uncharacterized protein AT4G33130 [Arabidopsis thaliana]	-//-	-//-	-//-	-//-	-//-	-//-
BnaA01g03750D	2	1	0	3	0	0	0	0	2	0	0.141091	0.0775493	0	0.231475	0	0	0	0	0.147556	0	AT5G60930.1	-//-	gi|22327992|ref|NP_200901.2|	P-loop containing nucleoside triphosphate hydrolases superfamily protein [Arabidopsis thaliana] &gt;gi|332010015|gb|AED97398.1| kinesin family member 4/7/21/27 [Arabidopsis thaliana]	GO:0006928//GO:0008150//GO:0009987//GO:0007018//GO:0007017	cellular component movement//biological_process//cellular process//microtubule-based movement//microtubule-based process	--	--	GO:0003824//GO:0017111//GO:0003674//GO:0016462//GO:0032555//GO:0008092//GO:0003777//GO:0005524//GO:0032549//GO:0032553//GO:0001883//GO:0016817//GO:0016787//GO:0015631//GO:0003774//GO:0032550//GO:0000166//GO:0005488//GO:0005515//GO:0008017//GO:0016818//GO:0032559//GO:0017076//GO:0035639//GO:0001882//GO:0030554//GO:0043168//GO:0097159//GO:0043167	catalytic activity//nucleoside-triphosphatase activity//molecular_function//pyrophosphatase activity//purine ribonucleotide binding//cytoskeletal protein binding//microtubule motor activity//ATP binding//ribonucleoside binding//ribonucleotide binding//purine nucleoside binding//hydrolase activity, acting on acid anhydrides//hydrolase activity//tubulin binding//motor activity//purine ribonucleosid…
BnaA01g03760D	2	1	1	0	0	3	0	1	2	0	0.104755	0.0575777	0.0604448	0	0	0.151396	0	0.0563767	0.109555	0	AT4G12780.1	-//-	gi|334186466|ref|NP_001190709.1|	auxilin-related protein 1 [Arabidopsis thaliana] &gt;gi|332657780|gb|AEE83180.1| auxilin-related protein 1 [Arabidopsis thaliana]	GO:0007017//GO:0007018//GO:0009987//GO:0008150//GO:0006928	microtubule-based process//microtubule-based movement//cellular process//biological_process//cellular component movement	--	--	GO:0043168//GO:0097159//GO:0030554//GO:0001882//GO:0043167//GO:0016818//GO:0035639//GO:0017076//GO:0032559//GO:0008017//GO:0000166//GO:0032550//GO:0003774//GO:0005515//GO:0005488//GO:0016817//GO:0016787//GO:0015631//GO:0032553//GO:0032549//GO:0001883//GO:0016462//GO:0032555//GO:0003674//GO:0003777//GO:0005524//GO:0008092//GO:0017111//GO:0003824	anion binding//organic cyclic compound binding//adenyl nucleotide binding//nucleoside binding//ion binding//hydrolase activity, acting on acid anhydrides, in phosphorus-containing anhydrides//purine ribonucleoside triphosphate binding//purine nucleotide binding//adenyl ribonucleotide binding//microtubule binding//nucleotide binding//purine ribonucleoside binding//motor activity//protein binding//…
BnaA01g03770D	0	0	0	0	0	2	0	1	4	0	0	0	0	0	0	0.103482	0	0.0578019	0.22465	0	AT4G33110.2	-//-	gi|297798634|ref|XP_002867201.1|	coclaurine N-methyltransferase [Arabidopsis lyrata subsp. lyrata] &gt;gi|297313037|gb|EFH43460.1| coclaurine N-methyltransferase [Arabidopsis lyrata subsp. lyrata]	GO:0009451//GO:0006400//GO:0044257//GO:0071704//GO:0008213//GO:0010467//GO:0034641//GO:0043412//GO:0044260//GO:0043632//GO:0006807//GO:0006396//GO:0006511//GO:0006508//GO:0044419//GO:0009311//GO:0016051//GO:0042254//GO:0071840//GO:0009058//GO:0044248//GO:0006479//GO:0009987//GO:0030163//GO:0051603//GO:0006725//GO:0044265//GO:0006629//GO:0016072//GO:0043170//GO:0008033//GO:0044267//GO:0051704//GO:…	RNA modification//tRNA modification//cellular protein catabolic process//organic substance metabolic process//protein alkylation//gene expression//cellular nitrogen compound metabolic process//macromolecule modification//cellular macromolecule metabolic process//modification-dependent macromolecule catabolic process//nitrogen compound metabolic process//RNA processing//ubiquitin-dependent protein…	GO:0005622//GO:0005575//GO:0044424//GO:0005623//GO:0044464//GO:0005737	intracellular//cellular_component//intracellular part//cell//cell part//cytoplasm	GO:0008173//GO:0008171//GO:0010340//GO:0004719//GO:0051998//GO:0008176//GO:0005488//GO:0005515//GO:0016741//GO:0016740//GO:0008649//GO:0008276//GO:0016423//GO:0008168//GO:0008757//GO:0003824//GO:0003674//GO:0008175	RNA methyltransferase activity//O-methyltransferase activity//carboxyl-O-methyltransferase activity//protein-L-isoaspartate (D-aspartate) O-methyltransferase activity//protein carboxyl O-methyltransferase activity//tRNA (guanine-N7-)-methyltransferase activity//binding//protein binding//transferase activity, transferring one-carbon groups//transferase activity//rRNA methyltransferase activity//pr…
BnaA01g03780D	24	27	8	10	9	22	31	12	15	1	5.39798	6.67563	2.07646	2.45999	1.93853	4.76749	7.30127	2.90506	3.52832	0.206429	AT4G33100.1	-//-	gi|15234070|ref|NP_195036.1|	uncharacterized protein [Arabidopsis thaliana] &gt;gi|9910632|sp|Q9SMZ9.1|Y4331_ARATH RecName: Full=Uncharacterized protein At4g33100 &gt;gi|4455324|emb|CAB36784.1| putative protein [Arabidopsis thaliana] &gt;gi|7270257|emb|CAB80027.1| putative protein [Arabidopsis thaliana] &gt;gi|37202052|gb|AAQ89641.1| At4g33100 [Arabidopsis thaliana] &gt;gi|51968658|dbj|BAD43021.1| putative protein [Arabidops…	--	--	GO:0005737//GO:0043229//GO:0043231//GO:0044444//GO:0044464//GO:0005623//GO:0005575//GO:0043226//GO:0005739//GO:0044424//GO:0043227//GO:0005622	cytoplasm//intracellular organelle//intracellular membrane-bounded organelle//cytoplasmic part//cell part//cell//cellular_component//organelle//mitochondrion//intracellular part//membrane-bounded organelle//intracellular	GO:0016676//GO:0015002//GO:0003824//GO:0016675//GO:0015078//GO:0003674//GO:0005215//GO:0022890//GO:0015075//GO:0022892//GO:0004129//GO:0022857//GO:0008324//GO:0022891//GO:0016491//GO:0015077	oxidoreductase activity, acting on a heme group of donors, oxygen as acceptor//heme-copper terminal oxidase activity//catalytic activity//oxidoreductase activity, acting on a heme group of donors//hydrogen ion transmembrane transporter activity//molecular_function//transporter activity//inorganic cation transmembrane transporter activity//ion transmembrane transporter activity//substrate-specific…
BnaA01g03790D	2132	1504	1359	1196	1119	2323	1805	1577	1600	1138	46.6353	36.1646	34.3052	28.6136	23.4406	48.9581	41.3449	37.1289	36.602	22.8466	AT4G33090.1	-//-	gi|22329112|ref|NP_195035.2|	aminopeptidase M1 [Arabidopsis thaliana] &gt;gi|75248525|sp|Q8VZH2.1|APM1_ARATH RecName: Full=Aminopeptidase M1; AltName: Full=Alpha-aminoacylpeptide hydrolase &gt;gi|17473511|gb|AAL38379.1| AT4g33090/F4I10_20 [Arabidopsis thaliana] &gt;gi|24209879|gb|AAN41401.1| aminopeptidase M [Arabidopsis thaliana] &gt;gi|29028734|gb|AAO64746.1| At4g33090/F4I10_20 [Arabidopsis thaliana] &gt;gi|110742477|dbj|B…	--	--	--	--	GO:0003824//GO:0003674//GO:0043169//GO:0046872//GO:0016787//GO:0046914//GO:0005488//GO:0008270//GO:0008233//GO:0008237//GO:0070011//GO:0043167	catalytic activity//molecular_function//cation binding//metal ion binding//hydrolase activity//transition metal ion binding//binding//zinc ion binding//peptidase activity//metallopeptidase activity//peptidase activity, acting on L-amino acid peptides//ion binding
BnaA01g03800D	670	302	174	237	64	917	446	334	254	105	24.6326	12.2054	7.38241	9.53011	2.25334	32.4827	17.1707	13.2171	9.76621	3.54304	AT4G33080.1	sp|Q6TGC6|CBK1_PNECA Serine/threonine-protein kinase CBK1 OS=Pneumocystis carinii GN=CBK1 PE=2 SV=1//2.54401e-141	gi|31088228|dbj|BAC76896.1|	protein kinase [Raphanus sativus]	GO:0000271//GO:0034637//GO:0044238//GO:0008610//GO:0006796//GO:0033692//GO:0044237//GO:0034645//GO:0005975//GO:0016310//GO:0008152//GO:0044264//GO:0008653//GO:0006464//GO:0019538//GO:0008150//GO:0009058//GO:0009059//GO:0016051//GO:0044262//GO:0009987//GO:0044249//GO:0043170//GO:0006629//GO:0044267//GO:0009103//GO:0044255//GO:0071704//GO:0006793//GO:0005976//GO:0006468//GO:0043412//GO:0044260//GO:…	polysaccharide biosynthetic process//cellular carbohydrate biosynthetic process//primary metabolic process//lipid biosynthetic process//phosphate-containing compound metabolic process//cellular polysaccharide biosynthetic process//cellular metabolic process//cellular macromolecule biosynthetic process//carbohydrate metabolic process//phosphorylation//metabolic process//cellular polysaccharide met…	GO:0016020//GO:0005575	membrane//cellular_component	GO:0008137//GO:0003824//GO:0005524//GO:0032555//GO:0003674//GO:0016773//GO:0016772//GO:0001883//GO:0032549//GO:0032553//GO:0016651//GO:0016655//GO:0050136//GO:0016301//GO:0005488//GO:0000166//GO:0032550//GO:0004674//GO:0016740//GO:0004672//GO:0035639//GO:0017076//GO:0032559//GO:0003954//GO:0043167//GO:0097159//GO:0043168//GO:0016491//GO:0030554//GO:0001882	NADH dehydrogenase (ubiquinone) activity//catalytic activity//ATP binding//purine ribonucleotide binding//molecular_function//phosphotransferase activity, alcohol group as acceptor//transferase activity, transferring phosphorus-containing groups//purine nucleoside binding//ribonucleoside binding//ribonucleotide binding//oxidoreductase activity, acting on NADH or NADPH//oxidoreductase activity, ac…
BnaA01g03810D	247	221	156	190	324	187	99	88	116	268	9.57832	9.42091	6.9812	8.0586	12.0323	6.98684	4.02017	3.67306	4.70443	9.53846	AT4G33060.1	-//-	gi|30689591|ref|NP_195032.2|	cyclophilin-like peptidyl-prolyl cis-trans isomerase family protein [Arabidopsis thaliana] &gt;gi|45680878|gb|AAS75308.1| multidomain cyclophilin type peptidyl-prolyl cis-trans isomerase [Arabidopsis thaliana] &gt;gi|95147300|gb|ABF57285.1| At4g33060 [Arabidopsis thaliana] &gt;gi|332660768|gb|AEE86168.1| cyclophilin-like peptidyl-prolyl cis-trans isomerase family protein [Arabidopsis thaliana]	GO:0008150//GO:0019538//GO:0008152//GO:0044237//GO:0044238//GO:0002376//GO:0044260//GO:0071704//GO:0006955//GO:0044267//GO:0043170//GO:0009987//GO:0050896//GO:0006457	biological_process//protein metabolic process//metabolic process//cellular metabolic process//primary metabolic process//immune system process//cellular macromolecule metabolic process//organic substance metabolic process//immune response//cellular protein metabolic process//macromolecule metabolic process//cellular process//response to stimulus//protein folding	GO:0005576//GO:0005575	extracellular region//cellular_component	GO:0016853//GO:0005126//GO:0008083//GO:0003674//GO:0003755//GO:0003824//GO:0005102//GO:0016859//GO:0005135//GO:0070851//GO:0005515//GO:0005488	isomerase activity//cytokine receptor binding//growth factor activity//molecular_function//peptidyl-prolyl cis-trans isomerase activity//catalytic activity//receptor binding//cis-trans isomerase activity//interleukin-3 receptor binding//growth factor receptor binding//protein binding//binding
BnaA01g03820D	0	2	0	1	14	4	1	1	7	2	0	0.11579	0	0.0576031	0.706107	0.202974	0.0551505	0.0566873	0.385556	0.0966749	AT4G33050.3	-//-	gi|79610240|ref|NP_974673.2|	calmodulin-binding protein [Arabidopsis thaliana] &gt;gi|3688186|emb|CAA21214.1| putative protein [Arabidopsis thaliana] &gt;gi|7270252|emb|CAB80022.1| putative protein [Arabidopsis thaliana] &gt;gi|332660764|gb|AEE86164.1| calmodulin-binding protein [Arabidopsis thaliana]	-//-	-//-	-//-	-//-	-//-	-//-
BnaA01g03830D	9	4	1	2	1	1	5	1	6	1	1.18663	0.579748	0.152154	0.288413	0.126264	0.127034	0.690332	0.141914	0.827331	0.12101	AT4G33040.1	-//-	gi|15234046|ref|NP_195030.1|	glutaredoxin-C6 [Arabidopsis thaliana] &gt;gi|119370639|sp|Q8L9S3.2|GRXC6_ARATH RecName: Full=Glutaredoxin-C6; Short=AtGrxC6; AltName: Full=Protein ROXY 21 &gt;gi|3688185|emb|CAA21213.1| putative protein [Arabidopsis thaliana] &gt;gi|7270251|emb|CAB80021.1| putative protein [Arabidopsis thaliana] &gt;gi|18377674|gb|AAL66987.1| unknown protein [Arabidopsis thaliana] &gt;gi|20258937|gb|AAM14184.1| …	GO:0008150//GO:0065008//GO:0065007//GO:0042592//GO:0019725//GO:0045454//GO:0050789//GO:0009987//GO:0050794	biological_process//regulation of biological quality//biological regulation//homeostatic process//cellular homeostasis//cell redox homeostasis//regulation of biological process//cellular process//regulation of cellular process	--	--	GO:0003824//GO:0015036//GO:0016667//GO:0003674//GO:0009055//GO:0016491//GO:0015035	catalytic activity//disulfide oxidoreductase activity//oxidoreductase activity, acting on a sulfur group of donors//molecular_function//electron carrier activity//oxidoreductase activity//protein disulfide oxidoreductase activity
BnaA01g03840D	261	194	172	62	19	331	210	134	94	9	9.72663	7.94752	7.39713	2.52713	0.678087	11.8849	8.19517	5.37501	3.66359	0.307833	AT4G33030.1	sp|O48917|SQD1_ARATH UDP-sulfoquinovose synthase, chloroplastic OS=Arabidopsis thaliana GN=SQD1 PE=1 SV=1//0	gi|15234041|ref|NP_195029.1|	sulfoquinovosyldiacylglycerol 1 [Arabidopsis thaliana] &gt;gi|38258404|sp|O48917.1|SQD1_ARATH RecName: Full=UDP-sulfoquinovose synthase, chloroplastic; AltName: Full=Sulfite:UDP-glucose sulfotransferase; AltName: Full=Sulfolipid biosynthesis protein; Flags: Precursor &gt;gi|14190483|gb|AAK55722.1|AF380641_1 AT4g33030/F26P21_150 [Arabidopsis thaliana] &gt;gi|2736155|gb|AAB94073.1| sulfolipid biosy…	GO:0009987//GO:0009058//GO:0055114//GO:0044237//GO:0008150//GO:0008152	cellular process//biosynthetic process//oxidation-reduction process//cellular metabolic process//biological_process//metabolic process	--	--	GO:0016616//GO:0048037//GO:0000166//GO:0005488//GO:0097159//GO:0016491//GO:0050662//GO:0003674//GO:0003824//GO:0051287//GO:0016614	oxidoreductase activity, acting on the CH-OH group of donors, NAD or NADP as acceptor//cofactor binding//nucleotide binding//binding//organic cyclic compound binding//oxidoreductase activity//coenzyme binding//molecular_function//catalytic activity//NAD binding//oxidoreductase activity, acting on CH-OH group of donors
BnaA01g03850D	0	3	5	9	0	0	3	1	8	0	0	0.151193	0.264537	0.451294	0	0	0.144026	0.0493465	0.383575	0	AT4G33020.1	-//-	gi|15234037|ref|NP_195028.1|	Fe(II) transporter isolog family protein [Arabidopsis thaliana] &gt;gi|37090181|sp|O82643.1|ZIP9_ARATH RecName: Full=Zinc transporter 9; AltName: Full=ZRT/IRT-like protein 9 &gt;gi|17385790|gb|AAL38435.1|AF369912_1 putative metal transporter ZIP9 [Arabidopsis thaliana] &gt;gi|3688183|emb|CAA21211.1| putative protein [Arabidopsis thaliana] &gt;gi|7270249|emb|CAB80019.1| putative protein [Arabidops…	GO:0030001//GO:0006810//GO:0051234//GO:0008150//GO:0006811//GO:0009987//GO:0055085//GO:0051179//GO:0006812	metal ion transport//transport//establishment of localization//biological_process//ion transport//cellular process//transmembrane transport//localization//cation transport	GO:0016020//GO:0005575	membrane//cellular_component	GO:0003674//GO:0005215//GO:0015075//GO:0046873//GO:0022892//GO:0022857//GO:0008324//GO:0022891	molecular_function//transporter activity//ion transmembrane transporter activity//metal ion transmembrane transporter activity//substrate-specific transporter activity//transmembrane transporter activity//cation transmembrane transporter activity//substrate-specific transmembrane transporter activity
BnaA01g03860D	3004	1790	2103	1226	597	2251	1166	1174	1411	403	54.957	35.9985	44.3992	24.5317	10.4594	39.6776	22.3377	23.1177	26.9964	6.76674	AT4G33010.1	sp|Q94B78|GCSP2_ARATH Glycine dehydrogenase [decarboxylating] 2, mitochondrial OS=Arabidopsis thaliana GN=At4g33010 PE=1 SV=2//0	gi|15234036|ref|NP_195027.1|	glycine dehydrogenase [decarboxylating] 2 [Arabidopsis thaliana] &gt;gi|46576630|sp|Q94B78.2|GCSP1_ARATH RecName: Full=Glycine dehydrogenase (decarboxylating) 1, mitochondrial; AltName: Full=Glycine cleavage system P protein 1; AltName: Full=Glycine decarboxylase 1; AltName: Full=Glycine decarboxylase P-protein 1; Short=AtGLDP1; AltName: Full=Glycine dehydrogenase (aminomethyl-transferring) 1; Fl…	GO:0008152//GO:0051252//GO:0006355//GO:0019219//GO:0051171//GO:0031326//GO:0006546//GO:0008150//GO:0032774//GO:0006544//GO:0009056//GO:0034645//GO:0090304//GO:0046483//GO:0019438//GO:0044282//GO:0044281//GO:0044237//GO:0046395//GO:0009889//GO:0031323//GO:0065007//GO:0043436//GO:0044238//GO:0016070//GO:0010556//GO:0006351//GO:0006139//GO:0044260//GO:0010468//GO:0006807//GO:0080090//GO:0010467//GO:…	metabolic process//regulation of RNA metabolic process//regulation of transcription, DNA-dependent//regulation of nucleobase-containing compound metabolic process//regulation of nitrogen compound metabolic process//regulation of cellular biosynthetic process//glycine catabolic process//biological_process//RNA biosynthetic process//glycine metabolic process//catabolic process//cellular macromolecu…	GO:0005623//GO:0044464//GO:0043229//GO:0043231//GO:0005622//GO:0043227//GO:0044424//GO:0043226//GO:0005634//GO:0005575	cell//cell part//intracellular organelle//intracellular membrane-bounded organelle//intracellular//membrane-bounded organelle//intracellular part//organelle//nucleus//cellular_component	GO:0016642//GO:0000987//GO:0000981//GO:0003676//GO:0003677//GO:0000977//GO:0000982//GO:0004375//GO:0043565//GO:0000975//GO:0001159//GO:0016829//GO:0003674//GO:0003824//GO:0001012//GO:0000978//GO:0016491//GO:0097159//GO:0001067//GO:0003700//GO:0016638//GO:0044212//GO:0000976//GO:0005488//GO:0001071	oxidoreductase activity, acting on the CH-NH2 group of donors, disulfide as acceptor//core promoter proximal region sequence-specific DNA binding//sequence-specific DNA binding RNA polymerase II transcription factor activity//nucleic acid binding//DNA binding//RNA polymerase II regulatory region sequence-specific DNA binding//RNA polymerase II core promoter proximal region sequence-specific DNA b…
BnaA01g03870D	0	0	1	0	0	0	1	0	0	0	0	0	0.0542073	0	0	0	0.0491883	0	0	0	0	-//-	gi|72384493|gb|AAZ67609.1|	80A08_24 [Brassica rapa subsp. pekinensis]	-//-	-//-	-//-	-//-	-//-	-//-
BnaA01g03880D	57	25	14	25	3	53	25	26	25	4	4.35887	2.10159	1.23549	2.09099	0.2197	3.90501	2.00196	2.14006	1.99938	0.280744	AT4G33000.2	-//-	gi|430217494|gb|AGA37193.1|	calcineurin B-like 10.1 [Brassica napus]	GO:0008150//GO:0007154//GO:0023052//GO:0065007//GO:0050789//GO:0050794//GO:0009987//GO:0050896//GO:0007165//GO:0051716	biological_process//cell communication//signaling//biological regulation//regulation of biological process//regulation of cellular process//cellular process//response to stimulus//signal transduction//cellular response to stimulus	GO:0044421//GO:0005576//GO:0005578//GO:0031012//GO:0005575	extracellular region part//extracellular region//proteinaceous extracellular matrix//extracellular matrix//cellular_component	GO:0046872//GO:0043169//GO:0005509//GO:0003674//GO:0043167//GO:0005488	metal ion binding//cation binding//calcium ion binding//molecular_function//ion binding//binding
BnaA01g03890D	27	26	21	15	3	22	19	27	25	1	1.10532	1.17005	0.992098	0.671625	0.117613	0.867745	0.814503	1.1897	1.07033	0.0375728	AT4G32980.1	-//-	gi|15234005|ref|NP_195024.1|	homeobox protein ATH1 [Arabidopsis thaliana] &gt;gi|1351999|sp|P48731.1|ATH1_ARATH RecName: Full=Homeobox protein ATH1 &gt;gi|685234|emb|CAA56426.1| H1 [Arabidopsis thaliana] &gt;gi|3688179|emb|CAA21207.1| homeobox gene ATH1 [Arabidopsis thaliana] &gt;gi|7270245|emb|CAB80015.1| homeobox gene ATH1 [Arabidopsis thaliana] &gt;gi|18176168|gb|AAL59996.1| putative homeobox gene ATH1 protein [Arabidopsi…	GO:0050789//GO:0006807//GO:0010468//GO:0044260//GO:0034641//GO:0010467//GO:0080090//GO:0071704//GO:2001141//GO:0018130//GO:2000112//GO:0044249//GO:0050794//GO:0043170//GO:0044271//GO:0019222//GO:0034654//GO:0006725//GO:0009987//GO:0009058//GO:0060255//GO:0009059//GO:0031326//GO:0032774//GO:0008150//GO:0051171//GO:0019219//GO:0008152//GO:0051252//GO:0006355//GO:0034645//GO:0090304//GO:0046483//GO:…	regulation of biological process//nitrogen compound metabolic process//regulation of gene expression//cellular macromolecule metabolic process//cellular nitrogen compound metabolic process//gene expression//regulation of primary metabolic process//organic substance metabolic process//regulation of RNA biosynthetic process//heterocycle biosynthetic process//regulation of cellular macromolecule bio…	--	--	GO:0097159//GO:0003700//GO:0001071//GO:0005488//GO:0003676//GO:0003677//GO:0043565//GO:0003674	organic cyclic compound binding//sequence-specific DNA binding transcription factor activity//nucleic acid binding transcription factor activity//binding//nucleic acid binding//DNA binding//sequence-specific DNA binding//molecular_function
BnaA01g03900D	0	1	0	0	0	0	0	0	0	0	0	0.304578	0	0	0	0	0	0	0	0	0	-//-	-	-	-//-	-//-	-//-	-//-	-//-	-//-
BnaA01g03910D	5	4	2	9	0	0	0	0	0	0	1.02784	0.903909	0.47446	2.02354	0	0	0	0	0	0	0	-//-	gi|567208480|ref|XP_006409590.1|	hypothetical protein EUTSA_v10022932mg [Eutrema salsugineum] &gt;gi|557110752|gb|ESQ51043.1| hypothetical protein EUTSA_v10022932mg [Eutrema salsugineum]	-//-	-//-	-//-	-//-	-//-	-//-
BnaA01g03920D	0	0	0	0	0	1	1	0	0	0	0	0	0	0	0	0.189895	0.206388	0	0	0	0	-//-	gi|567208474|ref|XP_006409588.1|	hypothetical protein EUTSA_v10022934mg [Eutrema salsugineum] &gt;gi|557110750|gb|ESQ51041.1| hypothetical protein EUTSA_v10022934mg [Eutrema salsugineum]	-//-	-//-	-//-	-//-	-//-	-//-
BnaA01g03930D	0	0	0	1	0	0	0	0	0	0	0	0	0	0.234943	0	0	0	0	0	0	0	-//-	-	-	--	--	--	--	GO:0003674//GO:0003676//GO:0003677//GO:0005488//GO:0097159	molecular_function//nucleic acid binding//DNA binding//binding//organic cyclic compound binding
BnaA01g03940D	0	0	0	0	0	0	0	1	0	0	0	0	0	0	0	0	0	0.236523	0	0	0	-//-	gi|297852724|ref|XP_002894243.1|	hypothetical protein ARALYDRAFT_891956 [Arabidopsis lyrata subsp. lyrata] &gt;gi|297340085|gb|EFH70502.1| hypothetical protein ARALYDRAFT_891956 [Arabidopsis lyrata subsp. lyrata]	GO:0071704//GO:0044238//GO:0008150//GO:0008152//GO:0005975	organic substance metabolic process//primary metabolic process//biological_process//metabolic process//carbohydrate metabolic process	--	--	--	--
BnaA01g03950D	0	0	0	0	0	0	3	2	0	0	0	0	0	0	0	0	0.269322	0.184551	0	0	AT4G32980.1	-//-	gi|15234005|ref|NP_195024.1|	homeobox protein ATH1 [Arabidopsis thaliana] &gt;gi|1351999|sp|P48731.1|ATH1_ARATH RecName: Full=Homeobox protein ATH1 &gt;gi|685234|emb|CAA56426.1| H1 [Arabidopsis thaliana] &gt;gi|3688179|emb|CAA21207.1| homeobox gene ATH1 [Arabidopsis thaliana] &gt;gi|7270245|emb|CAB80015.1| homeobox gene ATH1 [Arabidopsis thaliana] &gt;gi|18176168|gb|AAL59996.1| putative homeobox gene ATH1 protein [Arabidopsi…	GO:0018130//GO:0071704//GO:2001141//GO:0050789//GO:0034641//GO:0010467//GO:0080090//GO:0006807//GO:0010468//GO:0044260//GO:0009987//GO:0006725//GO:0060255//GO:0009059//GO:0009058//GO:0044271//GO:0019222//GO:0034654//GO:2000112//GO:0043170//GO:0044249//GO:0050794//GO:0046483//GO:0034645//GO:0090304//GO:0032774//GO:0008150//GO:0031326//GO:0051171//GO:0019219//GO:0051252//GO:0008152//GO:0006355//GO:…	heterocycle biosynthetic process//organic substance metabolic process//regulation of RNA biosynthetic process//regulation of biological process//cellular nitrogen compound metabolic process//gene expression//regulation of primary metabolic process//nitrogen compound metabolic process//regulation of gene expression//cellular macromolecule metabolic process//cellular process//cellular aromatic comp…	--	--	GO:0003700//GO:0097159//GO:0001071//GO:0005488//GO:0003677//GO:0003676//GO:0003674//GO:0043565	sequence-specific DNA binding transcription factor activity//organic cyclic compound binding//nucleic acid binding transcription factor activity//binding//DNA binding//nucleic acid binding//molecular_function//sequence-specific DNA binding
BnaA01g03980D	0	3	2	1	0	0	0	0	0	0	0	0.606227	0.424276	0.201057	0	0	0	0	0	0	0	-//-	-	-	-//-	-//-	-//-	-//-	-//-	-//-
BnaA01g04000D	2525	1355	2225	1690	81	4577	1291	1693	1364	61	98.9193	58.3535	100.592	72.4135	3.03889	172.762	52.9617	71.3887	55.8844	2.19331	AT4G32940.1	sp|Q39119|VPEG_ARATH Vacuolar-processing enzyme gamma-isozyme OS=Arabidopsis thaliana GN=At4g32940 PE=2 SV=2//0	gi|312281859|dbj|BAJ33795.1|	unnamed protein product [Thellungiella halophila]	GO:0019538//GO:0008150//GO:0008152//GO:0044238//GO:0006508//GO:0071704//GO:0043170	protein metabolic process//biological_process//metabolic process//primary metabolic process//proteolysis//organic substance metabolic process//macromolecule metabolic process	--	--	GO:0016787//GO:0004197//GO:0003674//GO:0008234//GO:0003824//GO:0004175//GO:0070011//GO:0008233	hydrolase activity//cysteine-type endopeptidase activity//molecular_function//cysteine-type peptidase activity//catalytic activity//endopeptidase activity//peptidase activity, acting on L-amino acid peptides//peptidase activity
BnaA01g04010D	90	78	48	49	81	125	175	112	95	116	10.2417	9.75737	6.30353	6.09873	8.82724	13.7053	20.8538	13.7183	11.306	12.1154	AT4G32930.1	-//-	gi|312282667|dbj|BAJ34199.1|	unnamed protein product [Thellungiella halophila]	-//-	-//-	-//-	-//-	-//-	-//-
BnaA01g04020D	225	96	166	74	41	184	44	60	53	32	3.02073	1.4168	2.57188	1.08661	0.527136	2.38009	0.618584	0.867029	0.744152	0.394303	AT4G32920.3	-//-	gi|297798672|ref|XP_002867220.1|	glycine-rich protein [Arabidopsis lyrata subsp. lyrata] &gt;gi|297313056|gb|EFH43479.1| glycine-rich protein [Arabidopsis lyrata subsp. lyrata]	-//-	-//-	-//-	-//-	-//-	-//-
BnaA01g04030D	431	264	265	208	1093	338	172	130	114	503	11.3967	7.67385	8.08648	6.01558	27.6778	8.61122	4.76262	3.69996	3.15255	12.2073	AT4G32910.1	sp|Q8RXH2|NUP85_ARATH Nuclear pore complex protein Nup85 OS=Arabidopsis thaliana GN=NUP85 PE=2 SV=1//0	gi|18418112|ref|NP_567908.1|	uncharacterized protein [Arabidopsis thaliana] &gt;gi|75158853|sp|Q8RXH2.1|NUP85_ARATH RecName: Full=Nuclear pore complex protein Nup85; AltName: Full=Nucleoporin Nup85 &gt;gi|19698819|gb|AAL91145.1| putative protein [Arabidopsis thaliana] &gt;gi|332660742|gb|AEE86142.1| uncharacterized protein AT4G32910 [Arabidopsis thaliana]	-//-	-//-	-//-	-//-	-//-	-//-
BnaA01g04040D	32	38	24	17	32	3	2	3	0	3	3.15346	4.11651	2.72937	1.83231	3.01993	0.284843	0.206388	0.318208	0	0.271338	AT4G32900.2	-//-	gi|240256130|ref|NP_974671.4|	peptidyl-tRNA hydrolase II (PTH2) family protein [Arabidopsis thaliana] &gt;gi|332660741|gb|AEE86141.1| peptidyl-tRNA hydrolase II (PTH2) family protein [Arabidopsis thaliana]	--	--	--	--	GO:0016788//GO:0004045//GO:0003824//GO:0003674//GO:0052689//GO:0016787	hydrolase activity, acting on ester bonds//aminoacyl-tRNA hydrolase activity//catalytic activity//molecular_function//carboxylic ester hydrolase activity//hydrolase activity
BnaA01g04050D	41	19	10	6	2	58	31	15	12	2	2.49628	1.27166	0.702623	0.399553	0.116614	3.4024	1.97646	0.983001	0.764095	0.111761	AT4G32890.1	-//-	gi|15233971|ref|NP_195015.1|	GATA transcription factor 9 [Arabidopsis thaliana] &gt;gi|71159362|sp|O82632.1|GATA9_ARATH RecName: Full=GATA transcription factor 9 &gt;gi|3688170|emb|CAA21198.1| putative protein [Arabidopsis thaliana] &gt;gi|7270236|emb|CAB80006.1| putative protein [Arabidopsis thaliana] &gt;gi|26449440|dbj|BAC41847.1| unknown protein [Arabidopsis thaliana] &gt;gi|30725358|gb|AAP37701.1| At4g32890 [Arabidopsis…	GO:0050789//GO:0006807//GO:0010468//GO:0044260//GO:0034641//GO:0010467//GO:0080090//GO:0071704//GO:2001141//GO:0018130//GO:2000112//GO:0044249//GO:0050794//GO:0043170//GO:0019222//GO:0044271//GO:0034654//GO:0006725//GO:0009987//GO:0009058//GO:0060255//GO:0009059//GO:0031326//GO:0032774//GO:0008150//GO:0051171//GO:0019219//GO:0008152//GO:0051252//GO:0006355//GO:0034645//GO:0090304//GO:0046483//GO:…	regulation of biological process//nitrogen compound metabolic process//regulation of gene expression//cellular macromolecule metabolic process//cellular nitrogen compound metabolic process//gene expression//regulation of primary metabolic process//organic substance metabolic process//regulation of RNA biosynthetic process//heterocycle biosynthetic process//regulation of cellular macromolecule bio…	--	--	GO:0097159//GO:0043167//GO:0003700//GO:0008270//GO:0001071//GO:0046914//GO:0005488//GO:0003676//GO:0046872//GO:0043169//GO:0003677//GO:0043565//GO:0003674	organic cyclic compound binding//ion binding//sequence-specific DNA binding transcription factor activity//zinc ion binding//nucleic acid binding transcription factor activity//transition metal ion binding//binding//nucleic acid binding//metal ion binding//cation binding//DNA binding//sequence-specific DNA binding//molecular_function
BnaA01g04070D	63	69	16	13	2	84	119	30	41	2	7.34406	8.84204	2.15243	1.6575	0.223273	9.43456	14.5264	3.76417	4.99846	0.213982	AT4G32870.1	-//-	gi|502131899|ref|XP_004501141.1|	PREDICTED: lachrymatory-factor synthase-like [Cicer arietinum]	GO:0050896//GO:0006952//GO:0009607//GO:0006950//GO:0008150	response to stimulus//defense response//response to biotic stimulus//response to stress//biological_process	--	--	--	--
BnaA01g04080D	12	12	1	3	22	2	0	1	2	9	1.18255	1.29995	0.113724	0.32335	2.0762	0.189895	0	0.106069	0.206122	0.814013	AT4G32860.1	-//-	gi|79494888|ref|NP_195012.2|	uncharacterized protein [Arabidopsis thaliana] &gt;gi|38566612|gb|AAR24196.1| At4g32860 [Arabidopsis thaliana] &gt;gi|40824060|gb|AAR92334.1| At4g32860 [Arabidopsis thaliana] &gt;gi|332660736|gb|AEE86136.1| uncharacterized protein AT4G32860 [Arabidopsis thaliana]	-//-	-//-	-//-	-//-	-//-	-//-
BnaA01g04100D	1411	763	789	654	812	1355	655	752	721	688	36.9525	21.9659	23.8455	18.733	20.3649	34.1903	17.9628	21.1976	19.7473	16.537	AT4G32850.6	-//-	gi|42570181|ref|NP_849562.2|	nuclear poly(a) polymerase [Arabidopsis thaliana] &gt;gi|79610218|ref|NP_974670.2| nuclear poly(a) polymerase [Arabidopsis thaliana] &gt;gi|332660726|gb|AEE86126.1| nuclear poly(a) polymerase [Arabidopsis thaliana] &gt;gi|332660728|gb|AEE86128.1| nuclear poly(a) polymerase [Arabidopsis thaliana]	GO:0090304//GO:0046483//GO:0031123//GO:0008150//GO:0008152//GO:0016070//GO:0006139//GO:0044238//GO:0044237//GO:0043631//GO:0071704//GO:0006807//GO:0006396//GO:0044260//GO:0010467//GO:0034641//GO:0006725//GO:0009987//GO:0043170	nucleic acid metabolic process//heterocycle metabolic process//RNA 3'-end processing//biological_process//metabolic process//RNA metabolic process//nucleobase-containing compound metabolic process//primary metabolic process//cellular metabolic process//RNA polyadenylation//organic substance metabolic process//nitrogen compound metabolic process//RNA processing//cellular macromolecule metabolic pr…	GO:0044464//GO:0005623//GO:0043231//GO:0043229//GO:0043227//GO:0005622//GO:0005575//GO:0043226//GO:0005634//GO:0044424	cell part//cell//intracellular membrane-bounded organelle//intracellular organelle//membrane-bounded organelle//intracellular//cellular_component//organelle//nucleus//intracellular part	GO:0004652//GO:0016772//GO:0003676//GO:0003824//GO:0003674//GO:0070566//GO:0097159//GO:0003723//GO:0005488//GO:0016740//GO:0016779	polynucleotide adenylyltransferase activity//transferase activity, transferring phosphorus-containing groups//nucleic acid binding//catalytic activity//molecular_function//adenylyltransferase activity//organic cyclic compound binding//RNA binding//binding//transferase activity//nucleotidyltransferase activity
BnaA01g04110D	680	225	305	201	103	685	197	351	253	168	28.0176	10.1909	14.5022	9.05797	4.06414	27.1931	8.49971	15.5662	10.9018	6.35304	AT4G32840.1	sp|Q9M076|K6PF6_ARATH 6-phosphofructokinase 6 OS=Arabidopsis thaliana GN=PFK6 PE=1 SV=1//0	gi|15233959|ref|NP_195010.1|	6-phosphofructokinase 6 [Arabidopsis thaliana] &gt;gi|75181422|sp|Q9M076.1|K6PF6_ARATH RecName: Full=6-phosphofructokinase 6; AltName: Full=Phosphofructokinase 6; AltName: Full=Phosphohexokinase 6 &gt;gi|7270231|emb|CAB80001.1| putative pyrophosphate--fructose-6-phosphate 1-phosphotransferase [Arabidopsis thaliana] &gt;gi|29029114|gb|AAO64936.1| At4g32840 [Arabidopsis thaliana] &gt;gi|110743163|d…	GO:0051186//GO:0046365//GO:0009056//GO:0005975//GO:0006739//GO:0046483//GO:0016052//GO:0008152//GO:0009117//GO:0006096//GO:0006006//GO:0008150//GO:0019637//GO:0009108//GO:0044238//GO:0006139//GO:0006733//GO:0044281//GO:0019318//GO:0019438//GO:0072524//GO:0046496//GO:0006741//GO:0009165//GO:0006796//GO:0019320//GO:0006091//GO:0044237//GO:0072525//GO:0019359//GO:0018130//GO:0071704//GO:0006793//GO:…	cofactor metabolic process//monosaccharide catabolic process//catabolic process//carbohydrate metabolic process//NADP metabolic process//heterocycle metabolic process//carbohydrate catabolic process//metabolic process//nucleotide metabolic process//glycolysis//glucose metabolic process//biological_process//organophosphate metabolic process//coenzyme biosynthetic process//primary metabolic process…	GO:0044444//GO:0005623//GO:0044445//GO:0044464//GO:0005945//GO:0005737//GO:0032991//GO:0005622//GO:0043234//GO:0005829//GO:0005575//GO:0044424	cytoplasmic part//cell//cytosolic part//cell part//6-phosphofructokinase complex//cytoplasm//macromolecular complex//intracellular//protein complex//cytosol//cellular_component//intracellular part	GO:0016772//GO:0016773//GO:0019200//GO:0016301//GO:0003824//GO:0008443//GO:0003674//GO:0003951//GO:0003872//GO:0016740	transferase activity, transferring phosphorus-containing groups//phosphotransferase activity, alcohol group as acceptor//carbohydrate kinase activity//kinase activity//catalytic activity//phosphofructokinase activity//molecular_function//NAD+ kinase activity//6-phosphofructokinase activity//transferase activity
BnaA01g04120D	193	93	14	17	1	251	219	40	48	5	12.593	6.67057	1.05417	1.2132	0.0624858	15.7795	14.9635	2.80921	3.27544	0.299428	AT4G32830.1	sp|Q9M077|AUR1_ARATH Serine/threonine-protein kinase Aurora-1 OS=Arabidopsis thaliana GN=AUR1 PE=1 SV=1//0	gi|15233958|ref|NP_195009.1|	serine/threonine-protein kinase aurora-1 [Arabidopsis thaliana] &gt;gi|75335736|sp|Q9M077.1|AUR1_ARATH RecName: Full=Serine/threonine-protein kinase Aurora-1; Short=AtAur1; AltName: Full=Aurora-like kinase 1 &gt;gi|7270230|emb|CAB80000.1| putative serine/threonine protein kinase [Arabidopsis thaliana] &gt;gi|55467118|emb|CAH69532.1| aurora-like kinase 1 [Arabidopsis thaliana] &gt;gi|62320564|dbj|…	GO:0044267//GO:0043170//GO:0009987//GO:0043412//GO:0044260//GO:0071704//GO:0006793//GO:0006468//GO:0006796//GO:0044237//GO:0044238//GO:0008150//GO:0006464//GO:0019538//GO:0016310//GO:0008152	cellular protein metabolic process//macromolecule metabolic process//cellular process//macromolecule modification//cellular macromolecule metabolic process//organic substance metabolic process//phosphorus metabolic process//protein phosphorylation//phosphate-containing compound metabolic process//cellular metabolic process//primary metabolic process//biological_process//protein modification proce…	--	--	GO:0016740//GO:0004672//GO:0000166//GO:0032550//GO:0005488//GO:0097159//GO:0043168//GO:0030554//GO:0001882//GO:0043167//GO:0035639//GO:0017076//GO:0032559//GO:0032555//GO:0003674//GO:0005524//GO:0005198//GO:0003824//GO:0005212//GO:0016301//GO:0016773//GO:0016772//GO:0032549//GO:0032553//GO:0001883	transferase activity//protein kinase activity//nucleotide binding//purine ribonucleoside binding//binding//organic cyclic compound binding//anion binding//adenyl nucleotide binding//nucleoside binding//ion binding//purine ribonucleoside triphosphate binding//purine nucleotide binding//adenyl ribonucleotide binding//purine ribonucleotide binding//molecular_function//ATP binding//structural molecul…
BnaA01g04130D	418	203	161	114	129	409	175	162	132	86	4.26428	2.27653	1.89543	1.272	1.26029	4.02013	1.86949	1.77884	1.40832	0.805229	AT4G32820.2	sp|Q9Y6J0|CABIN_HUMAN Calcineurin-binding protein cabin-1 OS=Homo sapiens GN=CABIN1 PE=1 SV=1//1.37951e-12	gi|334187103|ref|NP_001154282.2|	tetratricopeptide repeat domain-containing protein [Arabidopsis thaliana] &gt;gi|332660723|gb|AEE86123.1| tetratricopeptide repeat domain-containing protein [Arabidopsis thaliana]	--	--	--	--	GO:0005488//GO:0005515//GO:0003674	binding//protein binding//molecular_function
BnaA01g04140D	0	2	1	4	0	7	5	9	5	4	0	0.0737399	0.0387059	0.146736	0	0.226209	0.175611	0.324908	0.175384	0.123133	AT4G32810.1	-//-	gi|30689501|ref|NP_195007.2|	carotenoid cleavage dioxygenase 8 [Arabidopsis thaliana] &gt;gi|75161405|sp|Q8VY26.1|CCD8_ARATH RecName: Full=Carotenoid cleavage dioxygenase 8, chloroplastic; Short=AtCCD8; AltName: Full=AtNCED8; AltName: Full=Protein MORE AXILLARY BRANCHING 4; AltName: Full=Protein MORE AXILLARY GROWTH 4; Flags: Precursor &gt;gi|18377622|gb|AAL66961.1| unknown protein [Arabidopsis thaliana] &gt;gi|22136694|gb|A…	-//-	-//-	-//-	-//-	-//-	-//-
BnaA01g04150D	2	1	0	0	0	3	0	3	1	1	0.192139	0.105607	0	0	0	0.277686	0	0.310213	0.100471	0.0881734	AT4G32800.1	-//-	gi|15233928|ref|NP_195006.1|	ethylene-responsive transcription factor ERF043 [Arabidopsis thaliana] &gt;gi|75264505|sp|Q9M080.1|ERF43_ARATH RecName: Full=Ethylene-responsive transcription factor ERF043 &gt;gi|7270227|emb|CAB79997.1| transcription factor TINY homolog [Arabidopsis thaliana] &gt;gi|21618174|gb|AAM67224.1| transcription factor TINY homolog [Arabidopsis thaliana] &gt;gi|27754586|gb|AAO22740.1| putative transcript…	GO:0031323//GO:0044237//GO:0009889//GO:0019438//GO:0006351//GO:0006139//GO:0016070//GO:0010556//GO:0044238//GO:0065007//GO:0008150//GO:0032774//GO:0031326//GO:0006355//GO:0051252//GO:0008152//GO:0019219//GO:0051171//GO:0046483//GO:0090304//GO:0034645//GO:0034654//GO:0044271//GO:0019222//GO:0044249//GO:0050794//GO:0043170//GO:2000112//GO:0009987//GO:0006725//GO:0009059//GO:0060255//GO:0009058//GO:…	regulation of cellular metabolic process//cellular metabolic process//regulation of biosynthetic process//aromatic compound biosynthetic process//transcription, DNA-dependent//nucleobase-containing compound metabolic process//RNA metabolic process//regulation of macromolecule biosynthetic process//primary metabolic process//biological regulation//biological_process//RNA biosynthetic process//regu…	--	--	GO:0003674//GO:0001071//GO:0003700	molecular_function//nucleic acid binding transcription factor activity//sequence-specific DNA binding transcription factor activity
BnaA01g04160D	2	1	2	4	0	10	5	1	0	0	0.0893358	0.0491025	0.103095	0.19542	0	0.430371	0.233874	0.0480782	0	0	AT4G32780.1	-//-	gi|79494795|ref|NP_195004.2|	phosphoinositide binding protein [Arabidopsis thaliana] &gt;gi|332660717|gb|AEE86117.1| phosphoinositide binding protein [Arabidopsis thaliana]	GO:0045185//GO:0045184//GO:0051234//GO:0071702//GO:0065008//GO:0008150//GO:0008104//GO:0051220//GO:0051051//GO:0070727//GO:0051235//GO:0032879//GO:0065007//GO:0032880//GO:0006810//GO:0051179//GO:0034613//GO:0015031//GO:0050789//GO:0051224//GO:0070201//GO:0051049//GO:0051223//GO:0048519//GO:0009987//GO:0051651//GO:0051641//GO:0032507//GO:0033036//GO:0032065	maintenance of protein location//establishment of protein localization//establishment of localization//organic substance transport//regulation of biological quality//biological_process//protein localization//cytoplasmic sequestering of protein//negative regulation of transport//cellular macromolecule localization//maintenance of location//regulation of localization//biological regulation//regulat…	GO:0044444//GO:0044464//GO:0005623//GO:0005737//GO:0005938//GO:0005622//GO:0071944//GO:0005575//GO:0044424	cytoplasmic part//cell part//cell//cytoplasm//cell cortex//intracellular//cell periphery//cellular_component//intracellular part	GO:0032553//GO:0032549//GO:0001883//GO:0003676//GO:0016787//GO:0016817//GO:0005543//GO:0008289//GO:0017111//GO:0003824//GO:0016462//GO:0032555//GO:0003674//GO:0003724//GO:0005524//GO:0016818//GO:0035639//GO:0017076//GO:0032559//GO:0043168//GO:0097159//GO:0030554//GO:0003723//GO:0001882//GO:0043167//GO:0000166//GO:0032550//GO:0005515//GO:0005488//GO:0004386	ribonucleotide binding//ribonucleoside binding//purine nucleoside binding//nucleic acid binding//hydrolase activity//hydrolase activity, acting on acid anhydrides//phospholipid binding//lipid binding//nucleoside-triphosphatase activity//catalytic activity//pyrophosphatase activity//purine ribonucleotide binding//molecular_function//RNA helicase activity//ATP binding//hydrolase activity, acting on…
BnaA01g04170D	9	11	9	14	41	12	9	6	4	30	0.664327	0.892566	0.766646	1.13027	2.89823	0.85343	0.695662	0.476698	0.308785	2.03241	AT4G32605.1	-//-	gi|3063709|emb|CAA18600.1|	putative protein [Arabidopsis thaliana] &gt;gi|7270165|emb|CAB79978.1| putative protein [Arabidopsis thaliana]	GO:0033157//GO:0006893//GO:0045184//GO:0051050//GO:0006886//GO:0051234//GO:0048193//GO:0060627//GO:0071702//GO:0051649//GO:0008150//GO:0008104//GO:0090316//GO:0042996//GO:0048518//GO:0070727//GO:0042998//GO:0048522//GO:0032386//GO:0032879//GO:0051222//GO:0046907//GO:0065007//GO:0043001//GO:0032880//GO:0016482//GO:0006810//GO:0051179//GO:0034613//GO:0015031//GO:0050789//GO:0070201//GO:0006892//GO:…	regulation of intracellular protein transport//Golgi to plasma membrane transport//establishment of protein localization//positive regulation of transport//intracellular protein transport//establishment of localization//Golgi vesicle transport//regulation of vesicle-mediated transport//organic substance transport//establishment of localization in cell//biological_process//protein localization//po…	GO:0044444//GO:0005759//GO:0044464//GO:0005623//GO:0005737//GO:0043231//GO:0043229//GO:0005802//GO:0043227//GO:0044422//GO:0005622//GO:0043233//GO:0005575//GO:0043226//GO:0005739//GO:0070013//GO:0044446//GO:0044424//GO:0044429//GO:0031974	cytoplasmic part//mitochondrial matrix//cell part//cell//cytoplasm//intracellular membrane-bounded organelle//intracellular organelle//trans-Golgi network//membrane-bounded organelle//organelle part//intracellular//organelle lumen//cellular_component//organelle//mitochondrion//intracellular organelle lumen//intracellular organelle part//intracellular part//mitochondrial part//membrane-enclosed lu…	GO:0003674//GO:0071253//GO:0005515//GO:0005488	molecular_function//connexin binding//protein binding//binding
BnaA01g04180D	0	0	0	0	0	0	0	1	0	0	0	0	0	0	0	0	0	0.0695185	0	0	0	-//-	-	-	-//-	-//-	-//-	-//-	-//-	-//-
BnaA01g04190D	5	0	0	0	0	8	1	0	0	0	0.25835	0	0	0	0	0.398267	0.0541071	0	0	0	AT3G17710.1	-//-	gi|21593542|gb|AAM65509.1|	unknown [Arabidopsis thaliana]	--	--	--	--	GO:0003674//GO:0005488//GO:0005515	molecular_function//binding//protein binding
[truncated: 85,023 more rows]
