# Supplementary material for: Transcriptomic comparison between developing seeds of yellow- and black-seeded Brassica napus reveals that genes influence seed quality
Source: BMC Plant Biol. 2019 May 16;19:203. doi: 10.1186/s12870-019-1821-z (PMC6524335; doi:10.1186/s12870-019-1821-z)
Supplement: Supplementary file 2 — Table S2. DEGs identified with black or yellow seed development and between same developmental stages of two rapeseeds. (XLSX 11030 kb) [file 12870_2019_1821_MOESM2_ESM.xlsx]

## Sheet: DEGs
Additional file 2: Table S2. DEGs identified with black or yellow seed development, and between same developmental stages of two rapeseeds.
Gene_id	readcount_B4	readcount_B3	log2.Fold_change.	pvalue	qvalue	up-/down- regulated	Gene_id	readcount_B5	readcount_B3	log2.Fold_change.	pvalue	qvalue	up-/down- regulated	Gene_id	readcount_B6	readcount_B3	log2.Fold_change.	pvalue	qvalue	up-/down- regulated	Gene_id	readcount_BM	readcount_B3	log2.Fold_change.	pvalue	qvalue	up-/down- regulated	Gene_id	readcount_Y4	readcount_Y3	log2.Fold_change.	pvalue	qvalue	up-/down- regulated	Gene_id	readcount_Y5	readcount_Y3	log2.Fold_change.	pvalue	qvalue	up-/down- regulated	Gene_id	readcount_Y6	readcount_Y3	log2.Fold_change.	pvalue	qvalue	up-/down- regulated	Gene_id
BnaA01g00030D	---	---	---	---	---	---	BnaA01g00030D	---	---	---	---	---	---	BnaA01g00030D	---	---	---	---	---	---	BnaA01g00030D	75.7038	9.30716	3.024	1.1147e-07	7.7626e-07	up	BnaA01g00030D	---	---	---	---	---	---	BnaA01g00030D	---	---	---	---	---	---	BnaA01g00030D	---	---	---	---	---	---	BnaA01g00030D
BnaA01g00050D	---	---	---	---	---	---	BnaA01g00050D	---	---	---	---	---	---	BnaA01g00050D	---	---	---	---	---	---	BnaA01g00050D	1.15755	9.67455	-3.0631	0.00019112	0.00070259	down	BnaA01g00050D	---	---	---	---	---	---	BnaA01g00050D	---	---	---	---	---	---	BnaA01g00050D	---	---	---	---	---	---	BnaA01g00050D
BnaA01g00090D	---	---	---	---	---	---	BnaA01g00090D	---	---	---	---	---	---	BnaA01g00090D	---	---	---	---	---	---	BnaA01g00090D	42.212	4.57194	3.2068	2.8792e-05	0.00012847	up	BnaA01g00090D	---	---	---	---	---	---	BnaA01g00090D	---	---	---	---	---	---	BnaA01g00090D	---	---	---	---	---	---	BnaA01g00090D
BnaA01g00130D	---	---	---	---	---	---	BnaA01g00130D	---	---	---	---	---	---	BnaA01g00130D	5.44809	16.6494	-1.6116	0.00021204	0.0024304	down	BnaA01g00130D	0	15.5936	-4.9629	5.4912e-07	3.4092e-06	down	BnaA01g00130D	---	---	---	---	---	---	BnaA01g00130D	---	---	---	---	---	---	BnaA01g00130D	---	---	---	---	---	---	BnaA01g00130D
BnaA01g00170D	---	---	---	---	---	---	BnaA01g00170D	---	---	---	---	---	---	BnaA01g00170D	---	---	---	---	---	---	BnaA01g00170D	0	12.2054	-4.6095	9.3937e-06	4.646e-05	down	BnaA01g00170D	---	---	---	---	---	---	BnaA01g00170D	---	---	---	---	---	---	BnaA01g00170D	---	---	---	---	---	---	BnaA01g00170D
BnaA01g00190D	9.62158	30.8982	-1.6832	3.1667e-05	0.001611	down	BnaA01g00190D	7.32059	26.8426	-1.8745	8.7609e-07	2.6469e-05	down	BnaA01g00190D	12.1344	26.5431	-1.1292	4.8155e-05	0.00066411	down	BnaA01g00190D	---	---	---	---	---	---	BnaA01g00190D	20.9634	77.1678	-1.8801	2.6443e-11	4.881e-09	down	BnaA01g00190D	12.1986	66.6591	-2.4501	9.3823e-17	1.2504e-14	down	BnaA01g00190D	12.2834	63.4967	-2.37	3.2781e-17	2.937e-15	down	BnaA01g00190D
BnaA01g00210D	---	---	---	---	---	---	BnaA01g00210D	---	---	---	---	---	---	BnaA01g00210D	42.8418	101.552	-1.2451	1.431e-16	9.2654e-15	down	BnaA01g00210D	1626.36	95.1126	4.0959	4.6512e-213	1.7457e-210	up	BnaA01g00210D	---	---	---	---	---	---	BnaA01g00210D	---	---	---	---	---	---	BnaA01g00210D	---	---	---	---	---	---	BnaA01g00210D
BnaA01g00300D	---	---	---	---	---	---	BnaA01g00300D	---	---	---	---	---	---	BnaA01g00300D	---	---	---	---	---	---	BnaA01g00300D	0	7.34776	-3.8773	0.00069475	0.0021726	down	BnaA01g00300D	---	---	---	---	---	---	BnaA01g00300D	---	---	---	---	---	---	BnaA01g00300D	---	---	---	---	---	---	BnaA01g00300D
BnaA01g00390D	---	---	---	---	---	---	BnaA01g00390D	---	---	---	---	---	---	BnaA01g00390D	---	---	---	---	---	---	BnaA01g00390D	---	---	---	---	---	---	BnaA01g00390D	---	---	---	---	---	---	BnaA01g00390D	---	---	---	---	---	---	BnaA01g00390D	---	---	---	---	---	---	BnaA01g00390D
BnaA01g00420D	---	---	---	---	---	---	BnaA01g00420D	---	---	---	---	---	---	BnaA01g00420D	7.59431	22.1846	-1.5466	2.5844e-05	0.00038116	down	BnaA01g00420D	---	---	---	---	---	---	BnaA01g00420D	---	---	---	---	---	---	BnaA01g00420D	---	---	---	---	---	---	BnaA01g00420D	---	---	---	---	---	---	BnaA01g00420D
BnaA01g00430D	---	---	---	---	---	---	BnaA01g00430D	---	---	---	---	---	---	BnaA01g00430D	---	---	---	---	---	---	BnaA01g00430D	---	---	---	---	---	---	BnaA01g00430D	---	---	---	---	---	---	BnaA01g00430D	---	---	---	---	---	---	BnaA01g00430D	---	---	---	---	---	---	BnaA01g00430D
BnaA01g00450D	---	---	---	---	---	---	BnaA01g00450D	---	---	---	---	---	---	BnaA01g00450D	---	---	---	---	---	---	BnaA01g00450D	0	13.3076	-7.43	1.9595e-05	9.0641e-05	down	BnaA01g00450D	---	---	---	---	---	---	BnaA01g00450D	---	---	---	---	---	---	BnaA01g00450D	---	---	---	---	---	---	BnaA01g00450D
BnaA01g00570D	---	---	---	---	---	---	BnaA01g00570D	22.2201	1.41045	3.9776	0.00014692	0.0025354	up	BnaA01g00570D	---	---	---	---	---	---	BnaA01g00570D	---	---	---	---	---	---	BnaA01g00570D	---	---	---	---	---	---	BnaA01g00570D	22.2077	1.13425	4.2912	5.8654e-05	0.0014217	up	BnaA01g00570D	28.156	1.08044	4.7038	5.1594e-06	0.00011258	up	BnaA01g00570D
BnaA01g00580D	10.4056	35.5152	-1.7711	4.5751e-06	0.00028675	down	BnaA01g00580D	8.35408	30.8535	-1.8849	1.2673e-07	4.4664e-06	down	BnaA01g00580D	8.83251	30.5093	-1.7884	1.7829e-07	4.1044e-06	down	BnaA01g00580D	1.92925	28.5746	-3.8886	2.2185e-11	2.4534e-10	down	BnaA01g00580D	27.7979	78.8849	-1.5048	3.0241e-09	4.0079e-07	down	BnaA01g00580D	---	---	---	---	---	---	BnaA01g00580D	---	---	---	---	---	---	BnaA01g00580D
BnaA01g00600D	---	---	---	---	---	---	BnaA01g00600D	---	---	---	---	---	---	BnaA01g00600D	---	---	---	---	---	---	BnaA01g00600D	0	47.8012	-9.2748	7.6746e-13	9.8395e-12	down	BnaA01g00600D	---	---	---	---	---	---	BnaA01g00600D	---	---	---	---	---	---	BnaA01g00600D	---	---	---	---	---	---	BnaA01g00600D
BnaA01g00610D	---	---	---	---	---	---	BnaA01g00610D	---	---	---	---	---	---	BnaA01g00610D	---	---	---	---	---	---	BnaA01g00610D	1.46623	36.3714	-4.6326	2.0193e-14	2.9763e-13	down	BnaA01g00610D	---	---	---	---	---	---	BnaA01g00610D	---	---	---	---	---	---	BnaA01g00610D	---	---	---	---	---	---	BnaA01g00610D
BnaA01g00650D	---	---	---	---	---	---	BnaA01g00650D	---	---	---	---	---	---	BnaA01g00650D	---	---	---	---	---	---	BnaA01g00650D	6.63662	15.4303	-1.2172	0.00042142	0.0014072	down	BnaA01g00650D	---	---	---	---	---	---	BnaA01g00650D	---	---	---	---	---	---	BnaA01g00650D	---	---	---	---	---	---	BnaA01g00650D
BnaA01g00660D	---	---	---	---	---	---	BnaA01g00660D	---	---	---	---	---	---	BnaA01g00660D	---	---	---	---	---	---	BnaA01g00660D	8.10285	16.2059	-1	0.00072046	0.0022447	down	BnaA01g00660D	---	---	---	---	---	---	BnaA01g00660D	---	---	---	---	---	---	BnaA01g00660D	---	---	---	---	---	---	BnaA01g00660D
BnaA01g00670D	---	---	---	---	---	---	BnaA01g00670D	---	---	---	---	---	---	BnaA01g00670D	---	---	---	---	---	---	BnaA01g00670D	121.466	21.9616	2.4675	7.1934e-08	5.1565e-07	up	BnaA01g00670D	---	---	---	---	---	---	BnaA01g00670D	---	---	---	---	---	---	BnaA01g00670D	---	---	---	---	---	---	BnaA01g00670D
BnaA01g00690D	---	---	---	---	---	---	BnaA01g00690D	---	---	---	---	---	---	BnaA01g00690D	---	---	---	---	---	---	BnaA01g00690D	23.151	1.06134	4.4471	9.9833e-05	0.0003943	up	BnaA01g00690D	---	---	---	---	---	---	BnaA01g00690D	---	---	---	---	---	---	BnaA01g00690D	---	---	---	---	---	---	BnaA01g00690D
BnaA01g00710D	---	---	---	---	---	---	BnaA01g00710D	---	---	---	---	---	---	BnaA01g00710D	---	---	---	---	---	---	BnaA01g00710D	31.4854	4.08209	2.9473	0.00084359	0.002575	up	BnaA01g00710D	---	---	---	---	---	---	BnaA01g00710D	---	---	---	---	---	---	BnaA01g00710D	---	---	---	---	---	---	BnaA01g00710D
BnaA01g00730D	---	---	---	---	---	---	BnaA01g00730D	---	---	---	---	---	---	BnaA01g00730D	---	---	---	---	---	---	BnaA01g00730D	0	7.18447	-6.5407	0.001065	0.0031549	down	BnaA01g00730D	---	---	---	---	---	---	BnaA01g00730D	---	---	---	---	---	---	BnaA01g00730D	---	---	---	---	---	---	BnaA01g00730D
BnaA01g00780D	---	---	---	---	---	---	BnaA01g00780D	---	---	---	---	---	---	BnaA01g00780D	---	---	---	---	---	---	BnaA01g00780D	0	12.9402	-6.3896	9.9516e-06	4.8968e-05	down	BnaA01g00780D	---	---	---	---	---	---	BnaA01g00780D	---	---	---	---	---	---	BnaA01g00780D	---	---	---	---	---	---	BnaA01g00780D
BnaA01g00810D	---	---	---	---	---	---	BnaA01g00810D	---	---	---	---	---	---	BnaA01g00810D	2.14622	11.55	-2.428	0.00033344	0.0035802	down	BnaA01g00810D	0	10.8175	-4.4353	3.1129e-05	0.00013767	down	BnaA01g00810D	---	---	---	---	---	---	BnaA01g00810D	---	---	---	---	---	---	BnaA01g00810D	---	---	---	---	---	---	BnaA01g00810D
BnaA01g00820D	21.0249	0	5.2354	8.7895e-06	0.0005162	up	BnaA01g00820D	86.2968	0	7.4757	1.6456e-17	1.7506e-15	up	BnaA01g00820D	175.247	0	8.5138	1.74e-31	2.5057e-29	up	BnaA01g00820D	213.144	0	8.8908	1.0274e-35	4.3508e-34	up	BnaA01g00820D	---	---	---	---	---	---	BnaA01g00820D	47.465	1.13425	5.3871	2.3958e-10	1.7474e-08	up	BnaA01g00820D	43.1513	1.08044	5.3197	4.1902e-09	1.611e-07	up	BnaA01g00820D
BnaA01g00920D	---	---	---	---	---	---	BnaA01g00920D	---	---	---	---	---	---	BnaA01g00920D	---	---	---	---	---	---	BnaA01g00920D	6.01926	18.3286	-1.6064	2.3516e-05	0.000107	down	BnaA01g00920D	---	---	---	---	---	---	BnaA01g00920D	---	---	---	---	---	---	BnaA01g00920D	---	---	---	---	---	---	BnaA01g00920D
BnaA01g00930D	---	---	---	---	---	---	BnaA01g00930D	---	---	---	---	---	---	BnaA01g00930D	---	---	---	---	---	---	BnaA01g00930D	4.86171	14.2873	-1.5552	0.00022239	0.00080232	down	BnaA01g00930D	---	---	---	---	---	---	BnaA01g00930D	---	---	---	---	---	---	BnaA01g00930D	---	---	---	---	---	---	BnaA01g00930D
BnaA01g00990D	---	---	---	---	---	---	BnaA01g00990D	---	---	---	---	---	---	BnaA01g00990D	---	---	---	---	---	---	BnaA01g00990D	5.17039	14.818	-1.519	0.00019169	0.00070445	down	BnaA01g00990D	---	---	---	---	---	---	BnaA01g00990D	---	---	---	---	---	---	BnaA01g00990D	---	---	---	---	---	---	BnaA01g00990D
BnaA01g01000D	1.35415	14.8149	-3.4516	7.4297e-05	0.003331	down	BnaA01g01000D	---	---	---	---	---	---	BnaA01g01000D	---	---	---	---	---	---	BnaA01g01000D	---	---	---	---	---	---	BnaA01g01000D	---	---	---	---	---	---	BnaA01g01000D	---	---	---	---	---	---	BnaA01g01000D	---	---	---	---	---	---	BnaA01g01000D
BnaA01g01020D	---	---	---	---	---	---	BnaA01g01020D	---	---	---	---	---	---	BnaA01g01020D	---	---	---	---	---	---	BnaA01g01020D	4.32152	30.6973	-2.8285	7.0628e-11	7.4306e-10	down	BnaA01g01020D	---	---	---	---	---	---	BnaA01g01020D	---	---	---	---	---	---	BnaA01g01020D	---	---	---	---	---	---	BnaA01g01020D
BnaA01g01180D	---	---	---	---	---	---	BnaA01g01180D	---	---	---	---	---	---	BnaA01g01180D	10.4834	22.7076	-1.1151	0.00018348	0.0021534	down	BnaA01g01180D	---	---	---	---	---	---	BnaA01g01180D	---	---	---	---	---	---	BnaA01g01180D	---	---	---	---	---	---	BnaA01g01180D	---	---	---	---	---	---	BnaA01g01180D
BnaA01g01210D	10.1205	43.0749	-2.0896	3.9604e-08	3.9065e-06	down	BnaA01g01210D	9.30145	37.4209	-2.0083	2.5006e-09	1.1499e-07	down	BnaA01g01210D	5.61318	37.0034	-2.7208	2.7529e-11	1.0577e-09	down	BnaA01g01210D	---	---	---	---	---	---	BnaA01g01210D	12.026	43.0786	-1.8408	8.5755e-07	7.3137e-05	down	BnaA01g01210D	16.1866	37.2122	-1.201	3.5483e-06	0.00012083	down	BnaA01g01210D	11.3262	35.4468	-1.646	3.2925e-08	1.1007e-06	down	BnaA01g01210D
BnaA01g01310D	---	---	---	---	---	---	BnaA01g01310D	---	---	---	---	---	---	BnaA01g01310D	9.82307	22.7948	-1.2145	0.00010623	0.0013399	down	BnaA01g01310D	---	---	---	---	---	---	BnaA01g01310D	---	---	---	---	---	---	BnaA01g01310D	---	---	---	---	---	---	BnaA01g01310D	---	---	---	---	---	---	BnaA01g01310D
BnaA01g01330D	159.148	47.4889	1.7447	1.7624e-10	2.5086e-08	up	BnaA01g01330D	286.881	41.2556	2.7978	2.9958e-26	5.1698e-24	up	BnaA01g01330D	292.794	40.7953	2.8434	9.2687e-27	1.0735e-24	up	BnaA01g01330D	5.47907	38.2083	-2.8019	3.9906e-13	5.2757e-12	down	BnaA01g01330D	---	---	---	---	---	---	BnaA01g01330D	184.699	34.7256	2.4111	1.4753e-14	1.6823e-12	up	BnaA01g01330D	284.671	33.0781	3.1053	2.4178e-29	4.2498e-27	up	BnaA01g01330D
BnaA01g01340D	---	---	---	---	---	---	BnaA01g01340D	---	---	---	---	---	---	BnaA01g01340D	---	---	---	---	---	---	BnaA01g01340D	8.33437	21.5534	-1.3708	1.4142e-05	6.7377e-05	down	BnaA01g01340D	---	---	---	---	---	---	BnaA01g01340D	---	---	---	---	---	---	BnaA01g01340D	---	---	---	---	---	---	BnaA01g01340D
BnaA01g01400D	43.3328	5.37802	3.0103	3.2821e-07	2.6819e-05	up	BnaA01g01400D	45.1293	4.67211	3.2719	1.8144e-06	5.1121e-05	up	BnaA01g01400D	51.3441	4.61998	3.4742	1.4721e-07	3.438e-06	up	BnaA01g01400D	---	---	---	---	---	---	BnaA01g01400D	---	---	---	---	---	---	BnaA01g01400D	38.7852	4.75513	3.028	1.7381e-05	0.00048948	up	BnaA01g01400D	43.3906	4.52954	3.2599	5.0212e-06	0.00010989	up	BnaA01g01400D
BnaA01g01430D	---	---	---	---	---	---	BnaA01g01430D	---	---	---	---	---	---	BnaA01g01430D	8.83251	36.3932	-2.0428	2.0486e-09	6.1895e-08	down	BnaA01g01430D	0	34.0854	-5.2019	1.4698e-13	2.0273e-12	down	BnaA01g01430D	---	---	---	---	---	---	BnaA01g01430D	18.0633	37.2558	-1.0444	1.2412e-05	0.00036393	down	BnaA01g01430D	11.8048	35.4884	-1.588	4.9535e-08	1.6136e-06	down	BnaA01g01430D
BnaA01g01470D	---	---	---	---	---	---	BnaA01g01470D	---	---	---	---	---	---	BnaA01g01470D	---	---	---	---	---	---	BnaA01g01470D	---	---	---	---	---	---	BnaA01g01470D	---	---	---	---	---	---	BnaA01g01470D	---	---	---	---	---	---	BnaA01g01470D	---	---	---	---	---	---	BnaA01g01470D
BnaA01g01550D	---	---	---	---	---	---	BnaA01g01550D	---	---	---	---	---	---	BnaA01g01550D	---	---	---	---	---	---	BnaA01g01550D	---	---	---	---	---	---	BnaA01g01550D	6.04588	28.4329	-2.2335	9.2558e-06	0.00058582	down	BnaA01g01550D	---	---	---	---	---	---	BnaA01g01550D	9.97026	23.3957	-1.2305	6.0236e-05	0.0010013	down	BnaA01g01550D
BnaA01g01560D	---	---	---	---	---	---	BnaA01g01560D	---	---	---	---	---	---	BnaA01g01560D	---	---	---	---	---	---	BnaA01g01560D	158.584	34.9835	2.1805	1.7947e-07	1.2089e-06	up	BnaA01g01560D	---	---	---	---	---	---	BnaA01g01560D	---	---	---	---	---	---	BnaA01g01560D	---	---	---	---	---	---	BnaA01g01560D
BnaA01g01570D	11.2608	32.7755	-1.5413	4.3808e-05	0.0021289	down	BnaA01g01570D	---	---	---	---	---	---	BnaA01g01570D	4.87026	28.1557	-2.5314	1.3553e-08	3.7e-07	down	BnaA01g01570D	391.175	26.3703	3.8908	1.7879e-49	1.1548e-47	up	BnaA01g01570D	13.3404	38.7859	-1.5397	2.4975e-05	0.0013746	down	BnaA01g01570D	---	---	---	---	---	---	BnaA01g01570D	7.41788	31.9146	-2.1051	9.3424e-09	3.4083e-07	down	BnaA01g01570D
BnaA01g01660D	---	---	---	---	---	---	BnaA01g01660D	---	---	---	---	---	---	BnaA01g01660D	---	---	---	---	---	---	BnaA01g01660D	1.08038	8.49074	-2.9744	0.00051839	0.0016875	down	BnaA01g01660D	---	---	---	---	---	---	BnaA01g01660D	---	---	---	---	---	---	BnaA01g01660D	---	---	---	---	---	---	BnaA01g01660D
BnaA01g01690D	---	---	---	---	---	---	BnaA01g01690D	---	---	---	---	---	---	BnaA01g01690D	---	---	---	---	---	---	BnaA01g01690D	7.40832	17.4305	-1.2344	0.00016594	0.00061972	down	BnaA01g01690D	---	---	---	---	---	---	BnaA01g01690D	---	---	---	---	---	---	BnaA01g01690D	---	---	---	---	---	---	BnaA01g01690D
BnaA01g01700D	---	---	---	---	---	---	BnaA01g01700D	---	---	---	---	---	---	BnaA01g01700D	---	---	---	---	---	---	BnaA01g01700D	1837.11	132.382	3.7947	5.9518e-218	2.3067e-215	up	BnaA01g01700D	---	---	---	---	---	---	BnaA01g01700D	---	---	---	---	---	---	BnaA01g01700D	---	---	---	---	---	---	BnaA01g01700D
BnaA01g01740D	---	---	---	---	---	---	BnaA01g01740D	---	---	---	---	---	---	BnaA01g01740D	---	---	---	---	---	---	BnaA01g01740D	0	10.7767	-4.5407	3.1634e-05	0.00013964	down	BnaA01g01740D	---	---	---	---	---	---	BnaA01g01740D	---	---	---	---	---	---	BnaA01g01740D	---	---	---	---	---	---	BnaA01g01740D
BnaA01g01750D	---	---	---	---	---	---	BnaA01g01750D	---	---	---	---	---	---	BnaA01g01750D	---	---	---	---	---	---	BnaA01g01750D	65.6717	12.1238	2.4374	9.5945e-05	0.0003804	up	BnaA01g01750D	---	---	---	---	---	---	BnaA01g01750D	---	---	---	---	---	---	BnaA01g01750D	---	---	---	---	---	---	BnaA01g01750D
BnaA01g01780D	---	---	---	---	---	---	BnaA01g01780D	---	---	---	---	---	---	BnaA01g01780D	---	---	---	---	---	---	BnaA01g01780D	---	---	---	---	---	---	BnaA01g01780D	---	---	---	---	---	---	BnaA01g01780D	---	---	---	---	---	---	BnaA01g01780D	---	---	---	---	---	---	BnaA01g01780D
BnaA01g01800D	---	---	---	---	---	---	BnaA01g01800D	---	---	---	---	---	---	BnaA01g01800D	---	---	---	---	---	---	BnaA01g01800D	25.4661	64.2112	-1.3342	1.1334e-13	1.5835e-12	down	BnaA01g01800D	---	---	---	---	---	---	BnaA01g01800D	---	---	---	---	---	---	BnaA01g01800D	---	---	---	---	---	---	BnaA01g01800D
BnaA01g01810D	---	---	---	---	---	---	BnaA01g01810D	11.6268	32.0436	-1.4626	1.1264e-06	3.3255e-05	down	BnaA01g01810D	12.9599	31.6861	-1.2898	2.8713e-06	5.311e-05	down	BnaA01g01810D	---	---	---	---	---	---	BnaA01g01810D	---	---	---	---	---	---	BnaA01g01810D	---	---	---	---	---	---	BnaA01g01810D	---	---	---	---	---	---	BnaA01g01810D
BnaA01g02090D	---	---	---	---	---	---	BnaA01g02090D	---	---	---	---	---	---	BnaA01g02090D	---	---	---	---	---	---	BnaA01g02090D	---	---	---	---	---	---	BnaA01g02090D	---	---	---	---	---	---	BnaA01g02090D	---	---	---	---	---	---	BnaA01g02090D	---	---	---	---	---	---	BnaA01g02090D
BnaA01g02100D	---	---	---	---	---	---	BnaA01g02100D	---	---	---	---	---	---	BnaA01g02100D	21.3796	70.738	-1.7262	4.4297e-15	2.5553e-13	down	BnaA01g02100D	---	---	---	---	---	---	BnaA01g02100D	---	---	---	---	---	---	BnaA01g02100D	---	---	---	---	---	---	BnaA01g02100D	---	---	---	---	---	---	BnaA01g02100D
BnaA01g02180D	---	---	---	---	---	---	BnaA01g02180D	---	---	---	---	---	---	BnaA01g02180D	---	---	---	---	---	---	BnaA01g02180D	62.8164	12.6545	2.3115	0.00036822	0.0012514	up	BnaA01g02180D	---	---	---	---	---	---	BnaA01g02180D	---	---	---	---	---	---	BnaA01g02180D	---	---	---	---	---	---	BnaA01g02180D
BnaA01g02220D	---	---	---	---	---	---	BnaA01g02220D	---	---	---	---	---	---	BnaA01g02220D	---	---	---	---	---	---	BnaA01g02220D	---	---	---	---	---	---	BnaA01g02220D	---	---	---	---	---	---	BnaA01g02220D	---	---	---	---	---	---	BnaA01g02220D	---	---	---	---	---	---	BnaA01g02220D
BnaA01g02250D	---	---	---	---	---	---	BnaA01g02250D	---	---	---	---	---	---	BnaA01g02250D	---	---	---	---	---	---	BnaA01g02250D	0	10.0419	-7.0238	0.00015243	0.00057439	down	BnaA01g02250D	---	---	---	---	---	---	BnaA01g02250D	---	---	---	---	---	---	BnaA01g02250D	---	---	---	---	---	---	BnaA01g02250D
BnaA01g02270D	---	---	---	---	---	---	BnaA01g02270D	---	---	---	---	---	---	BnaA01g02270D	6.02592	24.8869	-2.0461	7.0646e-07	1.4518e-05	down	BnaA01g02270D	9.64626	23.3087	-1.2728	1.0774e-05	5.2604e-05	down	BnaA01g02270D	9.66027	31.1095	-1.6872	6.855e-05	0.0032696	down	BnaA01g02270D	11.573	26.873	-1.2154	7.4919e-05	0.0017613	down	BnaA01g02270D	7.81669	25.5982	-1.7114	1.8853e-06	4.5384e-05	down	BnaA01g02270D
BnaA01g02340D	---	---	---	---	---	---	BnaA01g02340D	---	---	---	---	---	---	BnaA01g02340D	53.4903	128.313	-1.2623	9.8413e-21	8.5362e-19	down	BnaA01g02340D	13.5048	120.177	-3.1536	5.6388e-40	2.7693e-38	down	BnaA01g02340D	---	---	---	---	---	---	BnaA01g02340D	---	---	---	---	---	---	BnaA01g02340D	---	---	---	---	---	---	BnaA01g02340D
BnaA01g02380D	21.31	1.42061	3.907	4.1247e-05	0.0020282	up	BnaA01g02380D	---	---	---	---	---	---	BnaA01g02380D	---	---	---	---	---	---	BnaA01g02380D	---	---	---	---	---	---	BnaA01g02380D	---	---	---	---	---	---	BnaA01g02380D	---	---	---	---	---	---	BnaA01g02380D	33.5001	1.57911	4.407	1.3371e-06	3.3104e-05	up	BnaA01g02380D
BnaA01g02490D	---	---	---	---	---	---	BnaA01g02490D	---	---	---	---	---	---	BnaA01g02490D	---	---	---	---	---	---	BnaA01g02490D	---	---	---	---	---	---	BnaA01g02490D	---	---	---	---	---	---	BnaA01g02490D	---	---	---	---	---	---	BnaA01g02490D	---	---	---	---	---	---	BnaA01g02490D
BnaA01g02520D	---	---	---	---	---	---	BnaA01g02520D	---	---	---	---	---	---	BnaA01g02520D	---	---	---	---	---	---	BnaA01g02520D	2.70095	13.9607	-2.3698	2.8257e-05	0.0001263	down	BnaA01g02520D	---	---	---	---	---	---	BnaA01g02520D	---	---	---	---	---	---	BnaA01g02520D	8.13574	18.9493	-1.2198	0.00032022	0.0042184	down	BnaA01g02520D
BnaA01g02530D	---	---	---	---	---	---	BnaA01g02530D	---	---	---	---	---	---	BnaA01g02530D	---	---	---	---	---	---	BnaA01g02530D	0	27.7582	-5.4907	3.1463e-11	3.4264e-10	down	BnaA01g02530D	---	---	---	---	---	---	BnaA01g02530D	---	---	---	---	---	---	BnaA01g02530D	---	---	---	---	---	---	BnaA01g02530D
BnaA01g02550D	---	---	---	---	---	---	BnaA01g02550D	---	---	---	---	---	---	BnaA01g02550D	---	---	---	---	---	---	BnaA01g02550D	0	7.30694	-3.8693	0.00072139	0.0022456	down	BnaA01g02550D	---	---	---	---	---	---	BnaA01g02550D	---	---	---	---	---	---	BnaA01g02550D	---	---	---	---	---	---	BnaA01g02550D
BnaA01g02570D	---	---	---	---	---	---	BnaA01g02570D	---	---	---	---	---	---	BnaA01g02570D	---	---	---	---	---	---	BnaA01g02570D	0	11.9605	-7.276	4.4852e-05	0.00019147	down	BnaA01g02570D	---	---	---	---	---	---	BnaA01g02570D	---	---	---	---	---	---	BnaA01g02570D	---	---	---	---	---	---	BnaA01g02570D
BnaA01g02630D	---	---	---	---	---	---	BnaA01g02630D	---	---	---	---	---	---	BnaA01g02630D	11.3089	23.3178	-1.044	0.00022023	0.0025064	down	BnaA01g02630D	0	21.8392	-5.8227	5.0588e-09	4.2671e-08	down	BnaA01g02630D	---	---	---	---	---	---	BnaA01g02630D	---	---	---	---	---	---	BnaA01g02630D	---	---	---	---	---	---	BnaA01g02630D
BnaA01g02650D	---	---	---	---	---	---	BnaA01g02650D	---	---	---	---	---	---	BnaA01g02650D	---	---	---	---	---	---	BnaA01g02650D	---	---	---	---	---	---	BnaA01g02650D	---	---	---	---	---	---	BnaA01g02650D	---	---	---	---	---	---	BnaA01g02650D	---	---	---	---	---	---	BnaA01g02650D
BnaA01g02860D	75.1909	18.9753	1.9864	7.9446e-07	5.8883e-05	up	BnaA01g02860D	---	---	---	---	---	---	BnaA01g02860D	---	---	---	---	---	---	BnaA01g02860D	3.54982	15.267	-2.1046	2.4252e-05	0.00010996	down	BnaA01g02860D	---	---	---	---	---	---	BnaA01g02860D	---	---	---	---	---	---	BnaA01g02860D	---	---	---	---	---	---	BnaA01g02860D
BnaA01g02910D	---	---	---	---	---	---	BnaA01g02910D	---	---	---	---	---	---	BnaA01g02910D	---	---	---	---	---	---	BnaA01g02910D	1.31189	8.49074	-2.6942	0.00071003	0.0022147	down	BnaA01g02910D	---	---	---	---	---	---	BnaA01g02910D	---	---	---	---	---	---	BnaA01g02910D	---	---	---	---	---	---	BnaA01g02910D
BnaA01g02950D	---	---	---	---	---	---	BnaA01g02950D	---	---	---	---	---	---	BnaA01g02950D	---	---	---	---	---	---	BnaA01g02950D	4.93888	14.4914	-1.5529	0.00020197	0.00073774	down	BnaA01g02950D	---	---	---	---	---	---	BnaA01g02950D	---	---	---	---	---	---	BnaA01g02950D	---	---	---	---	---	---	BnaA01g02950D
BnaA01g03020D	---	---	---	---	---	---	BnaA01g03020D	---	---	---	---	---	---	BnaA01g03020D	---	---	---	---	---	---	BnaA01g03020D	17.2089	0	5.1051	0.00036886	0.0012534	up	BnaA01g03020D	---	---	---	---	---	---	BnaA01g03020D	---	---	---	---	---	---	BnaA01g03020D	---	---	---	---	---	---	BnaA01g03020D
BnaA01g03050D	---	---	---	---	---	---	BnaA01g03050D	---	---	---	---	---	---	BnaA01g03050D	---	---	---	---	---	---	BnaA01g03050D	254.584	77.7638	1.711	1.2687e-05	6.1097e-05	up	BnaA01g03050D	---	---	---	---	---	---	BnaA01g03050D	---	---	---	---	---	---	BnaA01g03050D	---	---	---	---	---	---	BnaA01g03050D
BnaA01g03060D	---	---	---	---	---	---	BnaA01g03060D	---	---	---	---	---	---	BnaA01g03060D	---	---	---	---	---	---	BnaA01g03060D	415.561	66.7829	2.6375	4.2495e-27	1.3233e-25	up	BnaA01g03060D	---	---	---	---	---	---	BnaA01g03060D	---	---	---	---	---	---	BnaA01g03060D	---	---	---	---	---	---	BnaA01g03060D
BnaA01g03120D	---	---	---	---	---	---	BnaA01g03120D	---	---	---	---	---	---	BnaA01g03120D	---	---	---	---	---	---	BnaA01g03120D	---	---	---	---	---	---	BnaA01g03120D	---	---	---	---	---	---	BnaA01g03120D	---	---	---	---	---	---	BnaA01g03120D	---	---	---	---	---	---	BnaA01g03120D
BnaA01g03240D	---	---	---	---	---	---	BnaA01g03240D	---	---	---	---	---	---	BnaA01g03240D	---	---	---	---	---	---	BnaA01g03240D	10.1864	26.656	-1.3878	1.2412e-06	7.2338e-06	down	BnaA01g03240D	---	---	---	---	---	---	BnaA01g03240D	---	---	---	---	---	---	BnaA01g03240D	---	---	---	---	---	---	BnaA01g03240D
BnaA01g03330D	---	---	---	---	---	---	BnaA01g03330D	---	---	---	---	---	---	BnaA01g03330D	---	---	---	---	---	---	BnaA01g03330D	0	10.7767	-5.5407	3.5806e-05	0.00015632	down	BnaA01g03330D	---	---	---	---	---	---	BnaA01g03330D	---	---	---	---	---	---	BnaA01g03330D	---	---	---	---	---	---	BnaA01g03330D
BnaA01g03470D	---	---	---	---	---	---	BnaA01g03470D	---	---	---	---	---	---	BnaA01g03470D	---	---	---	---	---	---	BnaA01g03470D	14.0449	0	5.6192	0.0009327	0.0028128	up	BnaA01g03470D	---	---	---	---	---	---	BnaA01g03470D	---	---	---	---	---	---	BnaA01g03470D	---	---	---	---	---	---	BnaA01g03470D
BnaA01g03540D	---	---	---	---	---	---	BnaA01g03540D	---	---	---	---	---	---	BnaA01g03540D	1.07311	9.45788	-3.1397	0.00045784	0.0046965	down	BnaA01g03540D	1.15755	8.85813	-2.9359	0.00040873	0.0013707	down	BnaA01g03540D	---	---	---	---	---	---	BnaA01g03540D	---	---	---	---	---	---	BnaA01g03540D	---	---	---	---	---	---	BnaA01g03540D
BnaA01g03590D	26.8692	59.2597	-1.1411	3.39e-06	0.00021848	down	BnaA01g03590D	15.5024	51.4813	-1.7316	4.0471e-11	2.3558e-09	down	BnaA01g03590D	14.3631	50.907	-1.8255	1.069e-11	4.2677e-10	down	BnaA01g03590D	1.62057	47.6788	-4.8788	1.9461e-18	3.8614e-17	down	BnaA01g03590D	---	---	---	---	---	---	BnaA01g03590D	20.4092	46.0245	-1.1732	3.3171e-07	1.4304e-05	down	BnaA01g03590D	16.9096	43.841	-1.3744	9.9178e-09	3.5985e-07	down	BnaA01g03590D
BnaA01g03620D	---	---	---	---	---	---	BnaA01g03620D	---	---	---	---	---	---	BnaA01g03620D	---	---	---	---	---	---	BnaA01g03620D	0	10.1644	-4.3455	5.5144e-05	0.00023066	down	BnaA01g03620D	---	---	---	---	---	---	BnaA01g03620D	---	---	---	---	---	---	BnaA01g03620D	---	---	---	---	---	---	BnaA01g03620D
BnaA01g03650D	---	---	---	---	---	---	BnaA01g03650D	---	---	---	---	---	---	BnaA01g03650D	---	---	---	---	---	---	BnaA01g03650D	0	8.98059	-6.8626	0.0003078	0.0010675	down	BnaA01g03650D	---	---	---	---	---	---	BnaA01g03650D	---	---	---	---	---	---	BnaA01g03650D	---	---	---	---	---	---	BnaA01g03650D
BnaA01g03680D	---	---	---	---	---	---	BnaA01g03680D	---	---	---	---	---	---	BnaA01g03680D	101.615	21.1386	2.2652	5.5124e-07	1.1527e-05	up	BnaA01g03680D	---	---	---	---	---	---	BnaA01g03680D	---	---	---	---	---	---	BnaA01g03680D	---	---	---	---	---	---	BnaA01g03680D	---	---	---	---	---	---	BnaA01g03680D
BnaA01g03730D	---	---	---	---	---	---	BnaA01g03730D	---	---	---	---	---	---	BnaA01g03730D	---	---	---	---	---	---	BnaA01g03730D	2.00642	9.1847	-2.1946	0.00090729	0.0027464	down	BnaA01g03730D	---	---	---	---	---	---	BnaA01g03730D	---	---	---	---	---	---	BnaA01g03730D	---	---	---	---	---	---	BnaA01g03730D
BnaA01g03800D	---	---	---	---	---	---	BnaA01g03800D	---	---	---	---	---	---	BnaA01g03800D	---	---	---	---	---	---	BnaA01g03800D	4.93888	27.35	-2.4693	3.0047e-09	2.611e-08	down	BnaA01g03800D	---	---	---	---	---	---	BnaA01g03800D	---	---	---	---	---	---	BnaA01g03800D	---	---	---	---	---	---	BnaA01g03800D
BnaA01g03840D	---	---	---	---	---	---	BnaA01g03840D	---	---	---	---	---	---	BnaA01g03840D	---	---	---	---	---	---	BnaA01g03840D	1.46623	10.6542	-2.8612	0.00011725	0.00045456	down	BnaA01g03840D	---	---	---	---	---	---	BnaA01g03840D	---	---	---	---	---	---	BnaA01g03840D	---	---	---	---	---	---	BnaA01g03840D
BnaA01g03860D	---	---	---	---	---	---	BnaA01g03860D	---	---	---	---	---	---	BnaA01g03860D	---	---	---	---	---	---	BnaA01g03860D	46.0705	122.626	-1.4123	1.2693e-25	3.6915e-24	down	BnaA01g03860D	---	---	---	---	---	---	BnaA01g03860D	---	---	---	---	---	---	BnaA01g03860D	---	---	---	---	---	---	BnaA01g03860D
BnaA01g04000D	---	---	---	---	---	---	BnaA01g04000D	---	---	---	---	---	---	BnaA01g04000D	---	---	---	---	---	---	BnaA01g04000D	6.25077	103.073	-4.0435	2.5825e-37	1.167e-35	down	BnaA01g04000D	84.8395	231.15	-1.446	3.6089e-23	1.7082e-20	down	BnaA01g04000D	---	---	---	---	---	---	BnaA01g04000D	---	---	---	---	---	---	BnaA01g04000D
BnaA01g04030D	---	---	---	---	---	---	BnaA01g04030D	---	---	---	---	---	---	BnaA01g04030D	---	---	---	---	---	---	BnaA01g04030D	84.3469	17.5938	2.2613	6.1676e-05	0.00025556	up	BnaA01g04030D	---	---	---	---	---	---	BnaA01g04030D	---	---	---	---	---	---	BnaA01g04030D	---	---	---	---	---	---	BnaA01g04030D
BnaA01g04110D	---	---	---	---	---	---	BnaA01g04110D	---	---	---	---	---	---	BnaA01g04110D	---	---	---	---	---	---	BnaA01g04110D	7.94851	27.7582	-1.8042	6.2029e-08	4.4916e-07	down	BnaA01g04110D	---	---	---	---	---	---	BnaA01g04110D	---	---	---	---	---	---	BnaA01g04110D	---	---	---	---	---	---	BnaA01g04110D
BnaA01g04120D	---	---	---	---	---	---	BnaA01g04120D	---	---	---	---	---	---	BnaA01g04120D	---	---	---	---	---	---	BnaA01g04120D	0	7.87843	-6.6737	0.00065364	0.0020601	down	BnaA01g04120D	---	---	---	---	---	---	BnaA01g04120D	---	---	---	---	---	---	BnaA01g04120D	---	---	---	---	---	---	BnaA01g04120D
BnaA01g04130D	---	---	---	---	---	---	BnaA01g04130D	---	---	---	---	---	---	BnaA01g04130D	---	---	---	---	---	---	BnaA01g04130D	---	---	---	---	---	---	BnaA01g04130D	---	---	---	---	---	---	BnaA01g04130D	---	---	---	---	---	---	BnaA01g04130D	---	---	---	---	---	---	BnaA01g04130D
BnaA01g04200D	---	---	---	---	---	---	BnaA01g04200D	---	---	---	---	---	---	BnaA01g04200D	---	---	---	---	---	---	BnaA01g04200D	---	---	---	---	---	---	BnaA01g04200D	---	---	---	---	---	---	BnaA01g04200D	---	---	---	---	---	---	BnaA01g04200D	---	---	---	---	---	---	BnaA01g04200D
BnaA01g04360D	---	---	---	---	---	---	BnaA01g04360D	---	---	---	---	---	---	BnaA01g04360D	---	---	---	---	---	---	BnaA01g04360D	---	---	---	---	---	---	BnaA01g04360D	---	---	---	---	---	---	BnaA01g04360D	---	---	---	---	---	---	BnaA01g04360D	---	---	---	---	---	---	BnaA01g04360D
BnaA01g04420D	---	---	---	---	---	---	BnaA01g04420D	---	---	---	---	---	---	BnaA01g04420D	---	---	---	---	---	---	BnaA01g04420D	118.225	12.2463	3.2711	1.0584e-12	1.3405e-11	up	BnaA01g04420D	---	---	---	---	---	---	BnaA01g04420D	---	---	---	---	---	---	BnaA01g04420D	---	---	---	---	---	---	BnaA01g04420D
BnaA01g04480D	---	---	---	---	---	---	BnaA01g04480D	---	---	---	---	---	---	BnaA01g04480D	---	---	---	---	---	---	BnaA01g04480D	---	---	---	---	---	---	BnaA01g04480D	---	---	---	---	---	---	BnaA01g04480D	---	---	---	---	---	---	BnaA01g04480D	---	---	---	---	---	---	BnaA01g04480D
BnaA01g04520D	---	---	---	---	---	---	BnaA01g04520D	---	---	---	---	---	---	BnaA01g04520D	---	---	---	---	---	---	BnaA01g04520D	80.797	17.1039	2.24	0.00010878	0.00042585	up	BnaA01g04520D	---	---	---	---	---	---	BnaA01g04520D	---	---	---	---	---	---	BnaA01g04520D	---	---	---	---	---	---	BnaA01g04520D
BnaA01g04590D	---	---	---	---	---	---	BnaA01g04590D	---	---	---	---	---	---	BnaA01g04590D	---	---	---	---	---	---	BnaA01g04590D	---	---	---	---	---	---	BnaA01g04590D	---	---	---	---	---	---	BnaA01g04590D	---	---	---	---	---	---	BnaA01g04590D	---	---	---	---	---	---	BnaA01g04590D
BnaA01g04600D	---	---	---	---	---	---	BnaA01g04600D	---	---	---	---	---	---	BnaA01g04600D	---	---	---	---	---	---	BnaA01g04600D	25.3889	142.057	-2.4842	8.8971e-42	4.6109e-40	down	BnaA01g04600D	---	---	---	---	---	---	BnaA01g04600D	---	---	---	---	---	---	BnaA01g04600D	---	---	---	---	---	---	BnaA01g04600D
BnaA01g04620D	---	---	---	---	---	---	BnaA01g04620D	---	---	---	---	---	---	BnaA01g04620D	---	---	---	---	---	---	BnaA01g04620D	---	---	---	---	---	---	BnaA01g04620D	---	---	---	---	---	---	BnaA01g04620D	---	---	---	---	---	---	BnaA01g04620D	---	---	---	---	---	---	BnaA01g04620D
BnaA01g04640D	---	---	---	---	---	---	BnaA01g04640D	---	---	---	---	---	---	BnaA01g04640D	---	---	---	---	---	---	BnaA01g04640D	0	7.02119	-4.1856	0.00083064	0.0025407	down	BnaA01g04640D	---	---	---	---	---	---	BnaA01g04640D	---	---	---	---	---	---	BnaA01g04640D	---	---	---	---	---	---	BnaA01g04640D
BnaA01g04660D	---	---	---	---	---	---	BnaA01g04660D	---	---	---	---	---	---	BnaA01g04660D	---	---	---	---	---	---	BnaA01g04660D	---	---	---	---	---	---	BnaA01g04660D	---	---	---	---	---	---	BnaA01g04660D	---	---	---	---	---	---	BnaA01g04660D	---	---	---	---	---	---	BnaA01g04660D
BnaA01g04700D	---	---	---	---	---	---	BnaA01g04700D	---	---	---	---	---	---	BnaA01g04700D	---	---	---	---	---	---	BnaA01g04700D	---	---	---	---	---	---	BnaA01g04700D	---	---	---	---	---	---	BnaA01g04700D	---	---	---	---	---	---	BnaA01g04700D	---	---	---	---	---	---	BnaA01g04700D
BnaA01g04730D	---	---	---	---	---	---	BnaA01g04730D	---	---	---	---	---	---	BnaA01g04730D	---	---	---	---	---	---	BnaA01g04730D	---	---	---	---	---	---	BnaA01g04730D	---	---	---	---	---	---	BnaA01g04730D	---	---	---	---	---	---	BnaA01g04730D	---	---	---	---	---	---	BnaA01g04730D
BnaA01g04740D	---	---	---	---	---	---	BnaA01g04740D	---	---	---	---	---	---	BnaA01g04740D	---	---	---	---	---	---	BnaA01g04740D	4.39869	36.4122	-3.0493	4.8368e-13	6.338e-12	down	BnaA01g04740D	---	---	---	---	---	---	BnaA01g04740D	---	---	---	---	---	---	BnaA01g04740D	---	---	---	---	---	---	BnaA01g04740D
BnaA01g04770D	---	---	---	---	---	---	BnaA01g04770D	---	---	---	---	---	---	BnaA01g04770D	---	---	---	---	---	---	BnaA01g04770D	---	---	---	---	---	---	BnaA01g04770D	---	---	---	---	---	---	BnaA01g04770D	---	---	---	---	---	---	BnaA01g04770D	---	---	---	---	---	---	BnaA01g04770D
BnaA01g04790D	---	---	---	---	---	---	BnaA01g04790D	---	---	---	---	---	---	BnaA01g04790D	---	---	---	---	---	---	BnaA01g04790D	---	---	---	---	---	---	BnaA01g04790D	---	---	---	---	---	---	BnaA01g04790D	---	---	---	---	---	---	BnaA01g04790D	---	---	---	---	---	---	BnaA01g04790D
BnaA01g04810D	137.41	756.474	-2.4608	1.7016e-136	2.4483e-133	down	BnaA01g04810D	7.57896	657.18	-6.4381	1.051e-199	1.0942e-196	down	BnaA01g04810D	3.05423	649.848	-7.7331	1.3416e-177	1.069e-174	down	BnaA01g04810D	0	608.639	-11.945	1.5205e-91	2.1178e-89	down	BnaA01g04810D	5.25729	39.796	-2.9202	2.8552e-09	3.8146e-07	down	BnaA01g04810D	16.4212	34.3766	-1.0659	2.2921e-05	0.00062456	down	BnaA01g04810D	2.9512	32.7457	-3.4719	1.6641e-11	8.8506e-10	down	BnaA01g04810D
BnaA01g04850D	---	---	---	---	---	---	BnaA01g04850D	---	---	---	---	---	---	BnaA01g04850D	---	---	---	---	---	---	BnaA01g04850D	11.0353	78.9476	-2.8388	1.2564e-25	3.6569e-24	down	BnaA01g04850D	---	---	---	---	---	---	BnaA01g04850D	---	---	---	---	---	---	BnaA01g04850D	---	---	---	---	---	---	BnaA01g04850D
BnaA01g04860D	---	---	---	---	---	---	BnaA01g04860D	---	---	---	---	---	---	BnaA01g04860D	---	---	---	---	---	---	BnaA01g04860D	51.4724	7.67432	2.7457	7.2906e-05	0.00029635	up	BnaA01g04860D	---	---	---	---	---	---	BnaA01g04860D	---	---	---	---	---	---	BnaA01g04860D	---	---	---	---	---	---	BnaA01g04860D
BnaA01g04910D	---	---	---	---	---	---	BnaA01g04910D	34.4498	71.7124	-1.0577	1.6706e-10	8.9986e-09	down	BnaA01g04910D	23.3608	70.9123	-1.6019	2.407e-14	1.2901e-12	down	BnaA01g04910D	7.33115	66.4156	-3.1794	6.5354e-23	1.6456e-21	down	BnaA01g04910D	---	---	---	---	---	---	BnaA01g04910D	55.2846	111.942	-1.0178	6.7176e-14	7.3124e-12	down	BnaA01g04910D	41.3965	106.631	-1.365	4.832e-19	4.909e-17	down	BnaA01g04910D
BnaA01g05020D	11.047	37.2402	-1.7532	3.0365e-06	0.00019938	down	BnaA01g05020D	2.41149	32.3521	-3.7459	2.4454e-11	1.4637e-09	down	BnaA01g05020D	0	31.9912	-5.5982	7.8599e-12	3.1954e-10	down	BnaA01g05020D	0	29.9625	-6.0159	9.8176e-12	1.1336e-10	down	BnaA01g05020D	---	---	---	---	---	---	BnaA01g05020D	5.39553	40.0478	-2.8919	9.7711e-12	8.2835e-10	down	BnaA01g05020D	1.51548	38.1479	-4.6538	4.3253e-14	3.0146e-12	down	BnaA01g05020D
BnaA01g05030D	---	---	---	---	---	---	BnaA01g05030D	44.268	0	8.3871	3.3118e-09	1.4863e-07	up	BnaA01g05030D	48.455	0	8.5336	8.6276e-10	2.7397e-08	up	BnaA01g05030D	103.948	0	9.7293	7.9453e-17	1.4214e-15	up	BnaA01g05030D	---	---	---	---	---	---	BnaA01g05030D	49.8891	0	6.4589	3.5651e-11	2.8612e-09	up	BnaA01g05030D	63.0121	0	6.8659	2.8837e-13	1.8486e-11	up	BnaA01g05030D
BnaA01g05040D	---	---	---	---	---	---	BnaA01g05040D	---	---	---	---	---	---	BnaA01g05040D	---	---	---	---	---	---	BnaA01g05040D	---	---	---	---	---	---	BnaA01g05040D	---	---	---	---	---	---	BnaA01g05040D	---	---	---	---	---	---	BnaA01g05040D	---	---	---	---	---	---	BnaA01g05040D
BnaA01g05100D	---	---	---	---	---	---	BnaA01g05100D	---	---	---	---	---	---	BnaA01g05100D	---	---	---	---	---	---	BnaA01g05100D	---	---	---	---	---	---	BnaA01g05100D	---	---	---	---	---	---	BnaA01g05100D	---	---	---	---	---	---	BnaA01g05100D	---	---	---	---	---	---	BnaA01g05100D
BnaA01g05110D	---	---	---	---	---	---	BnaA01g05110D	---	---	---	---	---	---	BnaA01g05110D	---	---	---	---	---	---	BnaA01g05110D	93.9159	12.5728	2.9011	1.3874e-08	1.1052e-07	up	BnaA01g05110D	---	---	---	---	---	---	BnaA01g05110D	---	---	---	---	---	---	BnaA01g05110D	---	---	---	---	---	---	BnaA01g05110D
BnaA01g05130D	---	---	---	---	---	---	BnaA01g05130D	---	---	---	---	---	---	BnaA01g05130D	---	---	---	---	---	---	BnaA01g05130D	209.825	32.0444	2.711	2.8127e-15	4.4611e-14	up	BnaA01g05130D	---	---	---	---	---	---	BnaA01g05130D	---	---	---	---	---	---	BnaA01g05130D	---	---	---	---	---	---	BnaA01g05130D
BnaA01g05140D	---	---	---	---	---	---	BnaA01g05140D	---	---	---	---	---	---	BnaA01g05140D	---	---	---	---	---	---	BnaA01g05140D	46.4564	5.87821	2.9824	4.0931e-05	0.00017636	up	BnaA01g05140D	---	---	---	---	---	---	BnaA01g05140D	---	---	---	---	---	---	BnaA01g05140D	---	---	---	---	---	---	BnaA01g05140D
BnaA01g05240D	---	---	---	---	---	---	BnaA01g05240D	---	---	---	---	---	---	BnaA01g05240D	---	---	---	---	---	---	BnaA01g05240D	---	---	---	---	---	---	BnaA01g05240D	---	---	---	---	---	---	BnaA01g05240D	---	---	---	---	---	---	BnaA01g05240D	---	---	---	---	---	---	BnaA01g05240D
BnaA01g05300D	---	---	---	---	---	---	BnaA01g05300D	---	---	---	---	---	---	BnaA01g05300D	---	---	---	---	---	---	BnaA01g05300D	5.32473	13.5934	-1.3521	0.00059991	0.0019131	down	BnaA01g05300D	---	---	---	---	---	---	BnaA01g05300D	---	---	---	---	---	---	BnaA01g05300D	---	---	---	---	---	---	BnaA01g05300D
BnaA01g05320D	69.3467	202.589	-1.5467	2.4519e-24	9.8952e-22	down	BnaA01g05320D	---	---	---	---	---	---	BnaA01g05320D	54.3984	174.034	-1.6777	4.7291e-34	7.3792e-32	down	BnaA01g05320D	10.4951	162.998	-3.9571	1.0195e-57	8.1506e-56	down	BnaA01g05320D	82.3423	219.736	-1.4161	1.3473e-21	5.7975e-19	down	BnaA01g05320D	---	---	---	---	---	---	BnaA01g05320D	67.718	180.808	-1.4168	4.9991e-32	9.7923e-30	down	BnaA01g05320D
BnaA01g05360D	---	---	---	---	---	---	BnaA01g05360D	---	---	---	---	---	---	BnaA01g05360D	---	---	---	---	---	---	BnaA01g05360D	37.659	0	8.2645	7.3733e-08	5.2705e-07	up	BnaA01g05360D	---	---	---	---	---	---	BnaA01g05360D	---	---	---	---	---	---	BnaA01g05360D	---	---	---	---	---	---	BnaA01g05360D
BnaA01g05380D	---	---	---	---	---	---	BnaA01g05380D	---	---	---	---	---	---	BnaA01g05380D	---	---	---	---	---	---	BnaA01g05380D	---	---	---	---	---	---	BnaA01g05380D	---	---	---	---	---	---	BnaA01g05380D	---	---	---	---	---	---	BnaA01g05380D	---	---	---	---	---	---	BnaA01g05380D
BnaA01g05390D	---	---	---	---	---	---	BnaA01g05390D	---	---	---	---	---	---	BnaA01g05390D	---	---	---	---	---	---	BnaA01g05390D	6.63662	15.0221	-1.1786	0.00057934	0.0018559	down	BnaA01g05390D	---	---	---	---	---	---	BnaA01g05390D	---	---	---	---	---	---	BnaA01g05390D	---	---	---	---	---	---	BnaA01g05390D
BnaA01g05410D	29.2924	71.1827	-1.281	5.4868e-08	5.3016e-06	down	BnaA01g05410D	---	---	---	---	---	---	BnaA01g05410D	24.3513	61.1494	-1.3283	4.7848e-11	1.7783e-09	down	BnaA01g05410D	---	---	---	---	---	---	BnaA01g05410D	---	---	---	---	---	---	BnaA01g05410D	---	---	---	---	---	---	BnaA01g05410D	---	---	---	---	---	---	BnaA01g05410D
BnaA01g05440D	---	---	---	---	---	---	BnaA01g05440D	---	---	---	---	---	---	BnaA01g05440D	---	---	---	---	---	---	BnaA01g05440D	---	---	---	---	---	---	BnaA01g05440D	---	---	---	---	---	---	BnaA01g05440D	1.25114	14.658	-3.5504	1.3442e-05	0.00039093	down	BnaA01g05440D	0	13.9626	-5.1297	4.8282e-06	0.00010628	down	BnaA01g05440D
BnaA01g05450D	---	---	---	---	---	---	BnaA01g05450D	---	---	---	---	---	---	BnaA01g05450D	29.7169	66.5103	-1.1623	7.6576e-11	2.7786e-09	down	BnaA01g05450D	3.54982	62.2927	-4.1332	2.6617e-23	6.8523e-22	down	BnaA01g05450D	---	---	---	---	---	---	BnaA01g05450D	---	---	---	---	---	---	BnaA01g05450D	---	---	---	---	---	---	BnaA01g05450D
BnaA01g05490D	---	---	---	---	---	---	BnaA01g05490D	---	---	---	---	---	---	BnaA01g05490D	4.20989	15.4726	-1.8779	0.00015213	0.0018271	down	BnaA01g05490D	1.5434	14.4914	-3.231	3.8587e-06	2.055e-05	down	BnaA01g05490D	---	---	---	---	---	---	BnaA01g05490D	---	---	---	---	---	---	BnaA01g05490D	---	---	---	---	---	---	BnaA01g05490D
BnaA01g05530D	---	---	---	---	---	---	BnaA01g05530D	---	---	---	---	---	---	BnaA01g05530D	---	---	---	---	---	---	BnaA01g05530D	105.337	22.3698	2.2354	1.0512e-05	5.1436e-05	up	BnaA01g05530D	---	---	---	---	---	---	BnaA01g05530D	---	---	---	---	---	---	BnaA01g05530D	---	---	---	---	---	---	BnaA01g05530D
BnaA01g05610D	---	---	---	---	---	---	BnaA01g05610D	---	---	---	---	---	---	BnaA01g05610D	---	---	---	---	---	---	BnaA01g05610D	---	---	---	---	---	---	BnaA01g05610D	14.2604	41.21	-1.531	1.4899e-05	0.00088785	down	BnaA01g05610D	---	---	---	---	---	---	BnaA01g05610D	---	---	---	---	---	---	BnaA01g05610D
BnaA01g05660D	---	---	---	---	---	---	BnaA01g05660D	---	---	---	---	---	---	BnaA01g05660D	0	9.67581	-4.5511	0.00016215	0.0019334	down	BnaA01g05660D	0	9.06223	-4.5538	0.00013541	0.00051687	down	BnaA01g05660D	---	---	---	---	---	---	BnaA01g05660D	---	---	---	---	---	---	BnaA01g05660D	---	---	---	---	---	---	BnaA01g05660D
BnaA01g05690D	---	---	---	---	---	---	BnaA01g05690D	---	---	---	---	---	---	BnaA01g05690D	---	---	---	---	---	---	BnaA01g05690D	---	---	---	---	---	---	BnaA01g05690D	---	---	---	---	---	---	BnaA01g05690D	---	---	---	---	---	---	BnaA01g05690D	---	---	---	---	---	---	BnaA01g05690D
BnaA01g05900D	---	---	---	---	---	---	BnaA01g05900D	---	---	---	---	---	---	BnaA01g05900D	---	---	---	---	---	---	BnaA01g05900D	2.85529	9.83783	-1.7847	0.0013242	0.0037999	down	BnaA01g05900D	---	---	---	---	---	---	BnaA01g05900D	---	---	---	---	---	---	BnaA01g05900D	---	---	---	---	---	---	BnaA01g05900D
BnaA01g05960D	---	---	---	---	---	---	BnaA01g05960D	72.603	2.73274	4.7316	1.0652e-13	8.2903e-12	up	BnaA01g05960D	49.7757	2.70225	4.2032	6.6075e-09	1.8715e-07	up	BnaA01g05960D	234.211	2.53089	6.532	2.1963e-43	1.1865e-41	up	BnaA01g05960D	---	---	---	---	---	---	BnaA01g05960D	76.5539	3.96988	4.2693	9.8202e-14	1.0461e-11	up	BnaA01g05960D	59.5025	3.78155	3.9759	1.0119e-09	4.2357e-08	up	BnaA01g05960D
BnaA01g05980D	---	---	---	---	---	---	BnaA01g05980D	---	---	---	---	---	---	BnaA01g05980D	---	---	---	---	---	---	BnaA01g05980D	23.7684	2.20433	3.4306	0.0008907	0.0027044	up	BnaA01g05980D	---	---	---	---	---	---	BnaA01g05980D	---	---	---	---	---	---	BnaA01g05980D	---	---	---	---	---	---	BnaA01g05980D
BnaA01g06180D	68.4202	145.562	-1.0891	1.325e-12	2.3637e-10	down	BnaA01g06180D	45.3876	126.455	-1.4783	2.6565e-22	3.7573e-20	down	BnaA01g06180D	41.7687	125.045	-1.5819	6.9013e-24	6.9552e-22	down	BnaA01g06180D	42.9065	117.115	-1.4487	5.9797e-25	1.6881e-23	down	BnaA01g06180D	---	---	---	---	---	---	BnaA01g06180D	---	---	---	---	---	---	BnaA01g06180D	---	---	---	---	---	---	BnaA01g06180D
BnaA01g06190D	---	---	---	---	---	---	BnaA01g06190D	---	---	---	---	---	---	BnaA01g06190D	---	---	---	---	---	---	BnaA01g06190D	0	31.8403	-7.6886	7.5754e-11	7.9418e-10	down	BnaA01g06190D	---	---	---	---	---	---	BnaA01g06190D	---	---	---	---	---	---	BnaA01g06190D	9.41193	23.2711	-1.306	4.2339e-05	0.00074055	down	BnaA01g06190D
BnaA01g06220D	---	---	---	---	---	---	BnaA01g06220D	8.26796	20.0989	-1.2815	0.00025795	0.0041208	down	BnaA01g06220D	6.35611	19.8746	-1.6447	4.5157e-05	0.00062833	down	BnaA01g06220D	4.09001	18.6143	-2.1862	2.3858e-06	1.3238e-05	down	BnaA01g06220D	---	---	---	---	---	---	BnaA01g06220D	---	---	---	---	---	---	BnaA01g06220D	5.42382	16.1651	-1.5755	0.00024339	0.0033201	down	BnaA01g06220D
BnaA01g06260D	7.48345	44.0389	-2.557	1.0513e-09	1.3355e-07	down	BnaA01g06260D	0	38.2584	-8.7951	1.3751e-10	7.5218e-09	down	BnaA01g06260D	0	37.8315	-6.2415	2.3974e-13	1.1481e-11	down	BnaA01g06260D	0	35.4325	-7.2579	2.055e-12	2.5353e-11	down	BnaA01g06260D	---	---	---	---	---	---	BnaA01g06260D	1.64212	25.128	-3.9357	6.0147e-09	3.5641e-07	down	BnaA01g06260D	0	23.9359	-7.2293	1.8213e-08	6.3361e-07	down	BnaA01g06260D
BnaA01g06330D	---	---	---	---	---	---	BnaA01g06330D	---	---	---	---	---	---	BnaA01g06330D	---	---	---	---	---	---	BnaA01g06330D	0	8.77649	-6.8295	0.0003532	0.0012062	down	BnaA01g06330D	---	---	---	---	---	---	BnaA01g06330D	---	---	---	---	---	---	BnaA01g06330D	---	---	---	---	---	---	BnaA01g06330D
BnaA01g06410D	---	---	---	---	---	---	BnaA01g06410D	---	---	---	---	---	---	BnaA01g06410D	---	---	---	---	---	---	BnaA01g06410D	---	---	---	---	---	---	BnaA01g06410D	---	---	---	---	---	---	BnaA01g06410D	---	---	---	---	---	---	BnaA01g06410D	---	---	---	---	---	---	BnaA01g06410D
BnaA01g06420D	---	---	---	---	---	---	BnaA01g06420D	---	---	---	---	---	---	BnaA01g06420D	---	---	---	---	---	---	BnaA01g06420D	---	---	---	---	---	---	BnaA01g06420D	---	---	---	---	---	---	BnaA01g06420D	---	---	---	---	---	---	BnaA01g06420D	---	---	---	---	---	---	BnaA01g06420D
BnaA01g06440D	---	---	---	---	---	---	BnaA01g06440D	---	---	---	---	---	---	BnaA01g06440D	---	---	---	---	---	---	BnaA01g06440D	---	---	---	---	---	---	BnaA01g06440D	---	---	---	---	---	---	BnaA01g06440D	---	---	---	---	---	---	BnaA01g06440D	---	---	---	---	---	---	BnaA01g06440D
BnaA01g06480D	---	---	---	---	---	---	BnaA01g06480D	---	---	---	---	---	---	BnaA01g06480D	---	---	---	---	---	---	BnaA01g06480D	---	---	---	---	---	---	BnaA01g06480D	---	---	---	---	---	---	BnaA01g06480D	---	---	---	---	---	---	BnaA01g06480D	---	---	---	---	---	---	BnaA01g06480D
BnaA01g06610D	---	---	---	---	---	---	BnaA01g06610D	---	---	---	---	---	---	BnaA01g06610D	---	---	---	---	---	---	BnaA01g06610D	5.47907	16.41	-1.5826	6.8719e-05	0.00028098	down	BnaA01g06610D	---	---	---	---	---	---	BnaA01g06610D	---	---	---	---	---	---	BnaA01g06610D	---	---	---	---	---	---	BnaA01g06610D
BnaA01g06620D	---	---	---	---	---	---	BnaA01g06620D	---	---	---	---	---	---	BnaA01g06620D	---	---	---	---	---	---	BnaA01g06620D	---	---	---	---	---	---	BnaA01g06620D	---	---	---	---	---	---	BnaA01g06620D	3.988	20.8964	-2.3895	3.9852e-06	0.00013398	down	BnaA01g06620D	1.59524	19.9051	-3.6413	1.1675e-07	3.5506e-06	down	BnaA01g06620D
BnaA01g06750D	---	---	---	---	---	---	BnaA01g06750D	---	---	---	---	---	---	BnaA01g06750D	---	---	---	---	---	---	BnaA01g06750D	0	8.04171	-4.0075	0.00036804	0.001251	down	BnaA01g06750D	---	---	---	---	---	---	BnaA01g06750D	---	---	---	---	---	---	BnaA01g06750D	---	---	---	---	---	---	BnaA01g06750D
BnaA01g06800D	---	---	---	---	---	---	BnaA01g06800D	---	---	---	---	---	---	BnaA01g06800D	---	---	---	---	---	---	BnaA01g06800D	76.1668	6.20477	3.6177	5.696e-10	5.4075e-09	up	BnaA01g06800D	---	---	---	---	---	---	BnaA01g06800D	---	---	---	---	---	---	BnaA01g06800D	---	---	---	---	---	---	BnaA01g06800D
BnaA01g06810D	---	---	---	---	---	---	BnaA01g06810D	---	---	---	---	---	---	BnaA01g06810D	---	---	---	---	---	---	BnaA01g06810D	0	11.3482	-3.6152	3.0075e-05	0.00013352	down	BnaA01g06810D	---	---	---	---	---	---	BnaA01g06810D	---	---	---	---	---	---	BnaA01g06810D	---	---	---	---	---	---	BnaA01g06810D
BnaA01g06820D	---	---	---	---	---	---	BnaA01g06820D	---	---	---	---	---	---	BnaA01g06820D	---	---	---	---	---	---	BnaA01g06820D	4.16718	135.403	-5.022	2.9358e-49	1.8793e-47	down	BnaA01g06820D	---	---	---	---	---	---	BnaA01g06820D	---	---	---	---	---	---	BnaA01g06820D	---	---	---	---	---	---	BnaA01g06820D
BnaA01g06890D	13.8978	39.7263	-1.5152	8.3067e-06	0.00049045	down	BnaA01g06890D	6.97609	34.5119	-2.3066	1.718e-09	8.0935e-08	down	BnaA01g06890D	4.54008	34.1268	-2.9101	6.9245e-11	2.5264e-09	down	BnaA01g06890D	0	31.9627	-6.3722	3.6956e-12	4.4546e-11	down	BnaA01g06890D	19.2548	48.1794	-1.3232	1.7826e-05	0.0010319	down	BnaA01g06890D	7.27223	41.6183	-2.5167	3.3397e-11	2.6904e-09	down	BnaA01g06890D	5.58335	39.6439	-2.8279	1.9142e-12	1.1205e-10	down	BnaA01g06890D
BnaA01g06940D	---	---	---	---	---	---	BnaA01g06940D	---	---	---	---	---	---	BnaA01g06940D	---	---	---	---	---	---	BnaA01g06940D	0	9.96029	-3.427	0.00010723	0.00042033	down	BnaA01g06940D	---	---	---	---	---	---	BnaA01g06940D	---	---	---	---	---	---	BnaA01g06940D	---	---	---	---	---	---	BnaA01g06940D
BnaA01g07090D	---	---	---	---	---	---	BnaA01g07090D	4.65073	18.997	-2.0302	1.9999e-05	0.00044146	down	BnaA01g07090D	6.5212	18.785	-1.5264	0.00011737	0.0014607	down	BnaA01g07090D	1.69774	17.5938	-3.3734	2.85e-07	1.8567e-06	down	BnaA01g07090D	---	---	---	---	---	---	BnaA01g07090D	---	---	---	---	---	---	BnaA01g07090D	---	---	---	---	---	---	BnaA01g07090D
BnaA01g07100D	---	---	---	---	---	---	BnaA01g07100D	---	---	---	---	---	---	BnaA01g07100D	---	---	---	---	---	---	BnaA01g07100D	46.0705	5.30671	3.118	2.0398e-05	9.4051e-05	up	BnaA01g07100D	---	---	---	---	---	---	BnaA01g07100D	---	---	---	---	---	---	BnaA01g07100D	---	---	---	---	---	---	BnaA01g07100D
BnaA01g07110D	---	---	---	---	---	---	BnaA01g07110D	---	---	---	---	---	---	BnaA01g07110D	---	---	---	---	---	---	BnaA01g07110D	---	---	---	---	---	---	BnaA01g07110D	---	---	---	---	---	---	BnaA01g07110D	---	---	---	---	---	---	BnaA01g07110D	---	---	---	---	---	---	BnaA01g07110D
BnaA01g07140D	---	---	---	---	---	---	BnaA01g07140D	---	---	---	---	---	---	BnaA01g07140D	---	---	---	---	---	---	BnaA01g07140D	124.938	30.8198	2.0193	3.7297e-05	0.00016219	up	BnaA01g07140D	---	---	---	---	---	---	BnaA01g07140D	---	---	---	---	---	---	BnaA01g07140D	---	---	---	---	---	---	BnaA01g07140D
BnaA01g07170D	---	---	---	---	---	---	BnaA01g07170D	---	---	---	---	---	---	BnaA01g07170D	---	---	---	---	---	---	BnaA01g07170D	---	---	---	---	---	---	BnaA01g07170D	---	---	---	---	---	---	BnaA01g07170D	---	---	---	---	---	---	BnaA01g07170D	---	---	---	---	---	---	BnaA01g07170D
BnaA01g07270D	---	---	---	---	---	---	BnaA01g07270D	---	---	---	---	---	---	BnaA01g07270D	9.08015	21.095	-1.2161	0.00019103	0.002228	down	BnaA01g07270D	2.77812	19.7573	-2.8302	1.6864e-07	1.1416e-06	down	BnaA01g07270D	---	---	---	---	---	---	BnaA01g07270D	---	---	---	---	---	---	BnaA01g07270D	---	---	---	---	---	---	BnaA01g07270D
BnaA01g07330D	---	---	---	---	---	---	BnaA01g07330D	---	---	---	---	---	---	BnaA01g07330D	---	---	---	---	---	---	BnaA01g07330D	0	11.389	-4.5096	1.8955e-05	8.7933e-05	down	BnaA01g07330D	---	---	---	---	---	---	BnaA01g07330D	---	---	---	---	---	---	BnaA01g07330D	---	---	---	---	---	---	BnaA01g07330D
BnaA01g07420D	---	---	---	---	---	---	BnaA01g07420D	---	---	---	---	---	---	BnaA01g07420D	---	---	---	---	---	---	BnaA01g07420D	39.2796	3.95962	3.3103	3.3604e-05	0.00014743	up	BnaA01g07420D	---	---	---	---	---	---	BnaA01g07420D	---	---	---	---	---	---	BnaA01g07420D	---	---	---	---	---	---	BnaA01g07420D
BnaA01g07470D	---	---	---	---	---	---	BnaA01g07470D	---	---	---	---	---	---	BnaA01g07470D	---	---	---	---	---	---	BnaA01g07470D	135.819	23.5128	2.5302	4.3133e-09	3.6669e-08	up	BnaA01g07470D	---	---	---	---	---	---	BnaA01g07470D	---	---	---	---	---	---	BnaA01g07470D	---	---	---	---	---	---	BnaA01g07470D
BnaA01g07480D	---	---	---	---	---	---	BnaA01g07480D	---	---	---	---	---	---	BnaA01g07480D	7.9245	18.9594	-1.2585	0.00033714	0.0036127	down	BnaA01g07480D	---	---	---	---	---	---	BnaA01g07480D	---	---	---	---	---	---	BnaA01g07480D	---	---	---	---	---	---	BnaA01g07480D	---	---	---	---	---	---	BnaA01g07480D
BnaA01g07620D	---	---	---	---	---	---	BnaA01g07620D	---	---	---	---	---	---	BnaA01g07620D	---	---	---	---	---	---	BnaA01g07620D	0	14.5731	-4.2391	1.4335e-06	8.2582e-06	down	BnaA01g07620D	---	---	---	---	---	---	BnaA01g07620D	---	---	---	---	---	---	BnaA01g07620D	---	---	---	---	---	---	BnaA01g07620D
BnaA01g07830D	21.0962	69.9143	-1.7286	2.1698e-10	3.0491e-08	down	BnaA01g07830D	12.4019	60.7374	-2.292	1.5661e-15	1.4414e-13	down	BnaA01g07830D	6.02592	60.0597	-3.3171	3.5617e-19	2.7587e-17	down	BnaA01g07830D	---	---	---	---	---	---	BnaA01g07830D	29.9665	98.2779	-1.7135	9.3793e-13	2.0114e-10	down	BnaA01g07830D	22.5987	84.8944	-1.9094	1.5435e-17	2.2265e-15	down	BnaA01g07830D	11.3262	80.8669	-2.8359	7.993e-24	1.0694e-21	down	BnaA01g07830D
BnaA01g07900D	---	---	---	---	---	---	BnaA01g07900D	37.4642	2.51236	3.8984	1.0914e-06	3.2341e-05	up	BnaA01g07900D	52.1696	2.48433	4.3923	1.3147e-09	4.0879e-08	up	BnaA01g07900D	---	---	---	---	---	---	BnaA01g07900D	---	---	---	---	---	---	BnaA01g07900D	---	---	---	---	---	---	BnaA01g07900D	45.1454	4.23866	3.4129	1.4502e-06	3.5582e-05	up	BnaA01g07900D
BnaA01g07910D	---	---	---	---	---	---	BnaA01g07910D	---	---	---	---	---	---	BnaA01g07910D	---	---	---	---	---	---	BnaA01g07910D	---	---	---	---	---	---	BnaA01g07910D	---	---	---	---	---	---	BnaA01g07910D	---	---	---	---	---	---	BnaA01g07910D	---	---	---	---	---	---	BnaA01g07910D
BnaA01g07950D	---	---	---	---	---	---	BnaA01g07950D	---	---	---	---	---	---	BnaA01g07950D	---	---	---	---	---	---	BnaA01g07950D	0	11.2257	-4.4887	2.1833e-05	9.9994e-05	down	BnaA01g07950D	---	---	---	---	---	---	BnaA01g07950D	---	---	---	---	---	---	BnaA01g07950D	---	---	---	---	---	---	BnaA01g07950D
BnaA01g07960D	21.8802	84.7292	-1.9532	9.5102e-14	1.8734e-11	down	BnaA01g07960D	1.37799	73.6077	-5.7392	8.3619e-25	1.3444e-22	down	BnaA01g07960D	1.56839	72.7865	-5.5363	5.1983e-25	5.5838e-23	down	BnaA01g07960D	0	68.1709	-6.3275	2.862e-24	7.8195e-23	down	BnaA01g07960D	20.7006	109.287	-2.4004	2.0548e-19	7.9167e-17	down	BnaA01g07960D	6.64667	94.4047	-3.8282	3.3109e-29	8.5096e-27	down	BnaA01g07960D	1.83453	89.926	-5.6153	8.5823e-31	1.6025e-28	down	BnaA01g07960D
BnaA01g08130D	---	---	---	---	---	---	BnaA01g08130D	---	---	---	---	---	---	BnaA01g08130D	---	---	---	---	---	---	BnaA01g08130D	4.70737	14.0424	-1.5768	0.00023533	0.00084389	down	BnaA01g08130D	---	---	---	---	---	---	BnaA01g08130D	---	---	---	---	---	---	BnaA01g08130D	---	---	---	---	---	---	BnaA01g08130D
BnaA01g08140D	---	---	---	---	---	---	BnaA01g08140D	---	---	---	---	---	---	BnaA01g08140D	7.42921	20.8335	-1.4876	5.9394e-05	0.00079908	down	BnaA01g08140D	---	---	---	---	---	---	BnaA01g08140D	---	---	---	---	---	---	BnaA01g08140D	---	---	---	---	---	---	BnaA01g08140D	---	---	---	---	---	---	BnaA01g08140D
BnaA01g08150D	---	---	---	---	---	---	BnaA01g08150D	16.0192	38.4347	-1.2626	5.0889e-07	1.6102e-05	down	BnaA01g08150D	11.1438	38.0059	-1.77	6.4818e-09	1.8367e-07	down	BnaA01g08150D	0	35.5958	-7.2645	1.8619e-12	2.3115e-11	down	BnaA01g08150D	---	---	---	---	---	---	BnaA01g08150D	---	---	---	---	---	---	BnaA01g08150D	---	---	---	---	---	---	BnaA01g08150D
BnaA01g08260D	---	---	---	---	---	---	BnaA01g08260D	---	---	---	---	---	---	BnaA01g08260D	---	---	---	---	---	---	BnaA01g08260D	0	10.4093	-4.3798	4.4473e-05	0.00019002	down	BnaA01g08260D	---	---	---	---	---	---	BnaA01g08260D	---	---	---	---	---	---	BnaA01g08260D	---	---	---	---	---	---	BnaA01g08260D
BnaA01g08270D	---	---	---	---	---	---	BnaA01g08270D	---	---	---	---	---	---	BnaA01g08270D	17.0872	70.8252	-2.0513	5.542e-17	3.6841e-15	down	BnaA01g08270D	22.3793	66.3339	-1.5676	1.4951e-15	2.422e-14	down	BnaA01g08270D	28.1265	67.0168	-1.2526	9.8767e-07	8.2639e-05	down	BnaA01g08270D	---	---	---	---	---	---	BnaA01g08270D	18.6643	55.1441	-1.5629	1.4184e-11	7.6136e-10	down	BnaA01g08270D
BnaA01g08350D	5558.78	142.822	5.2825	0	0	up	BnaA01g08350D	41339.9	124.075	8.3802	0	0	up	BnaA01g08350D	51116	122.691	8.7026	0	0	up	BnaA01g08350D	3272.01	114.911	4.8316	0	0	up	BnaA01g08350D	2993.43	1459.57	1.0363	3.2152e-68	4.02e-65	up	BnaA01g08350D	18487	1260.81	3.8741	0	0	up	BnaA01g08350D	37621.7	1200.99	4.9693	0	0	up	BnaA01g08350D
BnaA01g08440D	---	---	---	---	---	---	BnaA01g08440D	---	---	---	---	---	---	BnaA01g08440D	---	---	---	---	---	---	BnaA01g08440D	---	---	---	---	---	---	BnaA01g08440D	---	---	---	---	---	---	BnaA01g08440D	---	---	---	---	---	---	BnaA01g08440D	---	---	---	---	---	---	BnaA01g08440D
BnaA01g08490D	---	---	---	---	---	---	BnaA01g08490D	0	10.1817	-4.5634	0.00012272	0.0021693	down	BnaA01g08490D	0	10.0681	-4.3317	0.00012691	0.0015623	down	BnaA01g08490D	0	9.42962	-6.933	0.00022807	0.00082031	down	BnaA01g08490D	---	---	---	---	---	---	BnaA01g08490D	---	---	---	---	---	---	BnaA01g08490D	---	---	---	---	---	---	BnaA01g08490D
BnaA01g08550D	---	---	---	---	---	---	BnaA01g08550D	---	---	---	---	---	---	BnaA01g08550D	---	---	---	---	---	---	BnaA01g08550D	0	7.6335	-6.6282	0.00077552	0.0023915	down	BnaA01g08550D	---	---	---	---	---	---	BnaA01g08550D	---	---	---	---	---	---	BnaA01g08550D	---	---	---	---	---	---	BnaA01g08550D
BnaA01g08610D	---	---	---	---	---	---	BnaA01g08610D	---	---	---	---	---	---	BnaA01g08610D	---	---	---	---	---	---	BnaA01g08610D	0	6.28641	-5.3481	0.0015382	0.004326	down	BnaA01g08610D	---	---	---	---	---	---	BnaA01g08610D	---	---	---	---	---	---	BnaA01g08610D	---	---	---	---	---	---	BnaA01g08610D
BnaA01g08680D	---	---	---	---	---	---	BnaA01g08680D	72.6891	15.6912	2.2118	2.5828e-05	0.00055395	up	BnaA01g08680D	---	---	---	---	---	---	BnaA01g08680D	1.85208	14.5322	-2.972	5.6196e-06	2.9098e-05	down	BnaA01g08680D	---	---	---	---	---	---	BnaA01g08680D	75.4592	16.6648	2.1789	9.4425e-06	0.00028632	up	BnaA01g08680D	---	---	---	---	---	---	BnaA01g08680D
BnaA01g08710D	---	---	---	---	---	---	BnaA01g08710D	---	---	---	---	---	---	BnaA01g08710D	---	---	---	---	---	---	BnaA01g08710D	45.7618	3.5106	3.7044	1.0156e-06	6.0151e-06	up	BnaA01g08710D	---	---	---	---	---	---	BnaA01g08710D	---	---	---	---	---	---	BnaA01g08710D	---	---	---	---	---	---	BnaA01g08710D
BnaA01g08790D	---	---	---	---	---	---	BnaA01g08790D	---	---	---	---	---	---	BnaA01g08790D	---	---	---	---	---	---	BnaA01g08790D	0	9.06223	-4.1799	0.00014658	0.0005541	down	BnaA01g08790D	---	---	---	---	---	---	BnaA01g08790D	---	---	---	---	---	---	BnaA01g08790D	---	---	---	---	---	---	BnaA01g08790D
BnaA01g08800D	---	---	---	---	---	---	BnaA01g08800D	302.039	124.252	1.2815	0.00029351	0.0046092	up	BnaA01g08800D	---	---	---	---	---	---	BnaA01g08800D	10.1093	115.074	-3.5088	6.5302e-40	3.1948e-38	down	BnaA01g08800D	---	---	---	---	---	---	BnaA01g08800D	283.695	78.6996	1.8499	1.2981e-12	1.2028e-10	up	BnaA01g08800D	---	---	---	---	---	---	BnaA01g08800D
BnaA01g08850D	---	---	---	---	---	---	BnaA01g08850D	---	---	---	---	---	---	BnaA01g08850D	---	---	---	---	---	---	BnaA01g08850D	13.7363	97.1945	-2.8229	4.3829e-31	1.5849e-29	down	BnaA01g08850D	---	---	---	---	---	---	BnaA01g08850D	---	---	---	---	---	---	BnaA01g08850D	---	---	---	---	---	---	BnaA01g08850D
BnaA01g08890D	---	---	---	---	---	---	BnaA01g08890D	---	---	---	---	---	---	BnaA01g08890D	---	---	---	---	---	---	BnaA01g08890D	1.38906	16.7366	-3.5908	4.1464e-07	2.6315e-06	down	BnaA01g08890D	---	---	---	---	---	---	BnaA01g08890D	---	---	---	---	---	---	BnaA01g08890D	---	---	---	---	---	---	BnaA01g08890D
BnaA01g08900D	---	---	---	---	---	---	BnaA01g08900D	---	---	---	---	---	---	BnaA01g08900D	---	---	---	---	---	---	BnaA01g08900D	3.00963	26.0029	-3.111	8.3998e-10	7.7994e-09	down	BnaA01g08900D	---	---	---	---	---	---	BnaA01g08900D	---	---	---	---	---	---	BnaA01g08900D	---	---	---	---	---	---	BnaA01g08900D
BnaA01g08920D	---	---	---	---	---	---	BnaA01g08920D	---	---	---	---	---	---	BnaA01g08920D	---	---	---	---	---	---	BnaA01g08920D	17.8263	40.4535	-1.1823	1.5767e-08	1.2439e-07	down	BnaA01g08920D	---	---	---	---	---	---	BnaA01g08920D	---	---	---	---	---	---	BnaA01g08920D	---	---	---	---	---	---	BnaA01g08920D
BnaA01g08940D	---	---	---	---	---	---	BnaA01g08940D	---	---	---	---	---	---	BnaA01g08940D	---	---	---	---	---	---	BnaA01g08940D	46.6879	8.4091	2.473	0.00081242	0.0024907	up	BnaA01g08940D	---	---	---	---	---	---	BnaA01g08940D	---	---	---	---	---	---	BnaA01g08940D	---	---	---	---	---	---	BnaA01g08940D
BnaA01g08960D	---	---	---	---	---	---	BnaA01g08960D	---	---	---	---	---	---	BnaA01g08960D	---	---	---	---	---	---	BnaA01g08960D	20.0642	0	4.8536	0.00016202	0.00060699	up	BnaA01g08960D	---	---	---	---	---	---	BnaA01g08960D	---	---	---	---	---	---	BnaA01g08960D	---	---	---	---	---	---	BnaA01g08960D
BnaA01g09040D	---	---	---	---	---	---	BnaA01g09040D	---	---	---	---	---	---	BnaA01g09040D	---	---	---	---	---	---	BnaA01g09040D	0	7.51104	-3.4349	0.00076484	0.0023631	down	BnaA01g09040D	---	---	---	---	---	---	BnaA01g09040D	---	---	---	---	---	---	BnaA01g09040D	---	---	---	---	---	---	BnaA01g09040D
BnaA01g09270D	---	---	---	---	---	---	BnaA01g09270D	7.57896	27.107	-1.8386	9.35e-07	2.8075e-05	down	BnaA01g09270D	6.43865	26.8046	-2.0577	2.4999e-07	5.5935e-06	down	BnaA01g09270D	2.77812	25.1048	-3.1758	1.3839e-09	1.252e-08	down	BnaA01g09270D	---	---	---	---	---	---	BnaA01g09270D	---	---	---	---	---	---	BnaA01g09270D	10.1298	27.3435	-1.4326	4.2221e-06	9.4501e-05	down	BnaA01g09270D
BnaA01g09360D	---	---	---	---	---	---	BnaA01g09360D	---	---	---	---	---	---	BnaA01g09360D	---	---	---	---	---	---	BnaA01g09360D	2.00642	14.2873	-2.832	8.627e-06	4.308e-05	down	BnaA01g09360D	---	---	---	---	---	---	BnaA01g09360D	---	---	---	---	---	---	BnaA01g09360D	---	---	---	---	---	---	BnaA01g09360D
BnaA01g09490D	45.9698	6.54495	2.8122	4.7195e-07	3.7011e-05	up	BnaA01g09490D	49.78	5.68587	3.1301	1.2491e-06	3.6488e-05	up	BnaA01g09490D	37.4763	5.62243	2.7367	0.00021602	0.002467	up	BnaA01g09490D	---	---	---	---	---	---	BnaA01g09490D	---	---	---	---	---	---	BnaA01g09490D	---	---	---	---	---	---	BnaA01g09490D	---	---	---	---	---	---	BnaA01g09490D
BnaA01g09540D	---	---	---	---	---	---	BnaA01g09540D	---	---	---	---	---	---	BnaA01g09540D	---	---	---	---	---	---	BnaA01g09540D	---	---	---	---	---	---	BnaA01g09540D	---	---	---	---	---	---	BnaA01g09540D	---	---	---	---	---	---	BnaA01g09540D	---	---	---	---	---	---	BnaA01g09540D
BnaA01g09570D	---	---	---	---	---	---	BnaA01g09570D	6.20097	18.424	-1.571	0.00014505	0.0025052	down	BnaA01g09570D	3.54951	18.2184	-2.3597	8.0822e-06	0.00013468	down	BnaA01g09570D	1.5434	17.0631	-3.4667	3.7623e-07	2.4049e-06	down	BnaA01g09570D	---	---	---	---	---	---	BnaA01g09570D	---	---	---	---	---	---	BnaA01g09570D	---	---	---	---	---	---	BnaA01g09570D
BnaA01g09640D	64.5002	13.5973	2.246	4.0602e-07	3.2378e-05	up	BnaA01g09640D	---	---	---	---	---	---	BnaA01g09640D	---	---	---	---	---	---	BnaA01g09640D	0	10.94	-3.8254	3.6077e-05	0.00015737	down	BnaA01g09640D	77.4136	16.7668	2.207	9.4523e-09	1.1409e-06	up	BnaA01g09640D	---	---	---	---	---	---	BnaA01g09640D	---	---	---	---	---	---	BnaA01g09640D
BnaA01g09710D	---	---	---	---	---	---	BnaA01g09710D	---	---	---	---	---	---	BnaA01g09710D	---	---	---	---	---	---	BnaA01g09710D	123.549	13.9607	3.1456	2.012e-12	2.4885e-11	up	BnaA01g09710D	---	---	---	---	---	---	BnaA01g09710D	---	---	---	---	---	---	BnaA01g09710D	---	---	---	---	---	---	BnaA01g09710D
BnaA01g09720D	---	---	---	---	---	---	BnaA01g09720D	---	---	---	---	---	---	BnaA01g09720D	---	---	---	---	---	---	BnaA01g09720D	21.1446	0	6.0168	3.855e-05	0.00016703	up	BnaA01g09720D	---	---	---	---	---	---	BnaA01g09720D	---	---	---	---	---	---	BnaA01g09720D	---	---	---	---	---	---	BnaA01g09720D
BnaA01g09810D	---	---	---	---	---	---	BnaA01g09810D	---	---	---	---	---	---	BnaA01g09810D	---	---	---	---	---	---	BnaA01g09810D	36.9645	4.12291	3.1644	0.00010974	0.00042886	up	BnaA01g09810D	---	---	---	---	---	---	BnaA01g09810D	---	---	---	---	---	---	BnaA01g09810D	---	---	---	---	---	---	BnaA01g09810D
BnaA01g09820D	---	---	---	---	---	---	BnaA01g09820D	---	---	---	---	---	---	BnaA01g09820D	---	---	---	---	---	---	BnaA01g09820D	1.62057	14.3689	-3.1484	4.7828e-06	2.508e-05	down	BnaA01g09820D	---	---	---	---	---	---	BnaA01g09820D	---	---	---	---	---	---	BnaA01g09820D	---	---	---	---	---	---	BnaA01g09820D
BnaA01g09890D	---	---	---	---	---	---	BnaA01g09890D	---	---	---	---	---	---	BnaA01g09890D	---	---	---	---	---	---	BnaA01g09890D	5.55624	21.6351	-1.9612	8.9881e-07	5.3689e-06	down	BnaA01g09890D	---	---	---	---	---	---	BnaA01g09890D	---	---	---	---	---	---	BnaA01g09890D	---	---	---	---	---	---	BnaA01g09890D
BnaA01g09900D	---	---	---	---	---	---	BnaA01g09900D	44.268	4.27542	3.3721	1.3568e-06	3.9364e-05	up	BnaA01g09900D	39.705	4.22772	3.2314	1.1642e-05	0.00018578	up	BnaA01g09900D	---	---	---	---	---	---	BnaA01g09900D	---	---	---	---	---	---	BnaA01g09900D	---	---	---	---	---	---	BnaA01g09900D	---	---	---	---	---	---	BnaA01g09900D
BnaA01g09970D	---	---	---	---	---	---	BnaA01g09970D	---	---	---	---	---	---	BnaA01g09970D	---	---	---	---	---	---	BnaA01g09970D	107.961	22.0025	2.2948	3.759e-06	2.0097e-05	up	BnaA01g09970D	---	---	---	---	---	---	BnaA01g09970D	---	---	---	---	---	---	BnaA01g09970D	---	---	---	---	---	---	BnaA01g09970D
BnaA01g09990D	---	---	---	---	---	---	BnaA01g09990D	---	---	---	---	---	---	BnaA01g09990D	---	---	---	---	---	---	BnaA01g09990D	---	---	---	---	---	---	BnaA01g09990D	---	---	---	---	---	---	BnaA01g09990D	---	---	---	---	---	---	BnaA01g09990D	24.487	2.16088	3.5023	0.00030108	0.0040005	up	BnaA01g09990D
BnaA01g10000D	---	---	---	---	---	---	BnaA01g10000D	---	---	---	---	---	---	BnaA01g10000D	---	---	---	---	---	---	BnaA01g10000D	0	10.1644	-4.2339	5.6905e-05	0.00023744	down	BnaA01g10000D	---	---	---	---	---	---	BnaA01g10000D	---	---	---	---	---	---	BnaA01g10000D	---	---	---	---	---	---	BnaA01g10000D
BnaA01g10030D	---	---	---	---	---	---	BnaA01g10030D	12.0574	45.3988	-1.9127	1.1533e-10	6.3799e-09	down	BnaA01g10030D	10.2358	44.8923	-2.1328	1.3587e-11	5.3742e-10	down	BnaA01g10030D	0	42.0455	-7.5047	4.0968e-14	5.9019e-13	down	BnaA01g10030D	---	---	---	---	---	---	BnaA01g10030D	15.3264	52.2192	-1.7686	9.2993e-11	7.1025e-09	down	BnaA01g10030D	11.4857	49.7419	-2.1146	6.9569e-13	4.255e-11	down	BnaA01g10030D
BnaA01g10070D	---	---	---	---	---	---	BnaA01g10070D	---	---	---	---	---	---	BnaA01g10070D	---	---	---	---	---	---	BnaA01g10070D	0	7.75597	-5.6511	0.00046874	0.0015458	down	BnaA01g10070D	---	---	---	---	---	---	BnaA01g10070D	---	---	---	---	---	---	BnaA01g10070D	---	---	---	---	---	---	BnaA01g10070D
BnaA01g10100D	---	---	---	---	---	---	BnaA01g10100D	---	---	---	---	---	---	BnaA01g10100D	---	---	---	---	---	---	BnaA01g10100D	107.575	28.3297	1.925	0.00040624	0.0013635	up	BnaA01g10100D	---	---	---	---	---	---	BnaA01g10100D	---	---	---	---	---	---	BnaA01g10100D	---	---	---	---	---	---	BnaA01g10100D
BnaA01g10110D	---	---	---	---	---	---	BnaA01g10110D	---	---	---	---	---	---	BnaA01g10110D	---	---	---	---	---	---	BnaA01g10110D	8.33437	23.2271	-1.4787	3.719e-06	1.9892e-05	down	BnaA01g10110D	---	---	---	---	---	---	BnaA01g10110D	---	---	---	---	---	---	BnaA01g10110D	---	---	---	---	---	---	BnaA01g10110D
BnaA01g10170D	---	---	---	---	---	---	BnaA01g10170D	---	---	---	---	---	---	BnaA01g10170D	---	---	---	---	---	---	BnaA01g10170D	---	---	---	---	---	---	BnaA01g10170D	---	---	---	---	---	---	BnaA01g10170D	---	---	---	---	---	---	BnaA01g10170D	---	---	---	---	---	---	BnaA01g10170D
BnaA01g10220D	---	---	---	---	---	---	BnaA01g10220D	---	---	---	---	---	---	BnaA01g10220D	---	---	---	---	---	---	BnaA01g10220D	5.24756	12.1646	-1.213	0.0017647	0.0048769	down	BnaA01g10220D	---	---	---	---	---	---	BnaA01g10220D	---	---	---	---	---	---	BnaA01g10220D	---	---	---	---	---	---	BnaA01g10220D
BnaA01g10280D	14.1829	36.3777	-1.3589	5.9269e-05	0.0027684	down	BnaA01g10280D	---	---	---	---	---	---	BnaA01g10280D	9.65798	31.2502	-1.6941	2.2855e-07	5.1573e-06	down	BnaA01g10280D	---	---	---	---	---	---	BnaA01g10280D	---	---	---	---	---	---	BnaA01g10280D	---	---	---	---	---	---	BnaA01g10280D	---	---	---	---	---	---	BnaA01g10280D
BnaA01g10390D	---	---	---	---	---	---	BnaA01g10390D	6.80384	29.0464	-2.0939	9.5614e-08	3.452e-06	down	BnaA01g10390D	7.84195	28.7223	-1.8729	2.532e-07	5.6546e-06	down	BnaA01g10390D	0	26.901	-5.7496	8.0604e-11	8.4255e-10	down	BnaA01g10390D	---	---	---	---	---	---	BnaA01g10390D	9.38353	23.383	-1.3173	0.00013119	0.0028692	down	BnaA01g10390D	5.2643	22.2737	-2.081	1.7743e-06	4.2815e-05	down	BnaA01g10390D
BnaA01g10500D	---	---	---	---	---	---	BnaA01g10500D	---	---	---	---	---	---	BnaA01g10500D	---	---	---	---	---	---	BnaA01g10500D	1.85208	8.73567	-2.2378	0.001133	0.003331	down	BnaA01g10500D	---	---	---	---	---	---	BnaA01g10500D	---	---	---	---	---	---	BnaA01g10500D	---	---	---	---	---	---	BnaA01g10500D
BnaA01g10520D	---	---	---	---	---	---	BnaA01g10520D	76.6509	15.2945	2.3253	4.9338e-06	0.00012609	up	BnaA01g10520D	67.6058	15.1239	2.1603	0.00011186	0.0014006	up	BnaA01g10520D	824.485	14.1648	5.8631	1.8974e-144	4.4217e-142	up	BnaA01g10520D	---	---	---	---	---	---	BnaA01g10520D	143.099	26.3932	2.4388	7.7088e-12	6.6218e-10	up	BnaA01g10520D	107.28	25.1411	2.0933	4.6514e-06	0.00010277	up	BnaA01g10520D
BnaA01g10530D	---	---	---	---	---	---	BnaA01g10530D	---	---	---	---	---	---	BnaA01g10530D	---	---	---	---	---	---	BnaA01g10530D	0	20.2472	-5.7135	1.6653e-08	1.309e-07	down	BnaA01g10530D	---	---	---	---	---	---	BnaA01g10530D	---	---	---	---	---	---	BnaA01g10530D	---	---	---	---	---	---	BnaA01g10530D
BnaA01g10550D	---	---	---	---	---	---	BnaA01g10550D	---	---	---	---	---	---	BnaA01g10550D	23.856	48.5534	-1.0252	1.1962e-07	2.8323e-06	down	BnaA01g10550D	---	---	---	---	---	---	BnaA01g10550D	---	---	---	---	---	---	BnaA01g10550D	---	---	---	---	---	---	BnaA01g10550D	22.4132	58.0945	-1.3741	4.1735e-11	2.1182e-09	down	BnaA01g10550D
BnaA01g10630D	---	---	---	---	---	---	BnaA01g10630D	---	---	---	---	---	---	BnaA01g10630D	---	---	---	---	---	---	BnaA01g10630D	127.176	35.4325	1.8437	0.00036601	0.001245	up	BnaA01g10630D	---	---	---	---	---	---	BnaA01g10630D	---	---	---	---	---	---	BnaA01g10630D	---	---	---	---	---	---	BnaA01g10630D
BnaA01g10710D	24.731	101.929	-2.0432	6.5013e-17	1.7143e-14	down	BnaA01g10710D	0	88.5497	-7.6839	1.2939e-25	2.1911e-23	down	BnaA01g10710D	0	87.5617	-8.4659	1.946e-23	1.9255e-21	down	BnaA01g10710D	0	82.0091	-7.3577	1.9389e-26	5.8436e-25	down	BnaA01g10710D	28.1922	111.762	-1.9871	1.3685e-16	4.1409e-14	down	BnaA01g10710D	4.76996	96.5423	-4.3391	6.5926e-31	1.8484e-28	down	BnaA01g10710D	0	91.9622	-7.1711	1.895e-28	3.2176e-26	down	BnaA01g10710D
BnaA01g10720D	---	---	---	---	---	---	BnaA01g10720D	---	---	---	---	---	---	BnaA01g10720D	---	---	---	---	---	---	BnaA01g10720D	0	7.55186	-3.9168	0.00057586	0.0018453	down	BnaA01g10720D	---	---	---	---	---	---	BnaA01g10720D	0	13.3056	-4.4107	1.716e-05	0.00048387	down	BnaA01g10720D	0	12.6744	-7.312	4.5294e-05	0.0007851	down	BnaA01g10720D
BnaA01g10780D	---	---	---	---	---	---	BnaA01g10780D	---	---	---	---	---	---	BnaA01g10780D	12.4646	25.7586	-1.0472	0.00010114	0.0012825	down	BnaA01g10780D	2.23793	24.1251	-3.4303	1.6431e-09	1.4731e-08	down	BnaA01g10780D	---	---	---	---	---	---	BnaA01g10780D	---	---	---	---	---	---	BnaA01g10780D	11.8048	24.9333	-1.0787	8.232e-05	0.0013133	down	BnaA01g10780D
BnaA01g10800D	---	---	---	---	---	---	BnaA01g10800D	---	---	---	---	---	---	BnaA01g10800D	6.93393	18.4799	-1.4142	0.00020998	0.0024101	down	BnaA01g10800D	---	---	---	---	---	---	BnaA01g10800D	---	---	---	---	---	---	BnaA01g10800D	---	---	---	---	---	---	BnaA01g10800D	---	---	---	---	---	---	BnaA01g10800D
BnaA01g10840D	---	---	---	---	---	---	BnaA01g10840D	---	---	---	---	---	---	BnaA01g10840D	---	---	---	---	---	---	BnaA01g10840D	0	9.26634	-5.3229	0.0001196	0.0004626	down	BnaA01g10840D	---	---	---	---	---	---	BnaA01g10840D	---	---	---	---	---	---	BnaA01g10840D	---	---	---	---	---	---	BnaA01g10840D
BnaA01g10880D	---	---	---	---	---	---	BnaA01g10880D	23.1675	0	6.7159	8.0396e-06	0.00019629	up	BnaA01g10880D	68.9266	0	8.3051	1.5192e-13	7.4788e-12	up	BnaA01g10880D	1018.64	0	12.285	6.9778e-104	1.1258e-101	up	BnaA01g10880D	---	---	---	---	---	---	BnaA01g10880D	---	---	---	---	---	---	BnaA01g10880D	40.0406	0	6.3272	5.9245e-09	2.2306e-07	up	BnaA01g10880D
BnaA01g10890D	---	---	---	---	---	---	BnaA01g10890D	---	---	---	---	---	---	BnaA01g10890D	---	---	---	---	---	---	BnaA01g10890D	0	6.6538	-3.7342	0.0013223	0.0037961	down	BnaA01g10890D	---	---	---	---	---	---	BnaA01g10890D	1.64212	12.6949	-2.9506	0.0001145	0.0025537	down	BnaA01g10890D	0	12.0926	-3.6592	3.5719e-05	0.00063418	down	BnaA01g10890D
BnaA01g10910D	---	---	---	---	---	---	BnaA01g10910D	---	---	---	---	---	---	BnaA01g10910D	---	---	---	---	---	---	BnaA01g10910D	---	---	---	---	---	---	BnaA01g10910D	---	---	---	---	---	---	BnaA01g10910D	0	10.9935	-3.6759	0.00014593	0.0031442	down	BnaA01g10910D	1.35596	10.472	-2.9492	0.00025123	0.0034085	down	BnaA01g10910D
BnaA01g11060D	---	---	---	---	---	---	BnaA01g11060D	---	---	---	---	---	---	BnaA01g11060D	---	---	---	---	---	---	BnaA01g11060D	10.4951	25.5947	-1.2861	3.6866e-06	1.9745e-05	down	BnaA01g11060D	---	---	---	---	---	---	BnaA01g11060D	---	---	---	---	---	---	BnaA01g11060D	---	---	---	---	---	---	BnaA01g11060D
BnaA01g11090D	---	---	---	---	---	---	BnaA01g11090D	---	---	---	---	---	---	BnaA01g11090D	---	---	---	---	---	---	BnaA01g11090D	2.00642	16.2467	-3.0175	1.4525e-06	8.3584e-06	down	BnaA01g11090D	---	---	---	---	---	---	BnaA01g11090D	---	---	---	---	---	---	BnaA01g11090D	---	---	---	---	---	---	BnaA01g11090D
BnaA01g11190D	---	---	---	---	---	---	BnaA01g11190D	4.73685	20.76	-2.1318	5.6226e-06	0.00014226	down	BnaA01g11190D	4.70517	20.5284	-2.1253	4.9485e-06	8.665e-05	down	BnaA01g11190D	0	19.2266	-5.265	2.9262e-08	2.226e-07	down	BnaA01g11190D	---	---	---	---	---	---	BnaA01g11190D	10.1655	34.0712	-1.7449	1.9581e-07	8.8438e-06	down	BnaA01g11190D	8.53455	32.4548	-1.927	2.0369e-08	7.0207e-07	down	BnaA01g11190D
BnaA01g11220D	---	---	---	---	---	---	BnaA01g11220D	---	---	---	---	---	---	BnaA01g11220D	---	---	---	---	---	---	BnaA01g11220D	1.08038	19.5532	-4.1778	2.4488e-08	1.8822e-07	down	BnaA01g11220D	---	---	---	---	---	---	BnaA01g11220D	---	---	---	---	---	---	BnaA01g11220D	---	---	---	---	---	---	BnaA01g11220D
BnaA01g11270D	---	---	---	---	---	---	BnaA01g11270D	---	---	---	---	---	---	BnaA01g11270D	---	---	---	---	---	---	BnaA01g11270D	---	---	---	---	---	---	BnaA01g11270D	---	---	---	---	---	---	BnaA01g11270D	---	---	---	---	---	---	BnaA01g11270D	---	---	---	---	---	---	BnaA01g11270D
BnaA01g11310D	---	---	---	---	---	---	BnaA01g11310D	---	---	---	---	---	---	BnaA01g11310D	---	---	---	---	---	---	BnaA01g11310D	14.1993	33.4731	-1.2372	1.7624e-07	1.1891e-06	down	BnaA01g11310D	---	---	---	---	---	---	BnaA01g11310D	---	---	---	---	---	---	BnaA01g11310D	---	---	---	---	---	---	BnaA01g11310D
BnaA01g11330D	---	---	---	---	---	---	BnaA01g11330D	---	---	---	---	---	---	BnaA01g11330D	---	---	---	---	---	---	BnaA01g11330D	0	12.1646	-4.7155	9.6399e-06	4.7619e-05	down	BnaA01g11330D	---	---	---	---	---	---	BnaA01g11330D	---	---	---	---	---	---	BnaA01g11330D	---	---	---	---	---	---	BnaA01g11330D
BnaA01g11390D	---	---	---	---	---	---	BnaA01g11390D	---	---	---	---	---	---	BnaA01g11390D	---	---	---	---	---	---	BnaA01g11390D	---	---	---	---	---	---	BnaA01g11390D	---	---	---	---	---	---	BnaA01g11390D	---	---	---	---	---	---	BnaA01g11390D	---	---	---	---	---	---	BnaA01g11390D
BnaA01g11400D	---	---	---	---	---	---	BnaA01g11400D	---	---	---	---	---	---	BnaA01g11400D	---	---	---	---	---	---	BnaA01g11400D	1.62057	12.4095	-2.9369	2.8687e-05	0.00012803	down	BnaA01g11400D	---	---	---	---	---	---	BnaA01g11400D	---	---	---	---	---	---	BnaA01g11400D	---	---	---	---	---	---	BnaA01g11400D
BnaA01g11420D	---	---	---	---	---	---	BnaA01g11420D	---	---	---	---	---	---	BnaA01g11420D	---	---	---	---	---	---	BnaA01g11420D	33.106	70.1711	-1.0838	4.8742e-13	6.3823e-12	down	BnaA01g11420D	---	---	---	---	---	---	BnaA01g11420D	---	---	---	---	---	---	BnaA01g11420D	---	---	---	---	---	---	BnaA01g11420D
BnaA01g11480D	---	---	---	---	---	---	BnaA01g11480D	112.823	657.489	-2.5429	1.1255e-162	9.9276e-160	down	BnaA01g11480D	53.8205	650.153	-3.5946	3.1434e-197	2.8901e-194	down	BnaA01g11480D	0	608.925	-10.624	3.6712e-116	6.6784e-114	down	BnaA01g11480D	---	---	---	---	---	---	BnaA01g11480D	164.915	518.658	-1.6531	1.1178e-87	8.0443e-85	down	BnaA01g11480D	43.9489	494.053	-3.4908	4.1521e-151	3.5053e-148	down	BnaA01g11480D
BnaA01g11510D	---	---	---	---	---	---	BnaA01g11510D	---	---	---	---	---	---	BnaA01g11510D	---	---	---	---	---	---	BnaA01g11510D	54.9451	6.49052	3.0816	4.1744e-06	2.2119e-05	up	BnaA01g11510D	---	---	---	---	---	---	BnaA01g11510D	---	---	---	---	---	---	BnaA01g11510D	---	---	---	---	---	---	BnaA01g11510D
BnaA01g11650D	---	---	---	---	---	---	BnaA01g11650D	---	---	---	---	---	---	BnaA01g11650D	---	---	---	---	---	---	BnaA01g11650D	0	11.1441	-4.5891	2.3044e-05	0.00010499	down	BnaA01g11650D	---	---	---	---	---	---	BnaA01g11650D	---	---	---	---	---	---	BnaA01g11650D	---	---	---	---	---	---	BnaA01g11650D
BnaA01g11660D	---	---	---	---	---	---	BnaA01g11660D	---	---	---	---	---	---	BnaA01g11660D	---	---	---	---	---	---	BnaA01g11660D	---	---	---	---	---	---	BnaA01g11660D	---	---	---	---	---	---	BnaA01g11660D	---	---	---	---	---	---	BnaA01g11660D	---	---	---	---	---	---	BnaA01g11660D
BnaA01g11740D	---	---	---	---	---	---	BnaA01g11740D	---	---	---	---	---	---	BnaA01g11740D	---	---	---	---	---	---	BnaA01g11740D	---	---	---	---	---	---	BnaA01g11740D	---	---	---	---	---	---	BnaA01g11740D	---	---	---	---	---	---	BnaA01g11740D	---	---	---	---	---	---	BnaA01g11740D
BnaA01g11760D	---	---	---	---	---	---	BnaA01g11760D	---	---	---	---	---	---	BnaA01g11760D	27.4881	0	5.0528	3.3659e-06	6.1422e-05	up	BnaA01g11760D	---	---	---	---	---	---	BnaA01g11760D	---	---	---	---	---	---	BnaA01g11760D	---	---	---	---	---	---	BnaA01g11760D	---	---	---	---	---	---	BnaA01g11760D
BnaA01g11800D	---	---	---	---	---	---	BnaA01g11800D	---	---	---	---	---	---	BnaA01g11800D	---	---	---	---	---	---	BnaA01g11800D	6.9453	1299	-7.5471	0	0	down	BnaA01g11800D	---	---	---	---	---	---	BnaA01g11800D	---	---	---	---	---	---	BnaA01g11800D	---	---	---	---	---	---	BnaA01g11800D
BnaA01g11840D	49.961	7.30599	2.7737	1.9529e-07	1.6918e-05	up	BnaA01g11840D	---	---	---	---	---	---	BnaA01g11840D	52.4998	6.2762	3.0643	1.3378e-06	2.6171e-05	up	BnaA01g11840D	---	---	---	---	---	---	BnaA01g11840D	---	---	---	---	---	---	BnaA01g11840D	---	---	---	---	---	---	BnaA01g11840D	---	---	---	---	---	---	BnaA01g11840D
BnaA01g11860D	---	---	---	---	---	---	BnaA01g11860D	---	---	---	---	---	---	BnaA01g11860D	---	---	---	---	---	---	BnaA01g11860D	99.6265	14.2057	2.8101	1.5459e-08	1.221e-07	up	BnaA01g11860D	---	---	---	---	---	---	BnaA01g11860D	---	---	---	---	---	---	BnaA01g11860D	---	---	---	---	---	---	BnaA01g11860D
BnaA01g11870D	---	---	---	---	---	---	BnaA01g11870D	---	---	---	---	---	---	BnaA01g11870D	8.66742	20.7463	-1.2592	0.00017621	0.0020767	down	BnaA01g11870D	0	19.4307	-7.9761	5.7954e-07	3.5781e-06	down	BnaA01g11870D	---	---	---	---	---	---	BnaA01g11870D	---	---	---	---	---	---	BnaA01g11870D	---	---	---	---	---	---	BnaA01g11870D
BnaA01g11920D	---	---	---	---	---	---	BnaA01g11920D	7.49284	19.4818	-1.3785	0.00021066	0.0034721	down	BnaA01g11920D	---	---	---	---	---	---	BnaA01g11920D	0	18.0428	-4.2842	7.9724e-08	5.6715e-07	down	BnaA01g11920D	---	---	---	---	---	---	BnaA01g11920D	---	---	---	---	---	---	BnaA01g11920D	---	---	---	---	---	---	BnaA01g11920D
BnaA01g12100D	---	---	---	---	---	---	BnaA01g12100D	---	---	---	---	---	---	BnaA01g12100D	---	---	---	---	---	---	BnaA01g12100D	2.62378	15.7977	-2.59	4.901e-06	2.5653e-05	down	BnaA01g12100D	---	---	---	---	---	---	BnaA01g12100D	---	---	---	---	---	---	BnaA01g12100D	---	---	---	---	---	---	BnaA01g12100D
BnaA01g12150D	---	---	---	---	---	---	BnaA01g12150D	---	---	---	---	---	---	BnaA01g12150D	---	---	---	---	---	---	BnaA01g12150D	44.9901	3.63306	3.6304	1.7852e-06	1.0116e-05	up	BnaA01g12150D	---	---	---	---	---	---	BnaA01g12150D	---	---	---	---	---	---	BnaA01g12150D	---	---	---	---	---	---	BnaA01g12150D
BnaA01g12270D	---	---	---	---	---	---	BnaA01g12270D	---	---	---	---	---	---	BnaA01g12270D	---	---	---	---	---	---	BnaA01g12270D	1.69774	11.6339	-2.7767	6.4825e-05	0.0002668	down	BnaA01g12270D	---	---	---	---	---	---	BnaA01g12270D	---	---	---	---	---	---	BnaA01g12270D	---	---	---	---	---	---	BnaA01g12270D
BnaA01g12280D	---	---	---	---	---	---	BnaA01g12280D	---	---	---	---	---	---	BnaA01g12280D	23.4433	52.7811	-1.1708	6.118e-09	1.7394e-07	down	BnaA01g12280D	0	49.4341	-6.0013	2.133e-18	4.2275e-17	down	BnaA01g12280D	---	---	---	---	---	---	BnaA01g12280D	---	---	---	---	---	---	BnaA01g12280D	---	---	---	---	---	---	BnaA01g12280D
BnaA01g12320D	---	---	---	---	---	---	BnaA01g12320D	---	---	---	---	---	---	BnaA01g12320D	---	---	---	---	---	---	BnaA01g12320D	0	9.5929	-3.3728	0.00015053	0.00056789	down	BnaA01g12320D	---	---	---	---	---	---	BnaA01g12320D	---	---	---	---	---	---	BnaA01g12320D	---	---	---	---	---	---	BnaA01g12320D
BnaA01g12360D	---	---	---	---	---	---	BnaA01g12360D	6.63159	20.6278	-1.6372	4.3663e-05	0.00088279	down	BnaA01g12360D	---	---	---	---	---	---	BnaA01g12360D	164.912	19.1042	3.1097	8.8855e-16	1.4639e-14	up	BnaA01g12360D	---	---	---	---	---	---	BnaA01g12360D	---	---	---	---	---	---	BnaA01g12360D	---	---	---	---	---	---	BnaA01g12360D
BnaA01g12450D	---	---	---	---	---	---	BnaA01g12450D	---	---	---	---	---	---	BnaA01g12450D	---	---	---	---	---	---	BnaA01g12450D	2.00642	21.3901	-3.4142	1.4057e-08	1.1188e-07	down	BnaA01g12450D	---	---	---	---	---	---	BnaA01g12450D	---	---	---	---	---	---	BnaA01g12450D	---	---	---	---	---	---	BnaA01g12450D
BnaA01g12530D	---	---	---	---	---	---	BnaA01g12530D	---	---	---	---	---	---	BnaA01g12530D	---	---	---	---	---	---	BnaA01g12530D	0	141.485	-9.2554	4.9817e-35	2.0535e-33	down	BnaA01g12530D	---	---	---	---	---	---	BnaA01g12530D	---	---	---	---	---	---	BnaA01g12530D	---	---	---	---	---	---	BnaA01g12530D
BnaA01g12540D	---	---	---	---	---	---	BnaA01g12540D	---	---	---	---	---	---	BnaA01g12540D	---	---	---	---	---	---	BnaA01g12540D	3.54982	15.7977	-2.1539	1.5192e-05	7.1847e-05	down	BnaA01g12540D	86.5481	26.0593	1.7317	6.2938e-07	5.4733e-05	up	BnaA01g12540D	---	---	---	---	---	---	BnaA01g12540D	---	---	---	---	---	---	BnaA01g12540D
BnaA01g12570D	---	---	---	---	---	---	BnaA01g12570D	---	---	---	---	---	---	BnaA01g12570D	---	---	---	---	---	---	BnaA01g12570D	29.4018	3.75552	2.9688	0.0011585	0.003393	up	BnaA01g12570D	---	---	---	---	---	---	BnaA01g12570D	---	---	---	---	---	---	BnaA01g12570D	---	---	---	---	---	---	BnaA01g12570D
BnaA01g12870D	---	---	---	---	---	---	BnaA01g12870D	---	---	---	---	---	---	BnaA01g12870D	---	---	---	---	---	---	BnaA01g12870D	---	---	---	---	---	---	BnaA01g12870D	---	---	---	---	---	---	BnaA01g12870D	1.64212	14.309	-3.1233	3.1311e-05	0.00082327	down	BnaA01g12870D	1.43572	13.6302	-3.247	1.87e-05	0.00035437	down	BnaA01g12870D
BnaA01g12890D	48.1792	2.33386	4.3676	1.2727e-10	1.8432e-08	up	BnaA01g12890D	---	---	---	---	---	---	BnaA01g12890D	---	---	---	---	---	---	BnaA01g12890D	---	---	---	---	---	---	BnaA01g12890D	---	---	---	---	---	---	BnaA01g12890D	---	---	---	---	---	---	BnaA01g12890D	---	---	---	---	---	---	BnaA01g12890D
BnaA01g12900D	---	---	---	---	---	---	BnaA01g12900D	---	---	---	---	---	---	BnaA01g12900D	---	---	---	---	---	---	BnaA01g12900D	185.825	45.352	2.0347	3.5772e-07	2.2977e-06	up	BnaA01g12900D	---	---	---	---	---	---	BnaA01g12900D	---	---	---	---	---	---	BnaA01g12900D	---	---	---	---	---	---	BnaA01g12900D
BnaA01g13020D	---	---	---	---	---	---	BnaA01g13020D	20.8421	90.4009	-2.1168	3.3983e-21	4.5055e-19	down	BnaA01g13020D	12.2995	89.3923	-2.8616	8.129e-26	9.1146e-24	down	BnaA01g13020D	0	83.7236	-10.083	5.8508e-19	1.1955e-17	down	BnaA01g13020D	---	---	---	---	---	---	BnaA01g13020D	37.6123	112.64	-1.5824	1.0871e-19	1.787e-17	down	BnaA01g13020D	19.6215	107.296	-2.4511	1.4317e-28	2.4449e-26	down	BnaA01g13020D
BnaA01g13030D	---	---	---	---	---	---	BnaA01g13030D	---	---	---	---	---	---	BnaA01g13030D	---	---	---	---	---	---	BnaA01g13030D	0	7.51104	-5.6048	0.00056928	0.0018268	down	BnaA01g13030D	---	---	---	---	---	---	BnaA01g13030D	2.26769	12.9566	-2.5144	0.0002169	0.0044219	down	BnaA01g13030D	0	12.342	-4.1037	2.1392e-05	0.00039969	down	BnaA01g13030D
BnaA01g13040D	---	---	---	---	---	---	BnaA01g13040D	---	---	---	---	---	---	BnaA01g13040D	---	---	---	---	---	---	BnaA01g13040D	5.32473	15.716	-1.5615	0.00010546	0.00041424	down	BnaA01g13040D	---	---	---	---	---	---	BnaA01g13040D	---	---	---	---	---	---	BnaA01g13040D	---	---	---	---	---	---	BnaA01g13040D
BnaA01g13130D	---	---	---	---	---	---	BnaA01g13130D	---	---	---	---	---	---	BnaA01g13130D	11.8867	44.5	-1.9045	1.0643e-10	3.8157e-09	down	BnaA01g13130D	0	41.6781	-9.077	1.1069e-11	1.2727e-10	down	BnaA01g13130D	---	---	---	---	---	---	BnaA01g13130D	---	---	---	---	---	---	BnaA01g13130D	---	---	---	---	---	---	BnaA01g13130D
BnaA01g13170D	---	---	---	---	---	---	BnaA01g13170D	---	---	---	---	---	---	BnaA01g13170D	---	---	---	---	---	---	BnaA01g13170D	19.061	60.9864	-1.6779	4.9199e-15	7.6369e-14	down	BnaA01g13170D	---	---	---	---	---	---	BnaA01g13170D	---	---	---	---	---	---	BnaA01g13170D	---	---	---	---	---	---	BnaA01g13170D
BnaA01g13330D	---	---	---	---	---	---	BnaA01g13330D	---	---	---	---	---	---	BnaA01g13330D	---	---	---	---	---	---	BnaA01g13330D	1.31189	15.267	-3.5407	1.4108e-06	8.1368e-06	down	BnaA01g13330D	---	---	---	---	---	---	BnaA01g13330D	---	---	---	---	---	---	BnaA01g13330D	---	---	---	---	---	---	BnaA01g13330D
BnaA01g13350D	---	---	---	---	---	---	BnaA01g13350D	---	---	---	---	---	---	BnaA01g13350D	---	---	---	---	---	---	BnaA01g13350D	---	---	---	---	---	---	BnaA01g13350D	---	---	---	---	---	---	BnaA01g13350D	---	---	---	---	---	---	BnaA01g13350D	19.462	0	7.8714	7.0334e-05	0.0011457	up	BnaA01g13350D
BnaA01g13430D	---	---	---	---	---	---	BnaA01g13430D	1.03349	42.093	-5.348	5.2397e-15	4.6409e-13	down	BnaA01g13430D	0	41.6234	-6.978	7.9952e-14	4.0458e-12	down	BnaA01g13430D	0	38.9839	-6.2848	1.3802e-14	2.0634e-13	down	BnaA01g13430D	19.1891	50.755	-1.4033	5.0499e-06	0.00034895	down	BnaA01g13430D	6.56847	43.8432	-2.7387	2.4999e-12	2.2488e-10	down	BnaA01g13430D	1.43572	41.7632	-4.8624	2.5676e-15	1.9935e-13	down	BnaA01g13430D
BnaA01g13470D	---	---	---	---	---	---	BnaA01g13470D	---	---	---	---	---	---	BnaA01g13470D	---	---	---	---	---	---	BnaA01g13470D	17.8263	49.5974	-1.4763	1.4103e-11	1.6019e-10	down	BnaA01g13470D	---	---	---	---	---	---	BnaA01g13470D	---	---	---	---	---	---	BnaA01g13470D	---	---	---	---	---	---	BnaA01g13470D
BnaA01g13510D	---	---	---	---	---	---	BnaA01g13510D	---	---	---	---	---	---	BnaA01g13510D	---	---	---	---	---	---	BnaA01g13510D	0	8.89895	-4.2645	0.00016426	0.0006141	down	BnaA01g13510D	---	---	---	---	---	---	BnaA01g13510D	---	---	---	---	---	---	BnaA01g13510D	---	---	---	---	---	---	BnaA01g13510D
BnaA01g13540D	---	---	---	---	---	---	BnaA01g13540D	---	---	---	---	---	---	BnaA01g13540D	---	---	---	---	---	---	BnaA01g13540D	51.2409	4.20455	3.6073	3.9119e-07	2.4916e-06	up	BnaA01g13540D	---	---	---	---	---	---	BnaA01g13540D	---	---	---	---	---	---	BnaA01g13540D	---	---	---	---	---	---	BnaA01g13540D
BnaA01g13570D	---	---	---	---	---	---	BnaA01g13570D	---	---	---	---	---	---	BnaA01g13570D	---	---	---	---	---	---	BnaA01g13570D	19.8327	1.18381	4.0664	0.00061618	0.0019578	up	BnaA01g13570D	---	---	---	---	---	---	BnaA01g13570D	---	---	---	---	---	---	BnaA01g13570D	---	---	---	---	---	---	BnaA01g13570D
BnaA01g13620D	---	---	---	---	---	---	BnaA01g13620D	---	---	---	---	---	---	BnaA01g13620D	32.6885	0	9.5507	1.769e-06	3.3896e-05	up	BnaA01g13620D	---	---	---	---	---	---	BnaA01g13620D	---	---	---	---	---	---	BnaA01g13620D	---	---	---	---	---	---	BnaA01g13620D	---	---	---	---	---	---	BnaA01g13620D
BnaA01g13670D	---	---	---	---	---	---	BnaA01g13670D	78.0289	214.697	-1.4602	2.2918e-36	5.7984e-34	down	BnaA01g13670D	---	---	---	---	---	---	BnaA01g13670D	20.2186	198.838	-3.2978	3.6849e-66	3.6095e-64	down	BnaA01g13670D	---	---	---	---	---	---	BnaA01g13670D	101.811	239.851	-1.2362	9.4718e-33	2.8141e-30	down	BnaA01g13670D	---	---	---	---	---	---	BnaA01g13670D
BnaA01g13700D	---	---	---	---	---	---	BnaA01g13700D	---	---	---	---	---	---	BnaA01g13700D	---	---	---	---	---	---	BnaA01g13700D	190.764	31.8811	2.581	1.0467e-12	1.3267e-11	up	BnaA01g13700D	---	---	---	---	---	---	BnaA01g13700D	---	---	---	---	---	---	BnaA01g13700D	---	---	---	---	---	---	BnaA01g13700D
BnaA01g13780D	---	---	---	---	---	---	BnaA01g13780D	3.44498	35.5697	-3.3681	7.5055e-12	4.7474e-10	down	BnaA01g13780D	---	---	---	---	---	---	BnaA01g13780D	---	---	---	---	---	---	BnaA01g13780D	---	---	---	---	---	---	BnaA01g13780D	5.31733	31.9772	-2.5883	4.3856e-09	2.6448e-07	down	BnaA01g13780D	---	---	---	---	---	---	BnaA01g13780D
BnaA01g13930D	---	---	---	---	---	---	BnaA01g13930D	---	---	---	---	---	---	BnaA01g13930D	---	---	---	---	---	---	BnaA01g13930D	3.39548	22.2474	-2.7119	4.0206e-08	2.9965e-07	down	BnaA01g13930D	---	---	---	---	---	---	BnaA01g13930D	---	---	---	---	---	---	BnaA01g13930D	---	---	---	---	---	---	BnaA01g13930D
BnaA01g13990D	---	---	---	---	---	---	BnaA01g13990D	---	---	---	---	---	---	BnaA01g13990D	---	---	---	---	---	---	BnaA01g13990D	4.70737	31.8811	-2.7597	4.0537e-11	4.3574e-10	down	BnaA01g13990D	---	---	---	---	---	---	BnaA01g13990D	---	---	---	---	---	---	BnaA01g13990D	---	---	---	---	---	---	BnaA01g13990D
BnaA01g14020D	---	---	---	---	---	---	BnaA01g14020D	---	---	---	---	---	---	BnaA01g14020D	28.9739	3.05093	3.2474	0.00017037	0.0020157	up	BnaA01g14020D	---	---	---	---	---	---	BnaA01g14020D	---	---	---	---	---	---	BnaA01g14020D	---	---	---	---	---	---	BnaA01g14020D	---	---	---	---	---	---	BnaA01g14020D
BnaA01g14050D	---	---	---	---	---	---	BnaA01g14050D	---	---	---	---	---	---	BnaA01g14050D	---	---	---	---	---	---	BnaA01g14050D	343.252	74.6614	2.2008	7.1412e-15	1.0942e-13	up	BnaA01g14050D	---	---	---	---	---	---	BnaA01g14050D	---	---	---	---	---	---	BnaA01g14050D	---	---	---	---	---	---	BnaA01g14050D
BnaA01g14120D	---	---	---	---	---	---	BnaA01g14120D	11.2823	24.771	-1.1346	0.00011252	0.0020123	down	BnaA01g14120D	11.6391	24.4946	-1.0735	0.00012923	0.0015868	down	BnaA01g14120D	148.398	22.9413	2.6935	4.2445e-11	4.5515e-10	up	BnaA01g14120D	---	---	---	---	---	---	BnaA01g14120D	11.1038	26.5677	-1.2586	6.4105e-05	0.0015378	down	BnaA01g14120D	8.37502	25.3073	-1.5954	3.9681e-06	8.9215e-05	down	BnaA01g14120D
BnaA01g14140D	---	---	---	---	---	---	BnaA01g14140D	---	---	---	---	---	---	BnaA01g14140D	---	---	---	---	---	---	BnaA01g14140D	0	12.0013	-7.2809	4.3725e-05	0.00018716	down	BnaA01g14140D	---	---	---	---	---	---	BnaA01g14140D	---	---	---	---	---	---	BnaA01g14140D	---	---	---	---	---	---	BnaA01g14140D
BnaA01g14190D	---	---	---	---	---	---	BnaA01g14190D	---	---	---	---	---	---	BnaA01g14190D	---	---	---	---	---	---	BnaA01g14190D	4.47586	21.6351	-2.2731	2.6398e-07	1.7276e-06	down	BnaA01g14190D	---	---	---	---	---	---	BnaA01g14190D	---	---	---	---	---	---	BnaA01g14190D	---	---	---	---	---	---	BnaA01g14190D
BnaA01g14200D	---	---	---	---	---	---	BnaA01g14200D	---	---	---	---	---	---	BnaA01g14200D	---	---	---	---	---	---	BnaA01g14200D	3.70416	15.1445	-2.0316	3.218e-05	0.00014178	down	BnaA01g14200D	---	---	---	---	---	---	BnaA01g14200D	---	---	---	---	---	---	BnaA01g14200D	---	---	---	---	---	---	BnaA01g14200D
BnaA01g14270D	149.028	58.1942	1.3566	1.9213e-06	0.00013191	up	BnaA01g14270D	---	---	---	---	---	---	BnaA01g14270D	---	---	---	---	---	---	BnaA01g14270D	4.86171	46.8215	-3.2676	8.6779e-17	1.5486e-15	down	BnaA01g14270D	126.832	53.2801	1.2512	1.0091e-05	0.00063082	up	BnaA01g14270D	---	---	---	---	---	---	BnaA01g14270D	---	---	---	---	---	---	BnaA01g14270D
BnaA01g14330D	---	---	---	---	---	---	BnaA01g14330D	---	---	---	---	---	---	BnaA01g14330D	---	---	---	---	---	---	BnaA01g14330D	2.77812	10.0419	-1.8539	0.0010187	0.0030346	down	BnaA01g14330D	---	---	---	---	---	---	BnaA01g14330D	---	---	---	---	---	---	BnaA01g14330D	---	---	---	---	---	---	BnaA01g14330D
BnaA01g14340D	---	---	---	---	---	---	BnaA01g14340D	---	---	---	---	---	---	BnaA01g14340D	---	---	---	---	---	---	BnaA01g14340D	0	6.69462	-4.1169	0.0011185	0.0032923	down	BnaA01g14340D	---	---	---	---	---	---	BnaA01g14340D	---	---	---	---	---	---	BnaA01g14340D	---	---	---	---	---	---	BnaA01g14340D
BnaA01g14420D	---	---	---	---	---	---	BnaA01g14420D	---	---	---	---	---	---	BnaA01g14420D	12.2995	32.9936	-1.4236	6.8417e-07	1.4104e-05	down	BnaA01g14420D	3.93567	30.9014	-2.973	3.5639e-11	3.8565e-10	down	BnaA01g14420D	---	---	---	---	---	---	BnaA01g14420D	---	---	---	---	---	---	BnaA01g14420D	15.4738	32.1639	-1.0556	9.1817e-06	0.0001888	down	BnaA01g14420D
BnaA01g14450D	---	---	---	---	---	---	BnaA01g14450D	35.6556	148.89	-2.0621	3.1482e-33	7.3504e-31	down	BnaA01g14450D	16.757	147.229	-3.1352	1.8948e-43	4.1178e-41	down	BnaA01g14450D	1.08038	137.893	-6.9959	7.4387e-45	4.1768e-43	down	BnaA01g14450D	---	---	---	---	---	---	BnaA01g14450D	28.5416	99.945	-1.8081	1.505e-19	2.4491e-17	down	BnaA01g14450D	18.9834	95.2036	-2.3263	1.0021e-24	1.4302e-22	down	BnaA01g14450D
BnaA01g14470D	---	---	---	---	---	---	BnaA01g14470D	---	---	---	---	---	---	BnaA01g14470D	---	---	---	---	---	---	BnaA01g14470D	126.636	36.2081	1.8063	0.00061735	0.0019604	up	BnaA01g14470D	---	---	---	---	---	---	BnaA01g14470D	---	---	---	---	---	---	BnaA01g14470D	---	---	---	---	---	---	BnaA01g14470D
BnaA01g14480D	904.001	95.8404	3.2376	6.567e-131	9.0553e-128	up	BnaA01g14480D	2089.12	83.2605	4.6491	0	0	up	BnaA01g14480D	2382.63	82.3315	4.855	0	0	up	BnaA01g14480D	1027.75	77.1106	3.7364	3.246e-120	6.1236e-118	up	BnaA01g14480D	1080.96	168.88	2.6782	3.6347e-133	1.0472e-129	up	BnaA01g14480D	2585.47	145.882	4.1476	0	0	up	BnaA01g14480D	3142.39	138.961	4.4991	0	0	up	BnaA01g14480D
BnaA01g14510D	---	---	---	---	---	---	BnaA01g14510D	---	---	---	---	---	---	BnaA01g14510D	---	---	---	---	---	---	BnaA01g14510D	375.201	1.34709	8.1217	2.4061e-65	2.2877e-63	up	BnaA01g14510D	---	---	---	---	---	---	BnaA01g14510D	---	---	---	---	---	---	BnaA01g14510D	---	---	---	---	---	---	BnaA01g14510D
BnaA01g14520D	---	---	---	---	---	---	BnaA01g14520D	---	---	---	---	---	---	BnaA01g14520D	3.63206	14.2522	-1.9723	0.00021337	0.0024425	down	BnaA01g14520D	1.77491	13.3484	-2.9109	1.4932e-05	7.0753e-05	down	BnaA01g14520D	---	---	---	---	---	---	BnaA01g14520D	---	---	---	---	---	---	BnaA01g14520D	---	---	---	---	---	---	BnaA01g14520D
BnaA01g14560D	---	---	---	---	---	---	BnaA01g14560D	---	---	---	---	---	---	BnaA01g14560D	62.4054	10.3732	2.5888	6.0287e-06	0.00010332	up	BnaA01g14560D	1645.81	9.71537	7.4043	1.9008e-290	1.0115e-287	up	BnaA01g14560D	---	---	---	---	---	---	BnaA01g14560D	---	---	---	---	---	---	BnaA01g14560D	81.2776	7.52154	3.4338	8.4032e-11	4.0718e-09	up	BnaA01g14560D
BnaA01g14590D	---	---	---	---	---	---	BnaA01g14590D	---	---	---	---	---	---	BnaA01g14590D	---	---	---	---	---	---	BnaA01g14590D	54.2505	10.2869	2.3988	0.00051191	0.0016699	up	BnaA01g14590D	---	---	---	---	---	---	BnaA01g14590D	---	---	---	---	---	---	BnaA01g14590D	---	---	---	---	---	---	BnaA01g14590D
BnaA01g14600D	---	---	---	---	---	---	BnaA01g14600D	15.6747	36.5394	-1.221	1.3551e-06	3.9345e-05	down	BnaA01g14600D	9.98817	36.1317	-1.855	8.3536e-09	2.3405e-07	down	BnaA01g14600D	1.92925	33.8405	-4.1326	2.3082e-13	3.1244e-12	down	BnaA01g14600D	---	---	---	---	---	---	BnaA01g14600D	11.573	34.7256	-1.5852	4.5319e-07	1.9023e-05	down	BnaA01g14600D	12.3631	33.0781	-1.4198	4.6046e-07	1.2574e-05	down	BnaA01g14600D
BnaA01g14690D	---	---	---	---	---	---	BnaA01g14690D	20.2393	0	4.4506	0.00012889	0.0022573	up	BnaA01g14690D	---	---	---	---	---	---	BnaA01g14690D	---	---	---	---	---	---	BnaA01g14690D	---	---	---	---	---	---	BnaA01g14690D	---	---	---	---	---	---	BnaA01g14690D	---	---	---	---	---	---	BnaA01g14690D
BnaA01g14720D	---	---	---	---	---	---	BnaA01g14720D	8.78471	23.5368	-1.4219	3.7109e-05	0.0007644	down	BnaA01g14720D	---	---	---	---	---	---	BnaA01g14720D	---	---	---	---	---	---	BnaA01g14720D	---	---	---	---	---	---	BnaA01g14720D	---	---	---	---	---	---	BnaA01g14720D	---	---	---	---	---	---	BnaA01g14720D
BnaA01g14850D	---	---	---	---	---	---	BnaA01g14850D	---	---	---	---	---	---	BnaA01g14850D	---	---	---	---	---	---	BnaA01g14850D	1.23472	22.5739	-4.1924	2.0479e-09	1.815e-08	down	BnaA01g14850D	---	---	---	---	---	---	BnaA01g14850D	---	---	---	---	---	---	BnaA01g14850D	7.81669	20.1544	-1.3665	0.00010543	0.0016255	down	BnaA01g14850D
BnaA01g14960D	---	---	---	---	---	---	BnaA01g14960D	---	---	---	---	---	---	BnaA01g14960D	---	---	---	---	---	---	BnaA01g14960D	---	---	---	---	---	---	BnaA01g14960D	---	---	---	---	---	---	BnaA01g14960D	---	---	---	---	---	---	BnaA01g14960D	---	---	---	---	---	---	BnaA01g14960D
BnaA01g15140D	---	---	---	---	---	---	BnaA01g15140D	---	---	---	---	---	---	BnaA01g15140D	---	---	---	---	---	---	BnaA01g15140D	124.707	23.4312	2.412	1.1281e-07	7.8482e-07	up	BnaA01g15140D	---	---	---	---	---	---	BnaA01g15140D	---	---	---	---	---	---	BnaA01g15140D	---	---	---	---	---	---	BnaA01g15140D
BnaA01g15150D	---	---	---	---	---	---	BnaA01g15150D	80.9571	20.716	1.9664	0.000118	0.0020938	up	BnaA01g15150D	---	---	---	---	---	---	BnaA01g15150D	3.0868	19.1858	-2.6359	4.2047e-07	2.6661e-06	down	BnaA01g15150D	---	---	---	---	---	---	BnaA01g15150D	72.175	16.8393	2.0997	3.1894e-05	0.00083599	up	BnaA01g15150D	---	---	---	---	---	---	BnaA01g15150D
BnaA01g15240D	---	---	---	---	---	---	BnaA01g15240D	---	---	---	---	---	---	BnaA01g15240D	---	---	---	---	---	---	BnaA01g15240D	22.0706	0	5.7567	3.0217e-05	0.00013407	up	BnaA01g15240D	---	---	---	---	---	---	BnaA01g15240D	---	---	---	---	---	---	BnaA01g15240D	---	---	---	---	---	---	BnaA01g15240D
BnaA01g15250D	---	---	---	---	---	---	BnaA01g15250D	---	---	---	---	---	---	BnaA01g15250D	---	---	---	---	---	---	BnaA01g15250D	0	11.9197	-6.2711	2.0551e-05	9.4709e-05	down	BnaA01g15250D	---	---	---	---	---	---	BnaA01g15250D	---	---	---	---	---	---	BnaA01g15250D	---	---	---	---	---	---	BnaA01g15250D
BnaA01g15320D	---	---	---	---	---	---	BnaA01g15320D	---	---	---	---	---	---	BnaA01g15320D	1.07311	9.45788	-3.1397	0.00045784	0.0046965	down	BnaA01g15320D	1.92925	8.85813	-2.199	0.001113	0.0032775	down	BnaA01g15320D	---	---	---	---	---	---	BnaA01g15320D	---	---	---	---	---	---	BnaA01g15320D	---	---	---	---	---	---	BnaA01g15320D
BnaA01g15330D	---	---	---	---	---	---	BnaA01g15330D	---	---	---	---	---	---	BnaA01g15330D	---	---	---	---	---	---	BnaA01g15330D	134.199	3.7147	5.175	1.6479e-23	4.2951e-22	up	BnaA01g15330D	---	---	---	---	---	---	BnaA01g15330D	---	---	---	---	---	---	BnaA01g15330D	---	---	---	---	---	---	BnaA01g15330D
BnaA01g15540D	---	---	---	---	---	---	BnaA01g15540D	---	---	---	---	---	---	BnaA01g15540D	---	---	---	---	---	---	BnaA01g15540D	0	24.6558	-5.6239	4.3589e-10	4.1846e-09	down	BnaA01g15540D	---	---	---	---	---	---	BnaA01g15540D	8.44517	25.0408	-1.5681	2.0038e-05	0.00055535	down	BnaA01g15540D	5.34406	23.8528	-2.1582	5.5008e-07	1.4812e-05	down	BnaA01g15540D
BnaA01g15600D	---	---	---	---	---	---	BnaA01g15600D	---	---	---	---	---	---	BnaA01g15600D	---	---	---	---	---	---	BnaA01g15600D	38.5079	6.12313	2.6528	0.00095649	0.0028736	up	BnaA01g15600D	---	---	---	---	---	---	BnaA01g15600D	---	---	---	---	---	---	BnaA01g15600D	---	---	---	---	---	---	BnaA01g15600D
BnaA01g15630D	---	---	---	---	---	---	BnaA01g15630D	---	---	---	---	---	---	BnaA01g15630D	---	---	---	---	---	---	BnaA01g15630D	1.23472	9.30716	-2.9142	0.0002988	0.0010399	down	BnaA01g15630D	---	---	---	---	---	---	BnaA01g15630D	---	---	---	---	---	---	BnaA01g15630D	---	---	---	---	---	---	BnaA01g15630D
BnaA01g15710D	---	---	---	---	---	---	BnaA01g15710D	5.16747	20.8482	-2.0124	8.4663e-06	0.00020514	down	BnaA01g15710D	4.54008	20.6156	-2.1829	3.8248e-06	6.8893e-05	down	BnaA01g15710D	0	19.3083	-5.645	3.391e-08	2.554e-07	down	BnaA01g15710D	---	---	---	---	---	---	BnaA01g15710D	7.19404	26.7422	-1.8942	1.8564e-06	6.7247e-05	down	BnaA01g15710D	8.45478	25.4735	-1.5912	3.7739e-06	8.5232e-05	down	BnaA01g15710D
BnaA01g15750D	---	---	---	---	---	---	BnaA01g15750D	---	---	---	---	---	---	BnaA01g15750D	---	---	---	---	---	---	BnaA01g15750D	---	---	---	---	---	---	BnaA01g15750D	43.9641	100.399	-1.1913	6.2834e-09	7.8712e-07	down	BnaA01g15750D	---	---	---	---	---	---	BnaA01g15750D	---	---	---	---	---	---	BnaA01g15750D
BnaA01g15810D	---	---	---	---	---	---	BnaA01g15810D	---	---	---	---	---	---	BnaA01g15810D	---	---	---	---	---	---	BnaA01g15810D	0	8.6132	-3.4804	0.00030359	0.0010546	down	BnaA01g15810D	---	---	---	---	---	---	BnaA01g15810D	---	---	---	---	---	---	BnaA01g15810D	---	---	---	---	---	---	BnaA01g15810D
BnaA01g15820D	---	---	---	---	---	---	BnaA01g15820D	---	---	---	---	---	---	BnaA01g15820D	---	---	---	---	---	---	BnaA01g15820D	84.8871	9.51126	3.1578	4.8978e-09	4.1362e-08	up	BnaA01g15820D	---	---	---	---	---	---	BnaA01g15820D	---	---	---	---	---	---	BnaA01g15820D	---	---	---	---	---	---	BnaA01g15820D
BnaA01g15860D	211.675	12.5825	4.0724	1.8706e-39	1.1154e-36	up	BnaA01g15860D	1255.61	10.931	6.8438	1.8015e-236	2.1587e-233	up	BnaA01g15860D	1350.3	10.809	6.9649	1.2778e-251	1.3397e-248	up	BnaA01g15860D	461.091	10.1236	5.5093	1.9008e-79	2.2294e-77	up	BnaA01g15860D	353.881	36.5133	3.2768	3.1771e-56	3.63e-53	up	BnaA01g15860D	1560.72	31.5409	5.6288	1.2994e-293	2.0526e-290	up	BnaA01g15860D	1662.56	30.0446	5.7902	5.9911e-302	7.98e-299	up	BnaA01g15860D
BnaA01g15880D	---	---	---	---	---	---	BnaA01g15880D	---	---	---	---	---	---	BnaA01g15880D	---	---	---	---	---	---	BnaA01g15880D	---	---	---	---	---	---	BnaA01g15880D	---	---	---	---	---	---	BnaA01g15880D	---	---	---	---	---	---	BnaA01g15880D	---	---	---	---	---	---	BnaA01g15880D
BnaA01g15900D	---	---	---	---	---	---	BnaA01g15900D	---	---	---	---	---	---	BnaA01g15900D	---	---	---	---	---	---	BnaA01g15900D	38.122	5.75574	2.7275	0.00070101	0.0021908	up	BnaA01g15900D	---	---	---	---	---	---	BnaA01g15900D	---	---	---	---	---	---	BnaA01g15900D	---	---	---	---	---	---	BnaA01g15900D
BnaA01g15910D	---	---	---	---	---	---	BnaA01g15910D	---	---	---	---	---	---	BnaA01g15910D	---	---	---	---	---	---	BnaA01g15910D	0	8.73567	-4.1269	0.00019646	0.00071975	down	BnaA01g15910D	---	---	---	---	---	---	BnaA01g15910D	---	---	---	---	---	---	BnaA01g15910D	---	---	---	---	---	---	BnaA01g15910D
BnaA01g15940D	---	---	---	---	---	---	BnaA01g15940D	---	---	---	---	---	---	BnaA01g15940D	---	---	---	---	---	---	BnaA01g15940D	116.141	30.0033	1.9527	0.00016729	0.00062432	up	BnaA01g15940D	---	---	---	---	---	---	BnaA01g15940D	---	---	---	---	---	---	BnaA01g15940D	---	---	---	---	---	---	BnaA01g15940D
BnaA01g15950D	145.464	65.3987	1.1533	0.00010228	0.0043789	up	BnaA01g15950D	---	---	---	---	---	---	BnaA01g15950D	---	---	---	---	---	---	BnaA01g15950D	444.422	52.6181	3.0783	4.4278e-39	2.0994e-37	up	BnaA01g15950D	---	---	---	---	---	---	BnaA01g15950D	---	---	---	---	---	---	BnaA01g15950D	---	---	---	---	---	---	BnaA01g15950D
BnaA01g16110D	---	---	---	---	---	---	BnaA01g16110D	---	---	---	---	---	---	BnaA01g16110D	---	---	---	---	---	---	BnaA01g16110D	---	---	---	---	---	---	BnaA01g16110D	---	---	---	---	---	---	BnaA01g16110D	---	---	---	---	---	---	BnaA01g16110D	---	---	---	---	---	---	BnaA01g16110D
BnaA01g16180D	14261	671.441	4.4087	0	0	up	BnaA01g16180D	19988.6	583.308	5.0988	0	0	up	BnaA01g16180D	14227.2	576.8	4.6244	0	0	up	BnaA01g16180D	---	---	---	---	---	---	BnaA01g16180D	8861.82	898.743	3.3016	0	0	up	BnaA01g16180D	21907.6	776.352	4.8186	0	0	up	BnaA01g16180D	25585	739.521	5.1126	0	0	up	BnaA01g16180D
BnaA01g16200D	13242.1	390.667	5.083	0	0	up	BnaA01g16200D	13951.1	339.389	5.3613	0	0	up	BnaA01g16200D	7118.34	335.602	4.4067	0	0	up	BnaA01g16200D	8.95173	314.321	-5.1339	1.0782e-111	1.8845e-109	down	BnaA01g16200D	5667.55	1031.21	2.4584	0	0	up	BnaA01g16200D	19855.2	890.78	4.4783	0	0	up	BnaA01g16200D	15387.1	848.521	4.1806	0	0	up	BnaA01g16200D
BnaA01g16220D	4374.47	173.771	4.6539	0	0	up	BnaA01g16220D	4257.65	150.962	4.8178	0	0	up	BnaA01g16220D	2414.33	149.278	4.0156	0	0	up	BnaA01g16220D	12.7331	139.811	-3.4568	7.1695e-48	4.3923e-46	down	BnaA01g16220D	3810.68	297.611	3.6785	0	0	up	BnaA01g16220D	12832.4	257.083	5.6414	0	0	up	BnaA01g16220D	8144.35	244.886	5.0556	0	0	up	BnaA01g16220D
BnaA01g16230D	9527.93	377.78	4.6565	0	0	up	BnaA01g16230D	7984.18	328.194	4.6045	0	0	up	BnaA01g16230D	6358.75	324.532	4.2923	0	0	up	BnaA01g16230D	7.25398	303.952	-5.3889	2.2829e-107	3.8396e-105	down	BnaA01g16230D	7298.63	882.531	3.0479	0	0	up	BnaA01g16230D	13367.1	762.348	4.1321	0	0	up	BnaA01g16230D	14222.9	726.182	4.2917	0	0	up	BnaA01g16230D
BnaA01g16240D	---	---	---	---	---	---	BnaA01g16240D	---	---	---	---	---	---	BnaA01g16240D	---	---	---	---	---	---	BnaA01g16240D	7.09964	52.2507	-2.8796	1.3008e-17	2.4398e-16	down	BnaA01g16240D	---	---	---	---	---	---	BnaA01g16240D	---	---	---	---	---	---	BnaA01g16240D	---	---	---	---	---	---	BnaA01g16240D
BnaA01g16270D	---	---	---	---	---	---	BnaA01g16270D	---	---	---	---	---	---	BnaA01g16270D	---	---	---	---	---	---	BnaA01g16270D	---	---	---	---	---	---	BnaA01g16270D	---	---	---	---	---	---	BnaA01g16270D	---	---	---	---	---	---	BnaA01g16270D	---	---	---	---	---	---	BnaA01g16270D
BnaA01g16310D	---	---	---	---	---	---	BnaA01g16310D	---	---	---	---	---	---	BnaA01g16310D	---	---	---	---	---	---	BnaA01g16310D	1.69774	12.4095	-2.8698	3.1814e-05	0.00014033	down	BnaA01g16310D	---	---	---	---	---	---	BnaA01g16310D	---	---	---	---	---	---	BnaA01g16310D	---	---	---	---	---	---	BnaA01g16310D
BnaA01g16420D	---	---	---	---	---	---	BnaA01g16420D	---	---	---	---	---	---	BnaA01g16420D	---	---	---	---	---	---	BnaA01g16420D	8.10285	25.1457	-1.6338	6.3043e-07	3.8669e-06	down	BnaA01g16420D	---	---	---	---	---	---	BnaA01g16420D	---	---	---	---	---	---	BnaA01g16420D	---	---	---	---	---	---	BnaA01g16420D
BnaA01g16430D	---	---	---	---	---	---	BnaA01g16430D	49.78	105.96	-1.0899	3.8527e-15	3.446e-13	down	BnaA01g16430D	38.7145	104.778	-1.4364	6.633e-19	5.0114e-17	down	BnaA01g16430D	0	98.1334	-7.6167	1.7812e-30	6.3068e-29	down	BnaA01g16430D	---	---	---	---	---	---	BnaA01g16430D	---	---	---	---	---	---	BnaA01g16430D	---	---	---	---	---	---	BnaA01g16430D
BnaA01g16440D	45.756	121.665	-1.4109	6.4241e-14	1.3164e-11	down	BnaA01g16440D	14.7273	105.695	-2.8433	1.5654e-29	3.1165e-27	down	BnaA01g16440D	5.61318	104.516	-4.2188	7.5853e-35	1.2285e-32	down	BnaA01g16440D	1.00321	97.8885	-6.6084	2.0095e-33	7.8997e-32	down	BnaA01g16440D	---	---	---	---	---	---	BnaA01g16440D	23.0678	111.418	-2.272	1.4128e-25	3.2106e-23	down	BnaA01g16440D	15.8727	106.133	-2.7413	3.4525e-30	6.2521e-28	down	BnaA01g16440D
BnaA01g16450D	36.4907	86.7079	-1.2486	3.3682e-09	3.974e-07	down	BnaA01g16450D	---	---	---	---	---	---	BnaA01g16450D	---	---	---	---	---	---	BnaA01g16450D	---	---	---	---	---	---	BnaA01g16450D	---	---	---	---	---	---	BnaA01g16450D	---	---	---	---	---	---	BnaA01g16450D	---	---	---	---	---	---	BnaA01g16450D
BnaA01g16460D	---	---	---	---	---	---	BnaA01g16460D	---	---	---	---	---	---	BnaA01g16460D	---	---	---	---	---	---	BnaA01g16460D	55.5624	1.38791	5.3231	8.7039e-11	9.061e-10	up	BnaA01g16460D	---	---	---	---	---	---	BnaA01g16460D	---	---	---	---	---	---	BnaA01g16460D	---	---	---	---	---	---	BnaA01g16460D
BnaA01g16530D	---	---	---	---	---	---	BnaA01g16530D	---	---	---	---	---	---	BnaA01g16530D	---	---	---	---	---	---	BnaA01g16530D	---	---	---	---	---	---	BnaA01g16530D	---	---	---	---	---	---	BnaA01g16530D	---	---	---	---	---	---	BnaA01g16530D	28.0763	2.95044	3.2504	0.00024945	0.0033897	up	BnaA01g16530D
BnaA01g16650D	---	---	---	---	---	---	BnaA01g16650D	---	---	---	---	---	---	BnaA01g16650D	---	---	---	---	---	---	BnaA01g16650D	0	11.389	-3.746	2.6341e-05	0.0001186	down	BnaA01g16650D	---	---	---	---	---	---	BnaA01g16650D	---	---	---	---	---	---	BnaA01g16650D	---	---	---	---	---	---	BnaA01g16650D
BnaA01g16660D	---	---	---	---	---	---	BnaA01g16660D	63.8183	8.9916	2.8273	4.5207e-07	1.4478e-05	up	BnaA01g16660D	88.7378	8.89128	3.3191	2.2697e-11	8.768e-10	up	BnaA01g16660D	---	---	---	---	---	---	BnaA01g16660D	---	---	---	---	---	---	BnaA01g16660D	---	---	---	---	---	---	BnaA01g16660D	---	---	---	---	---	---	BnaA01g16660D
BnaA01g16710D	---	---	---	---	---	---	BnaA01g16710D	---	---	---	---	---	---	BnaA01g16710D	---	---	---	---	---	---	BnaA01g16710D	78.0189	9.91947	2.9755	1.1327e-07	7.8789e-07	up	BnaA01g16710D	---	---	---	---	---	---	BnaA01g16710D	---	---	---	---	---	---	BnaA01g16710D	---	---	---	---	---	---	BnaA01g16710D
BnaA01g16780D	---	---	---	---	---	---	BnaA01g16780D	---	---	---	---	---	---	BnaA01g16780D	---	---	---	---	---	---	BnaA01g16780D	---	---	---	---	---	---	BnaA01g16780D	---	---	---	---	---	---	BnaA01g16780D	---	---	---	---	---	---	BnaA01g16780D	---	---	---	---	---	---	BnaA01g16780D
BnaA01g16840D	---	---	---	---	---	---	BnaA01g16840D	---	---	---	---	---	---	BnaA01g16840D	---	---	---	---	---	---	BnaA01g16840D	---	---	---	---	---	---	BnaA01g16840D	---	---	---	---	---	---	BnaA01g16840D	---	---	---	---	---	---	BnaA01g16840D	---	---	---	---	---	---	BnaA01g16840D
BnaA01g16850D	---	---	---	---	---	---	BnaA01g16850D	---	---	---	---	---	---	BnaA01g16850D	---	---	---	---	---	---	BnaA01g16850D	0	6.98037	-4.4991	0.00081411	0.0024952	down	BnaA01g16850D	---	---	---	---	---	---	BnaA01g16850D	---	---	---	---	---	---	BnaA01g16850D	---	---	---	---	---	---	BnaA01g16850D
BnaA01g16970D	---	---	---	---	---	---	BnaA01g16970D	1.55024	13.3993	-3.1116	3.7751e-05	0.00077587	down	BnaA01g16970D	2.22876	13.2498	-2.5716	9.0214e-05	0.0011579	down	BnaA01g16970D	0	12.4095	-4.7442	7.8346e-06	3.9455e-05	down	BnaA01g16970D	---	---	---	---	---	---	BnaA01g16970D	2.73686	14.658	-2.4211	0.00010393	0.0023437	down	BnaA01g16970D	2.87144	13.9626	-2.2817	9.389e-05	0.0014732	down	BnaA01g16970D
BnaA01g17010D	---	---	---	---	---	---	BnaA01g17010D	---	---	---	---	---	---	BnaA01g17010D	---	---	---	---	---	---	BnaA01g17010D	3.70416	12.981	-1.8092	0.00021139	0.00076719	down	BnaA01g17010D	---	---	---	---	---	---	BnaA01g17010D	---	---	---	---	---	---	BnaA01g17010D	---	---	---	---	---	---	BnaA01g17010D
BnaA01g17050D	---	---	---	---	---	---	BnaA01g17050D	---	---	---	---	---	---	BnaA01g17050D	---	---	---	---	---	---	BnaA01g17050D	69.9932	12.3279	2.5053	3.1095e-05	0.00013759	up	BnaA01g17050D	---	---	---	---	---	---	BnaA01g17050D	---	---	---	---	---	---	BnaA01g17050D	---	---	---	---	---	---	BnaA01g17050D
BnaA01g17130D	---	---	---	---	---	---	BnaA01g17130D	---	---	---	---	---	---	BnaA01g17130D	---	---	---	---	---	---	BnaA01g17130D	1.92925	11.7156	-2.6023	8.1553e-05	0.00032773	down	BnaA01g17130D	---	---	---	---	---	---	BnaA01g17130D	---	---	---	---	---	---	BnaA01g17130D	---	---	---	---	---	---	BnaA01g17130D
BnaA01g17140D	---	---	---	---	---	---	BnaA01g17140D	---	---	---	---	---	---	BnaA01g17140D	---	---	---	---	---	---	BnaA01g17140D	0	7.51104	-4.6048	0.00050968	0.0016634	down	BnaA01g17140D	---	---	---	---	---	---	BnaA01g17140D	---	---	---	---	---	---	BnaA01g17140D	---	---	---	---	---	---	BnaA01g17140D
BnaA01g17170D	19.2432	54.9471	-1.5137	1.6145e-07	1.421e-05	down	BnaA01g17170D	20.9283	47.7348	-1.1896	4.6459e-08	1.7806e-06	down	BnaA01g17170D	19.8938	47.2023	-1.2465	1.7479e-08	4.6991e-07	down	BnaA01g17170D	0	44.209	-6.8402	1.1032e-15	1.8059e-14	down	BnaA01g17170D	---	---	---	---	---	---	BnaA01g17170D	---	---	---	---	---	---	BnaA01g17170D	---	---	---	---	---	---	BnaA01g17170D
BnaA01g17200D	21884	941.661	4.5385	0	0	up	BnaA01g17200D	14199.1	818.06	4.1174	0	0	up	BnaA01g17200D	5276.56	808.932	2.7055	0	0	up	BnaA01g17200D	75.0865	757.635	-3.3349	1.0428e-247	4.6475e-245	down	BnaA01g17200D	20356.2	1971.97	3.3678	0	0	up	BnaA01g17200D	46633.5	1703.43	4.7749	0	0	up	BnaA01g17200D	35690.9	1622.62	4.4592	0	0	up	BnaA01g17200D
BnaA01g17290D	---	---	---	---	---	---	BnaA01g17290D	---	---	---	---	---	---	BnaA01g17290D	---	---	---	---	---	---	BnaA01g17290D	0	8.4091	-3.5978	0.00033156	0.0011419	down	BnaA01g17290D	---	---	---	---	---	---	BnaA01g17290D	---	---	---	---	---	---	BnaA01g17290D	---	---	---	---	---	---	BnaA01g17290D
BnaA01g17420D	---	---	---	---	---	---	BnaA01g17420D	---	---	---	---	---	---	BnaA01g17420D	---	---	---	---	---	---	BnaA01g17420D	132.501	15.0221	3.1408	3.4919e-13	4.6422e-12	up	BnaA01g17420D	---	---	---	---	---	---	BnaA01g17420D	---	---	---	---	---	---	BnaA01g17420D	---	---	---	---	---	---	BnaA01g17420D
BnaA01g17460D	---	---	---	---	---	---	BnaA01g17460D	---	---	---	---	---	---	BnaA01g17460D	---	---	---	---	---	---	BnaA01g17460D	---	---	---	---	---	---	BnaA01g17460D	---	---	---	---	---	---	BnaA01g17460D	---	---	---	---	---	---	BnaA01g17460D	50.8085	9.55776	2.4103	0.00019332	0.0027264	up	BnaA01g17460D
BnaA01g17490D	---	---	---	---	---	---	BnaA01g17490D	---	---	---	---	---	---	BnaA01g17490D	14.033	36.8727	-1.3937	1.9323e-07	4.4312e-06	down	BnaA01g17490D	7.02247	34.5345	-2.298	6.8013e-11	7.1619e-10	down	BnaA01g17490D	---	---	---	---	---	---	BnaA01g17490D	---	---	---	---	---	---	BnaA01g17490D	---	---	---	---	---	---	BnaA01g17490D
BnaA01g17570D	---	---	---	---	---	---	BnaA01g17570D	---	---	---	---	---	---	BnaA01g17570D	---	---	---	---	---	---	BnaA01g17570D	0	175.448	-10.151	1.5511e-37	7.072e-36	down	BnaA01g17570D	---	---	---	---	---	---	BnaA01g17570D	---	---	---	---	---	---	BnaA01g17570D	---	---	---	---	---	---	BnaA01g17570D
BnaA01g17620D	54.451	3.90667	3.8009	9.368e-11	1.3809e-08	up	BnaA01g17620D	145.723	3.39389	5.4241	5.4746e-28	1.0196e-25	up	BnaA01g17620D	122.83	3.35602	5.1938	4.0152e-23	3.8891e-21	up	BnaA01g17620D	374.815	3.14321	6.8978	2.0802e-68	2.1192e-66	up	BnaA01g17620D	55.0044	10.6055	2.3747	3.3101e-07	3.0679e-05	up	BnaA01g17620D	112.681	9.16127	3.6205	1.259e-16	1.654e-14	up	BnaA01g17620D	119.165	8.72665	3.7714	5.5582e-17	4.8922e-15	up	BnaA01g17620D
BnaA01g17630D	---	---	---	---	---	---	BnaA01g17630D	---	---	---	---	---	---	BnaA01g17630D	---	---	---	---	---	---	BnaA01g17630D	9.8006	125.443	-3.678	5.4028e-44	2.9637e-42	down	BnaA01g17630D	---	---	---	---	---	---	BnaA01g17630D	---	---	---	---	---	---	BnaA01g17630D	---	---	---	---	---	---	BnaA01g17630D
BnaA01g17710D	---	---	---	---	---	---	BnaA01g17710D	40.5647	1.45452	4.8016	2.332e-08	9.3199e-07	up	BnaA01g17710D	36.4031	1.4383	4.6616	2.0196e-07	4.6067e-06	up	BnaA01g17710D	---	---	---	---	---	---	BnaA01g17710D	---	---	---	---	---	---	BnaA01g17710D	---	---	---	---	---	---	BnaA01g17710D	---	---	---	---	---	---	BnaA01g17710D
BnaA01g17720D	41.4084	120.346	-1.5392	5.0873e-15	1.1571e-12	down	BnaA01g17720D	39.7034	104.549	-1.3968	6.0688e-18	6.6449e-16	down	BnaA01g17720D	34.7522	103.383	-1.5728	6.0796e-20	4.9977e-18	down	BnaA01g17720D	41.0545	96.8271	-1.2379	6.4064e-19	1.306e-17	down	BnaA01g17720D	52.6386	118.63	-1.1723	4.048e-10	6.1525e-08	down	BnaA01g17720D	46.9958	102.475	-1.1247	7.4152e-14	8.0045e-12	down	BnaA01g17720D	20.9774	97.6138	-2.2182	1.4818e-24	2.0704e-22	down	BnaA01g17720D
BnaA01g17860D	---	---	---	---	---	---	BnaA01g17860D	---	---	---	---	---	---	BnaA01g17860D	---	---	---	---	---	---	BnaA01g17860D	55.0994	7.6335	2.8516	1.9441e-05	8.9962e-05	up	BnaA01g17860D	---	---	---	---	---	---	BnaA01g17860D	---	---	---	---	---	---	BnaA01g17860D	---	---	---	---	---	---	BnaA01g17860D
BnaA01g17960D	---	---	---	---	---	---	BnaA01g17960D	---	---	---	---	---	---	BnaA01g17960D	---	---	---	---	---	---	BnaA01g17960D	53.4788	10.8175	2.3056	0.0010556	0.0031314	up	BnaA01g17960D	---	---	---	---	---	---	BnaA01g17960D	---	---	---	---	---	---	BnaA01g17960D	---	---	---	---	---	---	BnaA01g17960D
BnaA01g18040D	---	---	---	---	---	---	BnaA01g18040D	---	---	---	---	---	---	BnaA01g18040D	---	---	---	---	---	---	BnaA01g18040D	0	6.69462	-6.4388	0.0015142	0.0042682	down	BnaA01g18040D	---	---	---	---	---	---	BnaA01g18040D	---	---	---	---	---	---	BnaA01g18040D	---	---	---	---	---	---	BnaA01g18040D
BnaA01g18160D	---	---	---	---	---	---	BnaA01g18160D	---	---	---	---	---	---	BnaA01g18160D	---	---	---	---	---	---	BnaA01g18160D	206.661	38.9839	2.4063	9.8632e-12	1.1377e-10	up	BnaA01g18160D	---	---	---	---	---	---	BnaA01g18160D	---	---	---	---	---	---	BnaA01g18160D	---	---	---	---	---	---	BnaA01g18160D
BnaA01g18270D	---	---	---	---	---	---	BnaA01g18270D	---	---	---	---	---	---	BnaA01g18270D	93.7732	1.35113	6.1169	4.6383e-19	3.5584e-17	up	BnaA01g18270D	3263.68	1.26545	11.333	0	0	up	BnaA01g18270D	---	---	---	---	---	---	BnaA01g18270D	33.5461	2.53025	3.7288	4.3134e-06	0.00014356	up	BnaA01g18270D	94.7574	2.41022	5.297	3.365e-18	3.1663e-16	up	BnaA01g18270D
BnaA01g18320D	---	---	---	---	---	---	BnaA01g18320D	87.8471	22.8316	1.944	7.7676e-05	0.0014612	up	BnaA01g18320D	---	---	---	---	---	---	BnaA01g18320D	7.79417	21.1452	-1.4399	1.2201e-05	5.8998e-05	down	BnaA01g18320D	---	---	---	---	---	---	BnaA01g18320D	---	---	---	---	---	---	BnaA01g18320D	---	---	---	---	---	---	BnaA01g18320D
BnaA01g18450D	---	---	---	---	---	---	BnaA01g18450D	---	---	---	---	---	---	BnaA01g18450D	---	---	---	---	---	---	BnaA01g18450D	52.3213	0	6.0019	9.6591e-11	9.9999e-10	up	BnaA01g18450D	---	---	---	---	---	---	BnaA01g18450D	---	---	---	---	---	---	BnaA01g18450D	---	---	---	---	---	---	BnaA01g18450D
BnaA01g18530D	---	---	---	---	---	---	BnaA01g18530D	---	---	---	---	---	---	BnaA01g18530D	---	---	---	---	---	---	BnaA01g18530D	---	---	---	---	---	---	BnaA01g18530D	---	---	---	---	---	---	BnaA01g18530D	---	---	---	---	---	---	BnaA01g18530D	---	---	---	---	---	---	BnaA01g18530D
BnaA01g18540D	25.3725	62.9127	-1.3101	2.2905e-07	1.9486e-05	down	BnaA01g18540D	9.04308	54.6548	-2.5955	3.0721e-15	2.7673e-13	down	BnaA01g18540D	2.22876	54.0451	-4.5998	4.6781e-19	3.5843e-17	down	BnaA01g18540D	0	50.6179	-7.0355	1.9334e-17	3.5867e-16	down	BnaA01g18540D	---	---	---	---	---	---	BnaA01g18540D	26.0393	114.516	-2.1368	4.0812e-25	9.0525e-23	down	BnaA01g18540D	11.8846	109.083	-3.1983	1.6308e-33	3.3475e-31	down	BnaA01g18540D
BnaA01g18640D	---	---	---	---	---	---	BnaA01g18640D	---	---	---	---	---	---	BnaA01g18640D	---	---	---	---	---	---	BnaA01g18640D	31.331	1.38791	4.4966	5.3153e-06	2.7683e-05	up	BnaA01g18640D	---	---	---	---	---	---	BnaA01g18640D	---	---	---	---	---	---	BnaA01g18640D	---	---	---	---	---	---	BnaA01g18640D
BnaA01g18650D	---	---	---	---	---	---	BnaA01g18650D	---	---	---	---	---	---	BnaA01g18650D	3.13678	23.8844	-2.9287	4.5981e-08	1.1624e-06	down	BnaA01g18650D	0	22.3698	-5.4835	2.5041e-09	2.1957e-08	down	BnaA01g18650D	---	---	---	---	---	---	BnaA01g18650D	---	---	---	---	---	---	BnaA01g18650D	---	---	---	---	---	---	BnaA01g18650D
BnaA01g18730D	---	---	---	---	---	---	BnaA01g18730D	---	---	---	---	---	---	BnaA01g18730D	---	---	---	---	---	---	BnaA01g18730D	---	---	---	---	---	---	BnaA01g18730D	12.4861	35.2507	-1.4973	7.7308e-05	0.0036256	down	BnaA01g18730D	---	---	---	---	---	---	BnaA01g18730D	---	---	---	---	---	---	BnaA01g18730D
BnaA01g18800D	---	---	---	---	---	---	BnaA01g18800D	---	---	---	---	---	---	BnaA01g18800D	---	---	---	---	---	---	BnaA01g18800D	1.15755	10.7359	-3.2133	7.1571e-05	0.00029141	down	BnaA01g18800D	---	---	---	---	---	---	BnaA01g18800D	---	---	---	---	---	---	BnaA01g18800D	---	---	---	---	---	---	BnaA01g18800D
BnaA01g18810D	---	---	---	---	---	---	BnaA01g18810D	---	---	---	---	---	---	BnaA01g18810D	---	---	---	---	---	---	BnaA01g18810D	---	---	---	---	---	---	BnaA01g18810D	---	---	---	---	---	---	BnaA01g18810D	---	---	---	---	---	---	BnaA01g18810D	---	---	---	---	---	---	BnaA01g18810D
BnaA01g18850D	39.4841	4.66771	3.0805	7.7038e-07	5.755e-05	up	BnaA01g18850D	---	---	---	---	---	---	BnaA01g18850D	---	---	---	---	---	---	BnaA01g18850D	---	---	---	---	---	---	BnaA01g18850D	---	---	---	---	---	---	BnaA01g18850D	28.6198	3.35913	3.0909	0.00017804	0.003727	up	BnaA01g18850D	---	---	---	---	---	---	BnaA01g18850D
BnaA01g18870D	---	---	---	---	---	---	BnaA01g18870D	---	---	---	---	---	---	BnaA01g18870D	---	---	---	---	---	---	BnaA01g18870D	---	---	---	---	---	---	BnaA01g18870D	---	---	---	---	---	---	BnaA01g18870D	---	---	---	---	---	---	BnaA01g18870D	---	---	---	---	---	---	BnaA01g18870D
BnaA01g18920D	---	---	---	---	---	---	BnaA01g18920D	---	---	---	---	---	---	BnaA01g18920D	---	---	---	---	---	---	BnaA01g18920D	6.48228	13.7975	-1.0898	0.001321	0.0037934	down	BnaA01g18920D	---	---	---	---	---	---	BnaA01g18920D	---	---	---	---	---	---	BnaA01g18920D	---	---	---	---	---	---	BnaA01g18920D
BnaA01g18960D	---	---	---	---	---	---	BnaA01g18960D	---	---	---	---	---	---	BnaA01g18960D	1.07311	10.4167	-3.279	0.00020152	0.0023259	down	BnaA01g18960D	0	9.75619	-5.9821	0.00010049	0.00039642	down	BnaA01g18960D	---	---	---	---	---	---	BnaA01g18960D	---	---	---	---	---	---	BnaA01g18960D	---	---	---	---	---	---	BnaA01g18960D
BnaA01g18970D	---	---	---	---	---	---	BnaA01g18970D	1.46412	10.7987	-2.8828	0.00029287	0.0046003	down	BnaA01g18970D	---	---	---	---	---	---	BnaA01g18970D	0	10.0011	-4.3221	6.3672e-05	0.00026273	down	BnaA01g18970D	---	---	---	---	---	---	BnaA01g18970D	---	---	---	---	---	---	BnaA01g18970D	2.71191	12.7991	-2.2387	0.00020295	0.0028395	down	BnaA01g18970D
BnaA01g19040D	---	---	---	---	---	---	BnaA01g19040D	---	---	---	---	---	---	BnaA01g19040D	---	---	---	---	---	---	BnaA01g19040D	0	33.269	-6.0561	7.7127e-13	9.8741e-12	down	BnaA01g19040D	---	---	---	---	---	---	BnaA01g19040D	---	---	---	---	---	---	BnaA01g19040D	---	---	---	---	---	---	BnaA01g19040D
BnaA01g19100D	---	---	---	---	---	---	BnaA01g19100D	---	---	---	---	---	---	BnaA01g19100D	---	---	---	---	---	---	BnaA01g19100D	95.6909	23.472	2.0274	0.00028123	0.00098645	up	BnaA01g19100D	---	---	---	---	---	---	BnaA01g19100D	---	---	---	---	---	---	BnaA01g19100D	---	---	---	---	---	---	BnaA01g19100D
BnaA01g19130D	---	---	---	---	---	---	BnaA01g19130D	13.1771	36.2309	-1.4592	2.3206e-07	7.8349e-06	down	BnaA01g19130D	17.0872	35.8266	-1.0681	3.8287e-06	6.8941e-05	down	BnaA01g19130D	0	33.5548	-6.1793	7.5994e-13	9.7501e-12	down	BnaA01g19130D	---	---	---	---	---	---	BnaA01g19130D	11.8858	35.0309	-1.5594	4.8538e-07	2.023e-05	down	BnaA01g19130D	12.9215	33.369	-1.3687	5.9501e-07	1.5879e-05	down	BnaA01g19130D
BnaA01g19280D	---	---	---	---	---	---	BnaA01g19280D	---	---	---	---	---	---	BnaA01g19280D	---	---	---	---	---	---	BnaA01g19280D	2.08359	10.3277	-2.3094	0.00035217	0.0012036	down	BnaA01g19280D	---	---	---	---	---	---	BnaA01g19280D	---	---	---	---	---	---	BnaA01g19280D	4.94525	15.0015	-1.601	0.00037592	0.0048467	down	BnaA01g19280D
BnaA01g19290D	---	---	---	---	---	---	BnaA01g19290D	33.847	0	6.081	7.3956e-08	2.729e-06	up	BnaA01g19290D	241.284	0	8.9146	3.4394e-41	6.9207e-39	up	BnaA01g19290D	597.065	0	10.222	1.4418e-83	1.8491e-81	up	BnaA01g19290D	---	---	---	---	---	---	BnaA01g19290D	---	---	---	---	---	---	BnaA01g19290D	30.2298	0	5.9179	5.0591e-07	1.3709e-05	up	BnaA01g19290D
BnaA01g19450D	---	---	---	---	---	---	BnaA01g19450D	---	---	---	---	---	---	BnaA01g19450D	---	---	---	---	---	---	BnaA01g19450D	7.48549	20.2063	-1.4326	1.9693e-05	9.1047e-05	down	BnaA01g19450D	---	---	---	---	---	---	BnaA01g19450D	---	---	---	---	---	---	BnaA01g19450D	---	---	---	---	---	---	BnaA01g19450D
BnaA01g19460D	70.2019	143.684	-1.0333	7.9706e-12	1.3091e-09	down	BnaA01g19460D	---	---	---	---	---	---	BnaA01g19460D	---	---	---	---	---	---	BnaA01g19460D	1.08038	115.605	-6.7415	9.691e-39	4.5585e-37	down	BnaA01g19460D	---	---	---	---	---	---	BnaA01g19460D	---	---	---	---	---	---	BnaA01g19460D	63.0918	160.903	-1.3507	1.058e-27	1.7233e-25	down	BnaA01g19460D
BnaA01g19470D	---	---	---	---	---	---	BnaA01g19470D	---	---	---	---	---	---	BnaA01g19470D	---	---	---	---	---	---	BnaA01g19470D	23.5369	48.2503	-1.0356	3.5599e-09	3.0549e-08	down	BnaA01g19470D	---	---	---	---	---	---	BnaA01g19470D	---	---	---	---	---	---	BnaA01g19470D	---	---	---	---	---	---	BnaA01g19470D
BnaA01g19710D	---	---	---	---	---	---	BnaA01g19710D	---	---	---	---	---	---	BnaA01g19710D	---	---	---	---	---	---	BnaA01g19710D	89.9031	5.63328	3.9963	5.4968e-13	7.1686e-12	up	BnaA01g19710D	---	---	---	---	---	---	BnaA01g19710D	---	---	---	---	---	---	BnaA01g19710D	---	---	---	---	---	---	BnaA01g19710D
BnaA01g19750D	---	---	---	---	---	---	BnaA01g19750D	26.0957	55.9331	-1.0999	9.97e-09	4.1959e-07	down	BnaA01g19750D	14.033	55.309	-1.9787	2.8172e-13	1.3352e-11	down	BnaA01g19750D	5.47907	51.8017	-3.241	2.3652e-18	4.6618e-17	down	BnaA01g19750D	164.356	77.7739	1.0795	1.8612e-05	0.0010688	up	BnaA01g19750D	---	---	---	---	---	---	BnaA01g19750D	30.7084	63.9954	-1.0593	3.7263e-10	1.6569e-08	down	BnaA01g19750D
BnaA01g19790D	---	---	---	---	---	---	BnaA01g19790D	---	---	---	---	---	---	BnaA01g19790D	---	---	---	---	---	---	BnaA01g19790D	1.5434	11.7156	-2.9242	4.8914e-05	0.00020688	down	BnaA01g19790D	---	---	---	---	---	---	BnaA01g19790D	---	---	---	---	---	---	BnaA01g19790D	---	---	---	---	---	---	BnaA01g19790D
BnaA01g19870D	---	---	---	---	---	---	BnaA01g19870D	---	---	---	---	---	---	BnaA01g19870D	---	---	---	---	---	---	BnaA01g19870D	99.0092	10.3685	3.2554	8.5251e-11	8.8904e-10	up	BnaA01g19870D	---	---	---	---	---	---	BnaA01g19870D	---	---	---	---	---	---	BnaA01g19870D	---	---	---	---	---	---	BnaA01g19870D
BnaA01g20040D	---	---	---	---	---	---	BnaA01g20040D	11.4546	26.3577	-1.2023	4.544e-05	0.00091639	down	BnaA01g20040D	5.94337	26.0637	-2.1327	2.5717e-07	5.7369e-06	down	BnaA01g20040D	0	24.4109	-5.7203	5.7998e-10	5.4954e-09	down	BnaA01g20040D	---	---	---	---	---	---	BnaA01g20040D	---	---	---	---	---	---	BnaA01g20040D	---	---	---	---	---	---	BnaA01g20040D
BnaA01g20230D	---	---	---	---	---	---	BnaA01g20230D	---	---	---	---	---	---	BnaA01g20230D	2.80659	15.2547	-2.4424	3.6061e-05	0.00051324	down	BnaA01g20230D	5.09322	14.2873	-1.4881	0.0002764	0.00097122	down	BnaA01g20230D	---	---	---	---	---	---	BnaA01g20230D	---	---	---	---	---	---	BnaA01g20230D	3.82858	17.0793	-2.1574	2.2641e-05	0.0004208	down	BnaA01g20230D
BnaA01g20280D	---	---	---	---	---	---	BnaA01g20280D	---	---	---	---	---	---	BnaA01g20280D	17.8301	37.2213	-1.0618	2.618e-06	4.8816e-05	down	BnaA01g20280D	0	34.861	-6.1235	2.4819e-13	3.3508e-12	down	BnaA01g20280D	---	---	---	---	---	---	BnaA01g20280D	---	---	---	---	---	---	BnaA01g20280D	---	---	---	---	---	---	BnaA01g20280D
BnaA01g20380D	---	---	---	---	---	---	BnaA01g20380D	---	---	---	---	---	---	BnaA01g20380D	---	---	---	---	---	---	BnaA01g20380D	293.246	94.2962	1.6368	2.01e-05	9.2809e-05	up	BnaA01g20380D	---	---	---	---	---	---	BnaA01g20380D	---	---	---	---	---	---	BnaA01g20380D	---	---	---	---	---	---	BnaA01g20380D
BnaA01g20430D	---	---	---	---	---	---	BnaA01g20430D	---	---	---	---	---	---	BnaA01g20430D	39.1272	6.31978	2.6302	0.000273	0.0030142	up	BnaA01g20430D	---	---	---	---	---	---	BnaA01g20430D	---	---	---	---	---	---	BnaA01g20430D	---	---	---	---	---	---	BnaA01g20430D	---	---	---	---	---	---	BnaA01g20430D
BnaA01g20520D	23.5194	48.6051	-1.0473	6.1274e-05	0.002846	down	BnaA01g20520D	20.2393	42.2253	-1.0609	9.1828e-07	2.7664e-05	down	BnaA01g20520D	16.8396	41.7542	-1.3101	6.4665e-08	1.5996e-06	down	BnaA01g20520D	172.012	39.1064	2.137	1.3023e-07	8.9833e-07	up	BnaA01g20520D	25.8921	68.2289	-1.3979	1.3065e-07	1.2922e-05	down	BnaA01g20520D	28.3852	58.9375	-1.054	3.4248e-08	1.7903e-06	down	BnaA01g20520D	22.8917	56.1414	-1.2942	2.3385e-10	1.0651e-08	down	BnaA01g20520D
BnaA01g20770D	---	---	---	---	---	---	BnaA01g20770D	---	---	---	---	---	---	BnaA01g20770D	15.3537	32.9936	-1.1036	7.0924e-06	0.0001199	down	BnaA01g20770D	---	---	---	---	---	---	BnaA01g20770D	12.8804	38.1799	-1.5676	2.3753e-05	0.0013205	down	BnaA01g20770D	---	---	---	---	---	---	BnaA01g20770D	12.4429	31.4159	-1.3362	1.5905e-06	3.8801e-05	down	BnaA01g20770D
BnaA01g20950D	---	---	---	---	---	---	BnaA01g20950D	---	---	---	---	---	---	BnaA01g20950D	---	---	---	---	---	---	BnaA01g20950D	7.717	21.5126	-1.4791	8.472e-06	4.2396e-05	down	BnaA01g20950D	---	---	---	---	---	---	BnaA01g20950D	---	---	---	---	---	---	BnaA01g20950D	---	---	---	---	---	---	BnaA01g20950D
BnaA01g21070D	---	---	---	---	---	---	BnaA01g21070D	---	---	---	---	---	---	BnaA01g21070D	---	---	---	---	---	---	BnaA01g21070D	0	7.14365	-3.5325	0.00097322	0.0029162	down	BnaA01g21070D	---	---	---	---	---	---	BnaA01g21070D	---	---	---	---	---	---	BnaA01g21070D	---	---	---	---	---	---	BnaA01g21070D
BnaA01g21180D	27.5819	118.672	-2.1052	5.6733e-20	1.7629e-17	down	BnaA01g21180D	42.8039	103.095	-1.2682	1.7036e-16	1.6852e-14	down	BnaA01g21180D	---	---	---	---	---	---	BnaA01g21180D	0	95.48	-9.2729	4.0505e-24	1.0949e-22	down	BnaA01g21180D	29.4408	94.6922	-1.6854	3.8707e-12	7.9166e-10	down	BnaA01g21180D	22.4423	81.797	-1.8658	1.1467e-16	1.514e-14	down	BnaA01g21180D	---	---	---	---	---	---	BnaA01g21180D
BnaA01g21380D	---	---	---	---	---	---	BnaA01g21380D	---	---	---	---	---	---	BnaA01g21380D	4.12734	20.9207	-2.3416	1.8418e-06	3.5178e-05	down	BnaA01g21380D	0	19.594	-6.9882	1.1638e-07	8.0824e-07	down	BnaA01g21380D	---	---	---	---	---	---	BnaA01g21380D	---	---	---	---	---	---	BnaA01g21380D	---	---	---	---	---	---	BnaA01g21380D
BnaA01g21430D	---	---	---	---	---	---	BnaA01g21430D	180.948	1.01376	7.4797	6.1758e-35	1.5143e-32	up	BnaA01g21430D	376.496	1.00245	8.553	2.0588e-65	6.8736e-63	up	BnaA01g21430D	6356.96	0	12.725	0	0	up	BnaA01g21430D	---	---	---	---	---	---	BnaA01g21430D	106.034	1.2215	6.4397	4.7857e-22	8.9584e-20	up	BnaA01g21430D	300.623	1.16355	8.0133	1.5711e-54	5.2904e-52	up	BnaA01g21430D
BnaA01g21440D	---	---	---	---	---	---	BnaA01g21440D	---	---	---	---	---	---	BnaA01g21440D	---	---	---	---	---	---	BnaA01g21440D	---	---	---	---	---	---	BnaA01g21440D	---	---	---	---	---	---	BnaA01g21440D	---	---	---	---	---	---	BnaA01g21440D	---	---	---	---	---	---	BnaA01g21440D
BnaA01g21720D	---	---	---	---	---	---	BnaA01g21720D	---	---	---	---	---	---	BnaA01g21720D	---	---	---	---	---	---	BnaA01g21720D	1.38906	17.1448	-3.6256	2.8756e-07	1.8727e-06	down	BnaA01g21720D	---	---	---	---	---	---	BnaA01g21720D	---	---	---	---	---	---	BnaA01g21720D	---	---	---	---	---	---	BnaA01g21720D
BnaA01g21750D	---	---	---	---	---	---	BnaA01g21750D	---	---	---	---	---	---	BnaA01g21750D	---	---	---	---	---	---	BnaA01g21750D	---	---	---	---	---	---	BnaA01g21750D	---	---	---	---	---	---	BnaA01g21750D	---	---	---	---	---	---	BnaA01g21750D	---	---	---	---	---	---	BnaA01g21750D
BnaA01g22040D	---	---	---	---	---	---	BnaA01g22040D	---	---	---	---	---	---	BnaA01g22040D	---	---	---	---	---	---	BnaA01g22040D	175.562	39.188	2.1635	5.6407e-08	4.1112e-07	up	BnaA01g22040D	---	---	---	---	---	---	BnaA01g22040D	---	---	---	---	---	---	BnaA01g22040D	---	---	---	---	---	---	BnaA01g22040D
BnaA01g22190D	---	---	---	---	---	---	BnaA01g22190D	---	---	---	---	---	---	BnaA01g22190D	---	---	---	---	---	---	BnaA01g22190D	---	---	---	---	---	---	BnaA01g22190D	---	---	---	---	---	---	BnaA01g22190D	---	---	---	---	---	---	BnaA01g22190D	---	---	---	---	---	---	BnaA01g22190D
BnaA01g22220D	---	---	---	---	---	---	BnaA01g22220D	3.01436	16.9254	-2.4893	1.4944e-05	0.00034016	down	BnaA01g22220D	3.30187	16.7365	-2.3416	1.986e-05	0.00030056	down	BnaA01g22220D	3.39548	15.6752	-2.2068	1.4131e-05	6.733e-05	down	BnaA01g22220D	---	---	---	---	---	---	BnaA01g22220D	3.44063	16.9265	-2.2985	4.2758e-05	0.0010792	down	BnaA01g22220D	2.63215	16.1235	-2.6149	1.1494e-05	0.0002301	down	BnaA01g22220D
BnaA01g22540D	---	---	---	---	---	---	BnaA01g22540D	---	---	---	---	---	---	BnaA01g22540D	---	---	---	---	---	---	BnaA01g22540D	0	6.36806	-5.3667	0.0014378	0.0040802	down	BnaA01g22540D	---	---	---	---	---	---	BnaA01g22540D	---	---	---	---	---	---	BnaA01g22540D	---	---	---	---	---	---	BnaA01g22540D
BnaA01g22590D	---	---	---	---	---	---	BnaA01g22590D	---	---	---	---	---	---	BnaA01g22590D	---	---	---	---	---	---	BnaA01g22590D	40.1284	1.83694	4.4492	2.9911e-07	1.9444e-06	up	BnaA01g22590D	---	---	---	---	---	---	BnaA01g22590D	---	---	---	---	---	---	BnaA01g22590D	---	---	---	---	---	---	BnaA01g22590D
BnaA01g22670D	---	---	---	---	---	---	BnaA01g22670D	---	---	---	---	---	---	BnaA01g22670D	17.665	40.7517	-1.206	2.3653e-07	5.3148e-06	down	BnaA01g22670D	0	38.1675	-7.9501	2.2842e-12	2.8055e-11	down	BnaA01g22670D	---	---	---	---	---	---	BnaA01g22670D	23.6934	47.8567	-1.0142	9.9777e-07	3.8743e-05	down	BnaA01g22670D	---	---	---	---	---	---	BnaA01g22670D
BnaA01g22970D	---	---	---	---	---	---	BnaA01g22970D	---	---	---	---	---	---	BnaA01g22970D	0	11.0705	-5.0673	5.2197e-05	0.00071268	down	BnaA01g22970D	1.31189	10.3685	-2.9825	0.00012394	0.00047731	down	BnaA01g22970D	---	---	---	---	---	---	BnaA01g22970D	2.58047	13.4365	-2.3805	0.0002214	0.0044995	down	BnaA01g22970D	1.27619	12.7991	-3.3261	3.0405e-05	0.00054713	down	BnaA01g22970D
BnaA01g23120D	---	---	---	---	---	---	BnaA01g23120D	---	---	---	---	---	---	BnaA01g23120D	---	---	---	---	---	---	BnaA01g23120D	95.1507	0	6.6631	1.2718e-18	2.5547e-17	up	BnaA01g23120D	---	---	---	---	---	---	BnaA01g23120D	---	---	---	---	---	---	BnaA01g23120D	---	---	---	---	---	---	BnaA01g23120D
BnaA01g23140D	---	---	---	---	---	---	BnaA01g23140D	---	---	---	---	---	---	BnaA01g23140D	---	---	---	---	---	---	BnaA01g23140D	0	6.98037	-3.3292	0.0012596	0.0036435	down	BnaA01g23140D	---	---	---	---	---	---	BnaA01g23140D	---	---	---	---	---	---	BnaA01g23140D	---	---	---	---	---	---	BnaA01g23140D
BnaA01g23150D	---	---	---	---	---	---	BnaA01g23150D	---	---	---	---	---	---	BnaA01g23150D	---	---	---	---	---	---	BnaA01g23150D	7.25398	17.0223	-1.2306	0.00020111	0.00073493	down	BnaA01g23150D	---	---	---	---	---	---	BnaA01g23150D	---	---	---	---	---	---	BnaA01g23150D	---	---	---	---	---	---	BnaA01g23150D
BnaA01g23160D	---	---	---	---	---	---	BnaA01g23160D	4.04785	24.771	-2.6134	1.0256e-07	3.6777e-06	down	BnaA01g23160D	3.54951	24.4946	-2.7868	4.8427e-08	1.2191e-06	down	BnaA01g23160D	0	22.9413	-7.2157	1.4314e-08	1.1372e-07	down	BnaA01g23160D	---	---	---	---	---	---	BnaA01g23160D	---	---	---	---	---	---	BnaA01g23160D	---	---	---	---	---	---	BnaA01g23160D
BnaA01g23170D	---	---	---	---	---	---	BnaA01g23170D	---	---	---	---	---	---	BnaA01g23170D	---	---	---	---	---	---	BnaA01g23170D	0	17.6754	-5.1437	1.0102e-07	7.0779e-07	down	BnaA01g23170D	---	---	---	---	---	---	BnaA01g23170D	---	---	---	---	---	---	BnaA01g23170D	---	---	---	---	---	---	BnaA01g23170D
BnaA01g23200D	---	---	---	---	---	---	BnaA01g23200D	---	---	---	---	---	---	BnaA01g23200D	7.42921	17.9133	-1.2698	0.00047065	0.0048089	down	BnaA01g23200D	5.94209	16.7774	-1.4975	7.8412e-05	0.00031662	down	BnaA01g23200D	---	---	---	---	---	---	BnaA01g23200D	---	---	---	---	---	---	BnaA01g23200D	---	---	---	---	---	---	BnaA01g23200D
BnaA01g23310D	---	---	---	---	---	---	BnaA01g23310D	---	---	---	---	---	---	BnaA01g23310D	---	---	---	---	---	---	BnaA01g23310D	95.1507	13.5934	2.8073	3.3481e-08	2.5238e-07	up	BnaA01g23310D	---	---	---	---	---	---	BnaA01g23310D	---	---	---	---	---	---	BnaA01g23310D	---	---	---	---	---	---	BnaA01g23310D
BnaA01g23540D	---	---	---	---	---	---	BnaA01g23540D	---	---	---	---	---	---	BnaA01g23540D	---	---	---	---	---	---	BnaA01g23540D	---	---	---	---	---	---	BnaA01g23540D	---	---	---	---	---	---	BnaA01g23540D	---	---	---	---	---	---	BnaA01g23540D	---	---	---	---	---	---	BnaA01g23540D
BnaA01g23610D	---	---	---	---	---	---	BnaA01g23610D	2.75599	12.7822	-2.2135	0.00030426	0.0047522	down	BnaA01g23610D	2.6415	12.6396	-2.2585	0.00025057	0.0028089	down	BnaA01g23610D	3.0868	11.8381	-1.9392	0.00029401	0.0010265	down	BnaA01g23610D	---	---	---	---	---	---	BnaA01g23610D	---	---	---	---	---	---	BnaA01g23610D	2.47263	12.2589	-2.3097	0.00023791	0.0032528	down	BnaA01g23610D
BnaA01g23660D	---	---	---	---	---	---	BnaA01g23660D	---	---	---	---	---	---	BnaA01g23660D	---	---	---	---	---	---	BnaA01g23660D	133.967	6.6538	4.3316	2.6802e-20	5.8128e-19	up	BnaA01g23660D	---	---	---	---	---	---	BnaA01g23660D	---	---	---	---	---	---	BnaA01g23660D	---	---	---	---	---	---	BnaA01g23660D
BnaA01g23700D	---	---	---	---	---	---	BnaA01g23700D	---	---	---	---	---	---	BnaA01g23700D	---	---	---	---	---	---	BnaA01g23700D	0	13.8791	-4.6833	2.2872e-06	1.2716e-05	down	BnaA01g23700D	---	---	---	---	---	---	BnaA01g23700D	---	---	---	---	---	---	BnaA01g23700D	---	---	---	---	---	---	BnaA01g23700D
BnaA01g23710D	---	---	---	---	---	---	BnaA01g23710D	---	---	---	---	---	---	BnaA01g23710D	---	---	---	---	---	---	BnaA01g23710D	38.1992	2.53089	3.9158	3.4832e-06	1.8777e-05	up	BnaA01g23710D	---	---	---	---	---	---	BnaA01g23710D	---	---	---	---	---	---	BnaA01g23710D	---	---	---	---	---	---	BnaA01g23710D
BnaA01g23810D	---	---	---	---	---	---	BnaA01g23810D	---	---	---	---	---	---	BnaA01g23810D	---	---	---	---	---	---	BnaA01g23810D	---	---	---	---	---	---	BnaA01g23810D	---	---	---	---	---	---	BnaA01g23810D	---	---	---	---	---	---	BnaA01g23810D	---	---	---	---	---	---	BnaA01g23810D
BnaA01g23840D	---	---	---	---	---	---	BnaA01g23840D	---	---	---	---	---	---	BnaA01g23840D	---	---	---	---	---	---	BnaA01g23840D	0	9.83783	-6.9942	0.00017421	0.00064764	down	BnaA01g23840D	---	---	---	---	---	---	BnaA01g23840D	---	---	---	---	---	---	BnaA01g23840D	---	---	---	---	---	---	BnaA01g23840D
BnaA01g23850D	---	---	---	---	---	---	BnaA01g23850D	---	---	---	---	---	---	BnaA01g23850D	---	---	---	---	---	---	BnaA01g23850D	---	---	---	---	---	---	BnaA01g23850D	---	---	---	---	---	---	BnaA01g23850D	---	---	---	---	---	---	BnaA01g23850D	---	---	---	---	---	---	BnaA01g23850D
BnaA01g23870D	---	---	---	---	---	---	BnaA01g23870D	---	---	---	---	---	---	BnaA01g23870D	---	---	---	---	---	---	BnaA01g23870D	18.3665	0	6.2286	0.0001165	0.00045242	up	BnaA01g23870D	---	---	---	---	---	---	BnaA01g23870D	---	---	---	---	---	---	BnaA01g23870D	---	---	---	---	---	---	BnaA01g23870D
BnaA01g23920D	---	---	---	---	---	---	BnaA01g23920D	---	---	---	---	---	---	BnaA01g23920D	---	---	---	---	---	---	BnaA01g23920D	---	---	---	---	---	---	BnaA01g23920D	---	---	---	---	---	---	BnaA01g23920D	---	---	---	---	---	---	BnaA01g23920D	38.8441	5.27754	2.8798	9.906e-05	0.001543	up	BnaA01g23920D
BnaA01g24020D	---	---	---	---	---	---	BnaA01g24020D	---	---	---	---	---	---	BnaA01g24020D	24.4339	1.78697	3.7733	0.00012995	0.0015941	up	BnaA01g24020D	---	---	---	---	---	---	BnaA01g24020D	---	---	---	---	---	---	BnaA01g24020D	---	---	---	---	---	---	BnaA01g24020D	---	---	---	---	---	---	BnaA01g24020D
BnaA01g24150D	---	---	---	---	---	---	BnaA01g24150D	---	---	---	---	---	---	BnaA01g24150D	---	---	---	---	---	---	BnaA01g24150D	4.24435	20.5737	-2.2772	5.1036e-07	3.1879e-06	down	BnaA01g24150D	---	---	---	---	---	---	BnaA01g24150D	---	---	---	---	---	---	BnaA01g24150D	---	---	---	---	---	---	BnaA01g24150D
BnaA01g24280D	---	---	---	---	---	---	BnaA01g24280D	---	---	---	---	---	---	BnaA01g24280D	---	---	---	---	---	---	BnaA01g24280D	7.717	94.6228	-3.6161	1.9356e-33	7.6259e-32	down	BnaA01g24280D	---	---	---	---	---	---	BnaA01g24280D	---	---	---	---	---	---	BnaA01g24280D	---	---	---	---	---	---	BnaA01g24280D
BnaA01g24360D	---	---	---	---	---	---	BnaA01g24360D	14.2106	28.6056	-1.0093	7.4731e-05	0.0014163	down	BnaA01g24360D	---	---	---	---	---	---	BnaA01g24360D	---	---	---	---	---	---	BnaA01g24360D	27.4693	69.845	-1.3463	1.7847e-07	1.7273e-05	down	BnaA01g24360D	10.3219	60.3335	-2.5473	1.081e-15	1.3185e-13	down	BnaA01g24360D	10.2893	57.4712	-2.4817	3.714e-16	3.1005e-14	down	BnaA01g24360D
BnaA01g24420D	---	---	---	---	---	---	BnaA01g24420D	---	---	---	---	---	---	BnaA01g24420D	---	---	---	---	---	---	BnaA01g24420D	0	19.1042	-4.7817	2.9241e-08	2.2254e-07	down	BnaA01g24420D	---	---	---	---	---	---	BnaA01g24420D	---	---	---	---	---	---	BnaA01g24420D	3.98811	14.6691	-1.879	0.00018706	0.0026545	down	BnaA01g24420D
BnaA01g24430D	---	---	---	---	---	---	BnaA01g24430D	---	---	---	---	---	---	BnaA01g24430D	---	---	---	---	---	---	BnaA01g24430D	4.6302	26.3295	-2.5075	5.0575e-09	4.267e-08	down	BnaA01g24430D	---	---	---	---	---	---	BnaA01g24430D	---	---	---	---	---	---	BnaA01g24430D	---	---	---	---	---	---	BnaA01g24430D
BnaA01g24440D	82.8169	24.6577	1.7479	4.012e-06	0.00025484	up	BnaA01g24440D	4.47848	21.4212	-2.258	2.4898e-06	6.7833e-05	down	BnaA01g24440D	---	---	---	---	---	---	BnaA01g24440D	2.00642	19.8389	-3.3056	5.6555e-08	4.1203e-07	down	BnaA01g24440D	78.5965	19.2415	2.0302	5.8748e-08	6.1404e-06	up	BnaA01g24440D	---	---	---	---	---	---	BnaA01g24440D	---	---	---	---	---	---	BnaA01g24440D
BnaA01g24510D	---	---	---	---	---	---	BnaA01g24510D	---	---	---	---	---	---	BnaA01g24510D	4.37498	16.1263	-1.8821	0.00010882	0.0013668	down	BnaA01g24510D	1.00321	15.1037	-3.9122	1.1269e-06	6.6119e-06	down	BnaA01g24510D	---	---	---	---	---	---	BnaA01g24510D	---	---	---	---	---	---	BnaA01g24510D	---	---	---	---	---	---	BnaA01g24510D
BnaA01g24530D	---	---	---	---	---	---	BnaA01g24530D	---	---	---	---	---	---	BnaA01g24530D	---	---	---	---	---	---	BnaA01g24530D	8.64305	18.696	-1.1131	0.00016653	0.00062173	down	BnaA01g24530D	---	---	---	---	---	---	BnaA01g24530D	---	---	---	---	---	---	BnaA01g24530D	---	---	---	---	---	---	BnaA01g24530D
BnaA01g24560D	---	---	---	---	---	---	BnaA01g24560D	---	---	---	---	---	---	BnaA01g24560D	76.0256	0	8.4465	1.2467e-14	6.8605e-13	up	BnaA01g24560D	6708.47	0	15.004	0	0	up	BnaA01g24560D	---	---	---	---	---	---	BnaA01g24560D	---	---	---	---	---	---	BnaA01g24560D	24.1679	0	5.4834	9.4035e-06	0.00019276	up	BnaA01g24560D
BnaA01g24630D	---	---	---	---	---	---	BnaA01g24630D	---	---	---	---	---	---	BnaA01g24630D	11.3089	24.1023	-1.0917	0.00013229	0.0016184	down	BnaA01g24630D	0	22.5739	-6.1924	4.1817e-09	3.5618e-08	down	BnaA01g24630D	---	---	---	---	---	---	BnaA01g24630D	---	---	---	---	---	---	BnaA01g24630D	---	---	---	---	---	---	BnaA01g24630D
BnaA01g24690D	---	---	---	---	---	---	BnaA01g24690D	---	---	---	---	---	---	BnaA01g24690D	---	---	---	---	---	---	BnaA01g24690D	463.097	182.265	1.3453	0.0017484	0.0048375	up	BnaA01g24690D	---	---	---	---	---	---	BnaA01g24690D	---	---	---	---	---	---	BnaA01g24690D	---	---	---	---	---	---	BnaA01g24690D
BnaA01g24840D	---	---	---	---	---	---	BnaA01g24840D	---	---	---	---	---	---	BnaA01g24840D	---	---	---	---	---	---	BnaA01g24840D	0	8.08253	-3.3887	0.00049743	0.001627	down	BnaA01g24840D	---	---	---	---	---	---	BnaA01g24840D	---	---	---	---	---	---	BnaA01g24840D	---	---	---	---	---	---	BnaA01g24840D
BnaA01g24940D	---	---	---	---	---	---	BnaA01g24940D	---	---	---	---	---	---	BnaA01g24940D	---	---	---	---	---	---	BnaA01g24940D	47.1509	2.20433	4.4189	3.1176e-08	2.363e-07	up	BnaA01g24940D	---	---	---	---	---	---	BnaA01g24940D	---	---	---	---	---	---	BnaA01g24940D	---	---	---	---	---	---	BnaA01g24940D
BnaA01g25000D	---	---	---	---	---	---	BnaA01g25000D	---	---	---	---	---	---	BnaA01g25000D	---	---	---	---	---	---	BnaA01g25000D	0	13.7158	-4.7778	2.6124e-06	1.4412e-05	down	BnaA01g25000D	---	---	---	---	---	---	BnaA01g25000D	---	---	---	---	---	---	BnaA01g25000D	---	---	---	---	---	---	BnaA01g25000D
BnaA01g25170D	---	---	---	---	---	---	BnaA01g25170D	---	---	---	---	---	---	BnaA01g25170D	16.1792	0	8.5361	0.00039489	0.0041381	up	BnaA01g25170D	575.843	0	13.784	7.4299e-46	4.3005e-44	up	BnaA01g25170D	---	---	---	---	---	---	BnaA01g25170D	---	---	---	---	---	---	BnaA01g25170D	---	---	---	---	---	---	BnaA01g25170D
BnaA01g25250D	23.5194	48.4022	-1.0412	6.7081e-05	0.0030599	down	BnaA01g25250D	13.4354	42.049	-1.646	4.9722e-09	2.1747e-07	down	BnaA01g25250D	5.94337	41.5798	-2.8065	1.0433e-12	4.6845e-11	down	BnaA01g25250D	0	38.9431	-7.3941	2.5205e-13	3.4015e-12	down	BnaA01g25250D	---	---	---	---	---	---	BnaA01g25250D	---	---	---	---	---	---	BnaA01g25250D	1.675	14.3366	-3.0975	1.4307e-05	0.00027888	down	BnaA01g25250D
BnaA01g25280D	---	---	---	---	---	---	BnaA01g25280D	---	---	---	---	---	---	BnaA01g25280D	---	---	---	---	---	---	BnaA01g25280D	1.62057	8.36828	-2.3684	0.0011905	0.0034717	down	BnaA01g25280D	---	---	---	---	---	---	BnaA01g25280D	---	---	---	---	---	---	BnaA01g25280D	---	---	---	---	---	---	BnaA01g25280D
BnaA01g25300D	---	---	---	---	---	---	BnaA01g25300D	---	---	---	---	---	---	BnaA01g25300D	---	---	---	---	---	---	BnaA01g25300D	5.78775	48.3319	-3.0619	7.596e-17	1.3617e-15	down	BnaA01g25300D	---	---	---	---	---	---	BnaA01g25300D	---	---	---	---	---	---	BnaA01g25300D	---	---	---	---	---	---	BnaA01g25300D
BnaA01g25400D	---	---	---	---	---	---	BnaA01g25400D	---	---	---	---	---	---	BnaA01g25400D	---	---	---	---	---	---	BnaA01g25400D	0	8.16417	-5.1402	0.00029568	0.0010298	down	BnaA01g25400D	---	---	---	---	---	---	BnaA01g25400D	---	---	---	---	---	---	BnaA01g25400D	---	---	---	---	---	---	BnaA01g25400D
BnaA01g25490D	---	---	---	---	---	---	BnaA01g25490D	---	---	---	---	---	---	BnaA01g25490D	---	---	---	---	---	---	BnaA01g25490D	---	---	---	---	---	---	BnaA01g25490D	---	---	---	---	---	---	BnaA01g25490D	---	---	---	---	---	---	BnaA01g25490D	---	---	---	---	---	---	BnaA01g25490D
BnaA01g25550D	---	---	---	---	---	---	BnaA01g25550D	---	---	---	---	---	---	BnaA01g25550D	---	---	---	---	---	---	BnaA01g25550D	0	6.40888	-3.5685	0.0017524	0.004848	down	BnaA01g25550D	---	---	---	---	---	---	BnaA01g25550D	---	---	---	---	---	---	BnaA01g25550D	---	---	---	---	---	---	BnaA01g25550D
BnaA01g25600D	18.673	53.6787	-1.5234	2.0326e-07	1.7586e-05	down	BnaA01g25600D	4.73685	46.6329	-3.2993	6.0717e-15	5.3406e-13	down	BnaA01g25600D	1.32075	46.1126	-5.1257	1.5186e-16	9.7799e-15	down	BnaA01g25600D	5.94209	43.1885	-2.8616	8.8078e-15	1.3409e-13	down	BnaA01g25600D	30.6237	61.5626	-1.0074	4.1173e-05	0.0021223	down	BnaA01g25600D	7.66321	53.179	-2.7948	8.2521e-15	9.5442e-13	down	BnaA01g25600D	5.66311	50.6561	-3.1611	2.4483e-16	2.0786e-14	down	BnaA01g25600D
BnaA01g25670D	---	---	---	---	---	---	BnaA01g25670D	---	---	---	---	---	---	BnaA01g25670D	---	---	---	---	---	---	BnaA01g25670D	3.47265	12.981	-1.9023	0.00016499	0.00061643	down	BnaA01g25670D	---	---	---	---	---	---	BnaA01g25670D	---	---	---	---	---	---	BnaA01g25670D	---	---	---	---	---	---	BnaA01g25670D
BnaA01g25720D	---	---	---	---	---	---	BnaA01g25720D	---	---	---	---	---	---	BnaA01g25720D	---	---	---	---	---	---	BnaA01g25720D	139.446	4.08209	5.0943	4.0493e-24	1.0949e-22	up	BnaA01g25720D	---	---	---	---	---	---	BnaA01g25720D	---	---	---	---	---	---	BnaA01g25720D	---	---	---	---	---	---	BnaA01g25720D
BnaA01g25730D	---	---	---	---	---	---	BnaA01g25730D	---	---	---	---	---	---	BnaA01g25730D	---	---	---	---	---	---	BnaA01g25730D	173.015	9.87865	4.1304	1.7796e-24	4.9034e-23	up	BnaA01g25730D	---	---	---	---	---	---	BnaA01g25730D	---	---	---	---	---	---	BnaA01g25730D	---	---	---	---	---	---	BnaA01g25730D
BnaA01g25880D	377.665	179.047	1.0768	9.6532e-09	1.0684e-06	up	BnaA01g25880D	---	---	---	---	---	---	BnaA01g25880D	---	---	---	---	---	---	BnaA01g25880D	47.4596	144.057	-1.6019	2.3177e-32	8.7634e-31	down	BnaA01g25880D	---	---	---	---	---	---	BnaA01g25880D	---	---	---	---	---	---	BnaA01g25880D	---	---	---	---	---	---	BnaA01g25880D
BnaA01g25990D	---	---	---	---	---	---	BnaA01g25990D	---	---	---	---	---	---	BnaA01g25990D	---	---	---	---	---	---	BnaA01g25990D	51.7039	7.02119	2.8805	2.9099e-05	0.00012962	up	BnaA01g25990D	---	---	---	---	---	---	BnaA01g25990D	---	---	---	---	---	---	BnaA01g25990D	---	---	---	---	---	---	BnaA01g25990D
BnaA01g26080D	40.1968	7.40746	2.44	2.0112e-05	0.0010858	up	BnaA01g26080D	68.6413	6.43517	3.415	1.283e-09	6.1494e-08	up	BnaA01g26080D	54.8111	6.36337	3.1066	5.8998e-07	1.2285e-05	up	BnaA01g26080D	---	---	---	---	---	---	BnaA01g26080D	---	---	---	---	---	---	BnaA01g26080D	35.501	3.22826	3.459	6.3225e-06	0.00020201	up	BnaA01g26080D	---	---	---	---	---	---	BnaA01g26080D
BnaA01g26110D	---	---	---	---	---	---	BnaA01g26110D	30.4881	1.36637	4.4798	2.4497e-06	6.6883e-05	up	BnaA01g26110D	26.0022	1.35113	4.2664	2.4041e-05	0.00035722	up	BnaA01g26110D	---	---	---	---	---	---	BnaA01g26110D	---	---	---	---	---	---	BnaA01g26110D	---	---	---	---	---	---	BnaA01g26110D	---	---	---	---	---	---	BnaA01g26110D
BnaA01g26140D	---	---	---	---	---	---	BnaA01g26140D	---	---	---	---	---	---	BnaA01g26140D	---	---	---	---	---	---	BnaA01g26140D	0	8.12335	-4.7179	0.00029905	0.0010406	down	BnaA01g26140D	---	---	---	---	---	---	BnaA01g26140D	---	---	---	---	---	---	BnaA01g26140D	---	---	---	---	---	---	BnaA01g26140D
BnaA01g26270D	---	---	---	---	---	---	BnaA01g26270D	---	---	---	---	---	---	BnaA01g26270D	---	---	---	---	---	---	BnaA01g26270D	4.01284	12.0422	-1.5854	0.00064467	0.0020361	down	BnaA01g26270D	---	---	---	---	---	---	BnaA01g26270D	---	---	---	---	---	---	BnaA01g26270D	---	---	---	---	---	---	BnaA01g26270D
BnaA01g26330D	---	---	---	---	---	---	BnaA01g26330D	---	---	---	---	---	---	BnaA01g26330D	---	---	---	---	---	---	BnaA01g26330D	---	---	---	---	---	---	BnaA01g26330D	---	---	---	---	---	---	BnaA01g26330D	---	---	---	---	---	---	BnaA01g26330D	---	---	---	---	---	---	BnaA01g26330D
BnaA01g26500D	---	---	---	---	---	---	BnaA01g26500D	10.4211	24.3743	-1.2259	7.7373e-05	0.0014568	down	BnaA01g26500D	6.19101	24.1023	-1.9609	1.55e-06	3.0027e-05	down	BnaA01g26500D	3.62699	22.5739	-2.6378	4.0388e-08	3.0076e-07	down	BnaA01g26500D	---	---	---	---	---	---	BnaA01g26500D	---	---	---	---	---	---	BnaA01g26500D	3.35001	13.5055	-2.0113	0.00023786	0.0032528	down	BnaA01g26500D
BnaA01g26650D	---	---	---	---	---	---	BnaA01g26650D	---	---	---	---	---	---	BnaA01g26650D	---	---	---	---	---	---	BnaA01g26650D	41.1316	4.28619	3.2625	2.7697e-05	0.00012403	up	BnaA01g26650D	---	---	---	---	---	---	BnaA01g26650D	---	---	---	---	---	---	BnaA01g26650D	---	---	---	---	---	---	BnaA01g26650D
BnaA01g26690D	---	---	---	---	---	---	BnaA01g26690D	---	---	---	---	---	---	BnaA01g26690D	---	---	---	---	---	---	BnaA01g26690D	0	8.53156	-5.2037	0.00021811	0.00078903	down	BnaA01g26690D	---	---	---	---	---	---	BnaA01g26690D	---	---	---	---	---	---	BnaA01g26690D	---	---	---	---	---	---	BnaA01g26690D
BnaA01g26720D	---	---	---	---	---	---	BnaA01g26720D	---	---	---	---	---	---	BnaA01g26720D	---	---	---	---	---	---	BnaA01g26720D	3.62699	87.6424	-4.5948	1.6584e-32	6.3241e-31	down	BnaA01g26720D	---	---	---	---	---	---	BnaA01g26720D	---	---	---	---	---	---	BnaA01g26720D	---	---	---	---	---	---	BnaA01g26720D
BnaA01g26770D	---	---	---	---	---	---	BnaA01g26770D	---	---	---	---	---	---	BnaA01g26770D	---	---	---	---	---	---	BnaA01g26770D	7.56266	15.3895	-1.025	0.00089212	0.0027073	down	BnaA01g26770D	---	---	---	---	---	---	BnaA01g26770D	---	---	---	---	---	---	BnaA01g26770D	---	---	---	---	---	---	BnaA01g26770D
BnaA01g26780D	---	---	---	---	---	---	BnaA01g26780D	---	---	---	---	---	---	BnaA01g26780D	---	---	---	---	---	---	BnaA01g26780D	6.79096	20.737	-1.6105	6.7394e-06	3.4342e-05	down	BnaA01g26780D	---	---	---	---	---	---	BnaA01g26780D	---	---	---	---	---	---	BnaA01g26780D	---	---	---	---	---	---	BnaA01g26780D
BnaA01g26840D	---	---	---	---	---	---	BnaA01g26840D	---	---	---	---	---	---	BnaA01g26840D	---	---	---	---	---	---	BnaA01g26840D	---	---	---	---	---	---	BnaA01g26840D	---	---	---	---	---	---	BnaA01g26840D	---	---	---	---	---	---	BnaA01g26840D	---	---	---	---	---	---	BnaA01g26840D
BnaA01g26860D	---	---	---	---	---	---	BnaA01g26860D	11.1101	27.8563	-1.3261	1.2875e-05	0.0002983	down	BnaA01g26860D	---	---	---	---	---	---	BnaA01g26860D	---	---	---	---	---	---	BnaA01g26860D	---	---	---	---	---	---	BnaA01g26860D	---	---	---	---	---	---	BnaA01g26860D	---	---	---	---	---	---	BnaA01g26860D
BnaA01g26950D	---	---	---	---	---	---	BnaA01g26950D	---	---	---	---	---	---	BnaA01g26950D	---	---	---	---	---	---	BnaA01g26950D	65.9804	15.1037	2.1271	0.0011676	0.0034155	up	BnaA01g26950D	---	---	---	---	---	---	BnaA01g26950D	---	---	---	---	---	---	BnaA01g26950D	---	---	---	---	---	---	BnaA01g26950D
BnaA01g26980D	---	---	---	---	---	---	BnaA01g26980D	---	---	---	---	---	---	BnaA01g26980D	---	---	---	---	---	---	BnaA01g26980D	---	---	---	---	---	---	BnaA01g26980D	---	---	---	---	---	---	BnaA01g26980D	---	---	---	---	---	---	BnaA01g26980D	25.6036	52.8585	-1.0458	1.4602e-08	5.1789e-07	down	BnaA01g26980D
BnaA01g27000D	86.7368	254.086	-1.5506	3.4801e-30	1.6936e-27	down	BnaA01g27000D	71.225	220.735	-1.6319	1.1297e-40	3.0791e-38	down	BnaA01g27000D	40.2003	218.272	-2.4409	4.914e-55	1.3349e-52	down	BnaA01g27000D	0	204.431	-8.5639	7.0349e-55	5.2475e-53	down	BnaA01g27000D	113.426	292.814	-1.3682	3.6558e-27	2.1439e-24	down	BnaA01g27000D	79.6818	252.938	-1.6665	5.687e-44	2.246e-41	down	BnaA01g27000D	52.3239	240.939	-2.2031	7.6467e-58	2.6341e-55	down	BnaA01g27000D
BnaA01g27010D	---	---	---	---	---	---	BnaA01g27010D	---	---	---	---	---	---	BnaA01g27010D	---	---	---	---	---	---	BnaA01g27010D	0	11.389	-5.6204	2.2181e-05	0.00010142	down	BnaA01g27010D	---	---	---	---	---	---	BnaA01g27010D	---	---	---	---	---	---	BnaA01g27010D	---	---	---	---	---	---	BnaA01g27010D
BnaA01g27090D	51.7427	121.564	-1.2323	3.6758e-12	6.3134e-10	down	BnaA01g27090D	---	---	---	---	---	---	BnaA01g27090D	46.804	104.429	-1.1578	3.9038e-16	2.4378e-14	down	BnaA01g27090D	---	---	---	---	---	---	BnaA01g27090D	---	---	---	---	---	---	BnaA01g27090D	---	---	---	---	---	---	BnaA01g27090D	---	---	---	---	---	---	BnaA01g27090D
BnaA01g27130D	---	---	---	---	---	---	BnaA01g27130D	---	---	---	---	---	---	BnaA01g27130D	---	---	---	---	---	---	BnaA01g27130D	0	16.3283	-5.7251	4.0479e-07	2.5731e-06	down	BnaA01g27130D	---	---	---	---	---	---	BnaA01g27130D	---	---	---	---	---	---	BnaA01g27130D	---	---	---	---	---	---	BnaA01g27130D
BnaA01g27160D	---	---	---	---	---	---	BnaA01g27160D	---	---	---	---	---	---	BnaA01g27160D	---	---	---	---	---	---	BnaA01g27160D	1.38906	10.491	-2.917	0.00012286	0.00047359	down	BnaA01g27160D	---	---	---	---	---	---	BnaA01g27160D	---	---	---	---	---	---	BnaA01g27160D	---	---	---	---	---	---	BnaA01g27160D
BnaA01g27320D	---	---	---	---	---	---	BnaA01g27320D	---	---	---	---	---	---	BnaA01g27320D	---	---	---	---	---	---	BnaA01g27320D	72.9257	16.5325	2.1411	0.00056771	0.0018226	up	BnaA01g27320D	---	---	---	---	---	---	BnaA01g27320D	---	---	---	---	---	---	BnaA01g27320D	7.25835	17.7857	-1.293	0.00036304	0.0047049	down	BnaA01g27320D
BnaA01g27340D	---	---	---	---	---	---	BnaA01g27340D	1.80862	18.9529	-3.3895	5.5627e-07	1.749e-05	down	BnaA01g27340D	1.56839	18.7414	-3.5789	3.734e-07	8.0793e-06	down	BnaA01g27340D	0	17.553	-7.8295	1.645e-06	9.3828e-06	down	BnaA01g27340D	---	---	---	---	---	---	BnaA01g27340D	3.44063	33.3296	-3.2761	1.2179e-10	9.1617e-09	down	BnaA01g27340D	1.99405	31.7484	-3.9929	1.1055e-11	6.0129e-10	down	BnaA01g27340D
BnaA01g27460D	---	---	---	---	---	---	BnaA01g27460D	---	---	---	---	---	---	BnaA01g27460D	---	---	---	---	---	---	BnaA01g27460D	0	35.106	-7.8295	1.2185e-11	1.3939e-10	down	BnaA01g27460D	---	---	---	---	---	---	BnaA01g27460D	---	---	---	---	---	---	BnaA01g27460D	---	---	---	---	---	---	BnaA01g27460D
BnaA01g27540D	---	---	---	---	---	---	BnaA01g27540D	2.58374	12.7822	-2.3066	0.00024721	0.0039753	down	BnaA01g27540D	1.73348	12.6396	-2.8662	7.7437e-05	0.0010113	down	BnaA01g27540D	0	11.8381	-4.5654	1.2872e-05	6.1868e-05	down	BnaA01g27540D	---	---	---	---	---	---	BnaA01g27540D	---	---	---	---	---	---	BnaA01g27540D	---	---	---	---	---	---	BnaA01g27540D
BnaA01g27700D	---	---	---	---	---	---	BnaA01g27700D	3.96173	28.1649	-2.8297	6.0003e-09	2.6064e-07	down	BnaA01g27700D	2.39386	27.8506	-3.5403	6.3412e-10	2.0451e-08	down	BnaA01g27700D	0	26.0845	-8.4009	1.7514e-08	1.3712e-07	down	BnaA01g27700D	---	---	---	---	---	---	BnaA01g27700D	11.8858	61.8604	-2.3798	2.3043e-15	2.7536e-13	down	BnaA01g27700D	5.74287	58.9256	-3.3591	3.017e-19	3.0965e-17	down	BnaA01g27700D
BnaA01g27710D	---	---	---	---	---	---	BnaA01g27710D	639.389	294.299	1.1194	0.00018714	0.0031315	up	BnaA01g27710D	---	---	---	---	---	---	BnaA01g27710D	3084.72	272.561	3.5005	0	0	up	BnaA01g27710D	---	---	---	---	---	---	BnaA01g27710D	701.419	290.848	1.27	5.2865e-10	3.6857e-08	up	BnaA01g27710D	---	---	---	---	---	---	BnaA01g27710D
BnaA01g27880D	---	---	---	---	---	---	BnaA01g27880D	---	---	---	---	---	---	BnaA01g27880D	---	---	---	---	---	---	BnaA01g27880D	39.7426	0	5.4677	3.2113e-08	2.4296e-07	up	BnaA01g27880D	---	---	---	---	---	---	BnaA01g27880D	---	---	---	---	---	---	BnaA01g27880D	---	---	---	---	---	---	BnaA01g27880D
BnaA01g27890D	---	---	---	---	---	---	BnaA01g27890D	---	---	---	---	---	---	BnaA01g27890D	---	---	---	---	---	---	BnaA01g27890D	---	---	---	---	---	---	BnaA01g27890D	---	---	---	---	---	---	BnaA01g27890D	---	---	---	---	---	---	BnaA01g27890D	---	---	---	---	---	---	BnaA01g27890D
BnaA01g27990D	---	---	---	---	---	---	BnaA01g27990D	---	---	---	---	---	---	BnaA01g27990D	---	---	---	---	---	---	BnaA01g27990D	99.7809	14.5322	2.7795	2.1967e-08	1.699e-07	up	BnaA01g27990D	---	---	---	---	---	---	BnaA01g27990D	---	---	---	---	---	---	BnaA01g27990D	---	---	---	---	---	---	BnaA01g27990D
BnaA01g28080D	---	---	---	---	---	---	BnaA01g28080D	---	---	---	---	---	---	BnaA01g28080D	---	---	---	---	---	---	BnaA01g28080D	0	27.2683	-5.7692	6.131e-11	6.4751e-10	down	BnaA01g28080D	---	---	---	---	---	---	BnaA01g28080D	---	---	---	---	---	---	BnaA01g28080D	---	---	---	---	---	---	BnaA01g28080D
BnaA01g28170D	---	---	---	---	---	---	BnaA01g28170D	---	---	---	---	---	---	BnaA01g28170D	---	---	---	---	---	---	BnaA01g28170D	1.85208	10.2052	-2.4621	0.0002945	0.0010277	down	BnaA01g28170D	---	---	---	---	---	---	BnaA01g28170D	---	---	---	---	---	---	BnaA01g28170D	---	---	---	---	---	---	BnaA01g28170D
BnaA01g28250D	---	---	---	---	---	---	BnaA01g28250D	---	---	---	---	---	---	BnaA01g28250D	---	---	---	---	---	---	BnaA01g28250D	3.00963	15.1854	-2.335	1.3761e-05	6.5735e-05	down	BnaA01g28250D	---	---	---	---	---	---	BnaA01g28250D	---	---	---	---	---	---	BnaA01g28250D	---	---	---	---	---	---	BnaA01g28250D
BnaA01g28260D	---	---	---	---	---	---	BnaA01g28260D	---	---	---	---	---	---	BnaA01g28260D	---	---	---	---	---	---	BnaA01g28260D	---	---	---	---	---	---	BnaA01g28260D	---	---	---	---	---	---	BnaA01g28260D	---	---	---	---	---	---	BnaA01g28260D	---	---	---	---	---	---	BnaA01g28260D
BnaA01g28310D	---	---	---	---	---	---	BnaA01g28310D	---	---	---	---	---	---	BnaA01g28310D	---	---	---	---	---	---	BnaA01g28310D	0	19.8798	-5.3132	1.746e-08	1.3685e-07	down	BnaA01g28310D	---	---	---	---	---	---	BnaA01g28310D	---	---	---	---	---	---	BnaA01g28310D	---	---	---	---	---	---	BnaA01g28310D
BnaA01g28510D	---	---	---	---	---	---	BnaA01g28510D	---	---	---	---	---	---	BnaA01g28510D	---	---	---	---	---	---	BnaA01g28510D	27.3182	1.9594	3.8014	0.00011985	0.0004634	up	BnaA01g28510D	---	---	---	---	---	---	BnaA01g28510D	---	---	---	---	---	---	BnaA01g28510D	---	---	---	---	---	---	BnaA01g28510D
BnaA01g28530D	---	---	---	---	---	---	BnaA01g28530D	---	---	---	---	---	---	BnaA01g28530D	---	---	---	---	---	---	BnaA01g28530D	43.9869	8.36828	2.3941	0.0018047	0.0049731	up	BnaA01g28530D	---	---	---	---	---	---	BnaA01g28530D	---	---	---	---	---	---	BnaA01g28530D	---	---	---	---	---	---	BnaA01g28530D
BnaA01g28540D	---	---	---	---	---	---	BnaA01g28540D	---	---	---	---	---	---	BnaA01g28540D	---	---	---	---	---	---	BnaA01g28540D	---	---	---	---	---	---	BnaA01g28540D	---	---	---	---	---	---	BnaA01g28540D	---	---	---	---	---	---	BnaA01g28540D	---	---	---	---	---	---	BnaA01g28540D
BnaA01g28550D	---	---	---	---	---	---	BnaA01g28550D	---	---	---	---	---	---	BnaA01g28550D	---	---	---	---	---	---	BnaA01g28550D	1.38906	14.8588	-3.4191	2.254e-06	1.2551e-05	down	BnaA01g28550D	---	---	---	---	---	---	BnaA01g28550D	---	---	---	---	---	---	BnaA01g28550D	---	---	---	---	---	---	BnaA01g28550D
BnaA01g28580D	---	---	---	---	---	---	BnaA01g28580D	---	---	---	---	---	---	BnaA01g28580D	---	---	---	---	---	---	BnaA01g28580D	3.54982	103.358	-4.8638	4.569e-38	2.1048e-36	down	BnaA01g28580D	---	---	---	---	---	---	BnaA01g28580D	---	---	---	---	---	---	BnaA01g28580D	---	---	---	---	---	---	BnaA01g28580D
BnaA01g28600D	---	---	---	---	---	---	BnaA01g28600D	56.4116	1.23414	5.5144	7.4941e-12	4.745e-10	up	BnaA01g28600D	236.579	1.22037	7.5989	1.3454e-44	2.967e-42	up	BnaA01g28600D	1378.41	1.14298	10.236	5.3349e-190	1.7945e-187	up	BnaA01g28600D	---	---	---	---	---	---	BnaA01g28600D	---	---	---	---	---	---	BnaA01g28600D	81.0383	0	7.122	1.5254e-16	1.3118e-14	up	BnaA01g28600D
BnaA01g28640D	---	---	---	---	---	---	BnaA01g28640D	0	21.1126	-6.3525	5.9771e-08	2.2421e-06	down	BnaA01g28640D	0	20.8771	-7.9825	5.1642e-07	1.0844e-05	down	BnaA01g28640D	0	19.5532	-7.9851	5.4194e-07	3.3699e-06	down	BnaA01g28640D	---	---	---	---	---	---	BnaA01g28640D	2.42408	19.7622	-3.0272	1.2362e-06	4.6931e-05	down	BnaA01g28640D	0	18.8246	-4.5608	1.1654e-07	3.5473e-06	down	BnaA01g28640D
BnaA01g28710D	59.2262	155.557	-1.3931	3.7583e-17	1.003e-14	down	BnaA01g28710D	---	---	---	---	---	---	BnaA01g28710D	---	---	---	---	---	---	BnaA01g28710D	1.31189	125.157	-6.5759	2.3042e-42	1.2117e-40	down	BnaA01g28710D	---	---	---	---	---	---	BnaA01g28710D	---	---	---	---	---	---	BnaA01g28710D	---	---	---	---	---	---	BnaA01g28710D
BnaA01g28750D	---	---	---	---	---	---	BnaA01g28750D	---	---	---	---	---	---	BnaA01g28750D	---	---	---	---	---	---	BnaA01g28750D	24.9259	0	5.6396	1.0175e-05	4.9945e-05	up	BnaA01g28750D	---	---	---	---	---	---	BnaA01g28750D	---	---	---	---	---	---	BnaA01g28750D	---	---	---	---	---	---	BnaA01g28750D
BnaA01g28850D	---	---	---	---	---	---	BnaA01g28850D	---	---	---	---	---	---	BnaA01g28850D	6.02592	20.7027	-1.7806	1.76e-05	0.00027019	down	BnaA01g28850D	7.63983	19.3899	-1.3437	4.3192e-05	0.00018503	down	BnaA01g28850D	---	---	---	---	---	---	BnaA01g28850D	---	---	---	---	---	---	BnaA01g28850D	---	---	---	---	---	---	BnaA01g28850D
BnaA01g28980D	---	---	---	---	---	---	BnaA01g28980D	---	---	---	---	---	---	BnaA01g28980D	1.56839	11.1577	-2.8307	0.00021565	0.0024655	down	BnaA01g28980D	2.70095	10.4501	-1.952	0.00065209	0.0020559	down	BnaA01g28980D	---	---	---	---	---	---	BnaA01g28980D	---	---	---	---	---	---	BnaA01g28980D	---	---	---	---	---	---	BnaA01g28980D
BnaA01g29010D	---	---	---	---	---	---	BnaA01g29010D	---	---	---	---	---	---	BnaA01g29010D	---	---	---	---	---	---	BnaA01g29010D	0	6.69462	-3.6315	0.0013397	0.0038382	down	BnaA01g29010D	---	---	---	---	---	---	BnaA01g29010D	---	---	---	---	---	---	BnaA01g29010D	---	---	---	---	---	---	BnaA01g29010D
BnaA01g29080D	---	---	---	---	---	---	BnaA01g29080D	---	---	---	---	---	---	BnaA01g29080D	6.43865	24.669	-1.9379	1.3022e-06	2.555e-05	down	BnaA01g29080D	---	---	---	---	---	---	BnaA01g29080D	---	---	---	---	---	---	BnaA01g29080D	---	---	---	---	---	---	BnaA01g29080D	---	---	---	---	---	---	BnaA01g29080D
BnaA01g29130D	---	---	---	---	---	---	BnaA01g29130D	---	---	---	---	---	---	BnaA01g29130D	---	---	---	---	---	---	BnaA01g29130D	0	37.1062	-8.9094	8.7295e-11	9.085e-10	down	BnaA01g29130D	---	---	---	---	---	---	BnaA01g29130D	---	---	---	---	---	---	BnaA01g29130D	---	---	---	---	---	---	BnaA01g29130D
BnaA01g29140D	---	---	---	---	---	---	BnaA01g29140D	---	---	---	---	---	---	BnaA01g29140D	0	9.4143	-5.2485	0.00019364	0.0022497	down	BnaA01g29140D	0	8.81731	-3.8362	0.00020705	0.0007537	down	BnaA01g29140D	---	---	---	---	---	---	BnaA01g29140D	---	---	---	---	---	---	BnaA01g29140D	---	---	---	---	---	---	BnaA01g29140D
BnaA01g29180D	---	---	---	---	---	---	BnaA01g29180D	---	---	---	---	---	---	BnaA01g29180D	---	---	---	---	---	---	BnaA01g29180D	1.08038	8.57238	-2.9882	0.00048027	0.0015794	down	BnaA01g29180D	---	---	---	---	---	---	BnaA01g29180D	---	---	---	---	---	---	BnaA01g29180D	---	---	---	---	---	---	BnaA01g29180D
BnaA01g29230D	21.6664	44.8507	-1.0497	0.00011575	0.0048579	down	BnaA01g29230D	---	---	---	---	---	---	BnaA01g29230D	---	---	---	---	---	---	BnaA01g29230D	---	---	---	---	---	---	BnaA01g29230D	---	---	---	---	---	---	BnaA01g29230D	---	---	---	---	---	---	BnaA01g29230D	---	---	---	---	---	---	BnaA01g29230D
BnaA01g29260D	---	---	---	---	---	---	BnaA01g29260D	---	---	---	---	---	---	BnaA01g29260D	---	---	---	---	---	---	BnaA01g29260D	0	6.69462	-3.8539	0.0012169	0.0035373	down	BnaA01g29260D	---	---	---	---	---	---	BnaA01g29260D	---	---	---	---	---	---	BnaA01g29260D	---	---	---	---	---	---	BnaA01g29260D
BnaA01g29270D	---	---	---	---	---	---	BnaA01g29270D	70.4499	1.41045	5.6424	1.5145e-14	1.2739e-12	up	BnaA01g29270D	65.8724	1.39471	5.5616	1.6638e-13	8.1303e-12	up	BnaA01g29270D	49.7747	1.30627	5.2519	9.6573e-10	8.8975e-09	up	BnaA01g29270D	---	---	---	---	---	---	BnaA01g29270D	41.1311	1.43963	4.8365	1.0219e-08	5.842e-07	up	BnaA01g29270D	63.8895	1.37133	5.5419	5.1847e-13	3.2305e-11	up	BnaA01g29270D
BnaA01g29290D	---	---	---	---	---	---	BnaA01g29290D	---	---	---	---	---	---	BnaA01g29290D	---	---	---	---	---	---	BnaA01g29290D	49.466	7.26612	2.7672	8.8091e-05	0.00035133	up	BnaA01g29290D	---	---	---	---	---	---	BnaA01g29290D	---	---	---	---	---	---	BnaA01g29290D	---	---	---	---	---	---	BnaA01g29290D
BnaA01g29370D	---	---	---	---	---	---	BnaA01g29370D	---	---	---	---	---	---	BnaA01g29370D	---	---	---	---	---	---	BnaA01g29370D	0	32.9016	-5.7359	6.4634e-13	8.3649e-12	down	BnaA01g29370D	---	---	---	---	---	---	BnaA01g29370D	---	---	---	---	---	---	BnaA01g29370D	10.9274	28.2577	-1.3707	4.2844e-06	9.5573e-05	down	BnaA01g29370D
BnaA01g29390D	---	---	---	---	---	---	BnaA01g29390D	---	---	---	---	---	---	BnaA01g29390D	---	---	---	---	---	---	BnaA01g29390D	0	13.7158	-4.7778	2.6124e-06	1.4412e-05	down	BnaA01g29390D	---	---	---	---	---	---	BnaA01g29390D	---	---	---	---	---	---	BnaA01g29390D	---	---	---	---	---	---	BnaA01g29390D
BnaA01g29440D	---	---	---	---	---	---	BnaA01g29440D	1.55024	35.7901	-4.529	6.1582e-13	4.3879e-11	down	BnaA01g29440D	0	35.3908	-6.422	1.8901e-12	8.2332e-11	down	BnaA01g29440D	0	33.1465	-6.0508	8.4193e-13	1.0729e-11	down	BnaA01g29440D	---	---	---	---	---	---	BnaA01g29440D	12.9805	33.2859	-1.3586	3.7687e-06	0.0001274	down	BnaA01g29440D	1.91429	31.7068	-4.0499	1.0429e-11	5.6881e-10	down	BnaA01g29440D
BnaA01g29460D	---	---	---	---	---	---	BnaA01g29460D	---	---	---	---	---	---	BnaA01g29460D	---	---	---	---	---	---	BnaA01g29460D	2.16076	9.63373	-2.1566	0.00072636	0.0022595	down	BnaA01g29460D	---	---	---	---	---	---	BnaA01g29460D	---	---	---	---	---	---	BnaA01g29460D	---	---	---	---	---	---	BnaA01g29460D
BnaA01g29500D	72.1975	24.2011	1.5769	0.00010002	0.004296	up	BnaA01g29500D	---	---	---	---	---	---	BnaA01g29500D	---	---	---	---	---	---	BnaA01g29500D	0	19.4716	-7.9791	5.6672e-07	3.5068e-06	down	BnaA01g29500D	---	---	---	---	---	---	BnaA01g29500D	---	---	---	---	---	---	BnaA01g29500D	---	---	---	---	---	---	BnaA01g29500D
BnaA01g29520D	---	---	---	---	---	---	BnaA01g29520D	---	---	---	---	---	---	BnaA01g29520D	---	---	---	---	---	---	BnaA01g29520D	---	---	---	---	---	---	BnaA01g29520D	---	---	---	---	---	---	BnaA01g29520D	---	---	---	---	---	---	BnaA01g29520D	43.5501	5.90087	2.8837	3.6752e-05	0.00065057	up	BnaA01g29520D
BnaA01g29580D	---	---	---	---	---	---	BnaA01g29580D	---	---	---	---	---	---	BnaA01g29580D	---	---	---	---	---	---	BnaA01g29580D	---	---	---	---	---	---	BnaA01g29580D	---	---	---	---	---	---	BnaA01g29580D	---	---	---	---	---	---	BnaA01g29580D	---	---	---	---	---	---	BnaA01g29580D
BnaA01g29610D	---	---	---	---	---	---	BnaA01g29610D	---	---	---	---	---	---	BnaA01g29610D	---	---	---	---	---	---	BnaA01g29610D	---	---	---	---	---	---	BnaA01g29610D	---	---	---	---	---	---	BnaA01g29610D	---	---	---	---	---	---	BnaA01g29610D	---	---	---	---	---	---	BnaA01g29610D
BnaA01g29630D	---	---	---	---	---	---	BnaA01g29630D	---	---	---	---	---	---	BnaA01g29630D	---	---	---	---	---	---	BnaA01g29630D	0	21.9208	-5.15	3.0369e-09	2.6339e-08	down	BnaA01g29630D	---	---	---	---	---	---	BnaA01g29630D	---	---	---	---	---	---	BnaA01g29630D	---	---	---	---	---	---	BnaA01g29630D
BnaA01g29690D	12.1161	33.9424	-1.4862	4.5758e-05	0.002209	down	BnaA01g29690D	11.5407	29.4872	-1.3534	6.0319e-06	0.00015165	down	BnaA01g29690D	6.85139	29.1582	-2.0894	6.32e-08	1.5666e-06	down	BnaA01g29690D	---	---	---	---	---	---	BnaA01g29690D	11.6975	35.1497	-1.5873	4.4103e-05	0.0022585	down	BnaA01g29690D	---	---	---	---	---	---	BnaA01g29690D	13.9584	28.9226	-1.0511	2.6776e-05	0.00048856	down	BnaA01g29690D
BnaA01g29880D	---	---	---	---	---	---	BnaA01g29880D	---	---	---	---	---	---	BnaA01g29880D	---	---	---	---	---	---	BnaA01g29880D	5.24756	60.6598	-3.531	7.2377e-22	1.7181e-20	down	BnaA01g29880D	---	---	---	---	---	---	BnaA01g29880D	---	---	---	---	---	---	BnaA01g29880D	---	---	---	---	---	---	BnaA01g29880D
BnaA01g30060D	---	---	---	---	---	---	BnaA01g30060D	---	---	---	---	---	---	BnaA01g30060D	---	---	---	---	---	---	BnaA01g30060D	---	---	---	---	---	---	BnaA01g30060D	---	---	---	---	---	---	BnaA01g30060D	---	---	---	---	---	---	BnaA01g30060D	---	---	---	---	---	---	BnaA01g30060D
BnaA01g30160D	---	---	---	---	---	---	BnaA01g30160D	---	---	---	---	---	---	BnaA01g30160D	32.5234	0	5.9585	1.6137e-07	3.7452e-06	up	BnaA01g30160D	301.889	0	9.2675	4.3335e-48	2.6686e-46	up	BnaA01g30160D	---	---	---	---	---	---	BnaA01g30160D	---	---	---	---	---	---	BnaA01g30160D	24.6465	0	6.0422	5.4141e-06	0.00011745	up	BnaA01g30160D
BnaA01g30200D	---	---	---	---	---	---	BnaA01g30200D	155.713	28.6056	2.4445	6.7517e-12	4.3136e-10	up	BnaA01g30200D	107.228	28.2865	1.9225	2.803e-05	0.00040948	up	BnaA01g30200D	7.79417	26.4927	-1.7651	1.5267e-07	1.0398e-06	down	BnaA01g30200D	---	---	---	---	---	---	BnaA01g30200D	---	---	---	---	---	---	BnaA01g30200D	---	---	---	---	---	---	BnaA01g30200D
BnaA01g30210D	---	---	---	---	---	---	BnaA01g30210D	---	---	---	---	---	---	BnaA01g30210D	---	---	---	---	---	---	BnaA01g30210D	---	---	---	---	---	---	BnaA01g30210D	---	---	---	---	---	---	BnaA01g30210D	---	---	---	---	---	---	BnaA01g30210D	---	---	---	---	---	---	BnaA01g30210D
BnaA01g30320D	---	---	---	---	---	---	BnaA01g30320D	30.402	149.86	-2.3014	4.5129e-36	1.1283e-33	down	BnaA01g30320D	13.7028	148.188	-3.4349	1.4239e-45	3.2232e-43	down	BnaA01g30320D	0	138.791	-7.3532	1.3581e-43	7.4267e-42	down	BnaA01g30320D	---	---	---	---	---	---	BnaA01g30320D	48.7943	119.664	-1.2942	9.0181e-18	1.3096e-15	down	BnaA01g30320D	25.0453	113.987	-2.1863	3.9351e-28	6.5885e-26	down	BnaA01g30320D
BnaA01g30340D	---	---	---	---	---	---	BnaA01g30340D	17.5694	0	5.0539	0.00018533	0.003107	up	BnaA01g30340D	20.8018	0	5.3137	4.1224e-05	0.00057832	up	BnaA01g30340D	---	---	---	---	---	---	BnaA01g30340D	---	---	---	---	---	---	BnaA01g30340D	---	---	---	---	---	---	BnaA01g30340D	---	---	---	---	---	---	BnaA01g30340D
BnaA01g30370D	---	---	---	---	---	---	BnaA01g30370D	---	---	---	---	---	---	BnaA01g30370D	---	---	---	---	---	---	BnaA01g30370D	0	9.34798	-4.2247	0.00011358	0.0004423	down	BnaA01g30370D	---	---	---	---	---	---	BnaA01g30370D	---	---	---	---	---	---	BnaA01g30370D	---	---	---	---	---	---	BnaA01g30370D
BnaA01g30490D	---	---	---	---	---	---	BnaA01g30490D	9.38758	145.673	-3.9558	2.2478e-46	7.1019e-44	down	BnaA01g30490D	366.508	144.047	1.3473	2.6383e-05	0.00038836	up	BnaA01g30490D	535.714	134.913	1.9894	7.6111e-17	1.3636e-15	up	BnaA01g30490D	---	---	---	---	---	---	BnaA01g30490D	6.09929	76.8674	-3.6557	1.1119e-23	2.2934e-21	down	BnaA01g30490D	365.63	73.2207	2.3201	9.6578e-22	1.1509e-19	up	BnaA01g30490D
BnaA01g30510D	---	---	---	---	---	---	BnaA01g30510D	---	---	---	---	---	---	BnaA01g30510D	---	---	---	---	---	---	BnaA01g30510D	2.62378	10.0828	-1.9422	0.00082882	0.0025362	down	BnaA01g30510D	---	---	---	---	---	---	BnaA01g30510D	---	---	---	---	---	---	BnaA01g30510D	---	---	---	---	---	---	BnaA01g30510D
BnaA01g30530D	---	---	---	---	---	---	BnaA01g30530D	---	---	---	---	---	---	BnaA01g30530D	---	---	---	---	---	---	BnaA01g30530D	55.4081	10.5318	2.3953	0.00045696	0.0015127	up	BnaA01g30530D	---	---	---	---	---	---	BnaA01g30530D	---	---	---	---	---	---	BnaA01g30530D	---	---	---	---	---	---	BnaA01g30530D
BnaA01g30570D	---	---	---	---	---	---	BnaA01g30570D	---	---	---	---	---	---	BnaA01g30570D	---	---	---	---	---	---	BnaA01g30570D	---	---	---	---	---	---	BnaA01g30570D	---	---	---	---	---	---	BnaA01g30570D	---	---	---	---	---	---	BnaA01g30570D	---	---	---	---	---	---	BnaA01g30570D
BnaA01g30630D	---	---	---	---	---	---	BnaA01g30630D	9.8182	22.4349	-1.1922	0.00017723	0.0029878	down	BnaA01g30630D	10.1533	22.1846	-1.1276	0.00020428	0.0023545	down	BnaA01g30630D	---	---	---	---	---	---	BnaA01g30630D	---	---	---	---	---	---	BnaA01g30630D	---	---	---	---	---	---	BnaA01g30630D	---	---	---	---	---	---	BnaA01g30630D
BnaA01g30790D	---	---	---	---	---	---	BnaA01g30790D	---	---	---	---	---	---	BnaA01g30790D	---	---	---	---	---	---	BnaA01g30790D	4.01284	21.431	-2.417	1.8093e-07	1.2183e-06	down	BnaA01g30790D	---	---	---	---	---	---	BnaA01g30790D	---	---	---	---	---	---	BnaA01g30790D	---	---	---	---	---	---	BnaA01g30790D
BnaA01g30830D	21.4526	163.116	-2.9267	2.2227e-35	1.2362e-32	down	BnaA01g30830D	9.4737	141.706	-3.9028	5.6251e-45	1.7011e-42	down	BnaA01g30830D	6.43865	140.125	-4.4438	1.4386e-46	3.2814e-44	down	BnaA01g30830D	0	131.239	-8.0361	2.6476e-38	1.2292e-36	down	BnaA01g30830D	15.1804	78.8849	-2.3775	2.5482e-14	6.5197e-12	down	BnaA01g30830D	7.11584	68.1424	-3.2594	3.8569e-20	6.5222e-18	down	BnaA01g30830D	27.2786	64.9096	-1.2507	1.7616e-11	9.3113e-10	down	BnaA01g30830D
BnaA01g30930D	---	---	---	---	---	---	BnaA01g30930D	---	---	---	---	---	---	BnaA01g30930D	---	---	---	---	---	---	BnaA01g30930D	84.5784	17.9204	2.2387	7.6059e-05	0.00030792	up	BnaA01g30930D	---	---	---	---	---	---	BnaA01g30930D	---	---	---	---	---	---	BnaA01g30930D	---	---	---	---	---	---	BnaA01g30930D
BnaA01g31000D	---	---	---	---	---	---	BnaA01g31000D	---	---	---	---	---	---	BnaA01g31000D	3.96225	14.1214	-1.8335	0.0003361	0.0036029	down	BnaA01g31000D	5.78775	13.226	-1.1923	0.0011884	0.0034675	down	BnaA01g31000D	---	---	---	---	---	---	BnaA01g31000D	---	---	---	---	---	---	BnaA01g31000D	---	---	---	---	---	---	BnaA01g31000D
BnaA01g31010D	---	---	---	---	---	---	BnaA01g31010D	---	---	---	---	---	---	BnaA01g31010D	10.2358	24.974	-1.2868	3.3123e-05	0.00047642	down	BnaA01g31010D	---	---	---	---	---	---	BnaA01g31010D	---	---	---	---	---	---	BnaA01g31010D	---	---	---	---	---	---	BnaA01g31010D	---	---	---	---	---	---	BnaA01g31010D
BnaA01g31090D	---	---	---	---	---	---	BnaA01g31090D	---	---	---	---	---	---	BnaA01g31090D	---	---	---	---	---	---	BnaA01g31090D	174.559	38.8206	2.1688	5.5213e-08	4.0282e-07	up	BnaA01g31090D	---	---	---	---	---	---	BnaA01g31090D	---	---	---	---	---	---	BnaA01g31090D	---	---	---	---	---	---	BnaA01g31090D
BnaA01g31170D	---	---	---	---	---	---	BnaA01g31170D	---	---	---	---	---	---	BnaA01g31170D	8.83251	23.5793	-1.4166	2.7917e-05	0.00040801	down	BnaA01g31170D	---	---	---	---	---	---	BnaA01g31170D	---	---	---	---	---	---	BnaA01g31170D	---	---	---	---	---	---	BnaA01g31170D	---	---	---	---	---	---	BnaA01g31170D
BnaA01g31340D	941.846	38.1028	4.6275	3.5594e-184	7.362e-181	up	BnaA01g31340D	399.187	33.1014	3.5921	8.5691e-52	3.0745e-49	up	BnaA01g31340D	131.002	32.7321	2.0008	1.0391e-06	2.0825e-05	up	BnaA01g31340D	0	30.6565	-6.6339	1.6436e-11	1.8474e-10	down	BnaA01g31340D	687.588	41.311	4.0569	1.6462e-129	4.0404e-126	up	BnaA01g31340D	512.575	35.6853	3.8444	1.2597e-74	7.7702e-72	up	BnaA01g31340D	305.409	33.9924	3.1675	2.4977e-32	4.9247e-30	up	BnaA01g31340D
BnaA01g31350D	---	---	---	---	---	---	BnaA01g31350D	---	---	---	---	---	---	BnaA01g31350D	---	---	---	---	---	---	BnaA01g31350D	24.8488	50.128	-1.0124	2.3433e-09	2.064e-08	down	BnaA01g31350D	---	---	---	---	---	---	BnaA01g31350D	---	---	---	---	---	---	BnaA01g31350D	---	---	---	---	---	---	BnaA01g31350D
BnaA01g31440D	---	---	---	---	---	---	BnaA01g31440D	---	---	---	---	---	---	BnaA01g31440D	---	---	---	---	---	---	BnaA01g31440D	35.5754	4.77604	2.897	0.00048709	0.0015993	up	BnaA01g31440D	---	---	---	---	---	---	BnaA01g31440D	---	---	---	---	---	---	BnaA01g31440D	---	---	---	---	---	---	BnaA01g31440D
BnaA01g31600D	---	---	---	---	---	---	BnaA01g31600D	---	---	---	---	---	---	BnaA01g31600D	---	---	---	---	---	---	BnaA01g31600D	---	---	---	---	---	---	BnaA01g31600D	---	---	---	---	---	---	BnaA01g31600D	---	---	---	---	---	---	BnaA01g31600D	---	---	---	---	---	---	BnaA01g31600D
BnaA01g31650D	---	---	---	---	---	---	BnaA01g31650D	---	---	---	---	---	---	BnaA01g31650D	---	---	---	---	---	---	BnaA01g31650D	---	---	---	---	---	---	BnaA01g31650D	---	---	---	---	---	---	BnaA01g31650D	---	---	---	---	---	---	BnaA01g31650D	---	---	---	---	---	---	BnaA01g31650D
BnaA01g31810D	---	---	---	---	---	---	BnaA01g31810D	---	---	---	---	---	---	BnaA01g31810D	---	---	---	---	---	---	BnaA01g31810D	2.00642	9.10305	-2.1817	0.00097732	0.0029244	down	BnaA01g31810D	---	---	---	---	---	---	BnaA01g31810D	---	---	---	---	---	---	BnaA01g31810D	---	---	---	---	---	---	BnaA01g31810D
BnaA01g31830D	---	---	---	---	---	---	BnaA01g31830D	---	---	---	---	---	---	BnaA01g31830D	10.9787	25.0176	-1.1882	5.6811e-05	0.00076814	down	BnaA01g31830D	0	23.4312	-8.2462	6.8403e-08	4.9182e-07	down	BnaA01g31830D	---	---	---	---	---	---	BnaA01g31830D	---	---	---	---	---	---	BnaA01g31830D	---	---	---	---	---	---	BnaA01g31830D
BnaA01g31850D	---	---	---	---	---	---	BnaA01g31850D	---	---	---	---	---	---	BnaA01g31850D	---	---	---	---	---	---	BnaA01g31850D	30.7137	79.6007	-1.3739	6.8073e-17	1.224e-15	down	BnaA01g31850D	---	---	---	---	---	---	BnaA01g31850D	---	---	---	---	---	---	BnaA01g31850D	---	---	---	---	---	---	BnaA01g31850D
BnaA01g31880D	---	---	---	---	---	---	BnaA01g31880D	---	---	---	---	---	---	BnaA01g31880D	---	---	---	---	---	---	BnaA01g31880D	1.92925	39.6371	-4.3607	1.6489e-15	2.6615e-14	down	BnaA01g31880D	---	---	---	---	---	---	BnaA01g31880D	---	---	---	---	---	---	BnaA01g31880D	---	---	---	---	---	---	BnaA01g31880D
BnaA01g32000D	---	---	---	---	---	---	BnaA01g32000D	---	---	---	---	---	---	BnaA01g32000D	---	---	---	---	---	---	BnaA01g32000D	---	---	---	---	---	---	BnaA01g32000D	---	---	---	---	---	---	BnaA01g32000D	---	---	---	---	---	---	BnaA01g32000D	---	---	---	---	---	---	BnaA01g32000D
BnaA01g32020D	---	---	---	---	---	---	BnaA01g32020D	---	---	---	---	---	---	BnaA01g32020D	---	---	---	---	---	---	BnaA01g32020D	0	58.7412	-6.8763	2.8781e-20	6.2269e-19	down	BnaA01g32020D	196.36	71.3095	1.4613	1.3645e-10	2.2381e-08	up	BnaA01g32020D	---	---	---	---	---	---	BnaA01g32020D	---	---	---	---	---	---	BnaA01g32020D
BnaA01g32030D	---	---	---	---	---	---	BnaA01g32030D	---	---	---	---	---	---	BnaA01g32030D	64.0563	132.672	-1.0504	1.0072e-18	7.5623e-17	down	BnaA01g32030D	---	---	---	---	---	---	BnaA01g32030D	---	---	---	---	---	---	BnaA01g32030D	---	---	---	---	---	---	BnaA01g32030D	---	---	---	---	---	---	BnaA01g32030D
BnaA01g32050D	---	---	---	---	---	---	BnaA01g32050D	---	---	---	---	---	---	BnaA01g32050D	---	---	---	---	---	---	BnaA01g32050D	9.87777	85.3564	-3.1112	1.0076e-28	3.3514e-27	down	BnaA01g32050D	---	---	---	---	---	---	BnaA01g32050D	---	---	---	---	---	---	BnaA01g32050D	---	---	---	---	---	---	BnaA01g32050D
BnaA01g32060D	---	---	---	---	---	---	BnaA01g32060D	---	---	---	---	---	---	BnaA01g32060D	---	---	---	---	---	---	BnaA01g32060D	1.92925	19.5532	-3.3413	6.6095e-08	4.7666e-07	down	BnaA01g32060D	---	---	---	---	---	---	BnaA01g32060D	---	---	---	---	---	---	BnaA01g32060D	---	---	---	---	---	---	BnaA01g32060D
BnaA01g32070D	---	---	---	---	---	---	BnaA01g32070D	---	---	---	---	---	---	BnaA01g32070D	---	---	---	---	---	---	BnaA01g32070D	119.151	30.1258	1.9837	9.1149e-05	0.00036267	up	BnaA01g32070D	---	---	---	---	---	---	BnaA01g32070D	---	---	---	---	---	---	BnaA01g32070D	---	---	---	---	---	---	BnaA01g32070D
BnaA01g32090D	---	---	---	---	---	---	BnaA01g32090D	---	---	---	---	---	---	BnaA01g32090D	---	---	---	---	---	---	BnaA01g32090D	---	---	---	---	---	---	BnaA01g32090D	90.8197	32.2711	1.4928	8.3603e-06	0.00053632	up	BnaA01g32090D	---	---	---	---	---	---	BnaA01g32090D	---	---	---	---	---	---	BnaA01g32090D
BnaA01g32100D	---	---	---	---	---	---	BnaA01g32100D	---	---	---	---	---	---	BnaA01g32100D	---	---	---	---	---	---	BnaA01g32100D	2.3151	10.0011	-2.111	0.00062581	0.0019823	down	BnaA01g32100D	---	---	---	---	---	---	BnaA01g32100D	---	---	---	---	---	---	BnaA01g32100D	---	---	---	---	---	---	BnaA01g32100D
BnaA01g32180D	---	---	---	---	---	---	BnaA01g32180D	---	---	---	---	---	---	BnaA01g32180D	---	---	---	---	---	---	BnaA01g32180D	321.259	60.6598	2.4049	2.1984e-17	4.053e-16	up	BnaA01g32180D	---	---	---	---	---	---	BnaA01g32180D	---	---	---	---	---	---	BnaA01g32180D	---	---	---	---	---	---	BnaA01g32180D
BnaA01g32230D	---	---	---	---	---	---	BnaA01g32230D	---	---	---	---	---	---	BnaA01g32230D	---	---	---	---	---	---	BnaA01g32230D	74.6234	7.51104	3.3125	1.0654e-08	8.6237e-08	up	BnaA01g32230D	---	---	---	---	---	---	BnaA01g32230D	---	---	---	---	---	---	BnaA01g32230D	---	---	---	---	---	---	BnaA01g32230D
BnaA01g32320D	---	---	---	---	---	---	BnaA01g32320D	---	---	---	---	---	---	BnaA01g32320D	---	---	---	---	---	---	BnaA01g32320D	---	---	---	---	---	---	BnaA01g32320D	---	---	---	---	---	---	BnaA01g32320D	---	---	---	---	---	---	BnaA01g32320D	---	---	---	---	---	---	BnaA01g32320D
BnaA01g32370D	---	---	---	---	---	---	BnaA01g32370D	---	---	---	---	---	---	BnaA01g32370D	---	---	---	---	---	---	BnaA01g32370D	83.6523	13.8791	2.5915	2.1388e-06	1.1966e-05	up	BnaA01g32370D	---	---	---	---	---	---	BnaA01g32370D	---	---	---	---	---	---	BnaA01g32370D	---	---	---	---	---	---	BnaA01g32370D
BnaA01g32410D	---	---	---	---	---	---	BnaA01g32410D	---	---	---	---	---	---	BnaA01g32410D	---	---	---	---	---	---	BnaA01g32410D	4.24435	30.4524	-2.8429	7.9481e-11	8.3155e-10	down	BnaA01g32410D	---	---	---	---	---	---	BnaA01g32410D	---	---	---	---	---	---	BnaA01g32410D	---	---	---	---	---	---	BnaA01g32410D
BnaA01g32550D	---	---	---	---	---	---	BnaA01g32550D	---	---	---	---	---	---	BnaA01g32550D	---	---	---	---	---	---	BnaA01g32550D	---	---	---	---	---	---	BnaA01g32550D	---	---	---	---	---	---	BnaA01g32550D	---	---	---	---	---	---	BnaA01g32550D	---	---	---	---	---	---	BnaA01g32550D
BnaA01g32640D	---	---	---	---	---	---	BnaA01g32640D	---	---	---	---	---	---	BnaA01g32640D	---	---	---	---	---	---	BnaA01g32640D	0	7.06201	-3.8201	0.00090463	0.0027392	down	BnaA01g32640D	---	---	---	---	---	---	BnaA01g32640D	---	---	---	---	---	---	BnaA01g32640D	---	---	---	---	---	---	BnaA01g32640D
BnaA01g32770D	---	---	---	---	---	---	BnaA01g32770D	---	---	---	---	---	---	BnaA01g32770D	---	---	---	---	---	---	BnaA01g32770D	10.7266	48.7401	-2.1839	2.3219e-14	3.4071e-13	down	BnaA01g32770D	---	---	---	---	---	---	BnaA01g32770D	---	---	---	---	---	---	BnaA01g32770D	---	---	---	---	---	---	BnaA01g32770D
BnaA01g32830D	---	---	---	---	---	---	BnaA01g32830D	---	---	---	---	---	---	BnaA01g32830D	---	---	---	---	---	---	BnaA01g32830D	8.33437	17.8387	-1.0979	0.00025164	0.00089507	down	BnaA01g32830D	---	---	---	---	---	---	BnaA01g32830D	---	---	---	---	---	---	BnaA01g32830D	---	---	---	---	---	---	BnaA01g32830D
BnaA01g32860D	402.61	169.357	1.2493	1.0746e-12	1.9381e-10	up	BnaA01g32860D	---	---	---	---	---	---	BnaA01g32860D	349.173	145.486	1.2631	0.0004143	0.0043066	up	BnaA01g32860D	37.8905	136.26	-1.8465	1.2494e-33	4.9553e-32	down	BnaA01g32860D	358.021	162.265	1.1417	1.7503e-11	3.3045e-09	up	BnaA01g32860D	---	---	---	---	---	---	BnaA01g32860D	---	---	---	---	---	---	BnaA01g32860D
BnaA01g32900D	---	---	---	---	---	---	BnaA01g32900D	---	---	---	---	---	---	BnaA01g32900D	---	---	---	---	---	---	BnaA01g32900D	1.69774	26.4927	-3.9639	1.0657e-10	1.0972e-09	down	BnaA01g32900D	94.8941	24.8472	1.9332	1.0202e-08	1.227e-06	up	BnaA01g32900D	---	---	---	---	---	---	BnaA01g32900D	---	---	---	---	---	---	BnaA01g32900D
BnaA01g32910D	---	---	---	---	---	---	BnaA01g32910D	---	---	---	---	---	---	BnaA01g32910D	---	---	---	---	---	---	BnaA01g32910D	4.86171	16.4916	-1.7622	3.4837e-05	0.00015252	down	BnaA01g32910D	---	---	---	---	---	---	BnaA01g32910D	---	---	---	---	---	---	BnaA01g32910D	---	---	---	---	---	---	BnaA01g32910D
BnaA01g32920D	---	---	---	---	---	---	BnaA01g32920D	---	---	---	---	---	---	BnaA01g32920D	---	---	---	---	---	---	BnaA01g32920D	0	6.77626	-4.1344	0.0010381	0.0030854	down	BnaA01g32920D	---	---	---	---	---	---	BnaA01g32920D	---	---	---	---	---	---	BnaA01g32920D	---	---	---	---	---	---	BnaA01g32920D
BnaA01g33010D	---	---	---	---	---	---	BnaA01g33010D	---	---	---	---	---	---	BnaA01g33010D	---	---	---	---	---	---	BnaA01g33010D	4.01284	74.4981	-4.2145	1.2357e-27	3.9304e-26	down	BnaA01g33010D	---	---	---	---	---	---	BnaA01g33010D	---	---	---	---	---	---	BnaA01g33010D	---	---	---	---	---	---	BnaA01g33010D
BnaA01g33020D	---	---	---	---	---	---	BnaA01g33020D	---	---	---	---	---	---	BnaA01g33020D	---	---	---	---	---	---	BnaA01g33020D	---	---	---	---	---	---	BnaA01g33020D	---	---	---	---	---	---	BnaA01g33020D	---	---	---	---	---	---	BnaA01g33020D	---	---	---	---	---	---	BnaA01g33020D
BnaA01g33070D	---	---	---	---	---	---	BnaA01g33070D	---	---	---	---	---	---	BnaA01g33070D	---	---	---	---	---	---	BnaA01g33070D	0	35.1468	-6.1353	2.0272e-13	2.7556e-12	down	BnaA01g33070D	---	---	---	---	---	---	BnaA01g33070D	---	---	---	---	---	---	BnaA01g33070D	---	---	---	---	---	---	BnaA01g33070D
BnaA01g33090D	---	---	---	---	---	---	BnaA01g33090D	---	---	---	---	---	---	BnaA01g33090D	---	---	---	---	---	---	BnaA01g33090D	15.897	0	5.4353	0.0004804	0.0015797	up	BnaA01g33090D	---	---	---	---	---	---	BnaA01g33090D	---	---	---	---	---	---	BnaA01g33090D	---	---	---	---	---	---	BnaA01g33090D
BnaA01g33110D	---	---	---	---	---	---	BnaA01g33110D	---	---	---	---	---	---	BnaA01g33110D	---	---	---	---	---	---	BnaA01g33110D	47.6139	0	6.4874	4.8205e-10	4.6017e-09	up	BnaA01g33110D	---	---	---	---	---	---	BnaA01g33110D	---	---	---	---	---	---	BnaA01g33110D	---	---	---	---	---	---	BnaA01g33110D
BnaA01g33130D	---	---	---	---	---	---	BnaA01g33130D	---	---	---	---	---	---	BnaA01g33130D	---	---	---	---	---	---	BnaA01g33130D	2.62378	12.8994	-2.2976	6.6744e-05	0.00027366	down	BnaA01g33130D	---	---	---	---	---	---	BnaA01g33130D	---	---	---	---	---	---	BnaA01g33130D	---	---	---	---	---	---	BnaA01g33130D
BnaA01g33140D	---	---	---	---	---	---	BnaA01g33140D	---	---	---	---	---	---	BnaA01g33140D	13.0424	33.168	-1.3466	1.1136e-06	2.2184e-05	down	BnaA01g33140D	---	---	---	---	---	---	BnaA01g33140D	---	---	---	---	---	---	BnaA01g33140D	---	---	---	---	---	---	BnaA01g33140D	---	---	---	---	---	---	BnaA01g33140D
BnaA01g33280D	---	---	---	---	---	---	BnaA01g33280D	---	---	---	---	---	---	BnaA01g33280D	---	---	---	---	---	---	BnaA01g33280D	---	---	---	---	---	---	BnaA01g33280D	---	---	---	---	---	---	BnaA01g33280D	---	---	---	---	---	---	BnaA01g33280D	---	---	---	---	---	---	BnaA01g33280D
BnaA01g33350D	---	---	---	---	---	---	BnaA01g33350D	---	---	---	---	---	---	BnaA01g33350D	---	---	---	---	---	---	BnaA01g33350D	---	---	---	---	---	---	BnaA01g33350D	---	---	---	---	---	---	BnaA01g33350D	---	---	---	---	---	---	BnaA01g33350D	---	---	---	---	---	---	BnaA01g33350D
BnaA01g33370D	---	---	---	---	---	---	BnaA01g33370D	---	---	---	---	---	---	BnaA01g33370D	---	---	---	---	---	---	BnaA01g33370D	---	---	---	---	---	---	BnaA01g33370D	---	---	---	---	---	---	BnaA01g33370D	---	---	---	---	---	---	BnaA01g33370D	---	---	---	---	---	---	BnaA01g33370D
BnaA01g33380D	---	---	---	---	---	---	BnaA01g33380D	---	---	---	---	---	---	BnaA01g33380D	---	---	---	---	---	---	BnaA01g33380D	0	9.1847	-5.3101	0.00012779	0.00049073	down	BnaA01g33380D	---	---	---	---	---	---	BnaA01g33380D	---	---	---	---	---	---	BnaA01g33380D	---	---	---	---	---	---	BnaA01g33380D
BnaA01g33410D	---	---	---	---	---	---	BnaA01g33410D	---	---	---	---	---	---	BnaA01g33410D	---	---	---	---	---	---	BnaA01g33410D	---	---	---	---	---	---	BnaA01g33410D	---	---	---	---	---	---	BnaA01g33410D	---	---	---	---	---	---	BnaA01g33410D	---	---	---	---	---	---	BnaA01g33410D
BnaA01g33500D	---	---	---	---	---	---	BnaA01g33500D	---	---	---	---	---	---	BnaA01g33500D	---	---	---	---	---	---	BnaA01g33500D	---	---	---	---	---	---	BnaA01g33500D	---	---	---	---	---	---	BnaA01g33500D	---	---	---	---	---	---	BnaA01g33500D	---	---	---	---	---	---	BnaA01g33500D
BnaA01g33530D	---	---	---	---	---	---	BnaA01g33530D	---	---	---	---	---	---	BnaA01g33530D	---	---	---	---	---	---	BnaA01g33530D	34.032	4.24537	3.0029	0.0004087	0.0013707	up	BnaA01g33530D	---	---	---	---	---	---	BnaA01g33530D	---	---	---	---	---	---	BnaA01g33530D	---	---	---	---	---	---	BnaA01g33530D
BnaA01g33560D	---	---	---	---	---	---	BnaA01g33560D	---	---	---	---	---	---	BnaA01g33560D	3.63206	15.0803	-2.0538	0.00011065	0.0013871	down	BnaA01g33560D	---	---	---	---	---	---	BnaA01g33560D	---	---	---	---	---	---	BnaA01g33560D	---	---	---	---	---	---	BnaA01g33560D	---	---	---	---	---	---	BnaA01g33560D
BnaA01g33620D	---	---	---	---	---	---	BnaA01g33620D	---	---	---	---	---	---	BnaA01g33620D	---	---	---	---	---	---	BnaA01g33620D	---	---	---	---	---	---	BnaA01g33620D	---	---	---	---	---	---	BnaA01g33620D	---	---	---	---	---	---	BnaA01g33620D	4.30715	15.3755	-1.8358	0.00014949	0.002193	down	BnaA01g33620D
BnaA01g33640D	---	---	---	---	---	---	BnaA01g33640D	---	---	---	---	---	---	BnaA01g33640D	---	---	---	---	---	---	BnaA01g33640D	---	---	---	---	---	---	BnaA01g33640D	---	---	---	---	---	---	BnaA01g33640D	---	---	---	---	---	---	BnaA01g33640D	---	---	---	---	---	---	BnaA01g33640D
BnaA01g33650D	---	---	---	---	---	---	BnaA01g33650D	---	---	---	---	---	---	BnaA01g33650D	---	---	---	---	---	---	BnaA01g33650D	13.5819	31.5137	-1.2143	4.7719e-07	2.996e-06	down	BnaA01g33650D	---	---	---	---	---	---	BnaA01g33650D	---	---	---	---	---	---	BnaA01g33650D	---	---	---	---	---	---	BnaA01g33650D
BnaA01g33700D	---	---	---	---	---	---	BnaA01g33700D	---	---	---	---	---	---	BnaA01g33700D	---	---	---	---	---	---	BnaA01g33700D	---	---	---	---	---	---	BnaA01g33700D	---	---	---	---	---	---	BnaA01g33700D	---	---	---	---	---	---	BnaA01g33700D	---	---	---	---	---	---	BnaA01g33700D
BnaA01g33800D	---	---	---	---	---	---	BnaA01g33800D	---	---	---	---	---	---	BnaA01g33800D	---	---	---	---	---	---	BnaA01g33800D	89.6716	2.89828	4.9514	9.132e-16	1.5026e-14	up	BnaA01g33800D	---	---	---	---	---	---	BnaA01g33800D	---	---	---	---	---	---	BnaA01g33800D	---	---	---	---	---	---	BnaA01g33800D
BnaA01g33860D	---	---	---	---	---	---	BnaA01g33860D	---	---	---	---	---	---	BnaA01g33860D	---	---	---	---	---	---	BnaA01g33860D	2.3151	27.1867	-3.5538	1.1894e-10	1.2183e-09	down	BnaA01g33860D	---	---	---	---	---	---	BnaA01g33860D	---	---	---	---	---	---	BnaA01g33860D	---	---	---	---	---	---	BnaA01g33860D
BnaA01g34010D	---	---	---	---	---	---	BnaA01g34010D	---	---	---	---	---	---	BnaA01g34010D	---	---	---	---	---	---	BnaA01g34010D	1.46623	10.3685	-2.822	0.00015268	0.00057522	down	BnaA01g34010D	---	---	---	---	---	---	BnaA01g34010D	---	---	---	---	---	---	BnaA01g34010D	---	---	---	---	---	---	BnaA01g34010D
BnaA01g34020D	---	---	---	---	---	---	BnaA01g34020D	1.37799	13.7078	-3.3144	2.2869e-05	0.00049627	down	BnaA01g34020D	0	13.5548	-5.7744	9.0707e-06	0.00014868	down	BnaA01g34020D	0	12.6953	-4.6662	6.1864e-06	3.1774e-05	down	BnaA01g34020D	---	---	---	---	---	---	BnaA01g34020D	---	---	---	---	---	---	BnaA01g34020D	1.11667	10.472	-3.2293	0.00017928	0.0025622	down	BnaA01g34020D
BnaA01g34080D	---	---	---	---	---	---	BnaA01g34080D	---	---	---	---	---	---	BnaA01g34080D	---	---	---	---	---	---	BnaA01g34080D	42.9065	6.53134	2.7157	0.00034544	0.0011827	up	BnaA01g34080D	---	---	---	---	---	---	BnaA01g34080D	42.7732	7.37264	2.5365	0.00010301	0.0023271	up	BnaA01g34080D	---	---	---	---	---	---	BnaA01g34080D
BnaA01g34100D	---	---	---	---	---	---	BnaA01g34100D	4.04785	20.0548	-2.3087	4.3824e-06	0.00011295	down	BnaA01g34100D	---	---	---	---	---	---	BnaA01g34100D	---	---	---	---	---	---	BnaA01g34100D	---	---	---	---	---	---	BnaA01g34100D	8.05419	29.6214	-1.8788	5.6763e-07	2.3372e-05	down	BnaA01g34100D	8.85359	28.2162	-1.6722	7.077e-07	1.8597e-05	down	BnaA01g34100D
BnaA01g34170D	---	---	---	---	---	---	BnaA01g34170D	---	---	---	---	---	---	BnaA01g34170D	56.0493	4.18413	3.7437	8.0421e-09	2.2607e-07	up	BnaA01g34170D	---	---	---	---	---	---	BnaA01g34170D	---	---	---	---	---	---	BnaA01g34170D	---	---	---	---	---	---	BnaA01g34170D	---	---	---	---	---	---	BnaA01g34170D
BnaA01g34180D	---	---	---	---	---	---	BnaA01g34180D	---	---	---	---	---	---	BnaA01g34180D	36.7333	3.79187	3.2761	2.0342e-05	0.00030737	up	BnaA01g34180D	---	---	---	---	---	---	BnaA01g34180D	---	---	---	---	---	---	BnaA01g34180D	---	---	---	---	---	---	BnaA01g34180D	---	---	---	---	---	---	BnaA01g34180D
BnaA01g34190D	---	---	---	---	---	---	BnaA01g34190D	---	---	---	---	---	---	BnaA01g34190D	27.2405	2.22282	3.6153	8.4095e-05	0.0010878	up	BnaA01g34190D	---	---	---	---	---	---	BnaA01g34190D	---	---	---	---	---	---	BnaA01g34190D	---	---	---	---	---	---	BnaA01g34190D	---	---	---	---	---	---	BnaA01g34190D
BnaA01g34230D	---	---	---	---	---	---	BnaA01g34230D	---	---	---	---	---	---	BnaA01g34230D	---	---	---	---	---	---	BnaA01g34230D	---	---	---	---	---	---	BnaA01g34230D	---	---	---	---	---	---	BnaA01g34230D	---	---	---	---	---	---	BnaA01g34230D	---	---	---	---	---	---	BnaA01g34230D
BnaA01g34350D	---	---	---	---	---	---	BnaA01g34350D	---	---	---	---	---	---	BnaA01g34350D	38.797	1.48188	4.7104	7.1396e-08	1.753e-06	up	BnaA01g34350D	---	---	---	---	---	---	BnaA01g34350D	---	---	---	---	---	---	BnaA01g34350D	---	---	---	---	---	---	BnaA01g34350D	---	---	---	---	---	---	BnaA01g34350D
BnaA01g34380D	---	---	---	---	---	---	BnaA01g34380D	---	---	---	---	---	---	BnaA01g34380D	---	---	---	---	---	---	BnaA01g34380D	3.47265	11.5115	-1.729	0.00059012	0.0018859	down	BnaA01g34380D	---	---	---	---	---	---	BnaA01g34380D	---	---	---	---	---	---	BnaA01g34380D	---	---	---	---	---	---	BnaA01g34380D
BnaA01g34450D	---	---	---	---	---	---	BnaA01g34450D	---	---	---	---	---	---	BnaA01g34450D	---	---	---	---	---	---	BnaA01g34450D	0	119.605	-9.598	2.0279e-28	6.6701e-27	down	BnaA01g34450D	346.587	156.002	1.1516	2.3845e-11	4.4137e-09	up	BnaA01g34450D	---	---	---	---	---	---	BnaA01g34450D	---	---	---	---	---	---	BnaA01g34450D
BnaA01g34540D	---	---	---	---	---	---	BnaA01g34540D	---	---	---	---	---	---	BnaA01g34540D	79.7402	1.04603	6.2523	1.7275e-16	1.1042e-14	up	BnaA01g34540D	---	---	---	---	---	---	BnaA01g34540D	---	---	---	---	---	---	BnaA01g34540D	---	---	---	---	---	---	BnaA01g34540D	---	---	---	---	---	---	BnaA01g34540D
BnaA01g34550D	---	---	---	---	---	---	BnaA01g34550D	---	---	---	---	---	---	BnaA01g34550D	---	---	---	---	---	---	BnaA01g34550D	1.08038	13.2668	-3.6182	6.4079e-06	3.2822e-05	down	BnaA01g34550D	---	---	---	---	---	---	BnaA01g34550D	---	---	---	---	---	---	BnaA01g34550D	---	---	---	---	---	---	BnaA01g34550D
BnaA01g34560D	---	---	---	---	---	---	BnaA01g34560D	---	---	---	---	---	---	BnaA01g34560D	---	---	---	---	---	---	BnaA01g34560D	0	6.49052	-5.3941	0.0012998	0.0037413	down	BnaA01g34560D	---	---	---	---	---	---	BnaA01g34560D	---	---	---	---	---	---	BnaA01g34560D	---	---	---	---	---	---	BnaA01g34560D
BnaA01g34650D	---	---	---	---	---	---	BnaA01g34650D	---	---	---	---	---	---	BnaA01g34650D	---	---	---	---	---	---	BnaA01g34650D	103.408	16.2059	2.6738	4.7419e-08	3.4896e-07	up	BnaA01g34650D	---	---	---	---	---	---	BnaA01g34650D	---	---	---	---	---	---	BnaA01g34650D	---	---	---	---	---	---	BnaA01g34650D
BnaA01g34710D	258.286	108.118	1.2564	9.421e-09	1.0445e-06	up	BnaA01g34710D	---	---	---	---	---	---	BnaA01g34710D	43.4196	92.879	-1.097	5.5869e-14	2.8758e-12	down	BnaA01g34710D	0	86.9893	-8.1386	1.2139e-25	3.5389e-24	down	BnaA01g34710D	276.993	121.964	1.1834	7.7195e-10	1.1218e-07	up	BnaA01g34710D	---	---	---	---	---	---	BnaA01g34710D	---	---	---	---	---	---	BnaA01g34710D
BnaA01g34740D	---	---	---	---	---	---	BnaA01g34740D	---	---	---	---	---	---	BnaA01g34740D	---	---	---	---	---	---	BnaA01g34740D	72.9257	15.0629	2.2754	0.00017185	0.00063998	up	BnaA01g34740D	---	---	---	---	---	---	BnaA01g34740D	---	---	---	---	---	---	BnaA01g34740D	---	---	---	---	---	---	BnaA01g34740D
BnaA01g34770D	---	---	---	---	---	---	BnaA01g34770D	---	---	---	---	---	---	BnaA01g34770D	---	---	---	---	---	---	BnaA01g34770D	14.508	0	6.8884	0.00058416	0.0018692	up	BnaA01g34770D	---	---	---	---	---	---	BnaA01g34770D	---	---	---	---	---	---	BnaA01g34770D	---	---	---	---	---	---	BnaA01g34770D
BnaA01g34790D	---	---	---	---	---	---	BnaA01g34790D	---	---	---	---	---	---	BnaA01g34790D	---	---	---	---	---	---	BnaA01g34790D	1.69774	8.53156	-2.3292	0.0011286	0.00332	down	BnaA01g34790D	---	---	---	---	---	---	BnaA01g34790D	---	---	---	---	---	---	BnaA01g34790D	---	---	---	---	---	---	BnaA01g34790D
BnaA01g34840D	---	---	---	---	---	---	BnaA01g34840D	---	---	---	---	---	---	BnaA01g34840D	---	---	---	---	---	---	BnaA01g34840D	0	24.615	-8.3173	3.7064e-08	2.7716e-07	down	BnaA01g34840D	---	---	---	---	---	---	BnaA01g34840D	---	---	---	---	---	---	BnaA01g34840D	---	---	---	---	---	---	BnaA01g34840D
BnaA01g34980D	---	---	---	---	---	---	BnaA01g34980D	---	---	---	---	---	---	BnaA01g34980D	---	---	---	---	---	---	BnaA01g34980D	17.9806	0	5.1684	0.00025624	0.0009097	up	BnaA01g34980D	---	---	---	---	---	---	BnaA01g34980D	---	---	---	---	---	---	BnaA01g34980D	---	---	---	---	---	---	BnaA01g34980D
BnaA01g34990D	---	---	---	---	---	---	BnaA01g34990D	---	---	---	---	---	---	BnaA01g34990D	---	---	---	---	---	---	BnaA01g34990D	---	---	---	---	---	---	BnaA01g34990D	---	---	---	---	---	---	BnaA01g34990D	17.0467	38.6954	-1.1827	2.6449e-06	9.2797e-05	down	BnaA01g34990D	15.075	36.8597	-1.2899	2.9248e-07	8.2733e-06	down	BnaA01g34990D
BnaA01g35070D	---	---	---	---	---	---	BnaA01g35070D	---	---	---	---	---	---	BnaA01g35070D	---	---	---	---	---	---	BnaA01g35070D	6.79096	40.4535	-2.5746	2.8917e-13	3.8862e-12	down	BnaA01g35070D	---	---	---	---	---	---	BnaA01g35070D	---	---	---	---	---	---	BnaA01g35070D	---	---	---	---	---	---	BnaA01g35070D
BnaA01g35160D	---	---	---	---	---	---	BnaA01g35160D	---	---	---	---	---	---	BnaA01g35160D	---	---	---	---	---	---	BnaA01g35160D	50.0062	7.18447	2.7992	6.5794e-05	0.00027023	up	BnaA01g35160D	---	---	---	---	---	---	BnaA01g35160D	---	---	---	---	---	---	BnaA01g35160D	---	---	---	---	---	---	BnaA01g35160D
BnaA01g35430D	---	---	---	---	---	---	BnaA01g35430D	---	---	---	---	---	---	BnaA01g35430D	5.283	21.8795	-2.0502	3.2616e-06	5.9774e-05	down	BnaA01g35430D	0	20.4921	-5.4678	1.1488e-08	9.2609e-08	down	BnaA01g35430D	---	---	---	---	---	---	BnaA01g35430D	---	---	---	---	---	---	BnaA01g35430D	---	---	---	---	---	---	BnaA01g35430D
BnaA01g35460D	---	---	---	---	---	---	BnaA01g35460D	---	---	---	---	---	---	BnaA01g35460D	---	---	---	---	---	---	BnaA01g35460D	0	8.12335	-4.0221	0.00034171	0.0011713	down	BnaA01g35460D	---	---	---	---	---	---	BnaA01g35460D	---	---	---	---	---	---	BnaA01g35460D	---	---	---	---	---	---	BnaA01g35460D
BnaA01g35470D	---	---	---	---	---	---	BnaA01g35470D	---	---	---	---	---	---	BnaA01g35470D	---	---	---	---	---	---	BnaA01g35470D	0	109.727	-7.7778	2.7915e-33	1.0925e-31	down	BnaA01g35470D	---	---	---	---	---	---	BnaA01g35470D	---	---	---	---	---	---	BnaA01g35470D	---	---	---	---	---	---	BnaA01g35470D
BnaA01g35480D	---	---	---	---	---	---	BnaA01g35480D	---	---	---	---	---	---	BnaA01g35480D	---	---	---	---	---	---	BnaA01g35480D	---	---	---	---	---	---	BnaA01g35480D	---	---	---	---	---	---	BnaA01g35480D	---	---	---	---	---	---	BnaA01g35480D	---	---	---	---	---	---	BnaA01g35480D
BnaA01g35580D	---	---	---	---	---	---	BnaA01g35580D	---	---	---	---	---	---	BnaA01g35580D	---	---	---	---	---	---	BnaA01g35580D	1.15755	10.6542	-3.2023	7.717e-05	0.00031192	down	BnaA01g35580D	---	---	---	---	---	---	BnaA01g35580D	---	---	---	---	---	---	BnaA01g35580D	---	---	---	---	---	---	BnaA01g35580D
BnaA01g35770D	---	---	---	---	---	---	BnaA01g35770D	---	---	---	---	---	---	BnaA01g35770D	---	---	---	---	---	---	BnaA01g35770D	0	10.491	-5.0869	4.0519e-05	0.00017476	down	BnaA01g35770D	---	---	---	---	---	---	BnaA01g35770D	---	---	---	---	---	---	BnaA01g35770D	---	---	---	---	---	---	BnaA01g35770D
BnaA01g35850D	---	---	---	---	---	---	BnaA01g35850D	5.68422	24.5506	-2.1107	8.6911e-07	2.6283e-05	down	BnaA01g35850D	5.61318	24.2767	-2.1127	7.2043e-07	1.4765e-05	down	BnaA01g35850D	0	22.7372	-5.0329	1.4932e-09	1.3465e-08	down	BnaA01g35850D	---	---	---	---	---	---	BnaA01g35850D	7.74141	24.081	-1.6372	2.0524e-05	0.00056736	down	BnaA01g35850D	7.97621	22.9386	-1.524	1.5943e-05	0.00030757	down	BnaA01g35850D
BnaA01g36010D	---	---	---	---	---	---	BnaA01g36010D	---	---	---	---	---	---	BnaA01g36010D	---	---	---	---	---	---	BnaA01g36010D	---	---	---	---	---	---	BnaA01g36010D	---	---	---	---	---	---	BnaA01g36010D	---	---	---	---	---	---	BnaA01g36010D	---	---	---	---	---	---	BnaA01g36010D
BnaA01g36060D	---	---	---	---	---	---	BnaA01g36060D	---	---	---	---	---	---	BnaA01g36060D	---	---	---	---	---	---	BnaA01g36060D	79.4851	11.8789	2.7423	8.5403e-07	5.116e-06	up	BnaA01g36060D	---	---	---	---	---	---	BnaA01g36060D	---	---	---	---	---	---	BnaA01g36060D	---	---	---	---	---	---	BnaA01g36060D
BnaA01g36100D	---	---	---	---	---	---	BnaA01g36100D	---	---	---	---	---	---	BnaA01g36100D	---	---	---	---	---	---	BnaA01g36100D	---	---	---	---	---	---	BnaA01g36100D	24.5121	51.8156	-1.0799	8.5749e-05	0.0039216	down	BnaA01g36100D	---	---	---	---	---	---	BnaA01g36100D	---	---	---	---	---	---	BnaA01g36100D
BnaA01g36110D	---	---	---	---	---	---	BnaA01g36110D	0	12.9585	-6.2333	2.0277e-05	0.00044682	down	BnaA01g36110D	0	12.8139	-7.2783	4.3736e-05	0.00061027	down	BnaA01g36110D	0	12.0013	-4.5851	1.1188e-05	5.4459e-05	down	BnaA01g36110D	---	---	---	---	---	---	BnaA01g36110D	1.9549	22.1179	-3.5	9.843e-08	4.7222e-06	down	BnaA01g36110D	0	21.0686	-8.0452	4.4494e-07	1.2178e-05	down	BnaA01g36110D
BnaA01g36200D	---	---	---	---	---	---	BnaA01g36200D	---	---	---	---	---	---	BnaA01g36200D	---	---	---	---	---	---	BnaA01g36200D	0	71.5998	-8.2727	4.7256e-21	1.0691e-19	down	BnaA01g36200D	---	---	---	---	---	---	BnaA01g36200D	---	---	---	---	---	---	BnaA01g36200D	---	---	---	---	---	---	BnaA01g36200D
BnaA01g36230D	---	---	---	---	---	---	BnaA01g36230D	---	---	---	---	---	---	BnaA01g36230D	---	---	---	---	---	---	BnaA01g36230D	45.1445	5.87821	2.9411	6.6413e-05	0.00027243	up	BnaA01g36230D	---	---	---	---	---	---	BnaA01g36230D	---	---	---	---	---	---	BnaA01g36230D	---	---	---	---	---	---	BnaA01g36230D
BnaA01g36280D	---	---	---	---	---	---	BnaA01g36280D	---	---	---	---	---	---	BnaA01g36280D	---	---	---	---	---	---	BnaA01g36280D	---	---	---	---	---	---	BnaA01g36280D	---	---	---	---	---	---	BnaA01g36280D	---	---	---	---	---	---	BnaA01g36280D	---	---	---	---	---	---	BnaA01g36280D
BnaA01g36380D	---	---	---	---	---	---	BnaA01g36380D	---	---	---	---	---	---	BnaA01g36380D	---	---	---	---	---	---	BnaA01g36380D	---	---	---	---	---	---	BnaA01g36380D	---	---	---	---	---	---	BnaA01g36380D	---	---	---	---	---	---	BnaA01g36380D	---	---	---	---	---	---	BnaA01g36380D
BnaA01g36520D	---	---	---	---	---	---	BnaA01g36520D	36.4307	101.684	-1.4809	2.8832e-18	3.258e-16	down	BnaA01g36520D	27.8183	100.55	-1.8538	7.3539e-22	6.7717e-20	down	BnaA01g36520D	0	94.1738	-10.253	1.3945e-20	3.0749e-19	down	BnaA01g36520D	---	---	---	---	---	---	BnaA01g36520D	47.6214	108.626	-1.1897	3.0387e-15	3.5914e-13	down	BnaA01g36520D	29.831	103.473	-1.7944	1.7822e-22	2.2071e-20	down	BnaA01g36520D
BnaA01g36620D	20.8824	47.5904	-1.1884	2.046e-05	0.0011009	down	BnaA01g36620D	---	---	---	---	---	---	BnaA01g36620D	---	---	---	---	---	---	BnaA01g36620D	---	---	---	---	---	---	BnaA01g36620D	13.9318	40.099	-1.5252	2.0274e-05	0.0011502	down	BnaA01g36620D	---	---	---	---	---	---	BnaA01g36620D	---	---	---	---	---	---	BnaA01g36620D
BnaA01g36890D	---	---	---	---	---	---	BnaA01g36890D	---	---	---	---	---	---	BnaA01g36890D	10.4834	28.4172	-1.4387	3.6959e-06	6.6831e-05	down	BnaA01g36890D	---	---	---	---	---	---	BnaA01g36890D	---	---	---	---	---	---	BnaA01g36890D	---	---	---	---	---	---	BnaA01g36890D	10.8476	22.6477	-1.062	0.00019108	0.0027031	down	BnaA01g36890D
BnaA01g36900D	---	---	---	---	---	---	BnaA01g36900D	---	---	---	---	---	---	BnaA01g36900D	---	---	---	---	---	---	BnaA01g36900D	4.16718	12.8178	-1.621	0.00038944	0.0013144	down	BnaA01g36900D	---	---	---	---	---	---	BnaA01g36900D	---	---	---	---	---	---	BnaA01g36900D	---	---	---	---	---	---	BnaA01g36900D
BnaA01g37010D	20.3835	1.52208	3.7433	8.2994e-05	0.0036597	up	BnaA01g37010D	---	---	---	---	---	---	BnaA01g37010D	---	---	---	---	---	---	BnaA01g37010D	---	---	---	---	---	---	BnaA01g37010D	---	---	---	---	---	---	BnaA01g37010D	35.6574	2.13763	4.0601	7.0405e-07	2.8402e-05	up	BnaA01g37010D	34.6965	2.03622	4.0908	2.1537e-06	5.135e-05	up	BnaA01g37010D
BnaA01g37120D	---	---	---	---	---	---	BnaA01g37120D	11.5407	25.6525	-1.1524	7.6636e-05	0.0014459	down	BnaA01g37120D	0	25.3663	-5.2635	9.5147e-10	3.007e-08	down	BnaA01g37120D	0	23.7577	-5.5703	8.6307e-10	8.0012e-09	down	BnaA01g37120D	---	---	---	---	---	---	BnaA01g37120D	---	---	---	---	---	---	BnaA01g37120D	4.22739	19.7388	-2.2232	4.1663e-06	9.3459e-05	down	BnaA01g37120D
BnaA01g37130D	---	---	---	---	---	---	BnaA01g37130D	---	---	---	---	---	---	BnaA01g37130D	---	---	---	---	---	---	BnaA01g37130D	---	---	---	---	---	---	BnaA01g37130D	---	---	---	---	---	---	BnaA01g37130D	---	---	---	---	---	---	BnaA01g37130D	---	---	---	---	---	---	BnaA01g37130D
BnaA01g37210D	---	---	---	---	---	---	BnaA01g37210D	12.9187	36.275	-1.4895	1.8087e-07	6.2223e-06	down	BnaA01g37210D	3.46697	35.8702	-3.371	3.8638e-12	1.6412e-10	down	BnaA01g37210D	0	33.5956	-6.0702	6.1069e-13	7.9265e-12	down	BnaA01g37210D	---	---	---	---	---	---	BnaA01g37210D	13.1369	33.1987	-1.3375	4.5024e-06	0.00014916	down	BnaA01g37210D	5.74287	31.6237	-2.4612	1.6643e-09	6.7539e-08	down	BnaA01g37210D
BnaA01g37260D	---	---	---	---	---	---	BnaA01g37260D	---	---	---	---	---	---	BnaA01g37260D	---	---	---	---	---	---	BnaA01g37260D	0	17.6346	-5.1403	1.044e-07	7.3e-07	down	BnaA01g37260D	---	---	---	---	---	---	BnaA01g37260D	---	---	---	---	---	---	BnaA01g37260D	---	---	---	---	---	---	BnaA01g37260D
BnaA01g37290D	---	---	---	---	---	---	BnaA01g37290D	---	---	---	---	---	---	BnaA01g37290D	93.7732	232.83	-1.312	2.3314e-37	4.0979e-35	down	BnaA01g37290D	57.183	218.065	-1.9311	2.6049e-54	1.919e-52	down	BnaA01g37290D	---	---	---	---	---	---	BnaA01g37290D	---	---	---	---	---	---	BnaA01g37290D	105.924	218.873	-1.0471	8.693e-31	1.6182e-28	down	BnaA01g37290D
BnaA02g00030D	---	---	---	---	---	---	BnaA02g00030D	---	---	---	---	---	---	BnaA02g00030D	108.632	31.1195	1.8036	0.00011757	0.0014626	up	BnaA02g00030D	678.093	29.1461	4.5401	1.7783e-100	2.7097e-98	up	BnaA02g00030D	---	---	---	---	---	---	BnaA02g00030D	---	---	---	---	---	---	BnaA02g00030D	---	---	---	---	---	---	BnaA02g00030D
BnaA02g00040D	---	---	---	---	---	---	BnaA02g00040D	45.4738	6.43517	2.821	2.1307e-05	0.00046659	up	BnaA02g00040D	57.0399	6.36337	3.1641	2.3433e-07	5.2746e-06	up	BnaA02g00040D	---	---	---	---	---	---	BnaA02g00040D	---	---	---	---	---	---	BnaA02g00040D	---	---	---	---	---	---	BnaA02g00040D	---	---	---	---	---	---	BnaA02g00040D
BnaA02g00060D	82.6031	7.71188	3.421	3.4235e-14	7.2859e-12	up	BnaA02g00060D	96.4595	6.69963	3.8478	8.2852e-15	7.2076e-13	up	BnaA02g00060D	93.5256	6.62488	3.8194	4.6344e-14	2.4084e-12	up	BnaA02g00060D	---	---	---	---	---	---	BnaA02g00060D	---	---	---	---	---	---	BnaA02g00060D	34.7191	5.32226	2.7056	0.00020924	0.0042874	up	BnaA02g00060D	---	---	---	---	---	---	BnaA02g00060D
BnaA02g00070D	85.3114	11.72	2.8638	3.8133e-12	6.4715e-10	up	BnaA02g00070D	78.9762	10.1817	2.9554	5.5467e-09	2.4209e-07	up	BnaA02g00070D	96.9925	10.0681	3.2681	4.7997e-12	2.0087e-10	up	BnaA02g00070D	---	---	---	---	---	---	BnaA02g00070D	65.8475	15.3528	2.1006	3.4314e-07	3.1581e-05	up	BnaA02g00070D	79.9946	13.262	2.5926	6.0068e-08	3.0042e-06	up	BnaA02g00070D	64.049	12.6329	2.342	5.0602e-05	0.00086314	up	BnaA02g00070D
BnaA02g00080D	43.6178	4.31256	3.3383	5.3952e-08	5.2206e-06	up	BnaA02g00080D	47.2824	3.7465	3.6577	1.3539e-07	4.7502e-06	up	BnaA02g00080D	44.9055	3.7047	3.5995	4.7919e-07	1.0141e-05	up	BnaA02g00080D	---	---	---	---	---	---	BnaA02g00080D	---	---	---	---	---	---	BnaA02g00080D	---	---	---	---	---	---	BnaA02g00080D	---	---	---	---	---	---	BnaA02g00080D
BnaA02g00110D	---	---	---	---	---	---	BnaA02g00110D	---	---	---	---	---	---	BnaA02g00110D	---	---	---	---	---	---	BnaA02g00110D	4.01284	12.7769	-1.6708	0.00034586	0.0011839	down	BnaA02g00110D	---	---	---	---	---	---	BnaA02g00110D	---	---	---	---	---	---	BnaA02g00110D	---	---	---	---	---	---	BnaA02g00110D
BnaA02g00230D	---	---	---	---	---	---	BnaA02g00230D	---	---	---	---	---	---	BnaA02g00230D	---	---	---	---	---	---	BnaA02g00230D	90.3661	20.6962	2.1264	0.00014605	0.00055235	up	BnaA02g00230D	---	---	---	---	---	---	BnaA02g00230D	---	---	---	---	---	---	BnaA02g00230D	---	---	---	---	---	---	BnaA02g00230D
BnaA02g00310D	---	---	---	---	---	---	BnaA02g00310D	---	---	---	---	---	---	BnaA02g00310D	---	---	---	---	---	---	BnaA02g00310D	87.9739	0	9.0736	1.9597e-15	3.1447e-14	up	BnaA02g00310D	---	---	---	---	---	---	BnaA02g00310D	---	---	---	---	---	---	BnaA02g00310D	---	---	---	---	---	---	BnaA02g00310D
BnaA02g00350D	---	---	---	---	---	---	BnaA02g00350D	---	---	---	---	---	---	BnaA02g00350D	---	---	---	---	---	---	BnaA02g00350D	13.2732	0	8.345	0.0014442	0.0040964	up	BnaA02g00350D	---	---	---	---	---	---	BnaA02g00350D	---	---	---	---	---	---	BnaA02g00350D	---	---	---	---	---	---	BnaA02g00350D
BnaA02g00370D	124.297	32.5218	1.9343	5.6308e-10	7.4412e-08	up	BnaA02g00370D	---	---	---	---	---	---	BnaA02g00370D	---	---	---	---	---	---	BnaA02g00370D	111.742	26.1662	2.0944	3.662e-05	0.00015958	up	BnaA02g00370D	---	---	---	---	---	---	BnaA02g00370D	---	---	---	---	---	---	BnaA02g00370D	---	---	---	---	---	---	BnaA02g00370D
BnaA02g00390D	---	---	---	---	---	---	BnaA02g00390D	---	---	---	---	---	---	BnaA02g00390D	---	---	---	---	---	---	BnaA02g00390D	0	20.043	-8.0208	4.1488e-07	2.6321e-06	down	BnaA02g00390D	---	---	---	---	---	---	BnaA02g00390D	---	---	---	---	---	---	BnaA02g00390D	---	---	---	---	---	---	BnaA02g00390D
BnaA02g00470D	---	---	---	---	---	---	BnaA02g00470D	---	---	---	---	---	---	BnaA02g00470D	---	---	---	---	---	---	BnaA02g00470D	---	---	---	---	---	---	BnaA02g00470D	---	---	---	---	---	---	BnaA02g00470D	---	---	---	---	---	---	BnaA02g00470D	---	---	---	---	---	---	BnaA02g00470D
BnaA02g00480D	34.1388	76.9158	-1.1719	7.7473e-08	7.294e-06	down	BnaA02g00480D	14.1244	66.82	-2.2421	1.0773e-16	1.0808e-14	down	BnaA02g00480D	7.51176	66.0744	-3.1369	2.0397e-20	1.734e-18	down	BnaA02g00480D	7.79417	61.8844	-2.9891	6.4781e-21	1.4545e-19	down	BnaA02g00480D	---	---	---	---	---	---	BnaA02g00480D	27.7596	64.8269	-1.2236	6.8891e-10	4.746e-08	down	BnaA02g00480D	20.8977	61.7514	-1.5631	8.6973e-13	5.2446e-11	down	BnaA02g00480D
BnaA02g00490D	---	---	---	---	---	---	BnaA02g00490D	---	---	---	---	---	---	BnaA02g00490D	---	---	---	---	---	---	BnaA02g00490D	0	32.9833	-7.7395	3.9757e-11	4.28e-10	down	BnaA02g00490D	---	---	---	---	---	---	BnaA02g00490D	---	---	---	---	---	---	BnaA02g00490D	---	---	---	---	---	---	BnaA02g00490D
BnaA02g00540D	---	---	---	---	---	---	BnaA02g00540D	---	---	---	---	---	---	BnaA02g00540D	---	---	---	---	---	---	BnaA02g00540D	114.598	229.985	-1.005	2.7032e-37	1.2185e-35	down	BnaA02g00540D	---	---	---	---	---	---	BnaA02g00540D	---	---	---	---	---	---	BnaA02g00540D	---	---	---	---	---	---	BnaA02g00540D
BnaA02g00600D	---	---	---	---	---	---	BnaA02g00600D	---	---	---	---	---	---	BnaA02g00600D	---	---	---	---	---	---	BnaA02g00600D	---	---	---	---	---	---	BnaA02g00600D	---	---	---	---	---	---	BnaA02g00600D	---	---	---	---	---	---	BnaA02g00600D	---	---	---	---	---	---	BnaA02g00600D
BnaA02g00610D	55.4488	14.6627	1.919	3.9218e-05	0.0019371	up	BnaA02g00610D	116.699	12.7381	3.1956	4.6516e-14	3.7488e-12	up	BnaA02g00610D	105.33	12.596	3.0639	7.5771e-12	3.091e-10	up	BnaA02g00610D	0	11.7972	-4.5604	1.3331e-05	6.3846e-05	down	BnaA02g00610D	---	---	---	---	---	---	BnaA02g00610D	---	---	---	---	---	---	BnaA02g00610D	---	---	---	---	---	---	BnaA02g00610D
BnaA02g00620D	---	---	---	---	---	---	BnaA02g00620D	---	---	---	---	---	---	BnaA02g00620D	---	---	---	---	---	---	BnaA02g00620D	---	---	---	---	---	---	BnaA02g00620D	---	---	---	---	---	---	BnaA02g00620D	---	---	---	---	---	---	BnaA02g00620D	---	---	---	---	---	---	BnaA02g00620D
BnaA02g00670D	---	---	---	---	---	---	BnaA02g00670D	151.579	319.643	-1.0764	4.9744e-42	1.4294e-39	down	BnaA02g00670D	69.1742	316.076	-2.192	2.1954e-73	8.4646e-71	down	BnaA02g00670D	0	296.033	-9.9054	1.321e-64	1.2266e-62	down	BnaA02g00670D	86.0881	464.674	-2.4323	4.9493e-78	7.4539e-75	down	BnaA02g00670D	37.6905	401.394	-3.4127	8.4428e-113	7.5947e-110	down	BnaA02g00670D	30.2298	382.352	-3.6609	1.5536e-119	1.0828e-116	down	BnaA02g00670D
BnaA02g00720D	---	---	---	---	---	---	BnaA02g00720D	---	---	---	---	---	---	BnaA02g00720D	---	---	---	---	---	---	BnaA02g00720D	13.7363	60.7006	-2.1437	2.5159e-17	4.6287e-16	down	BnaA02g00720D	---	---	---	---	---	---	BnaA02g00720D	---	---	---	---	---	---	BnaA02g00720D	---	---	---	---	---	---	BnaA02g00720D
BnaA02g00730D	---	---	---	---	---	---	BnaA02g00730D	---	---	---	---	---	---	BnaA02g00730D	---	---	---	---	---	---	BnaA02g00730D	20.7587	0	7.9902	5.5202e-05	0.00023085	up	BnaA02g00730D	---	---	---	---	---	---	BnaA02g00730D	---	---	---	---	---	---	BnaA02g00730D	---	---	---	---	---	---	BnaA02g00730D
BnaA02g00740D	---	---	---	---	---	---	BnaA02g00740D	---	---	---	---	---	---	BnaA02g00740D	---	---	---	---	---	---	BnaA02g00740D	195.626	19.145	3.3531	8.2459e-21	1.8398e-19	up	BnaA02g00740D	---	---	---	---	---	---	BnaA02g00740D	---	---	---	---	---	---	BnaA02g00740D	---	---	---	---	---	---	BnaA02g00740D
BnaA02g00780D	---	---	---	---	---	---	BnaA02g00780D	---	---	---	---	---	---	BnaA02g00780D	---	---	---	---	---	---	BnaA02g00780D	458.544	79.764	2.5233	5.6585e-27	1.7574e-25	up	BnaA02g00780D	---	---	---	---	---	---	BnaA02g00780D	---	---	---	---	---	---	BnaA02g00780D	---	---	---	---	---	---	BnaA02g00780D
BnaA02g00840D	---	---	---	---	---	---	BnaA02g00840D	---	---	---	---	---	---	BnaA02g00840D	---	---	---	---	---	---	BnaA02g00840D	13.0417	0	6.7347	0.0011088	0.0032674	up	BnaA02g00840D	---	---	---	---	---	---	BnaA02g00840D	---	---	---	---	---	---	BnaA02g00840D	---	---	---	---	---	---	BnaA02g00840D
BnaA02g00910D	---	---	---	---	---	---	BnaA02g00910D	---	---	---	---	---	---	BnaA02g00910D	---	---	---	---	---	---	BnaA02g00910D	47.2281	9.02141	2.3882	0.0012667	0.003659	up	BnaA02g00910D	---	---	---	---	---	---	BnaA02g00910D	---	---	---	---	---	---	BnaA02g00910D	---	---	---	---	---	---	BnaA02g00910D
BnaA02g01000D	---	---	---	---	---	---	BnaA02g01000D	---	---	---	---	---	---	BnaA02g01000D	---	---	---	---	---	---	BnaA02g01000D	279.587	0	9.1567	3.6647e-45	2.084e-43	up	BnaA02g01000D	---	---	---	---	---	---	BnaA02g01000D	---	---	---	---	---	---	BnaA02g01000D	---	---	---	---	---	---	BnaA02g01000D
BnaA02g01050D	---	---	---	---	---	---	BnaA02g01050D	---	---	---	---	---	---	BnaA02g01050D	---	---	---	---	---	---	BnaA02g01050D	0	7.59268	-3.8131	0.00058128	0.0018609	down	BnaA02g01050D	---	---	---	---	---	---	BnaA02g01050D	---	---	---	---	---	---	BnaA02g01050D	---	---	---	---	---	---	BnaA02g01050D
BnaA02g01070D	---	---	---	---	---	---	BnaA02g01070D	---	---	---	---	---	---	BnaA02g01070D	---	---	---	---	---	---	BnaA02g01070D	172.398	33.718	2.3541	1.4918e-09	1.3455e-08	up	BnaA02g01070D	---	---	---	---	---	---	BnaA02g01070D	---	---	---	---	---	---	BnaA02g01070D	---	---	---	---	---	---	BnaA02g01070D
BnaA02g01120D	---	---	---	---	---	---	BnaA02g01120D	---	---	---	---	---	---	BnaA02g01120D	---	---	---	---	---	---	BnaA02g01120D	98.469	23.472	2.0687	0.00014328	0.00054319	up	BnaA02g01120D	---	---	---	---	---	---	BnaA02g01120D	---	---	---	---	---	---	BnaA02g01120D	---	---	---	---	---	---	BnaA02g01120D
BnaA02g01250D	---	---	---	---	---	---	BnaA02g01250D	---	---	---	---	---	---	BnaA02g01250D	---	---	---	---	---	---	BnaA02g01250D	---	---	---	---	---	---	BnaA02g01250D	---	---	---	---	---	---	BnaA02g01250D	13.9189	29.1415	-1.066	9.664e-05	0.0022039	down	BnaA02g01250D	---	---	---	---	---	---	BnaA02g01250D
BnaA02g01310D	---	---	---	---	---	---	BnaA02g01310D	---	---	---	---	---	---	BnaA02g01310D	---	---	---	---	---	---	BnaA02g01310D	0	7.34776	-4.9882	0.00058723	0.0018775	down	BnaA02g01310D	---	---	---	---	---	---	BnaA02g01310D	---	---	---	---	---	---	BnaA02g01310D	---	---	---	---	---	---	BnaA02g01310D
BnaA02g01340D	---	---	---	---	---	---	BnaA02g01340D	---	---	---	---	---	---	BnaA02g01340D	62.3229	155.685	-1.3208	1.1647e-25	1.2937e-23	down	BnaA02g01340D	1.23472	145.812	-6.8838	8.2012e-48	5.0157e-46	down	BnaA02g01340D	30.6237	78.6829	-1.3614	2.4282e-08	2.7273e-06	down	BnaA02g01340D	23.2242	67.9679	-1.5492	2.7537e-12	2.4669e-10	down	BnaA02g01340D	18.5048	64.7434	-1.8068	1.0333e-14	7.6179e-13	down	BnaA02g01340D
BnaA02g01360D	---	---	---	---	---	---	BnaA02g01360D	---	---	---	---	---	---	BnaA02g01360D	33.3489	133.326	-1.9992	5.1346e-30	7.0059e-28	down	BnaA02g01360D	7.717	124.871	-4.0163	8.9037e-45	4.9837e-43	down	BnaA02g01360D	31.938	76.5618	-1.2613	1.4937e-07	1.4643e-05	down	BnaA02g01360D	32.2168	66.1356	-1.0376	6.3726e-09	3.7556e-07	down	BnaA02g01360D	31.0275	62.9981	-1.0218	8.692e-10	3.6845e-08	down	BnaA02g01360D
BnaA02g01370D	---	---	---	---	---	---	BnaA02g01370D	---	---	---	---	---	---	BnaA02g01370D	---	---	---	---	---	---	BnaA02g01370D	---	---	---	---	---	---	BnaA02g01370D	25.7607	56.1588	-1.1243	2.7614e-05	0.0015036	down	BnaA02g01370D	---	---	---	---	---	---	BnaA02g01370D	---	---	---	---	---	---	BnaA02g01370D
BnaA02g01400D	---	---	---	---	---	---	BnaA02g01400D	---	---	---	---	---	---	BnaA02g01400D	---	---	---	---	---	---	BnaA02g01400D	0	6.36806	-3.6709	0.001728	0.0047876	down	BnaA02g01400D	---	---	---	---	---	---	BnaA02g01400D	---	---	---	---	---	---	BnaA02g01400D	---	---	---	---	---	---	BnaA02g01400D
BnaA02g01450D	3246.18	1596.61	1.0237	7.4449e-56	5.8662e-53	up	BnaA02g01450D	---	---	---	---	---	---	BnaA02g01450D	---	---	---	---	---	---	BnaA02g01450D	0	1284.59	-11.216	1.1151e-218	4.369e-216	down	BnaA02g01450D	---	---	---	---	---	---	BnaA02g01450D	---	---	---	---	---	---	BnaA02g01450D	---	---	---	---	---	---	BnaA02g01450D
BnaA02g01510D	---	---	---	---	---	---	BnaA02g01510D	---	---	---	---	---	---	BnaA02g01510D	---	---	---	---	---	---	BnaA02g01510D	---	---	---	---	---	---	BnaA02g01510D	---	---	---	---	---	---	BnaA02g01510D	---	---	---	---	---	---	BnaA02g01510D	---	---	---	---	---	---	BnaA02g01510D
BnaA02g01520D	---	---	---	---	---	---	BnaA02g01520D	---	---	---	---	---	---	BnaA02g01520D	---	---	---	---	---	---	BnaA02g01520D	2.16076	18.6551	-3.11	2.016e-07	1.3468e-06	down	BnaA02g01520D	---	---	---	---	---	---	BnaA02g01520D	---	---	---	---	---	---	BnaA02g01520D	---	---	---	---	---	---	BnaA02g01520D
BnaA02g01570D	---	---	---	---	---	---	BnaA02g01570D	---	---	---	---	---	---	BnaA02g01570D	---	---	---	---	---	---	BnaA02g01570D	17.2861	0	8.7261	0.00034457	0.0011799	up	BnaA02g01570D	---	---	---	---	---	---	BnaA02g01570D	---	---	---	---	---	---	BnaA02g01570D	---	---	---	---	---	---	BnaA02g01570D
BnaA02g01580D	---	---	---	---	---	---	BnaA02g01580D	---	---	---	---	---	---	BnaA02g01580D	---	---	---	---	---	---	BnaA02g01580D	---	---	---	---	---	---	BnaA02g01580D	---	---	---	---	---	---	BnaA02g01580D	---	---	---	---	---	---	BnaA02g01580D	---	---	---	---	---	---	BnaA02g01580D
BnaA02g01610D	159.647	71.5885	1.1571	4.3775e-05	0.0021288	up	BnaA02g01610D	---	---	---	---	---	---	BnaA02g01610D	---	---	---	---	---	---	BnaA02g01610D	8.72022	57.5983	-2.7236	9.2718e-19	1.8773e-17	down	BnaA02g01610D	---	---	---	---	---	---	BnaA02g01610D	---	---	---	---	---	---	BnaA02g01610D	---	---	---	---	---	---	BnaA02g01610D
BnaA02g01630D	---	---	---	---	---	---	BnaA02g01630D	---	---	---	---	---	---	BnaA02g01630D	---	---	---	---	---	---	BnaA02g01630D	93.2214	18.7776	2.3116	1.428e-05	6.7967e-05	up	BnaA02g01630D	---	---	---	---	---	---	BnaA02g01630D	---	---	---	---	---	---	BnaA02g01630D	---	---	---	---	---	---	BnaA02g01630D
BnaA02g01640D	---	---	---	---	---	---	BnaA02g01640D	---	---	---	---	---	---	BnaA02g01640D	---	---	---	---	---	---	BnaA02g01640D	---	---	---	---	---	---	BnaA02g01640D	---	---	---	---	---	---	BnaA02g01640D	---	---	---	---	---	---	BnaA02g01640D	---	---	---	---	---	---	BnaA02g01640D
BnaA02g01680D	---	---	---	---	---	---	BnaA02g01680D	---	---	---	---	---	---	BnaA02g01680D	---	---	---	---	---	---	BnaA02g01680D	---	---	---	---	---	---	BnaA02g01680D	---	---	---	---	---	---	BnaA02g01680D	---	---	---	---	---	---	BnaA02g01680D	---	---	---	---	---	---	BnaA02g01680D
BnaA02g01690D	---	---	---	---	---	---	BnaA02g01690D	---	---	---	---	---	---	BnaA02g01690D	1.73348	14.4265	-3.057	1.7229e-05	0.00026476	down	BnaA02g01690D	5.09322	13.5117	-1.4076	0.00052213	0.0016971	down	BnaA02g01690D	---	---	---	---	---	---	BnaA02g01690D	---	---	---	---	---	---	BnaA02g01690D	---	---	---	---	---	---	BnaA02g01690D
BnaA02g01770D	---	---	---	---	---	---	BnaA02g01770D	---	---	---	---	---	---	BnaA02g01770D	---	---	---	---	---	---	BnaA02g01770D	82.1861	19.9614	2.0417	0.00066562	0.0020956	up	BnaA02g01770D	---	---	---	---	---	---	BnaA02g01770D	---	---	---	---	---	---	BnaA02g01770D	---	---	---	---	---	---	BnaA02g01770D
BnaA02g01880D	---	---	---	---	---	---	BnaA02g01880D	52.7082	9.38829	2.4891	4.7658e-05	0.00095407	up	BnaA02g01880D	---	---	---	---	---	---	BnaA02g01880D	0	8.69485	-3.231	0.00034657	0.0011861	down	BnaA02g01880D	---	---	---	---	---	---	BnaA02g01880D	---	---	---	---	---	---	BnaA02g01880D	---	---	---	---	---	---	BnaA02g01880D
BnaA02g01970D	---	---	---	---	---	---	BnaA02g01970D	---	---	---	---	---	---	BnaA02g01970D	---	---	---	---	---	---	BnaA02g01970D	---	---	---	---	---	---	BnaA02g01970D	---	---	---	---	---	---	BnaA02g01970D	---	---	---	---	---	---	BnaA02g01970D	---	---	---	---	---	---	BnaA02g01970D
BnaA02g02010D	---	---	---	---	---	---	BnaA02g02010D	---	---	---	---	---	---	BnaA02g02010D	38.3017	1.39471	4.7794	7.3413e-08	1.7983e-06	up	BnaA02g02010D	---	---	---	---	---	---	BnaA02g02010D	---	---	---	---	---	---	BnaA02g02010D	---	---	---	---	---	---	BnaA02g02010D	---	---	---	---	---	---	BnaA02g02010D
BnaA02g02130D	---	---	---	---	---	---	BnaA02g02130D	---	---	---	---	---	---	BnaA02g02130D	5.86082	19.9182	-1.7649	2.7053e-05	0.00039705	down	BnaA02g02130D	0	18.6551	-5.2215	4.6093e-08	3.3977e-07	down	BnaA02g02130D	---	---	---	---	---	---	BnaA02g02130D	---	---	---	---	---	---	BnaA02g02130D	---	---	---	---	---	---	BnaA02g02130D
BnaA02g02160D	---	---	---	---	---	---	BnaA02g02160D	---	---	---	---	---	---	BnaA02g02160D	---	---	---	---	---	---	BnaA02g02160D	8.48871	43.8824	-2.37	1.1397e-13	1.5917e-12	down	BnaA02g02160D	---	---	---	---	---	---	BnaA02g02160D	---	---	---	---	---	---	BnaA02g02160D	---	---	---	---	---	---	BnaA02g02160D
BnaA02g02200D	---	---	---	---	---	---	BnaA02g02200D	46.335	5.42141	3.0954	3.5487e-06	9.324e-05	up	BnaA02g02200D	52.2521	5.36092	3.2849	3.5357e-07	7.6782e-06	up	BnaA02g02200D	72.6942	5.02097	3.8558	2.3635e-10	2.3383e-09	up	BnaA02g02200D	---	---	---	---	---	---	BnaA02g02200D	---	---	---	---	---	---	BnaA02g02200D	---	---	---	---	---	---	BnaA02g02200D
BnaA02g02220D	---	---	---	---	---	---	BnaA02g02220D	---	---	---	---	---	---	BnaA02g02220D	31.0376	65.3771	-1.0748	3.9306e-10	1.3116e-08	down	BnaA02g02220D	7.33115	61.2313	-3.0622	6.3254e-21	1.4211e-19	down	BnaA02g02220D	---	---	---	---	---	---	BnaA02g02220D	---	---	---	---	---	---	BnaA02g02220D	---	---	---	---	---	---	BnaA02g02220D
BnaA02g02290D	---	---	---	---	---	---	BnaA02g02290D	---	---	---	---	---	---	BnaA02g02290D	---	---	---	---	---	---	BnaA02g02290D	---	---	---	---	---	---	BnaA02g02290D	---	---	---	---	---	---	BnaA02g02290D	---	---	---	---	---	---	BnaA02g02290D	---	---	---	---	---	---	BnaA02g02290D
BnaA02g02310D	---	---	---	---	---	---	BnaA02g02310D	---	---	---	---	---	---	BnaA02g02310D	---	---	---	---	---	---	BnaA02g02310D	0	12.8994	-5.385	5.7738e-06	2.9831e-05	down	BnaA02g02310D	---	---	---	---	---	---	BnaA02g02310D	---	---	---	---	---	---	BnaA02g02310D	---	---	---	---	---	---	BnaA02g02310D
BnaA02g02340D	---	---	---	---	---	---	BnaA02g02340D	---	---	---	---	---	---	BnaA02g02340D	---	---	---	---	---	---	BnaA02g02340D	5.55624	46.6991	-3.0712	2.3848e-16	4.088e-15	down	BnaA02g02340D	---	---	---	---	---	---	BnaA02g02340D	---	---	---	---	---	---	BnaA02g02340D	---	---	---	---	---	---	BnaA02g02340D
BnaA02g02370D	---	---	---	---	---	---	BnaA02g02370D	---	---	---	---	---	---	BnaA02g02370D	---	---	---	---	---	---	BnaA02g02370D	0	7.34776	-3.8773	0.00069475	0.0021726	down	BnaA02g02370D	---	---	---	---	---	---	BnaA02g02370D	---	---	---	---	---	---	BnaA02g02370D	3.03096	13.6717	-2.1734	0.00014427	0.0021273	down	BnaA02g02370D
BnaA02g02390D	---	---	---	---	---	---	BnaA02g02390D	---	---	---	---	---	---	BnaA02g02390D	19.2334	47.0279	-1.2899	1.1877e-08	3.2589e-07	down	BnaA02g02390D	---	---	---	---	---	---	BnaA02g02390D	---	---	---	---	---	---	BnaA02g02390D	---	---	---	---	---	---	BnaA02g02390D	---	---	---	---	---	---	BnaA02g02390D
BnaA02g02470D	---	---	---	---	---	---	BnaA02g02470D	---	---	---	---	---	---	BnaA02g02470D	21.7924	44.0206	-1.0144	5.1615e-07	1.0842e-05	down	BnaA02g02470D	---	---	---	---	---	---	BnaA02g02470D	---	---	---	---	---	---	BnaA02g02470D	---	---	---	---	---	---	BnaA02g02470D	---	---	---	---	---	---	BnaA02g02470D
BnaA02g02540D	---	---	---	---	---	---	BnaA02g02540D	---	---	---	---	---	---	BnaA02g02540D	52.83	106.39	-1.0099	6.6192e-15	3.7249e-13	down	BnaA02g02540D	310.069	99.6437	1.6377	1.135e-05	5.5186e-05	up	BnaA02g02540D	---	---	---	---	---	---	BnaA02g02540D	---	---	---	---	---	---	BnaA02g02540D	---	---	---	---	---	---	BnaA02g02540D
BnaA02g02590D	---	---	---	---	---	---	BnaA02g02590D	---	---	---	---	---	---	BnaA02g02590D	---	---	---	---	---	---	BnaA02g02590D	142.61	42.0863	1.7607	0.00054081	0.0017498	up	BnaA02g02590D	---	---	---	---	---	---	BnaA02g02590D	---	---	---	---	---	---	BnaA02g02590D	---	---	---	---	---	---	BnaA02g02590D
BnaA02g02640D	---	---	---	---	---	---	BnaA02g02640D	---	---	---	---	---	---	BnaA02g02640D	---	---	---	---	---	---	BnaA02g02640D	18.6752	68.9056	-1.8835	5.0841e-18	9.7932e-17	down	BnaA02g02640D	---	---	---	---	---	---	BnaA02g02640D	---	---	---	---	---	---	BnaA02g02640D	---	---	---	---	---	---	BnaA02g02640D
BnaA02g02650D	---	---	---	---	---	---	BnaA02g02650D	5.77035	22.0382	-1.9333	6.51e-06	0.00016216	down	BnaA02g02650D	4.95281	21.7924	-2.1375	2.4153e-06	4.532e-05	down	BnaA02g02650D	0	20.4104	-5.2397	1.0916e-08	8.8299e-08	down	BnaA02g02650D	---	---	---	---	---	---	BnaA02g02650D	4.22259	15.8795	-1.911	0.00022634	0.0045862	down	BnaA02g02650D	2.71191	15.1262	-2.4797	2.9309e-05	0.00052899	down	BnaA02g02650D
BnaA02g02690D	---	---	---	---	---	---	BnaA02g02690D	---	---	---	---	---	---	BnaA02g02690D	---	---	---	---	---	---	BnaA02g02690D	1.08038	8.89895	-3.0421	0.00035399	0.0012081	down	BnaA02g02690D	---	---	---	---	---	---	BnaA02g02690D	---	---	---	---	---	---	BnaA02g02690D	---	---	---	---	---	---	BnaA02g02690D
BnaA02g02720D	---	---	---	---	---	---	BnaA02g02720D	---	---	---	---	---	---	BnaA02g02720D	21.6273	57.9677	-1.4224	4.7041e-11	1.7494e-09	down	BnaA02g02720D	4.6302	54.2918	-3.5516	8.9702e-20	1.9049e-18	down	BnaA02g02720D	---	---	---	---	---	---	BnaA02g02720D	---	---	---	---	---	---	BnaA02g02720D	---	---	---	---	---	---	BnaA02g02720D
BnaA02g02740D	---	---	---	---	---	---	BnaA02g02740D	---	---	---	---	---	---	BnaA02g02740D	28.6437	58.0984	-1.0203	7.4544e-09	2.1014e-07	down	BnaA02g02740D	---	---	---	---	---	---	BnaA02g02740D	---	---	---	---	---	---	BnaA02g02740D	---	---	---	---	---	---	BnaA02g02740D	---	---	---	---	---	---	BnaA02g02740D
BnaA02g02990D	---	---	---	---	---	---	BnaA02g02990D	---	---	---	---	---	---	BnaA02g02990D	---	---	---	---	---	---	BnaA02g02990D	---	---	---	---	---	---	BnaA02g02990D	---	---	---	---	---	---	BnaA02g02990D	---	---	---	---	---	---	BnaA02g02990D	---	---	---	---	---	---	BnaA02g02990D
BnaA02g03020D	---	---	---	---	---	---	BnaA02g03020D	---	---	---	---	---	---	BnaA02g03020D	---	---	---	---	---	---	BnaA02g03020D	---	---	---	---	---	---	BnaA02g03020D	---	---	---	---	---	---	BnaA02g03020D	---	---	---	---	---	---	BnaA02g03020D	---	---	---	---	---	---	BnaA02g03020D
BnaA02g03040D	---	---	---	---	---	---	BnaA02g03040D	---	---	---	---	---	---	BnaA02g03040D	---	---	---	---	---	---	BnaA02g03040D	9.72343	48.2911	-2.3122	1.0728e-14	1.6215e-13	down	BnaA02g03040D	---	---	---	---	---	---	BnaA02g03040D	---	---	---	---	---	---	BnaA02g03040D	---	---	---	---	---	---	BnaA02g03040D
BnaA02g03050D	---	---	---	---	---	---	BnaA02g03050D	---	---	---	---	---	---	BnaA02g03050D	---	---	---	---	---	---	BnaA02g03050D	0	11.7564	-4.4438	1.409e-05	6.7177e-05	down	BnaA02g03050D	---	---	---	---	---	---	BnaA02g03050D	---	---	---	---	---	---	BnaA02g03050D	---	---	---	---	---	---	BnaA02g03050D
BnaA02g03060D	---	---	---	---	---	---	BnaA02g03060D	---	---	---	---	---	---	BnaA02g03060D	14.6933	0	7.3971	0.00045043	0.0046308	up	BnaA02g03060D	26.315	0	8.3324	7.2017e-06	3.6495e-05	up	BnaA02g03060D	---	---	---	---	---	---	BnaA02g03060D	---	---	---	---	---	---	BnaA02g03060D	---	---	---	---	---	---	BnaA02g03060D
BnaA02g03120D	---	---	---	---	---	---	BnaA02g03120D	---	---	---	---	---	---	BnaA02g03120D	---	---	---	---	---	---	BnaA02g03120D	92.8356	1.46955	5.9812	6.8996e-18	1.3191e-16	up	BnaA02g03120D	---	---	---	---	---	---	BnaA02g03120D	---	---	---	---	---	---	BnaA02g03120D	---	---	---	---	---	---	BnaA02g03120D
BnaA02g03140D	---	---	---	---	---	---	BnaA02g03140D	---	---	---	---	---	---	BnaA02g03140D	---	---	---	---	---	---	BnaA02g03140D	---	---	---	---	---	---	BnaA02g03140D	---	---	---	---	---	---	BnaA02g03140D	---	---	---	---	---	---	BnaA02g03140D	---	---	---	---	---	---	BnaA02g03140D
BnaA02g03150D	---	---	---	---	---	---	BnaA02g03150D	---	---	---	---	---	---	BnaA02g03150D	---	---	---	---	---	---	BnaA02g03150D	0	9.87865	-4.3043	7.094e-05	0.00028907	down	BnaA02g03150D	---	---	---	---	---	---	BnaA02g03150D	---	---	---	---	---	---	BnaA02g03150D	---	---	---	---	---	---	BnaA02g03150D
BnaA02g03180D	---	---	---	---	---	---	BnaA02g03180D	---	---	---	---	---	---	BnaA02g03180D	---	---	---	---	---	---	BnaA02g03180D	---	---	---	---	---	---	BnaA02g03180D	---	---	---	---	---	---	BnaA02g03180D	---	---	---	---	---	---	BnaA02g03180D	---	---	---	---	---	---	BnaA02g03180D
BnaA02g03230D	106.479	2.5368	5.3914	9.4211e-24	3.6897e-21	up	BnaA02g03230D	302.469	2.20382	7.1006	4.5096e-58	1.8358e-55	up	BnaA02g03230D	214.952	2.17924	6.624	8.1581e-42	1.6697e-39	up	BnaA02g03230D	23.151	2.04104	3.5037	0.00085347	0.002602	up	BnaA02g03230D	39.3639	4.24221	3.214	1.8314e-07	1.7691e-05	up	BnaA02g03230D	129.649	3.66451	5.1448	3.9988e-25	8.9001e-23	up	BnaA02g03230D	143.971	3.49066	5.3661	5.438e-27	8.5326e-25	up	BnaA02g03230D
BnaA02g03390D	---	---	---	---	---	---	BnaA02g03390D	0	11.7684	-5.5093	3.6657e-05	0.00075558	down	BnaA02g03390D	0	11.6371	-7.1393	8.8236e-05	0.0011355	down	BnaA02g03390D	0	10.8992	-5.557	3.2522e-05	0.0001431	down	BnaA02g03390D	---	---	---	---	---	---	BnaA02g03390D	2.0331	14.2218	-2.8063	5.8169e-05	0.0014132	down	BnaA02g03390D	0	13.5471	-5.8231	8.237e-06	0.00017131	down	BnaA02g03390D
BnaA02g03400D	---	---	---	---	---	---	BnaA02g03400D	---	---	---	---	---	---	BnaA02g03400D	---	---	---	---	---	---	BnaA02g03400D	1.23472	21.0636	-4.0925	7.59e-09	6.2384e-08	down	BnaA02g03400D	---	---	---	---	---	---	BnaA02g03400D	---	---	---	---	---	---	BnaA02g03400D	---	---	---	---	---	---	BnaA02g03400D
BnaA02g03410D	---	---	---	---	---	---	BnaA02g03410D	---	---	---	---	---	---	BnaA02g03410D	---	---	---	---	---	---	BnaA02g03410D	163.523	31.6362	2.3698	2.8724e-09	2.4991e-08	up	BnaA02g03410D	---	---	---	---	---	---	BnaA02g03410D	---	---	---	---	---	---	BnaA02g03410D	---	---	---	---	---	---	BnaA02g03410D
BnaA02g03440D	---	---	---	---	---	---	BnaA02g03440D	---	---	---	---	---	---	BnaA02g03440D	---	---	---	---	---	---	BnaA02g03440D	0	13.3484	-4.7386	3.5587e-06	1.9118e-05	down	BnaA02g03440D	---	---	---	---	---	---	BnaA02g03440D	---	---	---	---	---	---	BnaA02g03440D	---	---	---	---	---	---	BnaA02g03440D
BnaA02g03450D	---	---	---	---	---	---	BnaA02g03450D	---	---	---	---	---	---	BnaA02g03450D	---	---	---	---	---	---	BnaA02g03450D	0	15.6752	-4.3443	5.5036e-07	3.4157e-06	down	BnaA02g03450D	---	---	---	---	---	---	BnaA02g03450D	---	---	---	---	---	---	BnaA02g03450D	---	---	---	---	---	---	BnaA02g03450D
BnaA02g03470D	---	---	---	---	---	---	BnaA02g03470D	---	---	---	---	---	---	BnaA02g03470D	0	9.10921	-4.464	0.0002575	0.0028738	down	BnaA02g03470D	0	8.53156	-5.2037	0.00021811	0.00078903	down	BnaA02g03470D	---	---	---	---	---	---	BnaA02g03470D	---	---	---	---	---	---	BnaA02g03470D	---	---	---	---	---	---	BnaA02g03470D
BnaA02g03520D	---	---	---	---	---	---	BnaA02g03520D	---	---	---	---	---	---	BnaA02g03520D	---	---	---	---	---	---	BnaA02g03520D	0	7.22529	-3.8531	0.00077783	0.0023968	down	BnaA02g03520D	---	---	---	---	---	---	BnaA02g03520D	1.32933	11.8224	-3.1527	0.00014791	0.0031774	down	BnaA02g03520D	1.59524	11.2615	-2.8196	0.00017732	0.0025415	down	BnaA02g03520D
BnaA02g03640D	---	---	---	---	---	---	BnaA02g03640D	---	---	---	---	---	---	BnaA02g03640D	---	---	---	---	---	---	BnaA02g03640D	---	---	---	---	---	---	BnaA02g03640D	---	---	---	---	---	---	BnaA02g03640D	---	---	---	---	---	---	BnaA02g03640D	---	---	---	---	---	---	BnaA02g03640D
BnaA02g03700D	---	---	---	---	---	---	BnaA02g03700D	---	---	---	---	---	---	BnaA02g03700D	---	---	---	---	---	---	BnaA02g03700D	0	10.5726	-4.4023	3.8549e-05	0.00016703	down	BnaA02g03700D	---	---	---	---	---	---	BnaA02g03700D	---	---	---	---	---	---	BnaA02g03700D	---	---	---	---	---	---	BnaA02g03700D
BnaA02g03720D	43.0477	9.28469	2.213	4.3156e-05	0.0021065	up	BnaA02g03720D	---	---	---	---	---	---	BnaA02g03720D	---	---	---	---	---	---	BnaA02g03720D	0	7.47022	-3.9012	0.0006207	0.0019679	down	BnaA02g03720D	---	---	---	---	---	---	BnaA02g03720D	---	---	---	---	---	---	BnaA02g03720D	---	---	---	---	---	---	BnaA02g03720D
BnaA02g03750D	---	---	---	---	---	---	BnaA02g03750D	---	---	---	---	---	---	BnaA02g03750D	---	---	---	---	---	---	BnaA02g03750D	13.6591	0	7.3863	0.0009037	0.0027373	up	BnaA02g03750D	---	---	---	---	---	---	BnaA02g03750D	---	---	---	---	---	---	BnaA02g03750D	---	---	---	---	---	---	BnaA02g03750D
BnaA02g03770D	---	---	---	---	---	---	BnaA02g03770D	---	---	---	---	---	---	BnaA02g03770D	---	---	---	---	---	---	BnaA02g03770D	---	---	---	---	---	---	BnaA02g03770D	---	---	---	---	---	---	BnaA02g03770D	---	---	---	---	---	---	BnaA02g03770D	---	---	---	---	---	---	BnaA02g03770D
BnaA02g03860D	---	---	---	---	---	---	BnaA02g03860D	19.7225	40.4622	-1.0367	1.9278e-06	5.3886e-05	down	BnaA02g03860D	---	---	---	---	---	---	BnaA02g03860D	0	37.4736	-6.2278	3.9478e-14	5.6988e-13	down	BnaA02g03860D	---	---	---	---	---	---	BnaA02g03860D	---	---	---	---	---	---	BnaA02g03860D	---	---	---	---	---	---	BnaA02g03860D
BnaA02g04040D	---	---	---	---	---	---	BnaA02g04040D	---	---	---	---	---	---	BnaA02g04040D	---	---	---	---	---	---	BnaA02g04040D	---	---	---	---	---	---	BnaA02g04040D	---	---	---	---	---	---	BnaA02g04040D	---	---	---	---	---	---	BnaA02g04040D	---	---	---	---	---	---	BnaA02g04040D
BnaA02g04130D	---	---	---	---	---	---	BnaA02g04130D	---	---	---	---	---	---	BnaA02g04130D	---	---	---	---	---	---	BnaA02g04130D	1.62057	10.3277	-2.6719	0.00019476	0.00071451	down	BnaA02g04130D	---	---	---	---	---	---	BnaA02g04130D	---	---	---	---	---	---	BnaA02g04130D	---	---	---	---	---	---	BnaA02g04130D
BnaA02g04200D	---	---	---	---	---	---	BnaA02g04200D	---	---	---	---	---	---	BnaA02g04200D	---	---	---	---	---	---	BnaA02g04200D	4.93888	13.2668	-1.4256	0.00055507	0.001788	down	BnaA02g04200D	---	---	---	---	---	---	BnaA02g04200D	---	---	---	---	---	---	BnaA02g04200D	---	---	---	---	---	---	BnaA02g04200D
BnaA02g04260D	---	---	---	---	---	---	BnaA02g04260D	---	---	---	---	---	---	BnaA02g04260D	---	---	---	---	---	---	BnaA02g04260D	---	---	---	---	---	---	BnaA02g04260D	---	---	---	---	---	---	BnaA02g04260D	---	---	---	---	---	---	BnaA02g04260D	---	---	---	---	---	---	BnaA02g04260D
BnaA02g04300D	---	---	---	---	---	---	BnaA02g04300D	---	---	---	---	---	---	BnaA02g04300D	---	---	---	---	---	---	BnaA02g04300D	10.7266	52.414	-2.2888	9.8465e-16	1.6149e-14	down	BnaA02g04300D	---	---	---	---	---	---	BnaA02g04300D	---	---	---	---	---	---	BnaA02g04300D	---	---	---	---	---	---	BnaA02g04300D
BnaA02g04340D	---	---	---	---	---	---	BnaA02g04340D	122.211	32.4844	1.9116	5.1471e-06	0.00013122	up	BnaA02g04340D	---	---	---	---	---	---	BnaA02g04340D	---	---	---	---	---	---	BnaA02g04340D	---	---	---	---	---	---	BnaA02g04340D	---	---	---	---	---	---	BnaA02g04340D	---	---	---	---	---	---	BnaA02g04340D
BnaA02g04450D	---	---	---	---	---	---	BnaA02g04450D	---	---	---	---	---	---	BnaA02g04450D	20.1414	51.0377	-1.3414	1.6152e-09	4.9502e-08	down	BnaA02g04450D	12.7331	47.8012	-1.9085	4.5811e-13	6.0184e-12	down	BnaA02g04450D	---	---	---	---	---	---	BnaA02g04450D	---	---	---	---	---	---	BnaA02g04450D	---	---	---	---	---	---	BnaA02g04450D
BnaA02g04470D	---	---	---	---	---	---	BnaA02g04470D	---	---	---	---	---	---	BnaA02g04470D	12.1344	26.6303	-1.134	4.5473e-05	0.00063185	down	BnaA02g04470D	10.4951	24.9416	-1.2488	6.1009e-06	3.1367e-05	down	BnaA02g04470D	---	---	---	---	---	---	BnaA02g04470D	---	---	---	---	---	---	BnaA02g04470D	---	---	---	---	---	---	BnaA02g04470D
BnaA02g04500D	---	---	---	---	---	---	BnaA02g04500D	---	---	---	---	---	---	BnaA02g04500D	---	---	---	---	---	---	BnaA02g04500D	---	---	---	---	---	---	BnaA02g04500D	---	---	---	---	---	---	BnaA02g04500D	---	---	---	---	---	---	BnaA02g04500D	11.8048	26.3877	-1.1605	3.1056e-05	0.00055766	down	BnaA02g04500D
BnaA02g04520D	---	---	---	---	---	---	BnaA02g04520D	57.9618	9.69683	2.5795	9.9659e-06	0.00023668	up	BnaA02g04520D	---	---	---	---	---	---	BnaA02g04520D	---	---	---	---	---	---	BnaA02g04520D	---	---	---	---	---	---	BnaA02g04520D	---	---	---	---	---	---	BnaA02g04520D	---	---	---	---	---	---	BnaA02g04520D
BnaA02g04600D	---	---	---	---	---	---	BnaA02g04600D	---	---	---	---	---	---	BnaA02g04600D	---	---	---	---	---	---	BnaA02g04600D	4.01284	12.5728	-1.6476	0.00041136	0.0013784	down	BnaA02g04600D	---	---	---	---	---	---	BnaA02g04600D	---	---	---	---	---	---	BnaA02g04600D	---	---	---	---	---	---	BnaA02g04600D
BnaA02g04670D	---	---	---	---	---	---	BnaA02g04670D	---	---	---	---	---	---	BnaA02g04670D	---	---	---	---	---	---	BnaA02g04670D	0	18.6143	-4.9142	4.4222e-08	3.2692e-07	down	BnaA02g04670D	---	---	---	---	---	---	BnaA02g04670D	---	---	---	---	---	---	BnaA02g04670D	---	---	---	---	---	---	BnaA02g04670D
BnaA02g04690D	---	---	---	---	---	---	BnaA02g04690D	---	---	---	---	---	---	BnaA02g04690D	---	---	---	---	---	---	BnaA02g04690D	125.093	37.6777	1.7312	0.0017256	0.0047839	up	BnaA02g04690D	---	---	---	---	---	---	BnaA02g04690D	---	---	---	---	---	---	BnaA02g04690D	---	---	---	---	---	---	BnaA02g04690D
BnaA02g04700D	---	---	---	---	---	---	BnaA02g04700D	---	---	---	---	---	---	BnaA02g04700D	---	---	---	---	---	---	BnaA02g04700D	15.5112	0	4.9552	0.00082568	0.0025283	up	BnaA02g04700D	---	---	---	---	---	---	BnaA02g04700D	---	---	---	---	---	---	BnaA02g04700D	---	---	---	---	---	---	BnaA02g04700D
BnaA02g04750D	---	---	---	---	---	---	BnaA02g04750D	---	---	---	---	---	---	BnaA02g04750D	---	---	---	---	---	---	BnaA02g04750D	0	7.38858	-4.5811	0.00056755	0.0018222	down	BnaA02g04750D	---	---	---	---	---	---	BnaA02g04750D	---	---	---	---	---	---	BnaA02g04750D	---	---	---	---	---	---	BnaA02g04750D
BnaA02g04780D	---	---	---	---	---	---	BnaA02g04780D	---	---	---	---	---	---	BnaA02g04780D	---	---	---	---	---	---	BnaA02g04780D	0	6.53134	-4.0813	0.001299	0.0037408	down	BnaA02g04780D	---	---	---	---	---	---	BnaA02g04780D	---	---	---	---	---	---	BnaA02g04780D	---	---	---	---	---	---	BnaA02g04780D
BnaA02g04800D	---	---	---	---	---	---	BnaA02g04800D	---	---	---	---	---	---	BnaA02g04800D	---	---	---	---	---	---	BnaA02g04800D	2.62378	16.6957	-2.6698	2.1792e-06	1.2181e-05	down	BnaA02g04800D	---	---	---	---	---	---	BnaA02g04800D	---	---	---	---	---	---	BnaA02g04800D	---	---	---	---	---	---	BnaA02g04800D
BnaA02g04810D	---	---	---	---	---	---	BnaA02g04810D	---	---	---	---	---	---	BnaA02g04810D	---	---	---	---	---	---	BnaA02g04810D	---	---	---	---	---	---	BnaA02g04810D	---	---	---	---	---	---	BnaA02g04810D	---	---	---	---	---	---	BnaA02g04810D	---	---	---	---	---	---	BnaA02g04810D
BnaA02g04870D	---	---	---	---	---	---	BnaA02g04870D	---	---	---	---	---	---	BnaA02g04870D	---	---	---	---	---	---	BnaA02g04870D	42.675	5.30671	3.0075	7.3807e-05	0.00029966	up	BnaA02g04870D	---	---	---	---	---	---	BnaA02g04870D	---	---	---	---	---	---	BnaA02g04870D	---	---	---	---	---	---	BnaA02g04870D
BnaA02g04900D	---	---	---	---	---	---	BnaA02g04900D	---	---	---	---	---	---	BnaA02g04900D	---	---	---	---	---	---	BnaA02g04900D	1.15755	10.0419	-3.1169	0.00013593	0.00051863	down	BnaA02g04900D	---	---	---	---	---	---	BnaA02g04900D	---	---	---	---	---	---	BnaA02g04900D	---	---	---	---	---	---	BnaA02g04900D
BnaA02g04910D	---	---	---	---	---	---	BnaA02g04910D	---	---	---	---	---	---	BnaA02g04910D	---	---	---	---	---	---	BnaA02g04910D	6.01926	18.1653	-1.5935	2.6918e-05	0.00012089	down	BnaA02g04910D	---	---	---	---	---	---	BnaA02g04910D	---	---	---	---	---	---	BnaA02g04910D	---	---	---	---	---	---	BnaA02g04910D
BnaA02g05040D	---	---	---	---	---	---	BnaA02g05040D	---	---	---	---	---	---	BnaA02g05040D	---	---	---	---	---	---	BnaA02g05040D	1.38906	168.59	-6.9233	8.298e-55	6.1639e-53	down	BnaA02g05040D	---	---	---	---	---	---	BnaA02g05040D	---	---	---	---	---	---	BnaA02g05040D	---	---	---	---	---	---	BnaA02g05040D
BnaA02g05060D	---	---	---	---	---	---	BnaA02g05060D	12.7464	55.1397	-2.113	1.642e-13	1.2548e-11	down	BnaA02g05060D	---	---	---	---	---	---	BnaA02g05060D	---	---	---	---	---	---	BnaA02g05060D	---	---	---	---	---	---	BnaA02g05060D	17.2813	52.2628	-1.5966	5.3622e-10	3.7344e-08	down	BnaA02g05060D	---	---	---	---	---	---	BnaA02g05060D
BnaA02g05080D	53.7383	3.60226	3.899	7.7281e-11	1.1494e-08	up	BnaA02g05080D	73.1198	3.12943	4.5463	2.0886e-13	1.5715e-11	up	BnaA02g05080D	---	---	---	---	---	---	BnaA02g05080D	---	---	---	---	---	---	BnaA02g05080D	---	---	---	---	---	---	BnaA02g05080D	39.2544	3.88263	3.3377	3.5337e-06	0.00012046	up	BnaA02g05080D	---	---	---	---	---	---	BnaA02g05080D
BnaA02g05130D	---	---	---	---	---	---	BnaA02g05130D	---	---	---	---	---	---	BnaA02g05130D	---	---	---	---	---	---	BnaA02g05130D	96.5397	18.9001	2.3527	6.1798e-06	3.1749e-05	up	BnaA02g05130D	---	---	---	---	---	---	BnaA02g05130D	---	---	---	---	---	---	BnaA02g05130D	---	---	---	---	---	---	BnaA02g05130D
BnaA02g05160D	---	---	---	---	---	---	BnaA02g05160D	219.445	39.9774	2.4566	2.6454e-16	2.5648e-14	up	BnaA02g05160D	142.063	39.5313	1.8455	5.2793e-06	9.1743e-05	up	BnaA02g05160D	---	---	---	---	---	---	BnaA02g05160D	---	---	---	---	---	---	BnaA02g05160D	245.145	50.9105	2.2676	8.1948e-17	1.1104e-14	up	BnaA02g05160D	163.353	48.4952	1.7521	1.1538e-05	0.0002306	up	BnaA02g05160D
BnaA02g05200D	---	---	---	---	---	---	BnaA02g05200D	---	---	---	---	---	---	BnaA02g05200D	---	---	---	---	---	---	BnaA02g05200D	2.46944	17.0223	-2.7852	1.3272e-06	7.7048e-06	down	BnaA02g05200D	---	---	---	---	---	---	BnaA02g05200D	---	---	---	---	---	---	BnaA02g05200D	---	---	---	---	---	---	BnaA02g05200D
BnaA02g05290D	---	---	---	---	---	---	BnaA02g05290D	---	---	---	---	---	---	BnaA02g05290D	---	---	---	---	---	---	BnaA02g05290D	0	32.9833	-8.7395	5.9786e-10	5.6543e-09	down	BnaA02g05290D	---	---	---	---	---	---	BnaA02g05290D	---	---	---	---	---	---	BnaA02g05290D	---	---	---	---	---	---	BnaA02g05290D
BnaA02g05320D	---	---	---	---	---	---	BnaA02g05320D	---	---	---	---	---	---	BnaA02g05320D	---	---	---	---	---	---	BnaA02g05320D	65.6717	143.2	-1.1247	1.3614e-25	3.9432e-24	down	BnaA02g05320D	---	---	---	---	---	---	BnaA02g05320D	---	---	---	---	---	---	BnaA02g05320D	---	---	---	---	---	---	BnaA02g05320D
BnaA02g05330D	---	---	---	---	---	---	BnaA02g05330D	---	---	---	---	---	---	BnaA02g05330D	---	---	---	---	---	---	BnaA02g05330D	0	8.6132	-4.1066	0.00021936	0.0007926	down	BnaA02g05330D	---	---	---	---	---	---	BnaA02g05330D	---	---	---	---	---	---	BnaA02g05330D	---	---	---	---	---	---	BnaA02g05330D
BnaA02g05360D	---	---	---	---	---	---	BnaA02g05360D	---	---	---	---	---	---	BnaA02g05360D	108.632	23.3614	2.2172	4.3972e-07	9.3619e-06	up	BnaA02g05360D	---	---	---	---	---	---	BnaA02g05360D	89.571	21.9686	2.0276	7.3476e-09	9.0671e-07	up	BnaA02g05360D	---	---	---	---	---	---	BnaA02g05360D	---	---	---	---	---	---	BnaA02g05360D
BnaA02g05370D	---	---	---	---	---	---	BnaA02g05370D	---	---	---	---	---	---	BnaA02g05370D	0	11.2884	-3.9255	6.1039e-05	0.00081974	down	BnaA02g05370D	0	10.5726	-4.4023	3.8549e-05	0.00016703	down	BnaA02g05370D	---	---	---	---	---	---	BnaA02g05370D	---	---	---	---	---	---	BnaA02g05370D	---	---	---	---	---	---	BnaA02g05370D
BnaA02g05390D	---	---	---	---	---	---	BnaA02g05390D	---	---	---	---	---	---	BnaA02g05390D	---	---	---	---	---	---	BnaA02g05390D	19.6012	0	6.3225	6.7017e-05	0.00027472	up	BnaA02g05390D	---	---	---	---	---	---	BnaA02g05390D	---	---	---	---	---	---	BnaA02g05390D	---	---	---	---	---	---	BnaA02g05390D
BnaA02g05430D	---	---	---	---	---	---	BnaA02g05430D	---	---	---	---	---	---	BnaA02g05430D	---	---	---	---	---	---	BnaA02g05430D	479.149	145.322	1.7212	1.3396e-09	1.2144e-08	up	BnaA02g05430D	---	---	---	---	---	---	BnaA02g05430D	---	---	---	---	---	---	BnaA02g05430D	---	---	---	---	---	---	BnaA02g05430D
BnaA02g05450D	---	---	---	---	---	---	BnaA02g05450D	---	---	---	---	---	---	BnaA02g05450D	---	---	---	---	---	---	BnaA02g05450D	1.31189	7.55186	-2.5252	0.0017086	0.0047436	down	BnaA02g05450D	---	---	---	---	---	---	BnaA02g05450D	---	---	---	---	---	---	BnaA02g05450D	---	---	---	---	---	---	BnaA02g05450D
BnaA02g05510D	---	---	---	---	---	---	BnaA02g05510D	---	---	---	---	---	---	BnaA02g05510D	3.96225	14.906	-1.9115	0.00018217	0.0021398	down	BnaA02g05510D	2.54661	13.9607	-2.4547	2.3322e-05	0.00010619	down	BnaA02g05510D	---	---	---	---	---	---	BnaA02g05510D	---	---	---	---	---	---	BnaA02g05510D	---	---	---	---	---	---	BnaA02g05510D
BnaA02g05540D	---	---	---	---	---	---	BnaA02g05540D	---	---	---	---	---	---	BnaA02g05540D	---	---	---	---	---	---	BnaA02g05540D	73.1572	2.89828	4.6577	1.5033e-12	1.8814e-11	up	BnaA02g05540D	---	---	---	---	---	---	BnaA02g05540D	---	---	---	---	---	---	BnaA02g05540D	---	---	---	---	---	---	BnaA02g05540D
BnaA02g05670D	---	---	---	---	---	---	BnaA02g05670D	---	---	---	---	---	---	BnaA02g05670D	---	---	---	---	---	---	BnaA02g05670D	0	6.98037	-3.9142	0.00093418	0.002817	down	BnaA02g05670D	---	---	---	---	---	---	BnaA02g05670D	---	---	---	---	---	---	BnaA02g05670D	---	---	---	---	---	---	BnaA02g05670D
BnaA02g05780D	---	---	---	---	---	---	BnaA02g05780D	---	---	---	---	---	---	BnaA02g05780D	---	---	---	---	---	---	BnaA02g05780D	2.3151	10.5318	-2.1856	0.00038781	0.0013098	down	BnaA02g05780D	---	---	---	---	---	---	BnaA02g05780D	---	---	---	---	---	---	BnaA02g05780D	---	---	---	---	---	---	BnaA02g05780D
BnaA02g05790D	---	---	---	---	---	---	BnaA02g05790D	---	---	---	---	---	---	BnaA02g05790D	---	---	---	---	---	---	BnaA02g05790D	4.09001	12.8586	-1.6526	0.00034855	0.0011924	down	BnaA02g05790D	---	---	---	---	---	---	BnaA02g05790D	---	---	---	---	---	---	BnaA02g05790D	---	---	---	---	---	---	BnaA02g05790D
BnaA02g05840D	---	---	---	---	---	---	BnaA02g05840D	---	---	---	---	---	---	BnaA02g05840D	---	---	---	---	---	---	BnaA02g05840D	308.68	104.583	1.5615	8.7607e-05	0.0003497	up	BnaA02g05840D	---	---	---	---	---	---	BnaA02g05840D	---	---	---	---	---	---	BnaA02g05840D	---	---	---	---	---	---	BnaA02g05840D
BnaA02g05900D	---	---	---	---	---	---	BnaA02g05900D	---	---	---	---	---	---	BnaA02g05900D	---	---	---	---	---	---	BnaA02g05900D	0	13.7566	-5.1559	2.6393e-06	1.4554e-05	down	BnaA02g05900D	---	---	---	---	---	---	BnaA02g05900D	---	---	---	---	---	---	BnaA02g05900D	---	---	---	---	---	---	BnaA02g05900D
BnaA02g05950D	---	---	---	---	---	---	BnaA02g05950D	---	---	---	---	---	---	BnaA02g05950D	---	---	---	---	---	---	BnaA02g05950D	0	14.9813	-7.6009	7.2182e-06	3.6568e-05	down	BnaA02g05950D	---	---	---	---	---	---	BnaA02g05950D	---	---	---	---	---	---	BnaA02g05950D	---	---	---	---	---	---	BnaA02g05950D
BnaA02g06110D	---	---	---	---	---	---	BnaA02g06110D	---	---	---	---	---	---	BnaA02g06110D	---	---	---	---	---	---	BnaA02g06110D	2.85529	23.6353	-3.0492	5.718e-09	4.7813e-08	down	BnaA02g06110D	---	---	---	---	---	---	BnaA02g06110D	---	---	---	---	---	---	BnaA02g06110D	---	---	---	---	---	---	BnaA02g06110D
BnaA02g06170D	---	---	---	---	---	---	BnaA02g06170D	---	---	---	---	---	---	BnaA02g06170D	---	---	---	---	---	---	BnaA02g06170D	0	14.2465	-5.2064	1.7766e-06	1.0071e-05	down	BnaA02g06170D	---	---	---	---	---	---	BnaA02g06170D	---	---	---	---	---	---	BnaA02g06170D	---	---	---	---	---	---	BnaA02g06170D
BnaA02g06200D	---	---	---	---	---	---	BnaA02g06200D	7.66509	20.716	-1.4344	0.00010297	0.0018679	down	BnaA02g06200D	4.87026	20.4848	-2.0725	6.1635e-06	0.00010536	down	BnaA02g06200D	2.70095	19.1858	-2.8285	2.5504e-07	1.6728e-06	down	BnaA02g06200D	---	---	---	---	---	---	BnaA02g06200D	---	---	---	---	---	---	BnaA02g06200D	5.02501	15.8326	-1.6557	0.00021487	0.0029841	down	BnaA02g06200D
BnaA02g06370D	---	---	---	---	---	---	BnaA02g06370D	---	---	---	---	---	---	BnaA02g06370D	---	---	---	---	---	---	BnaA02g06370D	---	---	---	---	---	---	BnaA02g06370D	---	---	---	---	---	---	BnaA02g06370D	---	---	---	---	---	---	BnaA02g06370D	---	---	---	---	---	---	BnaA02g06370D
BnaA02g06460D	---	---	---	---	---	---	BnaA02g06460D	---	---	---	---	---	---	BnaA02g06460D	---	---	---	---	---	---	BnaA02g06460D	1.5434	8.85813	-2.5209	0.00068496	0.0021466	down	BnaA02g06460D	---	---	---	---	---	---	BnaA02g06460D	---	---	---	---	---	---	BnaA02g06460D	---	---	---	---	---	---	BnaA02g06460D
BnaA02g06480D	---	---	---	---	---	---	BnaA02g06480D	---	---	---	---	---	---	BnaA02g06480D	---	---	---	---	---	---	BnaA02g06480D	0	11.7156	-4.5504	1.4301e-05	6.8025e-05	down	BnaA02g06480D	---	---	---	---	---	---	BnaA02g06480D	---	---	---	---	---	---	BnaA02g06480D	---	---	---	---	---	---	BnaA02g06480D
BnaA02g06560D	---	---	---	---	---	---	BnaA02g06560D	11.4546	24.1098	-1.0737	0.00019404	0.0032285	down	BnaA02g06560D	8.00704	23.8408	-1.5741	1.1239e-05	0.00018016	down	BnaA02g06560D	---	---	---	---	---	---	BnaA02g06560D	---	---	---	---	---	---	BnaA02g06560D	---	---	---	---	---	---	BnaA02g06560D	---	---	---	---	---	---	BnaA02g06560D
BnaA02g06670D	---	---	---	---	---	---	BnaA02g06670D	---	---	---	---	---	---	BnaA02g06670D	15.2712	80.3702	-2.3959	4.4134e-21	3.9133e-19	down	BnaA02g06670D	0	75.2737	-6.3449	1.349e-26	4.0899e-25	down	BnaA02g06670D	---	---	---	---	---	---	BnaA02g06670D	---	---	---	---	---	---	BnaA02g06670D	29.0334	70.5612	-1.2812	1.4749e-12	8.7099e-11	down	BnaA02g06670D
BnaA02g06690D	38.4151	112.38	-1.5486	3.2827e-14	7.0314e-12	down	BnaA02g06690D	10.4211	97.6294	-3.2278	2.9386e-29	5.7598e-27	down	BnaA02g06690D	6.43865	96.5402	-3.9063	1.0736e-31	1.5611e-29	down	BnaA02g06690D	1.62057	90.4182	-5.802	1.1832e-32	4.541e-31	down	BnaA02g06690D	---	---	---	---	---	---	BnaA02g06690D	12.1204	55.971	-2.2072	2.3311e-13	2.3664e-11	down	BnaA02g06690D	8.85359	53.3157	-2.5902	1.8029e-15	1.4238e-13	down	BnaA02g06690D
BnaA02g06790D	---	---	---	---	---	---	BnaA02g06790D	---	---	---	---	---	---	BnaA02g06790D	---	---	---	---	---	---	BnaA02g06790D	---	---	---	---	---	---	BnaA02g06790D	---	---	---	---	---	---	BnaA02g06790D	---	---	---	---	---	---	BnaA02g06790D	---	---	---	---	---	---	BnaA02g06790D
BnaA02g06860D	---	---	---	---	---	---	BnaA02g06860D	---	---	---	---	---	---	BnaA02g06860D	---	---	---	---	---	---	BnaA02g06860D	16.9002	0	4.2341	0.0012059	0.0035095	up	BnaA02g06860D	---	---	---	---	---	---	BnaA02g06860D	---	---	---	---	---	---	BnaA02g06860D	---	---	---	---	---	---	BnaA02g06860D
BnaA02g06910D	---	---	---	---	---	---	BnaA02g06910D	3.35886	41.6082	-3.6308	5.1938e-14	4.1646e-12	down	BnaA02g06910D	1.4033	41.144	-4.8738	6.2498e-15	3.5203e-13	down	BnaA02g06910D	0	38.5349	-5.5045	5.2442e-15	8.1191e-14	down	BnaA02g06910D	---	---	---	---	---	---	BnaA02g06910D	3.20604	19.8494	-2.6302	3.3298e-06	0.00011431	down	BnaA02g06910D	2.15358	18.9077	-3.1342	5.7982e-07	1.5508e-05	down	BnaA02g06910D
BnaA02g07040D	---	---	---	---	---	---	BnaA02g07040D	---	---	---	---	---	---	BnaA02g07040D	31.3678	2.26641	3.7908	1.3744e-05	0.00021559	up	BnaA02g07040D	---	---	---	---	---	---	BnaA02g07040D	---	---	---	---	---	---	BnaA02g07040D	---	---	---	---	---	---	BnaA02g07040D	---	---	---	---	---	---	BnaA02g07040D
BnaA02g07090D	---	---	---	---	---	---	BnaA02g07090D	---	---	---	---	---	---	BnaA02g07090D	---	---	---	---	---	---	BnaA02g07090D	0	10.8584	-4.1365	3.2925e-05	0.00014467	down	BnaA02g07090D	---	---	---	---	---	---	BnaA02g07090D	---	---	---	---	---	---	BnaA02g07090D	---	---	---	---	---	---	BnaA02g07090D
BnaA02g07120D	102.274	224.913	-1.1369	1.6809e-19	5.0113e-17	down	BnaA02g07120D	7.06221	195.391	-4.7901	8.0501e-64	3.6002e-61	down	BnaA02g07120D	3.21933	193.211	-5.9073	1.1773e-62	3.6645e-60	down	BnaA02g07120D	0	180.959	-11.195	1.7174e-32	6.542e-31	down	BnaA02g07120D	14.7861	63.3806	-2.0998	1.4387e-10	2.3483e-08	down	BnaA02g07120D	4.30078	54.7495	-3.6702	2.3953e-17	3.4097e-15	down	BnaA02g07120D	2.15358	52.1521	-4.5979	1.1083e-18	1.1016e-16	down	BnaA02g07120D
BnaA02g07140D	---	---	---	---	---	---	BnaA02g07140D	---	---	---	---	---	---	BnaA02g07140D	---	---	---	---	---	---	BnaA02g07140D	3.31831	85.8871	-4.6939	6.4589e-32	2.414e-30	down	BnaA02g07140D	---	---	---	---	---	---	BnaA02g07140D	---	---	---	---	---	---	BnaA02g07140D	---	---	---	---	---	---	BnaA02g07140D
BnaA02g07240D	---	---	---	---	---	---	BnaA02g07240D	---	---	---	---	---	---	BnaA02g07240D	---	---	---	---	---	---	BnaA02g07240D	1.85208	8.36828	-2.1758	0.0015862	0.0044463	down	BnaA02g07240D	---	---	---	---	---	---	BnaA02g07240D	---	---	---	---	---	---	BnaA02g07240D	---	---	---	---	---	---	BnaA02g07240D
BnaA02g07320D	---	---	---	---	---	---	BnaA02g07320D	---	---	---	---	---	---	BnaA02g07320D	6.02592	25.6278	-2.0885	3.9658e-07	8.5345e-06	down	BnaA02g07320D	2.16076	24.0027	-3.4736	1.6604e-09	1.4876e-08	down	BnaA02g07320D	---	---	---	---	---	---	BnaA02g07320D	---	---	---	---	---	---	BnaA02g07320D	---	---	---	---	---	---	BnaA02g07320D
BnaA02g07340D	---	---	---	---	---	---	BnaA02g07340D	---	---	---	---	---	---	BnaA02g07340D	---	---	---	---	---	---	BnaA02g07340D	1.23472	8.73567	-2.8227	0.00050903	0.0016619	down	BnaA02g07340D	---	---	---	---	---	---	BnaA02g07340D	---	---	---	---	---	---	BnaA02g07340D	---	---	---	---	---	---	BnaA02g07340D
BnaA02g07500D	---	---	---	---	---	---	BnaA02g07500D	---	---	---	---	---	---	BnaA02g07500D	---	---	---	---	---	---	BnaA02g07500D	107.344	20.288	2.4035	9.6031e-07	5.7095e-06	up	BnaA02g07500D	---	---	---	---	---	---	BnaA02g07500D	---	---	---	---	---	---	BnaA02g07500D	---	---	---	---	---	---	BnaA02g07500D
BnaA02g07560D	---	---	---	---	---	---	BnaA02g07560D	---	---	---	---	---	---	BnaA02g07560D	---	---	---	---	---	---	BnaA02g07560D	36.4243	3.67388	3.3095	6.5207e-05	0.00026813	up	BnaA02g07560D	---	---	---	---	---	---	BnaA02g07560D	---	---	---	---	---	---	BnaA02g07560D	---	---	---	---	---	---	BnaA02g07560D
BnaA02g07590D	---	---	---	---	---	---	BnaA02g07590D	2.84211	18.9529	-2.7374	2.3143e-06	6.3679e-05	down	BnaA02g07590D	4.04479	18.7414	-2.2121	9.5821e-06	0.00015629	down	BnaA02g07590D	0	17.553	-5.1336	1.1149e-07	7.7626e-07	down	BnaA02g07590D	---	---	---	---	---	---	BnaA02g07590D	---	---	---	---	---	---	BnaA02g07590D	---	---	---	---	---	---	BnaA02g07590D
BnaA02g07600D	---	---	---	---	---	---	BnaA02g07600D	---	---	---	---	---	---	BnaA02g07600D	---	---	---	---	---	---	BnaA02g07600D	51.9354	6.12313	3.0844	7.5183e-06	3.798e-05	up	BnaA02g07600D	---	---	---	---	---	---	BnaA02g07600D	---	---	---	---	---	---	BnaA02g07600D	---	---	---	---	---	---	BnaA02g07600D
BnaA02g07830D	---	---	---	---	---	---	BnaA02g07830D	---	---	---	---	---	---	BnaA02g07830D	---	---	---	---	---	---	BnaA02g07830D	38.9709	4.24537	3.1984	6.0783e-05	0.00025244	up	BnaA02g07830D	---	---	---	---	---	---	BnaA02g07830D	---	---	---	---	---	---	BnaA02g07830D	---	---	---	---	---	---	BnaA02g07830D
BnaA02g07880D	---	---	---	---	---	---	BnaA02g07880D	45.3876	0	5.8381	5.548e-10	2.783e-08	up	BnaA02g07880D	48.2073	0	5.9413	1.8156e-10	6.3374e-09	up	BnaA02g07880D	---	---	---	---	---	---	BnaA02g07880D	---	---	---	---	---	---	BnaA02g07880D	---	---	---	---	---	---	BnaA02g07880D	33.5798	1.08044	4.9579	3.8679e-07	1.0674e-05	up	BnaA02g07880D
BnaA02g07900D	33.4974	5.17508	2.6944	2.9357e-05	0.0015086	up	BnaA02g07900D	178.106	4.4958	5.308	1.6452e-33	3.9131e-31	up	BnaA02g07900D	137.275	4.44564	4.9485	5.9847e-25	6.3641e-23	up	BnaA02g07900D	---	---	---	---	---	---	BnaA02g07900D	---	---	---	---	---	---	BnaA02g07900D	18.5325	0	4.4088	0.0002042	0.0041934	up	BnaA02g07900D	---	---	---	---	---	---	BnaA02g07900D
BnaA02g07930D	---	---	---	---	---	---	BnaA02g07930D	---	---	---	---	---	---	BnaA02g07930D	---	---	---	---	---	---	BnaA02g07930D	2.77812	10.491	-1.917	0.00068532	0.0021474	down	BnaA02g07930D	---	---	---	---	---	---	BnaA02g07930D	---	---	---	---	---	---	BnaA02g07930D	---	---	---	---	---	---	BnaA02g07930D
BnaA02g08060D	---	---	---	---	---	---	BnaA02g08060D	---	---	---	---	---	---	BnaA02g08060D	---	---	---	---	---	---	BnaA02g08060D	2.39227	12.0013	-2.3267	0.00011295	0.00044005	down	BnaA02g08060D	---	---	---	---	---	---	BnaA02g08060D	---	---	---	---	---	---	BnaA02g08060D	---	---	---	---	---	---	BnaA02g08060D
BnaA02g08140D	---	---	---	---	---	---	BnaA02g08140D	---	---	---	---	---	---	BnaA02g08140D	---	---	---	---	---	---	BnaA02g08140D	0	12.9402	-5.8046	6.747e-06	3.4366e-05	down	BnaA02g08140D	---	---	---	---	---	---	BnaA02g08140D	---	---	---	---	---	---	BnaA02g08140D	---	---	---	---	---	---	BnaA02g08140D
BnaA02g08160D	---	---	---	---	---	---	BnaA02g08160D	---	---	---	---	---	---	BnaA02g08160D	---	---	---	---	---	---	BnaA02g08160D	30.1735	141.118	-2.2255	5.44e-39	2.5725e-37	down	BnaA02g08160D	---	---	---	---	---	---	BnaA02g08160D	---	---	---	---	---	---	BnaA02g08160D	---	---	---	---	---	---	BnaA02g08160D
BnaA02g08170D	---	---	---	---	---	---	BnaA02g08170D	---	---	---	---	---	---	BnaA02g08170D	---	---	---	---	---	---	BnaA02g08170D	2.00642	9.14388	-2.1882	0.00094165	0.0028345	down	BnaA02g08170D	---	---	---	---	---	---	BnaA02g08170D	---	---	---	---	---	---	BnaA02g08170D	---	---	---	---	---	---	BnaA02g08170D
BnaA02g08230D	174.471	81.0254	1.1065	5.3776e-05	0.0025442	up	BnaA02g08230D	---	---	---	---	---	---	BnaA02g08230D	---	---	---	---	---	---	BnaA02g08230D	28.6301	65.1909	-1.1871	6.6535e-13	8.5985e-12	down	BnaA02g08230D	---	---	---	---	---	---	BnaA02g08230D	---	---	---	---	---	---	BnaA02g08230D	---	---	---	---	---	---	BnaA02g08230D
BnaA02g08330D	---	---	---	---	---	---	BnaA02g08330D	---	---	---	---	---	---	BnaA02g08330D	62.8181	129.098	-1.0392	4.0198e-18	2.919e-16	down	BnaA02g08330D	58.6492	120.911	-1.0438	7.2549e-21	1.6258e-19	down	BnaA02g08330D	---	---	---	---	---	---	BnaA02g08330D	---	---	---	---	---	---	BnaA02g08330D	---	---	---	---	---	---	BnaA02g08330D
BnaA02g08350D	---	---	---	---	---	---	BnaA02g08350D	---	---	---	---	---	---	BnaA02g08350D	---	---	---	---	---	---	BnaA02g08350D	0	11.0625	-3.5785	3.9024e-05	0.00016884	down	BnaA02g08350D	---	---	---	---	---	---	BnaA02g08350D	---	---	---	---	---	---	BnaA02g08350D	---	---	---	---	---	---	BnaA02g08350D
BnaA02g08420D	---	---	---	---	---	---	BnaA02g08420D	---	---	---	---	---	---	BnaA02g08420D	---	---	---	---	---	---	BnaA02g08420D	0	14.6955	-4.8773	1.153e-06	6.7518e-06	down	BnaA02g08420D	---	---	---	---	---	---	BnaA02g08420D	---	---	---	---	---	---	BnaA02g08420D	---	---	---	---	---	---	BnaA02g08420D
BnaA02g08470D	---	---	---	---	---	---	BnaA02g08470D	---	---	---	---	---	---	BnaA02g08470D	8.83251	37.1342	-2.0719	1.1578e-09	3.6152e-08	down	BnaA02g08470D	7.17681	34.7794	-2.2768	6.5897e-11	6.9452e-10	down	BnaA02g08470D	---	---	---	---	---	---	BnaA02g08470D	---	---	---	---	---	---	BnaA02g08470D	9.73098	25.0579	-1.3646	1.5495e-05	0.00029969	down	BnaA02g08470D
BnaA02g08480D	---	---	---	---	---	---	BnaA02g08480D	---	---	---	---	---	---	BnaA02g08480D	181.933	475.553	-1.3862	1.0955e-77	4.4538e-75	down	BnaA02g08480D	0	445.397	-11.495	2.4784e-73	2.7023e-71	down	BnaA02g08480D	---	---	---	---	---	---	BnaA02g08480D	---	---	---	---	---	---	BnaA02g08480D	200.203	433.756	-1.1154	3.7869e-62	1.384e-59	down	BnaA02g08480D
BnaA02g08540D	---	---	---	---	---	---	BnaA02g08540D	---	---	---	---	---	---	BnaA02g08540D	---	---	---	---	---	---	BnaA02g08540D	---	---	---	---	---	---	BnaA02g08540D	---	---	---	---	---	---	BnaA02g08540D	---	---	---	---	---	---	BnaA02g08540D	---	---	---	---	---	---	BnaA02g08540D
BnaA02g08580D	---	---	---	---	---	---	BnaA02g08580D	---	---	---	---	---	---	BnaA02g08580D	3.71461	19.6131	-2.4005	3.1992e-06	5.8738e-05	down	BnaA02g08580D	0	18.3694	-4.895	5.4085e-08	3.9508e-07	down	BnaA02g08580D	---	---	---	---	---	---	BnaA02g08580D	---	---	---	---	---	---	BnaA02g08580D	---	---	---	---	---	---	BnaA02g08580D
BnaA02g08590D	---	---	---	---	---	---	BnaA02g08590D	---	---	---	---	---	---	BnaA02g08590D	---	---	---	---	---	---	BnaA02g08590D	0	6.77626	-3.7605	0.0011796	0.0034444	down	BnaA02g08590D	---	---	---	---	---	---	BnaA02g08590D	---	---	---	---	---	---	BnaA02g08590D	---	---	---	---	---	---	BnaA02g08590D
BnaA02g08820D	---	---	---	---	---	---	BnaA02g08820D	51.158	244.316	-2.2557	6.5223e-57	2.5888e-54	down	BnaA02g08820D	---	---	---	---	---	---	BnaA02g08820D	622.994	226.27	1.4612	2.7214e-06	1.4969e-05	up	BnaA02g08820D	---	---	---	---	---	---	BnaA02g08820D	18.7671	54.4441	-1.5366	4.5468e-10	3.194e-08	down	BnaA02g08820D	208.418	51.8612	2.0068	1.5498e-09	6.315e-08	up	BnaA02g08820D
BnaA02g08850D	---	---	---	---	---	---	BnaA02g08850D	---	---	---	---	---	---	BnaA02g08850D	---	---	---	---	---	---	BnaA02g08850D	---	---	---	---	---	---	BnaA02g08850D	---	---	---	---	---	---	BnaA02g08850D	---	---	---	---	---	---	BnaA02g08850D	---	---	---	---	---	---	BnaA02g08850D
BnaA02g08860D	---	---	---	---	---	---	BnaA02g08860D	25.6651	0	7.6006	3.6658e-06	9.6119e-05	up	BnaA02g08860D	22.8655	0	7.4502	1.2329e-05	0.00019576	up	BnaA02g08860D	13.4276	0	6.7767	0.00093555	0.0028199	up	BnaA02g08860D	---	---	---	---	---	---	BnaA02g08860D	---	---	---	---	---	---	BnaA02g08860D	---	---	---	---	---	---	BnaA02g08860D
BnaA02g08870D	---	---	---	---	---	---	BnaA02g08870D	---	---	---	---	---	---	BnaA02g08870D	---	---	---	---	---	---	BnaA02g08870D	0	12.0013	-3.959	1.3895e-05	6.6312e-05	down	BnaA02g08870D	---	---	---	---	---	---	BnaA02g08870D	---	---	---	---	---	---	BnaA02g08870D	---	---	---	---	---	---	BnaA02g08870D
BnaA02g08940D	---	---	---	---	---	---	BnaA02g08940D	---	---	---	---	---	---	BnaA02g08940D	---	---	---	---	---	---	BnaA02g08940D	36.7329	175.734	-2.2582	1.5235e-48	9.5134e-47	down	BnaA02g08940D	95.0255	190.647	-1.0045	5.849e-13	1.2877e-10	down	BnaA02g08940D	---	---	---	---	---	---	BnaA02g08940D	---	---	---	---	---	---	BnaA02g08940D
BnaA02g09050D	---	---	---	---	---	---	BnaA02g09050D	19.1197	91.018	-2.2511	3.1293e-22	4.4064e-20	down	BnaA02g09050D	8.33723	90.0024	-3.4323	2.4377e-28	3.0865e-26	down	BnaA02g09050D	0	84.2951	-10.093	4.7532e-19	9.7737e-18	down	BnaA02g09050D	---	---	---	---	---	---	BnaA02g09050D	43.086	115.257	-1.4196	1.8153e-18	2.7796e-16	down	BnaA02g09050D	26.2417	109.79	-2.0648	3.7854e-26	5.7882e-24	down	BnaA02g09050D
BnaA02g09150D	---	---	---	---	---	---	BnaA02g09150D	---	---	---	---	---	---	BnaA02g09150D	---	---	---	---	---	---	BnaA02g09150D	---	---	---	---	---	---	BnaA02g09150D	---	---	---	---	---	---	BnaA02g09150D	---	---	---	---	---	---	BnaA02g09150D	---	---	---	---	---	---	BnaA02g09150D
BnaA02g09160D	---	---	---	---	---	---	BnaA02g09160D	---	---	---	---	---	---	BnaA02g09160D	---	---	---	---	---	---	BnaA02g09160D	6.9453	14.5322	-1.0651	0.0010738	0.0031775	down	BnaA02g09160D	---	---	---	---	---	---	BnaA02g09160D	---	---	---	---	---	---	BnaA02g09160D	---	---	---	---	---	---	BnaA02g09160D
BnaA02g09170D	---	---	---	---	---	---	BnaA02g09170D	---	---	---	---	---	---	BnaA02g09170D	3.38442	15.5162	-2.1968	5.8776e-05	0.00079201	down	BnaA02g09170D	0	14.5322	-7.557	9.4074e-06	4.6522e-05	down	BnaA02g09170D	---	---	---	---	---	---	BnaA02g09170D	---	---	---	---	---	---	BnaA02g09170D	---	---	---	---	---	---	BnaA02g09170D
BnaA02g09200D	---	---	---	---	---	---	BnaA02g09200D	---	---	---	---	---	---	BnaA02g09200D	---	---	---	---	---	---	BnaA02g09200D	0	16.6141	-5.4282	2.7118e-07	1.7721e-06	down	BnaA02g09200D	---	---	---	---	---	---	BnaA02g09200D	6.17749	28.3999	-2.2008	1.8456e-07	8.3709e-06	down	BnaA02g09200D	7.97621	27.0526	-1.762	7.3063e-07	1.914e-05	down	BnaA02g09200D
BnaA02g09240D	---	---	---	---	---	---	BnaA02g09240D	35.1388	0	9.6388	7.8611e-07	2.4013e-05	up	BnaA02g09240D	74.0445	0	10.73	2.9045e-11	1.1113e-09	up	BnaA02g09240D	279.664	0	12.742	1.1442e-27	3.6427e-26	up	BnaA02g09240D	---	---	---	---	---	---	BnaA02g09240D	---	---	---	---	---	---	BnaA02g09240D	---	---	---	---	---	---	BnaA02g09240D
BnaA02g09460D	---	---	---	---	---	---	BnaA02g09460D	942.547	438.826	1.1029	1.421e-05	0.00032638	up	BnaA02g09460D	---	---	---	---	---	---	BnaA02g09460D	---	---	---	---	---	---	BnaA02g09460D	---	---	---	---	---	---	BnaA02g09460D	---	---	---	---	---	---	BnaA02g09460D	---	---	---	---	---	---	BnaA02g09460D
BnaA02g09540D	---	---	---	---	---	---	BnaA02g09540D	4.39235	22.479	-2.3555	9.7659e-07	2.9227e-05	down	BnaA02g09540D	1.07311	22.2282	-4.3725	1.203e-08	3.298e-07	down	BnaA02g09540D	0	20.8186	-6.0756	1.4672e-08	1.1638e-07	down	BnaA02g09540D	---	---	---	---	---	---	BnaA02g09540D	3.83161	21.5944	-2.4946	1.9218e-06	6.9229e-05	down	BnaA02g09540D	0	20.57	-4.4257	3.2401e-08	1.085e-06	down	BnaA02g09540D
BnaA02g09590D	---	---	---	---	---	---	BnaA02g09590D	---	---	---	---	---	---	BnaA02g09590D	---	---	---	---	---	---	BnaA02g09590D	0	7.6335	-3.1687	0.00084217	0.0025709	down	BnaA02g09590D	---	---	---	---	---	---	BnaA02g09590D	---	---	---	---	---	---	BnaA02g09590D	---	---	---	---	---	---	BnaA02g09590D
BnaA02g09620D	---	---	---	---	---	---	BnaA02g09620D	---	---	---	---	---	---	BnaA02g09620D	---	---	---	---	---	---	BnaA02g09620D	2.93246	13.8383	-2.2385	4.1768e-05	0.00017934	down	BnaA02g09620D	---	---	---	---	---	---	BnaA02g09620D	---	---	---	---	---	---	BnaA02g09620D	---	---	---	---	---	---	BnaA02g09620D
BnaA02g09640D	---	---	---	---	---	---	BnaA02g09640D	---	---	---	---	---	---	BnaA02g09640D	1.89858	12.2037	-2.6843	0.00013978	0.0016979	down	BnaA02g09640D	0	11.4298	-4.5147	1.8298e-05	8.5151e-05	down	BnaA02g09640D	---	---	---	---	---	---	BnaA02g09640D	---	---	---	---	---	---	BnaA02g09640D	---	---	---	---	---	---	BnaA02g09640D
BnaA02g09790D	---	---	---	---	---	---	BnaA02g09790D	---	---	---	---	---	---	BnaA02g09790D	---	---	---	---	---	---	BnaA02g09790D	0	13.4709	-5.4476	3.6752e-06	1.9688e-05	down	BnaA02g09790D	---	---	---	---	---	---	BnaA02g09790D	---	---	---	---	---	---	BnaA02g09790D	---	---	---	---	---	---	BnaA02g09790D
BnaA02g09850D	---	---	---	---	---	---	BnaA02g09850D	---	---	---	---	---	---	BnaA02g09850D	---	---	---	---	---	---	BnaA02g09850D	5.17039	15.5119	-1.585	0.00010782	0.00042245	down	BnaA02g09850D	---	---	---	---	---	---	BnaA02g09850D	---	---	---	---	---	---	BnaA02g09850D	---	---	---	---	---	---	BnaA02g09850D
BnaA02g09890D	---	---	---	---	---	---	BnaA02g09890D	---	---	---	---	---	---	BnaA02g09890D	---	---	---	---	---	---	BnaA02g09890D	12.27	29.9217	-1.2861	5.61e-07	3.4756e-06	down	BnaA02g09890D	---	---	---	---	---	---	BnaA02g09890D	---	---	---	---	---	---	BnaA02g09890D	---	---	---	---	---	---	BnaA02g09890D
BnaA02g09980D	---	---	---	---	---	---	BnaA02g09980D	---	---	---	---	---	---	BnaA02g09980D	---	---	---	---	---	---	BnaA02g09980D	36.7329	2.24515	4.0322	3.5501e-06	1.9098e-05	up	BnaA02g09980D	---	---	---	---	---	---	BnaA02g09980D	---	---	---	---	---	---	BnaA02g09980D	---	---	---	---	---	---	BnaA02g09980D
BnaA02g10050D	---	---	---	---	---	---	BnaA02g10050D	1.20574	11.5921	-3.2651	0.00010434	0.0018883	down	BnaA02g10050D	1.07311	11.4628	-3.4171	8.2781e-05	0.0010731	down	BnaA02g10050D	0	10.7359	-7.1202	9.729e-05	0.00038539	down	BnaA02g10050D	---	---	---	---	---	---	BnaA02g10050D	---	---	---	---	---	---	BnaA02g10050D	---	---	---	---	---	---	BnaA02g10050D
BnaA02g10500D	---	---	---	---	---	---	BnaA02g10500D	---	---	---	---	---	---	BnaA02g10500D	62.4879	14.2522	2.1324	0.00025614	0.0028613	up	BnaA02g10500D	---	---	---	---	---	---	BnaA02g10500D	---	---	---	---	---	---	BnaA02g10500D	---	---	---	---	---	---	BnaA02g10500D	---	---	---	---	---	---	BnaA02g10500D
BnaA02g10630D	---	---	---	---	---	---	BnaA02g10630D	1.72249	11.9007	-2.7885	0.00016695	0.0028378	down	BnaA02g10630D	1.48584	11.7679	-2.9855	0.00011466	0.0014309	down	BnaA02g10630D	0	11.0216	-4.4623	2.6063e-05	0.00011741	down	BnaA02g10630D	---	---	---	---	---	---	BnaA02g10630D	---	---	---	---	---	---	BnaA02g10630D	---	---	---	---	---	---	BnaA02g10630D
BnaA02g10810D	---	---	---	---	---	---	BnaA02g10810D	---	---	---	---	---	---	BnaA02g10810D	5.77828	17.1724	-1.5714	0.00019544	0.0022671	down	BnaA02g10810D	0	16.0834	-7.7033	3.8005e-06	2.0276e-05	down	BnaA02g10810D	---	---	---	---	---	---	BnaA02g10810D	---	---	---	---	---	---	BnaA02g10810D	---	---	---	---	---	---	BnaA02g10810D
BnaA02g10970D	21.5951	77.3217	-1.8402	5.2107e-12	8.7311e-10	down	BnaA02g10970D	---	---	---	---	---	---	BnaA02g10970D	12.1344	66.4231	-2.4526	5.9798e-18	4.2696e-16	down	BnaA02g10970D	5.01605	62.211	-3.6325	1.4025e-22	3.4799e-21	down	BnaA02g10970D	---	---	---	---	---	---	BnaA02g10970D	---	---	---	---	---	---	BnaA02g10970D	2.47263	16.082	-2.7013	9.6557e-06	0.00019719	down	BnaA02g10970D
BnaA02g10980D	---	---	---	---	---	---	BnaA02g10980D	---	---	---	---	---	---	BnaA02g10980D	33.4315	3.26885	3.3543	3.5239e-05	0.00050262	up	BnaA02g10980D	90.289	3.06157	4.8822	1.0518e-15	1.7226e-14	up	BnaA02g10980D	---	---	---	---	---	---	BnaA02g10980D	---	---	---	---	---	---	BnaA02g10980D	---	---	---	---	---	---	BnaA02g10980D
BnaA02g10990D	---	---	---	---	---	---	BnaA02g10990D	---	---	---	---	---	---	BnaA02g10990D	---	---	---	---	---	---	BnaA02g10990D	3.93567	14.0832	-1.8393	0.00010427	0.00040995	down	BnaA02g10990D	---	---	---	---	---	---	BnaA02g10990D	---	---	---	---	---	---	BnaA02g10990D	---	---	---	---	---	---	BnaA02g10990D
BnaA02g11050D	---	---	---	---	---	---	BnaA02g11050D	5.42585	21.2449	-1.9692	8.2571e-06	0.00020083	down	BnaA02g11050D	4.62262	21.0078	-2.1841	3.081e-06	5.6777e-05	down	BnaA02g11050D	0	19.6757	-4.5347	1.8809e-08	1.4649e-07	down	BnaA02g11050D	---	---	---	---	---	---	BnaA02g11050D	---	---	---	---	---	---	BnaA02g11050D	---	---	---	---	---	---	BnaA02g11050D
BnaA02g11140D	---	---	---	---	---	---	BnaA02g11140D	---	---	---	---	---	---	BnaA02g11140D	---	---	---	---	---	---	BnaA02g11140D	0	268.03	-10.762	5.6799e-51	3.8139e-49	down	BnaA02g11140D	---	---	---	---	---	---	BnaA02g11140D	---	---	---	---	---	---	BnaA02g11140D	95.0764	327.873	-1.786	2.6733e-67	1.0682e-64	down	BnaA02g11140D
BnaA02g11150D	---	---	---	---	---	---	BnaA02g11150D	---	---	---	---	---	---	BnaA02g11150D	---	---	---	---	---	---	BnaA02g11150D	0	15.2262	-4.9285	7.4316e-07	4.5071e-06	down	BnaA02g11150D	---	---	---	---	---	---	BnaA02g11150D	---	---	---	---	---	---	BnaA02g11150D	---	---	---	---	---	---	BnaA02g11150D
BnaA02g11250D	---	---	---	---	---	---	BnaA02g11250D	---	---	---	---	---	---	BnaA02g11250D	---	---	---	---	---	---	BnaA02g11250D	2.16076	9.30716	-2.1068	0.00097621	0.0029216	down	BnaA02g11250D	---	---	---	---	---	---	BnaA02g11250D	---	---	---	---	---	---	BnaA02g11250D	---	---	---	---	---	---	BnaA02g11250D
BnaA02g11330D	---	---	---	---	---	---	BnaA02g11330D	---	---	---	---	---	---	BnaA02g11330D	---	---	---	---	---	---	BnaA02g11330D	---	---	---	---	---	---	BnaA02g11330D	---	---	---	---	---	---	BnaA02g11330D	---	---	---	---	---	---	BnaA02g11330D	---	---	---	---	---	---	BnaA02g11330D
BnaA02g11340D	---	---	---	---	---	---	BnaA02g11340D	---	---	---	---	---	---	BnaA02g11340D	---	---	---	---	---	---	BnaA02g11340D	4.86171	14.6547	-1.5918	0.00016371	0.00061231	down	BnaA02g11340D	---	---	---	---	---	---	BnaA02g11340D	---	---	---	---	---	---	BnaA02g11340D	---	---	---	---	---	---	BnaA02g11340D
BnaA02g11500D	---	---	---	---	---	---	BnaA02g11500D	9.21533	20.8923	-1.1809	0.00031303	0.0048699	down	BnaA02g11500D	8.66742	20.6592	-1.2531	0.00018709	0.0021889	down	BnaA02g11500D	1.31189	19.3491	-3.8825	3.697e-08	2.7652e-07	down	BnaA02g11500D	---	---	---	---	---	---	BnaA02g11500D	---	---	---	---	---	---	BnaA02g11500D	---	---	---	---	---	---	BnaA02g11500D
BnaA02g11550D	71.9837	12.5825	2.5162	5.3312e-09	6.1688e-07	up	BnaA02g11550D	116.871	10.931	3.4184	2.2755e-15	2.0585e-13	up	BnaA02g11550D	117.216	10.809	3.4389	3.1433e-15	1.8399e-13	up	BnaA02g11550D	0	10.1236	-4.7135	5.4183e-05	0.00022693	down	BnaA02g11550D	---	---	---	---	---	---	BnaA02g11550D	151.231	11.6915	3.6932	2.9101e-22	5.5112e-20	up	BnaA02g11550D	121.557	11.1369	3.4482	1.6543e-15	1.3099e-13	up	BnaA02g11550D
BnaA02g11570D	---	---	---	---	---	---	BnaA02g11570D	319.953	0	8.7381	3.1568e-55	1.2077e-52	up	BnaA02g11570D	679.278	0	9.8404	1.3241e-101	6.3817e-99	up	BnaA02g11570D	2476.93	0	11.801	2.2833e-270	1.1152e-267	up	BnaA02g11570D	---	---	---	---	---	---	BnaA02g11570D	320.291	3.31551	6.594	3.9262e-63	2.1922e-60	up	BnaA02g11570D	468.523	3.15821	7.2129	2.0096e-87	9.8731e-85	up	BnaA02g11570D
BnaA02g11620D	---	---	---	---	---	---	BnaA02g11620D	---	---	---	---	---	---	BnaA02g11620D	---	---	---	---	---	---	BnaA02g11620D	278.43	56.741	2.2948	1.1121e-13	1.5544e-12	up	BnaA02g11620D	---	---	---	---	---	---	BnaA02g11620D	---	---	---	---	---	---	BnaA02g11620D	---	---	---	---	---	---	BnaA02g11620D
BnaA02g11680D	---	---	---	---	---	---	BnaA02g11680D	---	---	---	---	---	---	BnaA02g11680D	---	---	---	---	---	---	BnaA02g11680D	0	11.5931	-4.0611	1.8456e-05	8.5863e-05	down	BnaA02g11680D	48.2356	12.1711	1.9866	2.9825e-05	0.0016089	up	BnaA02g11680D	---	---	---	---	---	---	BnaA02g11680D	---	---	---	---	---	---	BnaA02g11680D
BnaA02g11710D	---	---	---	---	---	---	BnaA02g11710D	---	---	---	---	---	---	BnaA02g11710D	---	---	---	---	---	---	BnaA02g11710D	0	8.00089	-4.0002	0.00038198	0.0012921	down	BnaA02g11710D	---	---	---	---	---	---	BnaA02g11710D	---	---	---	---	---	---	BnaA02g11710D	---	---	---	---	---	---	BnaA02g11710D
BnaA02g11740D	---	---	---	---	---	---	BnaA02g11740D	55.0336	7.14039	2.9462	1.2105e-06	3.5475e-05	up	BnaA02g11740D	48.9503	7.06072	2.7934	1.6411e-05	0.00025336	up	BnaA02g11740D	63.2023	6.61298	3.2566	2.1278e-07	1.4136e-06	up	BnaA02g11740D	---	---	---	---	---	---	BnaA02g11740D	---	---	---	---	---	---	BnaA02g11740D	23.6893	1.95311	3.6004	0.00029119	0.0038864	up	BnaA02g11740D
BnaA02g11820D	---	---	---	---	---	---	BnaA02g11820D	---	---	---	---	---	---	BnaA02g11820D	---	---	---	---	---	---	BnaA02g11820D	2.70095	29.391	-3.4438	2.7375e-11	2.9968e-10	down	BnaA02g11820D	---	---	---	---	---	---	BnaA02g11820D	---	---	---	---	---	---	BnaA02g11820D	---	---	---	---	---	---	BnaA02g11820D
BnaA02g11830D	---	---	---	---	---	---	BnaA02g11830D	---	---	---	---	---	---	BnaA02g11830D	---	---	---	---	---	---	BnaA02g11830D	4.86171	15.8385	-1.7039	6.0562e-05	0.00025161	down	BnaA02g11830D	---	---	---	---	---	---	BnaA02g11830D	---	---	---	---	---	---	BnaA02g11830D	---	---	---	---	---	---	BnaA02g11830D
BnaA02g11850D	---	---	---	---	---	---	BnaA02g11850D	---	---	---	---	---	---	BnaA02g11850D	---	---	---	---	---	---	BnaA02g11850D	0	11.4707	-4.4083	1.8063e-05	8.42e-05	down	BnaA02g11850D	---	---	---	---	---	---	BnaA02g11850D	---	---	---	---	---	---	BnaA02g11850D	---	---	---	---	---	---	BnaA02g11850D
BnaA02g11870D	---	---	---	---	---	---	BnaA02g11870D	---	---	---	---	---	---	BnaA02g11870D	---	---	---	---	---	---	BnaA02g11870D	4.09001	14.1648	-1.7921	0.00011432	0.00044471	down	BnaA02g11870D	---	---	---	---	---	---	BnaA02g11870D	---	---	---	---	---	---	BnaA02g11870D	---	---	---	---	---	---	BnaA02g11870D
BnaA02g11920D	373.674	90.0057	2.0537	9.6777e-30	4.6082e-27	up	BnaA02g11920D	412.192	78.1917	2.3982	6.8628e-28	1.2706e-25	up	BnaA02g11920D	494.951	77.3193	2.6784	1.2229e-39	2.3127e-37	up	BnaA02g11920D	777.951	72.4162	3.4253	2.0981e-80	2.4936e-78	up	BnaA02g11920D	216.272	69.946	1.6285	8.9328e-14	2.137e-11	up	BnaA02g11920D	341.482	60.4207	2.4987	2.7564e-27	6.5876e-25	up	BnaA02g11920D	304.532	57.5543	2.4036	9.1712e-20	9.7989e-18	up	BnaA02g11920D
BnaA02g12250D	---	---	---	---	---	---	BnaA02g12250D	---	---	---	---	---	---	BnaA02g12250D	---	---	---	---	---	---	BnaA02g12250D	27.241	54.5367	-1.0014	5.4155e-10	5.1504e-09	down	BnaA02g12250D	---	---	---	---	---	---	BnaA02g12250D	---	---	---	---	---	---	BnaA02g12250D	---	---	---	---	---	---	BnaA02g12250D
BnaA02g12270D	---	---	---	---	---	---	BnaA02g12270D	---	---	---	---	---	---	BnaA02g12270D	---	---	---	---	---	---	BnaA02g12270D	191.69	15.0629	3.6697	2.8524e-23	7.3325e-22	up	BnaA02g12270D	---	---	---	---	---	---	BnaA02g12270D	---	---	---	---	---	---	BnaA02g12270D	---	---	---	---	---	---	BnaA02g12270D
BnaA02g12320D	---	---	---	---	---	---	BnaA02g12320D	---	---	---	---	---	---	BnaA02g12320D	---	---	---	---	---	---	BnaA02g12320D	30.868	115.605	-1.905	2.3618e-29	8.0815e-28	down	BnaA02g12320D	---	---	---	---	---	---	BnaA02g12320D	---	---	---	---	---	---	BnaA02g12320D	---	---	---	---	---	---	BnaA02g12320D
BnaA02g12330D	---	---	---	---	---	---	BnaA02g12330D	381.876	134.257	1.5081	1.9616e-08	7.9196e-07	up	BnaA02g12330D	371.791	132.759	1.4857	2.4361e-07	5.4526e-06	up	BnaA02g12330D	562.724	124.34	2.1781	9.4664e-23	2.3736e-21	up	BnaA02g12330D	---	---	---	---	---	---	BnaA02g12330D	---	---	---	---	---	---	BnaA02g12330D	---	---	---	---	---	---	BnaA02g12330D
BnaA02g12350D	---	---	---	---	---	---	BnaA02g12350D	---	---	---	---	---	---	BnaA02g12350D	---	---	---	---	---	---	BnaA02g12350D	32.3342	4.00045	3.0148	0.00054368	0.0017578	up	BnaA02g12350D	---	---	---	---	---	---	BnaA02g12350D	---	---	---	---	---	---	BnaA02g12350D	---	---	---	---	---	---	BnaA02g12350D
BnaA02g12430D	---	---	---	---	---	---	BnaA02g12430D	---	---	---	---	---	---	BnaA02g12430D	---	---	---	---	---	---	BnaA02g12430D	2.00642	36.6163	-4.1898	2.284e-14	3.354e-13	down	BnaA02g12430D	---	---	---	---	---	---	BnaA02g12430D	---	---	---	---	---	---	BnaA02g12430D	---	---	---	---	---	---	BnaA02g12430D
BnaA02g12440D	26.0852	76.0533	-1.5438	4.6533e-10	6.222e-08	down	BnaA02g12440D	14.2106	66.0707	-2.217	2.1031e-16	2.0579e-14	down	BnaA02g12440D	7.18157	65.3335	-3.1855	2.3772e-20	2.0038e-18	down	BnaA02g12440D	0	61.1905	-6.9352	6.1167e-21	1.3751e-19	down	BnaA02g12440D	30.2951	71.7136	-1.2432	4.6716e-07	4.1722e-05	down	BnaA02g12440D	18.7671	61.9476	-1.7228	2.9716e-12	2.651e-10	down	BnaA02g12440D	9.2524	59.0087	-2.673	2.9366e-17	2.6429e-15	down	BnaA02g12440D
BnaA02g12790D	---	---	---	---	---	---	BnaA02g12790D	---	---	---	---	---	---	BnaA02g12790D	---	---	---	---	---	---	BnaA02g12790D	4.01284	30.9014	-2.945	3.942e-11	4.2462e-10	down	BnaA02g12790D	---	---	---	---	---	---	BnaA02g12790D	---	---	---	---	---	---	BnaA02g12790D	---	---	---	---	---	---	BnaA02g12790D
BnaA02g12800D	---	---	---	---	---	---	BnaA02g12800D	11.1101	28.5616	-1.3622	7.9891e-06	0.00019544	down	BnaA02g12800D	9.1627	28.2429	-1.624	1.3049e-06	2.5579e-05	down	BnaA02g12800D	0	26.4519	-8.4211	1.4547e-08	1.1544e-07	down	BnaA02g12800D	---	---	---	---	---	---	BnaA02g12800D	---	---	---	---	---	---	BnaA02g12800D	23.131	47.5394	-1.0393	8.2821e-08	2.5991e-06	down	BnaA02g12800D
BnaA02g12810D	---	---	---	---	---	---	BnaA02g12810D	52.536	144.923	-1.4639	3.8844e-25	6.3743e-23	down	BnaA02g12810D	42.0989	143.307	-1.7673	1.9848e-29	2.6477e-27	down	BnaA02g12810D	0	134.219	-8.7643	1.1298e-35	4.7674e-34	down	BnaA02g12810D	---	---	---	---	---	---	BnaA02g12810D	---	---	---	---	---	---	BnaA02g12810D	93.3217	214.634	-1.2016	2.1593e-33	4.4023e-31	down	BnaA02g12810D
BnaA02g12840D	---	---	---	---	---	---	BnaA02g12840D	2.23924	13.9722	-2.6415	6.0511e-05	0.0011766	down	BnaA02g12840D	0	13.8164	-3.9275	9.1941e-06	0.00015061	down	BnaA02g12840D	0	12.9402	-4.6938	5.0253e-06	2.6261e-05	down	BnaA02g12840D	---	---	---	---	---	---	BnaA02g12840D	---	---	---	---	---	---	BnaA02g12840D	4.14763	19.4895	-2.2323	4.645e-06	0.0001027	down	BnaA02g12840D
BnaA02g12850D	---	---	---	---	---	---	BnaA02g12850D	---	---	---	---	---	---	BnaA02g12850D	91.3793	26.2816	1.7978	0.00043884	0.004528	up	BnaA02g12850D	---	---	---	---	---	---	BnaA02g12850D	---	---	---	---	---	---	BnaA02g12850D	---	---	---	---	---	---	BnaA02g12850D	---	---	---	---	---	---	BnaA02g12850D
BnaA02g12880D	20.3122	79.1989	-1.9631	5.2419e-13	9.6642e-11	down	BnaA02g12880D	26.4402	68.8034	-1.3797	3.2392e-12	2.1428e-10	down	BnaA02g12880D	28.1485	68.0357	-1.2732	8.945e-12	3.612e-10	down	BnaA02g12880D	---	---	---	---	---	---	BnaA02g12880D	8.67453	43.9877	-2.3422	1.6236e-08	1.8876e-06	down	BnaA02g12880D	---	---	---	---	---	---	BnaA02g12880D	---	---	---	---	---	---	BnaA02g12880D
BnaA02g13090D	---	---	---	---	---	---	BnaA02g13090D	---	---	---	---	---	---	BnaA02g13090D	---	---	---	---	---	---	BnaA02g13090D	---	---	---	---	---	---	BnaA02g13090D	---	---	---	---	---	---	BnaA02g13090D	---	---	---	---	---	---	BnaA02g13090D	---	---	---	---	---	---	BnaA02g13090D
BnaA02g13100D	---	---	---	---	---	---	BnaA02g13100D	13.6077	34.0711	-1.3241	1.4256e-06	4.119e-05	down	BnaA02g13100D	---	---	---	---	---	---	BnaA02g13100D	0	31.5545	-5.3537	1.2874e-12	1.6208e-11	down	BnaA02g13100D	---	---	---	---	---	---	BnaA02g13100D	---	---	---	---	---	---	BnaA02g13100D	---	---	---	---	---	---	BnaA02g13100D
BnaA02g13140D	---	---	---	---	---	---	BnaA02g13140D	---	---	---	---	---	---	BnaA02g13140D	---	---	---	---	---	---	BnaA02g13140D	---	---	---	---	---	---	BnaA02g13140D	---	---	---	---	---	---	BnaA02g13140D	---	---	---	---	---	---	BnaA02g13140D	---	---	---	---	---	---	BnaA02g13140D
BnaA02g13180D	---	---	---	---	---	---	BnaA02g13180D	---	---	---	---	---	---	BnaA02g13180D	---	---	---	---	---	---	BnaA02g13180D	167.227	11.5931	3.8505	7.9537e-22	1.8831e-20	up	BnaA02g13180D	---	---	---	---	---	---	BnaA02g13180D	---	---	---	---	---	---	BnaA02g13180D	---	---	---	---	---	---	BnaA02g13180D
BnaA02g13260D	---	---	---	---	---	---	BnaA02g13260D	---	---	---	---	---	---	BnaA02g13260D	---	---	---	---	---	---	BnaA02g13260D	58.6492	0	7.3187	5.7836e-12	6.808e-11	up	BnaA02g13260D	---	---	---	---	---	---	BnaA02g13260D	---	---	---	---	---	---	BnaA02g13260D	---	---	---	---	---	---	BnaA02g13260D
BnaA02g13300D	---	---	---	---	---	---	BnaA02g13300D	22.3924	0	5.4849	1.6353e-05	0.00036879	up	BnaA02g13300D	65.2945	0	7.0289	9.7572e-14	4.9084e-12	up	BnaA02g13300D	14.0449	0	4.812	0.001664	0.0046354	up	BnaA02g13300D	---	---	---	---	---	---	BnaA02g13300D	16.8903	0	5.0781	0.00019594	0.0040428	up	BnaA02g13300D	33.181	0	6.0523	1.3056e-07	3.9307e-06	up	BnaA02g13300D
BnaA02g13310D	---	---	---	---	---	---	BnaA02g13310D	241.407	90.0042	1.4234	5.8762e-05	0.0011465	up	BnaA02g13310D	---	---	---	---	---	---	BnaA02g13310D	27.7812	83.3562	-1.5852	2.7853e-19	5.7772e-18	down	BnaA02g13310D	---	---	---	---	---	---	BnaA02g13310D	---	---	---	---	---	---	BnaA02g13310D	---	---	---	---	---	---	BnaA02g13310D
BnaA02g13320D	---	---	---	---	---	---	BnaA02g13320D	10.3349	39.7129	-1.9421	1.3318e-09	6.3639e-08	down	BnaA02g13320D	5.69573	39.2698	-2.7855	4.8954e-12	2.0416e-10	down	BnaA02g13320D	0	36.7796	-8.8966	1.0144e-10	1.0477e-09	down	BnaA02g13320D	---	---	---	---	---	---	BnaA02g13320D	15.7956	40.7894	-1.3687	2.8243e-07	1.2351e-05	down	BnaA02g13320D	11.1667	38.8544	-1.7989	2.2003e-09	8.7807e-08	down	BnaA02g13320D
BnaA02g13510D	---	---	---	---	---	---	BnaA02g13510D	---	---	---	---	---	---	BnaA02g13510D	---	---	---	---	---	---	BnaA02g13510D	2.23793	11.1441	-2.316	0.00020293	0.00074104	down	BnaA02g13510D	---	---	---	---	---	---	BnaA02g13510D	---	---	---	---	---	---	BnaA02g13510D	---	---	---	---	---	---	BnaA02g13510D
BnaA02g13630D	---	---	---	---	---	---	BnaA02g13630D	---	---	---	---	---	---	BnaA02g13630D	---	---	---	---	---	---	BnaA02g13630D	2.39227	12.7769	-2.4171	5.602e-05	0.00023413	down	BnaA02g13630D	---	---	---	---	---	---	BnaA02g13630D	---	---	---	---	---	---	BnaA02g13630D	---	---	---	---	---	---	BnaA02g13630D
BnaA02g13640D	---	---	---	---	---	---	BnaA02g13640D	---	---	---	---	---	---	BnaA02g13640D	---	---	---	---	---	---	BnaA02g13640D	0	23.472	-7.2487	1.0341e-08	8.3833e-08	down	BnaA02g13640D	---	---	---	---	---	---	BnaA02g13640D	---	---	---	---	---	---	BnaA02g13640D	---	---	---	---	---	---	BnaA02g13640D
BnaA02g13660D	---	---	---	---	---	---	BnaA02g13660D	---	---	---	---	---	---	BnaA02g13660D	---	---	---	---	---	---	BnaA02g13660D	0	10.94	-4.4515	2.798e-05	0.00012521	down	BnaA02g13660D	---	---	---	---	---	---	BnaA02g13660D	---	---	---	---	---	---	BnaA02g13660D	---	---	---	---	---	---	BnaA02g13660D
BnaA02g13680D	727.962	183.918	1.9848	3.4264e-53	2.637e-50	up	BnaA02g13680D	799.064	159.777	2.3222	4.1968e-49	1.3954e-46	up	BnaA02g13680D	---	---	---	---	---	---	BnaA02g13680D	35.4982	147.976	-2.0595	6.0915e-39	2.8729e-37	down	BnaA02g13680D	572.979	194.283	1.5603	1.8306e-31	1.2379e-28	up	BnaA02g13680D	494.121	167.826	1.5579	1.5059e-13	1.5808e-11	up	BnaA02g13680D	---	---	---	---	---	---	BnaA02g13680D
BnaA02g13790D	---	---	---	---	---	---	BnaA02g13790D	---	---	---	---	---	---	BnaA02g13790D	---	---	---	---	---	---	BnaA02g13790D	---	---	---	---	---	---	BnaA02g13790D	---	---	---	---	---	---	BnaA02g13790D	---	---	---	---	---	---	BnaA02g13790D	---	---	---	---	---	---	BnaA02g13790D
BnaA02g13970D	---	---	---	---	---	---	BnaA02g13970D	24.1149	81.0126	-1.7482	9.2765e-17	9.3362e-15	down	BnaA02g13970D	4.87026	80.1087	-4.0399	7.904e-27	9.2078e-25	down	BnaA02g13970D	22.0706	75.0288	-1.7653	1.0069e-18	2.0352e-17	down	BnaA02g13970D	---	---	---	---	---	---	BnaA02g13970D	19.4708	54.924	-1.4961	5.9974e-10	4.1589e-08	down	BnaA02g13970D	6.9393	52.3183	-2.9145	3.4439e-16	2.883e-14	down	BnaA02g13970D
BnaA02g14050D	---	---	---	---	---	---	BnaA02g14050D	---	---	---	---	---	---	BnaA02g14050D	79.8228	6.2762	3.6688	1.076e-11	4.2928e-10	up	BnaA02g14050D	---	---	---	---	---	---	BnaA02g14050D	---	---	---	---	---	---	BnaA02g14050D	---	---	---	---	---	---	BnaA02g14050D	---	---	---	---	---	---	BnaA02g14050D
BnaA02g14080D	---	---	---	---	---	---	BnaA02g14080D	22.4785	1.32229	4.0874	0.00010702	0.0019276	up	BnaA02g14080D	---	---	---	---	---	---	BnaA02g14080D	---	---	---	---	---	---	BnaA02g14080D	---	---	---	---	---	---	BnaA02g14080D	---	---	---	---	---	---	BnaA02g14080D	---	---	---	---	---	---	BnaA02g14080D
BnaA02g14180D	---	---	---	---	---	---	BnaA02g14180D	---	---	---	---	---	---	BnaA02g14180D	---	---	---	---	---	---	BnaA02g14180D	37.5046	5.51082	2.7667	0.00064066	0.0020247	up	BnaA02g14180D	---	---	---	---	---	---	BnaA02g14180D	---	---	---	---	---	---	BnaA02g14180D	---	---	---	---	---	---	BnaA02g14180D
BnaA02g14230D	---	---	---	---	---	---	BnaA02g14230D	---	---	---	---	---	---	BnaA02g14230D	---	---	---	---	---	---	BnaA02g14230D	4.78454	17.4305	-1.8652	1.4435e-05	6.8617e-05	down	BnaA02g14230D	---	---	---	---	---	---	BnaA02g14230D	---	---	---	---	---	---	BnaA02g14230D	---	---	---	---	---	---	BnaA02g14230D
BnaA02g14310D	---	---	---	---	---	---	BnaA02g14310D	---	---	---	---	---	---	BnaA02g14310D	---	---	---	---	---	---	BnaA02g14310D	0	8.65402	-3.3498	0.00032413	0.0011193	down	BnaA02g14310D	---	---	---	---	---	---	BnaA02g14310D	---	---	---	---	---	---	BnaA02g14310D	---	---	---	---	---	---	BnaA02g14310D
BnaA02g14400D	---	---	---	---	---	---	BnaA02g14400D	---	---	---	---	---	---	BnaA02g14400D	---	---	---	---	---	---	BnaA02g14400D	68.527	13.7975	2.3123	0.00019771	0.00072374	up	BnaA02g14400D	---	---	---	---	---	---	BnaA02g14400D	---	---	---	---	---	---	BnaA02g14400D	---	---	---	---	---	---	BnaA02g14400D
BnaA02g14440D	---	---	---	---	---	---	BnaA02g14440D	---	---	---	---	---	---	BnaA02g14440D	---	---	---	---	---	---	BnaA02g14440D	---	---	---	---	---	---	BnaA02g14440D	---	---	---	---	---	---	BnaA02g14440D	---	---	---	---	---	---	BnaA02g14440D	---	---	---	---	---	---	BnaA02g14440D
BnaA02g14510D	---	---	---	---	---	---	BnaA02g14510D	---	---	---	---	---	---	BnaA02g14510D	---	---	---	---	---	---	BnaA02g14510D	624.923	102.175	2.6126	4.3644e-39	2.0748e-37	up	BnaA02g14510D	---	---	---	---	---	---	BnaA02g14510D	---	---	---	---	---	---	BnaA02g14510D	---	---	---	---	---	---	BnaA02g14510D
BnaA02g14630D	---	---	---	---	---	---	BnaA02g14630D	---	---	---	---	---	---	BnaA02g14630D	---	---	---	---	---	---	BnaA02g14630D	1.69774	13.6342	-3.0055	1.0371e-05	5.0801e-05	down	BnaA02g14630D	---	---	---	---	---	---	BnaA02g14630D	---	---	---	---	---	---	BnaA02g14630D	---	---	---	---	---	---	BnaA02g14630D
BnaA02g14680D	---	---	---	---	---	---	BnaA02g14680D	---	---	---	---	---	---	BnaA02g14680D	---	---	---	---	---	---	BnaA02g14680D	---	---	---	---	---	---	BnaA02g14680D	---	---	---	---	---	---	BnaA02g14680D	---	---	---	---	---	---	BnaA02g14680D	---	---	---	---	---	---	BnaA02g14680D
BnaA02g14820D	---	---	---	---	---	---	BnaA02g14820D	---	---	---	---	---	---	BnaA02g14820D	---	---	---	---	---	---	BnaA02g14820D	3.62699	18.5735	-2.3564	1.4258e-06	8.2167e-06	down	BnaA02g14820D	---	---	---	---	---	---	BnaA02g14820D	---	---	---	---	---	---	BnaA02g14820D	---	---	---	---	---	---	BnaA02g14820D
BnaA02g14900D	---	---	---	---	---	---	BnaA02g14900D	---	---	---	---	---	---	BnaA02g14900D	---	---	---	---	---	---	BnaA02g14900D	0	51.8833	-7.8081	1.5775e-16	2.7584e-15	down	BnaA02g14900D	---	---	---	---	---	---	BnaA02g14900D	---	---	---	---	---	---	BnaA02g14900D	---	---	---	---	---	---	BnaA02g14900D
BnaA02g14910D	---	---	---	---	---	---	BnaA02g14910D	---	---	---	---	---	---	BnaA02g14910D	---	---	---	---	---	---	BnaA02g14910D	31.4082	1.06134	4.8872	2.2177e-06	1.238e-05	up	BnaA02g14910D	---	---	---	---	---	---	BnaA02g14910D	---	---	---	---	---	---	BnaA02g14910D	---	---	---	---	---	---	BnaA02g14910D
BnaA02g14990D	---	---	---	---	---	---	BnaA02g14990D	---	---	---	---	---	---	BnaA02g14990D	---	---	---	---	---	---	BnaA02g14990D	0	394.942	-9.514	5.89e-91	8.1085e-89	down	BnaA02g14990D	---	---	---	---	---	---	BnaA02g14990D	---	---	---	---	---	---	BnaA02g14990D	---	---	---	---	---	---	BnaA02g14990D
BnaA02g15030D	---	---	---	---	---	---	BnaA02g15030D	---	---	---	---	---	---	BnaA02g15030D	---	---	---	---	---	---	BnaA02g15030D	0	9.71537	-6.9761	0.00018882	0.00069584	down	BnaA02g15030D	---	---	---	---	---	---	BnaA02g15030D	---	---	---	---	---	---	BnaA02g15030D	---	---	---	---	---	---	BnaA02g15030D
BnaA02g15090D	---	---	---	---	---	---	BnaA02g15090D	---	---	---	---	---	---	BnaA02g15090D	---	---	---	---	---	---	BnaA02g15090D	---	---	---	---	---	---	BnaA02g15090D	---	---	---	---	---	---	BnaA02g15090D	---	---	---	---	---	---	BnaA02g15090D	---	---	---	---	---	---	BnaA02g15090D
BnaA02g15100D	---	---	---	---	---	---	BnaA02g15100D	---	---	---	---	---	---	BnaA02g15100D	---	---	---	---	---	---	BnaA02g15100D	---	---	---	---	---	---	BnaA02g15100D	---	---	---	---	---	---	BnaA02g15100D	---	---	---	---	---	---	BnaA02g15100D	---	---	---	---	---	---	BnaA02g15100D
BnaA02g15190D	---	---	---	---	---	---	BnaA02g15190D	---	---	---	---	---	---	BnaA02g15190D	---	---	---	---	---	---	BnaA02g15190D	1.38906	18.6551	-3.7474	7.471e-08	5.3372e-07	down	BnaA02g15190D	---	---	---	---	---	---	BnaA02g15190D	13.5279	27.8764	-1.0431	0.00015792	0.0033656	down	BnaA02g15190D	12.8417	26.5539	-1.0481	5.8362e-05	0.00097307	down	BnaA02g15190D
BnaA02g15280D	---	---	---	---	---	---	BnaA02g15280D	---	---	---	---	---	---	BnaA02g15280D	---	---	---	---	---	---	BnaA02g15280D	399.123	0	10.255	3.0819e-56	2.3888e-54	up	BnaA02g15280D	---	---	---	---	---	---	BnaA02g15280D	---	---	---	---	---	---	BnaA02g15280D	---	---	---	---	---	---	BnaA02g15280D
BnaA02g15350D	---	---	---	---	---	---	BnaA02g15350D	---	---	---	---	---	---	BnaA02g15350D	---	---	---	---	---	---	BnaA02g15350D	4.16718	12.8994	-1.6302	0.00036347	0.0012372	down	BnaA02g15350D	---	---	---	---	---	---	BnaA02g15350D	---	---	---	---	---	---	BnaA02g15350D	---	---	---	---	---	---	BnaA02g15350D
BnaA02g15400D	---	---	---	---	---	---	BnaA02g15400D	---	---	---	---	---	---	BnaA02g15400D	25.507	0	5.6728	4.1136e-06	7.3451e-05	up	BnaA02g15400D	---	---	---	---	---	---	BnaA02g15400D	---	---	---	---	---	---	BnaA02g15400D	---	---	---	---	---	---	BnaA02g15400D	---	---	---	---	---	---	BnaA02g15400D
BnaA02g15580D	---	---	---	---	---	---	BnaA02g15580D	---	---	---	---	---	---	BnaA02g15580D	---	---	---	---	---	---	BnaA02g15580D	0	33.7589	-6.0772	5.435e-13	7.0932e-12	down	BnaA02g15580D	---	---	---	---	---	---	BnaA02g15580D	---	---	---	---	---	---	BnaA02g15580D	---	---	---	---	---	---	BnaA02g15580D
BnaA02g15640D	---	---	---	---	---	---	BnaA02g15640D	---	---	---	---	---	---	BnaA02g15640D	---	---	---	---	---	---	BnaA02g15640D	1.31189	10.0828	-2.9422	0.00016148	0.00060528	down	BnaA02g15640D	---	---	---	---	---	---	BnaA02g15640D	---	---	---	---	---	---	BnaA02g15640D	---	---	---	---	---	---	BnaA02g15640D
BnaA02g15650D	---	---	---	---	---	---	BnaA02g15650D	---	---	---	---	---	---	BnaA02g15650D	---	---	---	---	---	---	BnaA02g15650D	0	11.5523	-3.7665	2.2724e-05	0.0001037	down	BnaA02g15650D	---	---	---	---	---	---	BnaA02g15650D	---	---	---	---	---	---	BnaA02g15650D	---	---	---	---	---	---	BnaA02g15650D
BnaA02g15750D	55.0212	6.1898	3.152	3.338e-09	3.9523e-07	up	BnaA02g15750D	171.13	5.37733	4.9921	3.1578e-31	6.707e-29	up	BnaA02g15750D	183.997	5.31734	5.1128	1.5878e-33	2.4457e-31	up	BnaA02g15750D	916.394	4.98015	7.5236	6.4569e-162	1.7709e-159	up	BnaA02g15750D	---	---	---	---	---	---	BnaA02g15750D	64.6681	3.57726	4.1761	1.2713e-11	1.0679e-09	up	BnaA02g15750D	70.4299	3.40755	4.3694	2.9271e-12	1.6838e-10	up	BnaA02g15750D
BnaA02g15780D	---	---	---	---	---	---	BnaA02g15780D	---	---	---	---	---	---	BnaA02g15780D	---	---	---	---	---	---	BnaA02g15780D	19.7555	1.38791	3.8313	0.001007	0.0030046	up	BnaA02g15780D	---	---	---	---	---	---	BnaA02g15780D	---	---	---	---	---	---	BnaA02g15780D	---	---	---	---	---	---	BnaA02g15780D
BnaA02g15820D	---	---	---	---	---	---	BnaA02g15820D	---	---	---	---	---	---	BnaA02g15820D	---	---	---	---	---	---	BnaA02g15820D	9.41475	38.29	-2.024	4.0379e-11	4.3417e-10	down	BnaA02g15820D	---	---	---	---	---	---	BnaA02g15820D	---	---	---	---	---	---	BnaA02g15820D	---	---	---	---	---	---	BnaA02g15820D
BnaA02g15830D	---	---	---	---	---	---	BnaA02g15830D	---	---	---	---	---	---	BnaA02g15830D	---	---	---	---	---	---	BnaA02g15830D	7.56266	15.5936	-1.044	0.00076528	0.0023643	down	BnaA02g15830D	---	---	---	---	---	---	BnaA02g15830D	---	---	---	---	---	---	BnaA02g15830D	---	---	---	---	---	---	BnaA02g15830D
BnaA02g15880D	---	---	---	---	---	---	BnaA02g15880D	---	---	---	---	---	---	BnaA02g15880D	---	---	---	---	---	---	BnaA02g15880D	0	6.32724	-3.6616	0.0017955	0.0049509	down	BnaA02g15880D	---	---	---	---	---	---	BnaA02g15880D	---	---	---	---	---	---	BnaA02g15880D	---	---	---	---	---	---	BnaA02g15880D
BnaA02g16050D	---	---	---	---	---	---	BnaA02g16050D	17.9139	0	7.0819	9.2055e-05	0.0016933	up	BnaA02g16050D	34.5871	0	8.0472	1.2709e-07	3.0022e-06	up	BnaA02g16050D	25.5433	0	7.7045	6.5284e-06	3.3377e-05	up	BnaA02g16050D	---	---	---	---	---	---	BnaA02g16050D	---	---	---	---	---	---	BnaA02g16050D	---	---	---	---	---	---	BnaA02g16050D
BnaA02g16070D	---	---	---	---	---	---	BnaA02g16070D	8.00958	23.9335	-1.5792	1.4283e-05	0.00032733	down	BnaA02g16070D	9.24524	23.6665	-1.3561	3.6987e-05	0.00052504	down	BnaA02g16070D	0	22.1657	-5.8441	3.9704e-09	3.39e-08	down	BnaA02g16070D	---	---	---	---	---	---	BnaA02g16070D	12.9024	27.4838	-1.0909	0.00013142	0.0028715	down	BnaA02g16070D	10.9274	26.1799	-1.2605	1.8394e-05	0.00034912	down	BnaA02g16070D
BnaA02g16080D	---	---	---	---	---	---	BnaA02g16080D	170.957	22.6553	2.9157	2.242e-17	2.3651e-15	up	BnaA02g16080D	504.939	22.4025	4.4944	4.8153e-81	2.0409e-78	up	BnaA02g16080D	---	---	---	---	---	---	BnaA02g16080D	---	---	---	---	---	---	BnaA02g16080D	---	---	---	---	---	---	BnaA02g16080D	120.76	16.4144	2.8791	6.7626e-12	3.7462e-10	up	BnaA02g16080D
BnaA02g16100D	---	---	---	---	---	---	BnaA02g16100D	---	---	---	---	---	---	BnaA02g16100D	---	---	---	---	---	---	BnaA02g16100D	0	12.3279	-4.3197	9.0181e-06	4.4833e-05	down	BnaA02g16100D	---	---	---	---	---	---	BnaA02g16100D	---	---	---	---	---	---	BnaA02g16100D	---	---	---	---	---	---	BnaA02g16100D
BnaA02g16240D	---	---	---	---	---	---	BnaA02g16240D	---	---	---	---	---	---	BnaA02g16240D	---	---	---	---	---	---	BnaA02g16240D	---	---	---	---	---	---	BnaA02g16240D	---	---	---	---	---	---	BnaA02g16240D	---	---	---	---	---	---	BnaA02g16240D	---	---	---	---	---	---	BnaA02g16240D
BnaA02g16300D	---	---	---	---	---	---	BnaA02g16300D	---	---	---	---	---	---	BnaA02g16300D	---	---	---	---	---	---	BnaA02g16300D	---	---	---	---	---	---	BnaA02g16300D	---	---	---	---	---	---	BnaA02g16300D	---	---	---	---	---	---	BnaA02g16300D	---	---	---	---	---	---	BnaA02g16300D
BnaA02g16380D	17.8177	0	4.9967	4.9877e-05	0.0023835	up	BnaA02g16380D	94.2203	0	7.6024	7.3285e-19	8.6506e-17	up	BnaA02g16380D	76.9336	0	7.3261	8.9444e-16	5.4545e-14	up	BnaA02g16380D	60.0383	0	7.0629	2.7933e-12	3.405e-11	up	BnaA02g16380D	---	---	---	---	---	---	BnaA02g16380D	41.2875	1.13425	5.1859	4.7683e-09	2.8649e-07	up	BnaA02g16380D	40.9977	1.08044	5.2459	1.1533e-08	4.142e-07	up	BnaA02g16380D
BnaA02g16400D	---	---	---	---	---	---	BnaA02g16400D	---	---	---	---	---	---	BnaA02g16400D	---	---	---	---	---	---	BnaA02g16400D	0	7.18447	-4.9557	0.0006748	0.0021185	down	BnaA02g16400D	---	---	---	---	---	---	BnaA02g16400D	---	---	---	---	---	---	BnaA02g16400D	---	---	---	---	---	---	BnaA02g16400D
BnaA02g16460D	7.41218	40.5888	-2.4531	8.8666e-09	9.8631e-07	down	BnaA02g16460D	16.2775	35.2612	-1.1152	4.7437e-06	0.00012167	down	BnaA02g16460D	2.39386	34.8678	-3.8645	2.092e-12	9.0794e-11	down	BnaA02g16460D	0	32.6567	-7.1402	1.1186e-11	1.2849e-10	down	BnaA02g16460D	---	---	---	---	---	---	BnaA02g16460D	---	---	---	---	---	---	BnaA02g16460D	---	---	---	---	---	---	BnaA02g16460D
BnaA02g16680D	---	---	---	---	---	---	BnaA02g16680D	---	---	---	---	---	---	BnaA02g16680D	---	---	---	---	---	---	BnaA02g16680D	0	6.89873	-4.8972	0.0008619	0.0026255	down	BnaA02g16680D	---	---	---	---	---	---	BnaA02g16680D	---	---	---	---	---	---	BnaA02g16680D	---	---	---	---	---	---	BnaA02g16680D
BnaA02g16700D	---	---	---	---	---	---	BnaA02g16700D	---	---	---	---	---	---	BnaA02g16700D	---	---	---	---	---	---	BnaA02g16700D	0	8.12335	-4.396	0.00030904	0.0010716	down	BnaA02g16700D	---	---	---	---	---	---	BnaA02g16700D	---	---	---	---	---	---	BnaA02g16700D	---	---	---	---	---	---	BnaA02g16700D
BnaA02g16740D	---	---	---	---	---	---	BnaA02g16740D	---	---	---	---	---	---	BnaA02g16740D	---	---	---	---	---	---	BnaA02g16740D	---	---	---	---	---	---	BnaA02g16740D	---	---	---	---	---	---	BnaA02g16740D	---	---	---	---	---	---	BnaA02g16740D	---	---	---	---	---	---	BnaA02g16740D
BnaA02g17040D	---	---	---	---	---	---	BnaA02g17040D	---	---	---	---	---	---	BnaA02g17040D	---	---	---	---	---	---	BnaA02g17040D	5.47907	13.7566	-1.3281	0.0006015	0.0019162	down	BnaA02g17040D	---	---	---	---	---	---	BnaA02g17040D	---	---	---	---	---	---	BnaA02g17040D	---	---	---	---	---	---	BnaA02g17040D
BnaA02g17050D	---	---	---	---	---	---	BnaA02g17050D	---	---	---	---	---	---	BnaA02g17050D	---	---	---	---	---	---	BnaA02g17050D	0	8.73567	-4.1269	0.00019646	0.00071975	down	BnaA02g17050D	---	---	---	---	---	---	BnaA02g17050D	---	---	---	---	---	---	BnaA02g17050D	---	---	---	---	---	---	BnaA02g17050D
BnaA02g17180D	---	---	---	---	---	---	BnaA02g17180D	---	---	---	---	---	---	BnaA02g17180D	---	---	---	---	---	---	BnaA02g17180D	0	8.12335	-4.0221	0.00034171	0.0011713	down	BnaA02g17180D	---	---	---	---	---	---	BnaA02g17180D	---	---	---	---	---	---	BnaA02g17180D	---	---	---	---	---	---	BnaA02g17180D
BnaA02g17200D	---	---	---	---	---	---	BnaA02g17200D	---	---	---	---	---	---	BnaA02g17200D	---	---	---	---	---	---	BnaA02g17200D	0	13.2668	-4.1036	4.5129e-06	2.3775e-05	down	BnaA02g17200D	---	---	---	---	---	---	BnaA02g17200D	---	---	---	---	---	---	BnaA02g17200D	---	---	---	---	---	---	BnaA02g17200D
BnaA02g17230D	---	---	---	---	---	---	BnaA02g17230D	---	---	---	---	---	---	BnaA02g17230D	---	---	---	---	---	---	BnaA02g17230D	---	---	---	---	---	---	BnaA02g17230D	---	---	---	---	---	---	BnaA02g17230D	---	---	---	---	---	---	BnaA02g17230D	---	---	---	---	---	---	BnaA02g17230D
BnaA02g17250D	---	---	---	---	---	---	BnaA02g17250D	---	---	---	---	---	---	BnaA02g17250D	18.8207	0	6.4324	6.1243e-05	0.00082147	up	BnaA02g17250D	38.1992	0	7.5481	3.1459e-08	2.383e-07	up	BnaA02g17250D	---	---	---	---	---	---	BnaA02g17250D	---	---	---	---	---	---	BnaA02g17250D	18.5048	0	8.7986	0.00018771	0.0026605	up	BnaA02g17250D
BnaA02g17370D	---	---	---	---	---	---	BnaA02g17370D	36.2584	75.6353	-1.0607	5.0723e-11	2.9204e-09	down	BnaA02g17370D	26.1673	74.7914	-1.5151	1.8173e-14	9.8643e-13	down	BnaA02g17370D	11.2668	70.0486	-2.6363	4.1238e-22	9.9349e-21	down	BnaA02g17370D	---	---	---	---	---	---	BnaA02g17370D	---	---	---	---	---	---	BnaA02g17370D	39.7215	85.1056	-1.0993	2.344e-13	1.5172e-11	down	BnaA02g17370D
BnaA02g17410D	---	---	---	---	---	---	BnaA02g17410D	1.11962	15.6472	-3.8048	3.2213e-06	8.5631e-05	down	BnaA02g17410D	0	15.4726	-4.2284	2.1457e-06	4.0542e-05	down	BnaA02g17410D	0	14.4914	-7.5529	9.6378e-06	4.7615e-05	down	BnaA02g17410D	---	---	---	---	---	---	BnaA02g17410D	2.81506	18.5407	-2.7195	5.5276e-06	0.00017856	down	BnaA02g17410D	1.27619	17.6611	-3.7907	5.0048e-07	1.3574e-05	down	BnaA02g17410D
BnaA02g17480D	---	---	---	---	---	---	BnaA02g17480D	---	---	---	---	---	---	BnaA02g17480D	---	---	---	---	---	---	BnaA02g17480D	380.834	23.472	4.0202	3.2689e-50	2.1664e-48	up	BnaA02g17480D	---	---	---	---	---	---	BnaA02g17480D	---	---	---	---	---	---	BnaA02g17480D	---	---	---	---	---	---	BnaA02g17480D
BnaA02g17490D	---	---	---	---	---	---	BnaA02g17490D	---	---	---	---	---	---	BnaA02g17490D	---	---	---	---	---	---	BnaA02g17490D	27.704	2.65336	3.3842	0.00038821	0.001311	up	BnaA02g17490D	---	---	---	---	---	---	BnaA02g17490D	---	---	---	---	---	---	BnaA02g17490D	---	---	---	---	---	---	BnaA02g17490D
BnaA02g17520D	---	---	---	---	---	---	BnaA02g17520D	---	---	---	---	---	---	BnaA02g17520D	86.5091	0	9.9548	3.4078e-14	1.7928e-12	up	BnaA02g17520D	3068.98	0	15.198	6.4192e-179	1.9902e-176	up	BnaA02g17520D	---	---	---	---	---	---	BnaA02g17520D	---	---	---	---	---	---	BnaA02g17520D	130.89	0	10.621	5.6561e-19	5.7268e-17	up	BnaA02g17520D
BnaA02g17620D	---	---	---	---	---	---	BnaA02g17620D	---	---	---	---	---	---	BnaA02g17620D	---	---	---	---	---	---	BnaA02g17620D	257.285	56.0471	2.1987	1.7234e-11	1.9318e-10	up	BnaA02g17620D	---	---	---	---	---	---	BnaA02g17620D	---	---	---	---	---	---	BnaA02g17620D	---	---	---	---	---	---	BnaA02g17620D
BnaA02g17670D	---	---	---	---	---	---	BnaA02g17670D	---	---	---	---	---	---	BnaA02g17670D	---	---	---	---	---	---	BnaA02g17670D	0	8.4091	-4.1828	0.00025455	0.00090417	down	BnaA02g17670D	---	---	---	---	---	---	BnaA02g17670D	---	---	---	---	---	---	BnaA02g17670D	---	---	---	---	---	---	BnaA02g17670D
BnaA02g18130D	---	---	---	---	---	---	BnaA02g18130D	3.61723	15.1623	-2.0675	0.00012492	0.0022012	down	BnaA02g18130D	4.95281	14.9931	-1.598	0.00045925	0.0047089	down	BnaA02g18130D	0	14.0424	-5.9226	2.9496e-06	1.6101e-05	down	BnaA02g18130D	---	---	---	---	---	---	BnaA02g18130D	---	---	---	---	---	---	BnaA02g18130D	---	---	---	---	---	---	BnaA02g18130D
BnaA02g18230D	---	---	---	---	---	---	BnaA02g18230D	---	---	---	---	---	---	BnaA02g18230D	---	---	---	---	---	---	BnaA02g18230D	92.6041	13.7975	2.7467	1.0234e-07	7.1645e-07	up	BnaA02g18230D	---	---	---	---	---	---	BnaA02g18230D	---	---	---	---	---	---	BnaA02g18230D	---	---	---	---	---	---	BnaA02g18230D
BnaA02g18240D	---	---	---	---	---	---	BnaA02g18240D	---	---	---	---	---	---	BnaA02g18240D	---	---	---	---	---	---	BnaA02g18240D	5.63341	22.9005	-2.0233	3.2964e-07	2.1265e-06	down	BnaA02g18240D	---	---	---	---	---	---	BnaA02g18240D	---	---	---	---	---	---	BnaA02g18240D	---	---	---	---	---	---	BnaA02g18240D
BnaA02g18370D	---	---	---	---	---	---	BnaA02g18370D	9.4737	37.9499	-2.0021	2.0178e-09	9.3808e-08	down	BnaA02g18370D	11.7216	37.5264	-1.6787	1.6012e-08	4.3201e-07	down	BnaA02g18370D	0	35.1468	-7.8311	1.1913e-11	1.3645e-10	down	BnaA02g18370D	---	---	---	---	---	---	BnaA02g18370D	15.7174	80.8809	-2.3634	1.6006e-19	2.5982e-17	down	BnaA02g18370D	8.69407	77.0438	-3.1476	5.5601e-24	7.54e-22	down	BnaA02g18370D
BnaA02g18390D	---	---	---	---	---	---	BnaA02g18390D	---	---	---	---	---	---	BnaA02g18390D	---	---	---	---	---	---	BnaA02g18390D	129.8	1.55119	6.3868	9.8765e-25	2.7554e-23	up	BnaA02g18390D	---	---	---	---	---	---	BnaA02g18390D	---	---	---	---	---	---	BnaA02g18390D	20.4989	1.122	4.1914	0.00022483	0.0031044	up	BnaA02g18390D
BnaA02g18480D	---	---	---	---	---	---	BnaA02g18480D	---	---	---	---	---	---	BnaA02g18480D	---	---	---	---	---	---	BnaA02g18480D	1.5434	9.22552	-2.5795	0.00048733	0.0016	down	BnaA02g18480D	---	---	---	---	---	---	BnaA02g18480D	---	---	---	---	---	---	BnaA02g18480D	---	---	---	---	---	---	BnaA02g18480D
BnaA02g18490D	---	---	---	---	---	---	BnaA02g18490D	---	---	---	---	---	---	BnaA02g18490D	---	---	---	---	---	---	BnaA02g18490D	0	8.4091	-4.7678	0.00023375	0.00083915	down	BnaA02g18490D	---	---	---	---	---	---	BnaA02g18490D	---	---	---	---	---	---	BnaA02g18490D	---	---	---	---	---	---	BnaA02g18490D
BnaA02g18530D	---	---	---	---	---	---	BnaA02g18530D	---	---	---	---	---	---	BnaA02g18530D	---	---	---	---	---	---	BnaA02g18530D	4.70737	11.9605	-1.3453	0.0013121	0.0037703	down	BnaA02g18530D	---	---	---	---	---	---	BnaA02g18530D	---	---	---	---	---	---	BnaA02g18530D	---	---	---	---	---	---	BnaA02g18530D
BnaA02g18580D	---	---	---	---	---	---	BnaA02g18580D	---	---	---	---	---	---	BnaA02g18580D	19.3985	0	5.7979	5.5539e-05	0.00075298	up	BnaA02g18580D	---	---	---	---	---	---	BnaA02g18580D	---	---	---	---	---	---	BnaA02g18580D	---	---	---	---	---	---	BnaA02g18580D	---	---	---	---	---	---	BnaA02g18580D
BnaA02g18720D	---	---	---	---	---	---	BnaA02g18720D	---	---	---	---	---	---	BnaA02g18720D	---	---	---	---	---	---	BnaA02g18720D	2.16076	14.3281	-2.7292	1.0187e-05	4.9996e-05	down	BnaA02g18720D	---	---	---	---	---	---	BnaA02g18720D	---	---	---	---	---	---	BnaA02g18720D	---	---	---	---	---	---	BnaA02g18720D
BnaA02g18780D	---	---	---	---	---	---	BnaA02g18780D	---	---	---	---	---	---	BnaA02g18780D	---	---	---	---	---	---	BnaA02g18780D	1.15755	8.36828	-2.8539	0.00064615	0.0020401	down	BnaA02g18780D	---	---	---	---	---	---	BnaA02g18780D	---	---	---	---	---	---	BnaA02g18780D	---	---	---	---	---	---	BnaA02g18780D
BnaA02g18790D	---	---	---	---	---	---	BnaA02g18790D	---	---	---	---	---	---	BnaA02g18790D	---	---	---	---	---	---	BnaA02g18790D	11.6527	24.5333	-1.0741	2.0325e-05	9.3763e-05	down	BnaA02g18790D	---	---	---	---	---	---	BnaA02g18790D	---	---	---	---	---	---	BnaA02g18790D	---	---	---	---	---	---	BnaA02g18790D
BnaA02g18850D	---	---	---	---	---	---	BnaA02g18850D	---	---	---	---	---	---	BnaA02g18850D	---	---	---	---	---	---	BnaA02g18850D	25.0803	2.69418	3.2186	0.0012178	0.0035396	up	BnaA02g18850D	---	---	---	---	---	---	BnaA02g18850D	---	---	---	---	---	---	BnaA02g18850D	---	---	---	---	---	---	BnaA02g18850D
BnaA02g18860D	---	---	---	---	---	---	BnaA02g18860D	---	---	---	---	---	---	BnaA02g18860D	---	---	---	---	---	---	BnaA02g18860D	---	---	---	---	---	---	BnaA02g18860D	---	---	---	---	---	---	BnaA02g18860D	---	---	---	---	---	---	BnaA02g18860D	---	---	---	---	---	---	BnaA02g18860D
BnaA02g19040D	---	---	---	---	---	---	BnaA02g19040D	---	---	---	---	---	---	BnaA02g19040D	---	---	---	---	---	---	BnaA02g19040D	---	---	---	---	---	---	BnaA02g19040D	---	---	---	---	---	---	BnaA02g19040D	---	---	---	---	---	---	BnaA02g19040D	---	---	---	---	---	---	BnaA02g19040D
BnaA02g19070D	---	---	---	---	---	---	BnaA02g19070D	---	---	---	---	---	---	BnaA02g19070D	---	---	---	---	---	---	BnaA02g19070D	3.16397	10.6134	-1.7461	0.00093174	0.0028104	down	BnaA02g19070D	---	---	---	---	---	---	BnaA02g19070D	---	---	---	---	---	---	BnaA02g19070D	---	---	---	---	---	---	BnaA02g19070D
BnaA02g19190D	---	---	---	---	---	---	BnaA02g19190D	---	---	---	---	---	---	BnaA02g19190D	---	---	---	---	---	---	BnaA02g19190D	---	---	---	---	---	---	BnaA02g19190D	---	---	---	---	---	---	BnaA02g19190D	---	---	---	---	---	---	BnaA02g19190D	---	---	---	---	---	---	BnaA02g19190D
BnaA02g19290D	---	---	---	---	---	---	BnaA02g19290D	---	---	---	---	---	---	BnaA02g19290D	---	---	---	---	---	---	BnaA02g19290D	5.55624	12.7361	-1.1967	0.001447	0.0041029	down	BnaA02g19290D	---	---	---	---	---	---	BnaA02g19290D	---	---	---	---	---	---	BnaA02g19290D	---	---	---	---	---	---	BnaA02g19290D
BnaA02g19620D	---	---	---	---	---	---	BnaA02g19620D	---	---	---	---	---	---	BnaA02g19620D	---	---	---	---	---	---	BnaA02g19620D	94.2246	1.55119	5.9247	4.432e-18	8.5788e-17	up	BnaA02g19620D	---	---	---	---	---	---	BnaA02g19620D	---	---	---	---	---	---	BnaA02g19620D	---	---	---	---	---	---	BnaA02g19620D
BnaA02g19640D	---	---	---	---	---	---	BnaA02g19640D	---	---	---	---	---	---	BnaA02g19640D	---	---	---	---	---	---	BnaA02g19640D	---	---	---	---	---	---	BnaA02g19640D	---	---	---	---	---	---	BnaA02g19640D	---	---	---	---	---	---	BnaA02g19640D	---	---	---	---	---	---	BnaA02g19640D
BnaA02g19790D	---	---	---	---	---	---	BnaA02g19790D	---	---	---	---	---	---	BnaA02g19790D	---	---	---	---	---	---	BnaA02g19790D	18.9067	45.6377	-1.2713	7.4708e-10	6.9713e-09	down	BnaA02g19790D	---	---	---	---	---	---	BnaA02g19790D	---	---	---	---	---	---	BnaA02g19790D	---	---	---	---	---	---	BnaA02g19790D
BnaA02g19820D	---	---	---	---	---	---	BnaA02g19820D	---	---	---	---	---	---	BnaA02g19820D	---	---	---	---	---	---	BnaA02g19820D	0	18.9817	-5.2465	3.5542e-08	2.6679e-07	down	BnaA02g19820D	---	---	---	---	---	---	BnaA02g19820D	---	---	---	---	---	---	BnaA02g19820D	---	---	---	---	---	---	BnaA02g19820D
BnaA02g19840D	---	---	---	---	---	---	BnaA02g19840D	---	---	---	---	---	---	BnaA02g19840D	---	---	---	---	---	---	BnaA02g19840D	5.78775	14.7772	-1.3523	0.00034607	0.0011845	down	BnaA02g19840D	---	---	---	---	---	---	BnaA02g19840D	---	---	---	---	---	---	BnaA02g19840D	---	---	---	---	---	---	BnaA02g19840D
BnaA02g19850D	---	---	---	---	---	---	BnaA02g19850D	---	---	---	---	---	---	BnaA02g19850D	---	---	---	---	---	---	BnaA02g19850D	3.16397	11.4298	-1.853	0.00045752	0.001514	down	BnaA02g19850D	---	---	---	---	---	---	BnaA02g19850D	---	---	---	---	---	---	BnaA02g19850D	---	---	---	---	---	---	BnaA02g19850D
BnaA02g19880D	---	---	---	---	---	---	BnaA02g19880D	---	---	---	---	---	---	BnaA02g19880D	---	---	---	---	---	---	BnaA02g19880D	6.40511	14.0832	-1.1367	0.00099824	0.0029804	down	BnaA02g19880D	---	---	---	---	---	---	BnaA02g19880D	---	---	---	---	---	---	BnaA02g19880D	---	---	---	---	---	---	BnaA02g19880D
BnaA02g19950D	---	---	---	---	---	---	BnaA02g19950D	---	---	---	---	---	---	BnaA02g19950D	---	---	---	---	---	---	BnaA02g19950D	36.0384	2.53089	3.8318	8.9088e-06	4.4332e-05	up	BnaA02g19950D	---	---	---	---	---	---	BnaA02g19950D	---	---	---	---	---	---	BnaA02g19950D	---	---	---	---	---	---	BnaA02g19950D
BnaA02g19970D	---	---	---	---	---	---	BnaA02g19970D	---	---	---	---	---	---	BnaA02g19970D	---	---	---	---	---	---	BnaA02g19970D	46.3792	7.51104	2.6264	0.00033836	0.0011614	up	BnaA02g19970D	---	---	---	---	---	---	BnaA02g19970D	---	---	---	---	---	---	BnaA02g19970D	---	---	---	---	---	---	BnaA02g19970D
BnaA02g20020D	---	---	---	---	---	---	BnaA02g20020D	26.957	65.4536	-1.2798	4.3694e-11	2.541e-09	down	BnaA02g20020D	17.3348	64.7233	-1.9006	7.1416e-15	4.0113e-13	down	BnaA02g20020D	0	60.619	-6.6175	2.6254e-21	6.0393e-20	down	BnaA02g20020D	---	---	---	---	---	---	BnaA02g20020D	---	---	---	---	---	---	BnaA02g20020D	16.6703	42.345	-1.3449	2.32e-08	7.9281e-07	down	BnaA02g20020D
BnaA02g20120D	---	---	---	---	---	---	BnaA02g20120D	---	---	---	---	---	---	BnaA02g20120D	24.3513	70.3457	-1.5305	8.5686e-14	4.3214e-12	down	BnaA02g20120D	32.2571	65.8849	-1.0303	5.7112e-12	6.7294e-11	down	BnaA02g20120D	22.0149	72.0671	-1.7109	1.0079e-09	1.452e-07	down	BnaA02g20120D	28.698	62.253	-1.1172	6.1141e-09	3.6164e-07	down	BnaA02g20120D	---	---	---	---	---	---	BnaA02g20120D
BnaA02g20170D	---	---	---	---	---	---	BnaA02g20170D	---	---	---	---	---	---	BnaA02g20170D	---	---	---	---	---	---	BnaA02g20170D	0	10.2052	-7.0471	0.00013705	0.00052223	down	BnaA02g20170D	---	---	---	---	---	---	BnaA02g20170D	---	---	---	---	---	---	BnaA02g20170D	---	---	---	---	---	---	BnaA02g20170D
BnaA02g20200D	56.5179	113.04	-1.0001	2.6046e-09	3.1287e-07	down	BnaA02g20200D	---	---	---	---	---	---	BnaA02g20200D	29.6343	97.1068	-1.7123	5.2122e-20	4.3143e-18	down	BnaA02g20200D	---	---	---	---	---	---	BnaA02g20200D	---	---	---	---	---	---	BnaA02g20200D	---	---	---	---	---	---	BnaA02g20200D	30.3096	66.6965	-1.1378	4.9398e-11	2.4715e-09	down	BnaA02g20200D
BnaA02g20210D	---	---	---	---	---	---	BnaA02g20210D	---	---	---	---	---	---	BnaA02g20210D	---	---	---	---	---	---	BnaA02g20210D	---	---	---	---	---	---	BnaA02g20210D	---	---	---	---	---	---	BnaA02g20210D	---	---	---	---	---	---	BnaA02g20210D	---	---	---	---	---	---	BnaA02g20210D
BnaA02g20230D	---	---	---	---	---	---	BnaA02g20230D	---	---	---	---	---	---	BnaA02g20230D	---	---	---	---	---	---	BnaA02g20230D	0	13.5525	-6.4563	6.4818e-06	3.3162e-05	down	BnaA02g20230D	---	---	---	---	---	---	BnaA02g20230D	---	---	---	---	---	---	BnaA02g20230D	---	---	---	---	---	---	BnaA02g20230D
BnaA02g20240D	37.9162	94.572	-1.3186	1.9296e-10	2.7348e-08	down	BnaA02g20240D	---	---	---	---	---	---	BnaA02g20240D	22.948	81.2419	-1.8239	9.1985e-18	6.4903e-16	down	BnaA02g20240D	---	---	---	---	---	---	BnaA02g20240D	20.5691	68.6329	-1.7384	1.7945e-09	2.4774e-07	down	BnaA02g20240D	25.6483	59.2865	-1.2088	4.3999e-09	2.6485e-07	down	BnaA02g20240D	---	---	---	---	---	---	BnaA02g20240D
BnaA02g20450D	---	---	---	---	---	---	BnaA02g20450D	0	10.5343	-5.9345	0.00010713	0.001929	down	BnaA02g20450D	0	10.4167	-6.9795	0.0001863	0.002181	down	BnaA02g20450D	0	9.75619	-4.2863	7.9052e-05	0.00031867	down	BnaA02g20450D	---	---	---	---	---	---	BnaA02g20450D	---	---	---	---	---	---	BnaA02g20450D	0	9.55776	-5.9048	0.00018546	0.0026355	down	BnaA02g20450D
BnaA02g20480D	---	---	---	---	---	---	BnaA02g20480D	9.21533	27.1511	-1.5589	4.2662e-06	0.00011031	down	BnaA02g20480D	3.79715	26.8482	-2.8218	9.7988e-09	2.7174e-07	down	BnaA02g20480D	2.39227	25.1457	-3.3939	8.0628e-10	7.5021e-09	down	BnaA02g20480D	---	---	---	---	---	---	BnaA02g20480D	---	---	---	---	---	---	BnaA02g20480D	6.22144	22.4815	-1.8534	4.1951e-06	9.4071e-05	down	BnaA02g20480D
BnaA02g20500D	---	---	---	---	---	---	BnaA02g20500D	---	---	---	---	---	---	BnaA02g20500D	---	---	---	---	---	---	BnaA02g20500D	33.8777	4.08209	3.053	0.00034039	0.0011678	up	BnaA02g20500D	---	---	---	---	---	---	BnaA02g20500D	---	---	---	---	---	---	BnaA02g20500D	---	---	---	---	---	---	BnaA02g20500D
BnaA02g20640D	---	---	---	---	---	---	BnaA02g20640D	---	---	---	---	---	---	BnaA02g20640D	---	---	---	---	---	---	BnaA02g20640D	0	8.44992	-5.7748	0.00027224	0.00095877	down	BnaA02g20640D	---	---	---	---	---	---	BnaA02g20640D	---	---	---	---	---	---	BnaA02g20640D	---	---	---	---	---	---	BnaA02g20640D
BnaA02g20730D	---	---	---	---	---	---	BnaA02g20730D	---	---	---	---	---	---	BnaA02g20730D	17.8301	0	7.6763	0.00012396	0.0015312	up	BnaA02g20730D	23.2282	0	8.1524	2.2025e-05	0.00010081	up	BnaA02g20730D	---	---	---	---	---	---	BnaA02g20730D	---	---	---	---	---	---	BnaA02g20730D	---	---	---	---	---	---	BnaA02g20730D
BnaA02g20890D	---	---	---	---	---	---	BnaA02g20890D	---	---	---	---	---	---	BnaA02g20890D	---	---	---	---	---	---	BnaA02g20890D	0	14.2873	-3.9475	2.1398e-06	1.197e-05	down	BnaA02g20890D	---	---	---	---	---	---	BnaA02g20890D	---	---	---	---	---	---	BnaA02g20890D	---	---	---	---	---	---	BnaA02g20890D
BnaA02g20950D	---	---	---	---	---	---	BnaA02g20950D	---	---	---	---	---	---	BnaA02g20950D	---	---	---	---	---	---	BnaA02g20950D	0	13.1851	-5.4167	4.6043e-06	2.421e-05	down	BnaA02g20950D	---	---	---	---	---	---	BnaA02g20950D	---	---	---	---	---	---	BnaA02g20950D	---	---	---	---	---	---	BnaA02g20950D
BnaA02g21240D	---	---	---	---	---	---	BnaA02g21240D	---	---	---	---	---	---	BnaA02g21240D	---	---	---	---	---	---	BnaA02g21240D	6.40511	17.308	-1.4341	7.7559e-05	0.00031332	down	BnaA02g21240D	---	---	---	---	---	---	BnaA02g21240D	---	---	---	---	---	---	BnaA02g21240D	---	---	---	---	---	---	BnaA02g21240D
BnaA02g21300D	---	---	---	---	---	---	BnaA02g21300D	2.49761	19.4818	-2.9635	9.4364e-07	2.8321e-05	down	BnaA02g21300D	1.4033	19.2644	-3.779	1.9429e-07	4.4521e-06	down	BnaA02g21300D	0	18.0428	-7.8692	1.2496e-06	7.28e-06	down	BnaA02g21300D	---	---	---	---	---	---	BnaA02g21300D	4.69176	18.6715	-1.9926	4.7686e-05	0.0011843	down	BnaA02g21300D	4.46668	17.7857	-1.9934	2.6256e-05	0.00048054	down	BnaA02g21300D
BnaA02g21330D	---	---	---	---	---	---	BnaA02g21330D	8.26796	70.3902	-3.0898	4.2038e-21	5.5502e-19	down	BnaA02g21330D	223.372	69.6048	1.6822	6.9356e-07	1.4283e-05	up	BnaA02g21330D	201.568	65.1909	1.6285	0.00047387	0.0015621	up	BnaA02g21330D	---	---	---	---	---	---	BnaA02g21330D	8.52337	48.3366	-2.5036	9.8332e-13	9.2839e-11	down	BnaA02g21330D	280.922	46.0434	2.6091	1.5922e-21	1.8749e-19	up	BnaA02g21330D
BnaA02g21380D	---	---	---	---	---	---	BnaA02g21380D	---	---	---	---	---	---	BnaA02g21380D	---	---	---	---	---	---	BnaA02g21380D	30.4822	2.08186	3.872	3.8855e-05	0.00016819	up	BnaA02g21380D	---	---	---	---	---	---	BnaA02g21380D	---	---	---	---	---	---	BnaA02g21380D	---	---	---	---	---	---	BnaA02g21380D
BnaA02g21420D	---	---	---	---	---	---	BnaA02g21420D	---	---	---	---	---	---	BnaA02g21420D	---	---	---	---	---	---	BnaA02g21420D	514.493	82.9072	2.6336	4.7811e-33	1.8509e-31	up	BnaA02g21420D	---	---	---	---	---	---	BnaA02g21420D	---	---	---	---	---	---	BnaA02g21420D	---	---	---	---	---	---	BnaA02g21420D
BnaA02g21450D	---	---	---	---	---	---	BnaA02g21450D	---	---	---	---	---	---	BnaA02g21450D	---	---	---	---	---	---	BnaA02g21450D	321.105	2.08186	7.269	1.7928e-58	1.4594e-56	up	BnaA02g21450D	---	---	---	---	---	---	BnaA02g21450D	---	---	---	---	---	---	BnaA02g21450D	---	---	---	---	---	---	BnaA02g21450D
BnaA02g21580D	---	---	---	---	---	---	BnaA02g21580D	---	---	---	---	---	---	BnaA02g21580D	---	---	---	---	---	---	BnaA02g21580D	3.8585	16.4508	-2.092	1.2202e-05	5.8998e-05	down	BnaA02g21580D	---	---	---	---	---	---	BnaA02g21580D	---	---	---	---	---	---	BnaA02g21580D	---	---	---	---	---	---	BnaA02g21580D
BnaA02g21680D	---	---	---	---	---	---	BnaA02g21680D	159.33	52.0984	1.6127	4.9158e-05	0.00097985	up	BnaA02g21680D	---	---	---	---	---	---	BnaA02g21680D	312.384	48.2503	2.6947	1.0264e-21	2.4194e-20	up	BnaA02g21680D	---	---	---	---	---	---	BnaA02g21680D	---	---	---	---	---	---	BnaA02g21680D	---	---	---	---	---	---	BnaA02g21680D
BnaA02g21750D	---	---	---	---	---	---	BnaA02g21750D	---	---	---	---	---	---	BnaA02g21750D	---	---	---	---	---	---	BnaA02g21750D	---	---	---	---	---	---	BnaA02g21750D	---	---	---	---	---	---	BnaA02g21750D	---	---	---	---	---	---	BnaA02g21750D	---	---	---	---	---	---	BnaA02g21750D
BnaA02g21770D	---	---	---	---	---	---	BnaA02g21770D	---	---	---	---	---	---	BnaA02g21770D	---	---	---	---	---	---	BnaA02g21770D	196.321	32.2893	2.6041	2.8312e-13	3.8086e-12	up	BnaA02g21770D	---	---	---	---	---	---	BnaA02g21770D	---	---	---	---	---	---	BnaA02g21770D	---	---	---	---	---	---	BnaA02g21770D
BnaA02g21790D	---	---	---	---	---	---	BnaA02g21790D	---	---	---	---	---	---	BnaA02g21790D	---	---	---	---	---	---	BnaA02g21790D	0	11.8789	-4.5703	1.2428e-05	5.997e-05	down	BnaA02g21790D	---	---	---	---	---	---	BnaA02g21790D	---	---	---	---	---	---	BnaA02g21790D	---	---	---	---	---	---	BnaA02g21790D
BnaA02g21800D	---	---	---	---	---	---	BnaA02g21800D	---	---	---	---	---	---	BnaA02g21800D	12.0518	24.8869	-1.0461	0.00013348	0.0016306	down	BnaA02g21800D	---	---	---	---	---	---	BnaA02g21800D	---	---	---	---	---	---	BnaA02g21800D	---	---	---	---	---	---	BnaA02g21800D	---	---	---	---	---	---	BnaA02g21800D
BnaA02g21820D	---	---	---	---	---	---	BnaA02g21820D	---	---	---	---	---	---	BnaA02g21820D	---	---	---	---	---	---	BnaA02g21820D	2.3151	10.7767	-2.2188	0.00031086	0.0010775	down	BnaA02g21820D	---	---	---	---	---	---	BnaA02g21820D	---	---	---	---	---	---	BnaA02g21820D	---	---	---	---	---	---	BnaA02g21820D
BnaA02g22030D	---	---	---	---	---	---	BnaA02g22030D	---	---	---	---	---	---	BnaA02g22030D	---	---	---	---	---	---	BnaA02g22030D	7.40832	69.5996	-3.2319	4.3681e-24	1.1763e-22	down	BnaA02g22030D	---	---	---	---	---	---	BnaA02g22030D	---	---	---	---	---	---	BnaA02g22030D	---	---	---	---	---	---	BnaA02g22030D
BnaA02g22140D	---	---	---	---	---	---	BnaA02g22140D	---	---	---	---	---	---	BnaA02g22140D	---	---	---	---	---	---	BnaA02g22140D	3.47265	11.3074	-1.7032	0.00070352	0.0021973	down	BnaA02g22140D	---	---	---	---	---	---	BnaA02g22140D	---	---	---	---	---	---	BnaA02g22140D	---	---	---	---	---	---	BnaA02g22140D
BnaA02g22240D	---	---	---	---	---	---	BnaA02g22240D	---	---	---	---	---	---	BnaA02g22240D	---	---	---	---	---	---	BnaA02g22240D	---	---	---	---	---	---	BnaA02g22240D	---	---	---	---	---	---	BnaA02g22240D	---	---	---	---	---	---	BnaA02g22240D	---	---	---	---	---	---	BnaA02g22240D
BnaA02g22490D	---	---	---	---	---	---	BnaA02g22490D	---	---	---	---	---	---	BnaA02g22490D	---	---	---	---	---	---	BnaA02g22490D	---	---	---	---	---	---	BnaA02g22490D	---	---	---	---	---	---	BnaA02g22490D	---	---	---	---	---	---	BnaA02g22490D	---	---	---	---	---	---	BnaA02g22490D
BnaA02g22500D	556.413	19.1782	4.8586	2.2818e-112	2.8496e-109	up	BnaA02g22500D	4925.89	16.6609	8.2078	0	0	up	BnaA02g22500D	6484.8	16.475	8.6206	0	0	up	BnaA02g22500D	1038.32	15.4303	6.0723	1.9103e-183	6.0814e-181	up	BnaA02g22500D	---	---	---	---	---	---	BnaA02g22500D	3553.93	226.327	3.9729	0	0	up	BnaA02g22500D	5532.86	215.59	4.6817	0	0	up	BnaA02g22500D
BnaA02g22630D	80.1086	14.1554	2.5006	8.8352e-10	1.1289e-07	up	BnaA02g22630D	131.512	12.2973	3.4188	4.1802e-17	4.2817e-15	up	BnaA02g22630D	134.386	12.1601	3.4662	2.0722e-17	1.4169e-15	up	BnaA02g22630D	858.362	11.389	6.2359	5.4766e-153	1.3849e-150	up	BnaA02g22630D	---	---	---	---	---	---	BnaA02g22630D	118.858	15.356	2.9524	1.6505e-13	1.7159e-11	up	BnaA02g22630D	148.198	14.6275	3.3408	8.4644e-18	7.7577e-16	up	BnaA02g22630D
BnaA02g22840D	---	---	---	---	---	---	BnaA02g22840D	---	---	---	---	---	---	BnaA02g22840D	---	---	---	---	---	---	BnaA02g22840D	0	10.3685	-7.07	0.00012328	0.00047492	down	BnaA02g22840D	---	---	---	---	---	---	BnaA02g22840D	---	---	---	---	---	---	BnaA02g22840D	---	---	---	---	---	---	BnaA02g22840D
BnaA02g23000D	---	---	---	---	---	---	BnaA02g23000D	---	---	---	---	---	---	BnaA02g23000D	---	---	---	---	---	---	BnaA02g23000D	---	---	---	---	---	---	BnaA02g23000D	---	---	---	---	---	---	BnaA02g23000D	---	---	---	---	---	---	BnaA02g23000D	---	---	---	---	---	---	BnaA02g23000D
BnaA02g23060D	---	---	---	---	---	---	BnaA02g23060D	---	---	---	---	---	---	BnaA02g23060D	---	---	---	---	---	---	BnaA02g23060D	53.1702	0	6.4402	4.8589e-11	5.1777e-10	up	BnaA02g23060D	---	---	---	---	---	---	BnaA02g23060D	---	---	---	---	---	---	BnaA02g23060D	---	---	---	---	---	---	BnaA02g23060D
BnaA02g23370D	---	---	---	---	---	---	BnaA02g23370D	---	---	---	---	---	---	BnaA02g23370D	---	---	---	---	---	---	BnaA02g23370D	---	---	---	---	---	---	BnaA02g23370D	---	---	---	---	---	---	BnaA02g23370D	---	---	---	---	---	---	BnaA02g23370D	---	---	---	---	---	---	BnaA02g23370D
BnaA02g23450D	---	---	---	---	---	---	BnaA02g23450D	---	---	---	---	---	---	BnaA02g23450D	---	---	---	---	---	---	BnaA02g23450D	1.85208	11.5523	-2.641	8.5643e-05	0.00034241	down	BnaA02g23450D	---	---	---	---	---	---	BnaA02g23450D	---	---	---	---	---	---	BnaA02g23450D	---	---	---	---	---	---	BnaA02g23450D
BnaA02g23460D	---	---	---	---	---	---	BnaA02g23460D	---	---	---	---	---	---	BnaA02g23460D	---	---	---	---	---	---	BnaA02g23460D	0	18.3694	-5.895	8.7798e-08	6.2149e-07	down	BnaA02g23460D	---	---	---	---	---	---	BnaA02g23460D	---	---	---	---	---	---	BnaA02g23460D	---	---	---	---	---	---	BnaA02g23460D
BnaA02g23820D	---	---	---	---	---	---	BnaA02g23820D	---	---	---	---	---	---	BnaA02g23820D	---	---	---	---	---	---	BnaA02g23820D	3.62699	20.4513	-2.4953	2.6828e-07	1.7535e-06	down	BnaA02g23820D	---	---	---	---	---	---	BnaA02g23820D	---	---	---	---	---	---	BnaA02g23820D	---	---	---	---	---	---	BnaA02g23820D
BnaA02g23870D	---	---	---	---	---	---	BnaA02g23870D	15.4163	51.0406	-1.7272	5.1181e-11	2.9414e-09	down	BnaA02g23870D	15.1061	50.4711	-1.7403	3.0343e-11	1.158e-09	down	BnaA02g23870D	3.39548	47.2706	-3.7993	9.5144e-18	1.7968e-16	down	BnaA02g23870D	---	---	---	---	---	---	BnaA02g23870D	---	---	---	---	---	---	BnaA02g23870D	---	---	---	---	---	---	BnaA02g23870D
BnaA02g23910D	---	---	---	---	---	---	BnaA02g23910D	---	---	---	---	---	---	BnaA02g23910D	---	---	---	---	---	---	BnaA02g23910D	---	---	---	---	---	---	BnaA02g23910D	---	---	---	---	---	---	BnaA02g23910D	---	---	---	---	---	---	BnaA02g23910D	---	---	---	---	---	---	BnaA02g23910D
BnaA02g24020D	---	---	---	---	---	---	BnaA02g24020D	---	---	---	---	---	---	BnaA02g24020D	---	---	---	---	---	---	BnaA02g24020D	---	---	---	---	---	---	BnaA02g24020D	---	---	---	---	---	---	BnaA02g24020D	---	---	---	---	---	---	BnaA02g24020D	---	---	---	---	---	---	BnaA02g24020D
BnaA02g24080D	---	---	---	---	---	---	BnaA02g24080D	204.718	969.198	-2.2432	2.9628e-219	3.244e-216	down	BnaA02g24080D	69.6695	958.384	-3.782	3.5046e-295	3.8785e-292	down	BnaA02g24080D	0	897.61	-11.184	2.6569e-154	6.8153e-152	down	BnaA02g24080D	---	---	---	---	---	---	BnaA02g24080D	248.351	500.423	-1.0108	3.1554e-56	1.5366e-53	down	BnaA02g24080D	93.561	476.683	-2.3491	1.5193e-117	1.0349e-114	down	BnaA02g24080D
BnaA02g24090D	---	---	---	---	---	---	BnaA02g24090D	100.249	930.984	-3.2152	5.1392e-263	6.3994e-260	down	BnaA02g24090D	29.5518	920.596	-4.9613	4.8011e-298	5.5178e-295	down	BnaA02g24090D	0	862.218	-10.448	1.1912e-168	3.3979e-166	down	BnaA02g24090D	1066.64	497.551	1.1002	7.6294e-29	4.815e-26	up	BnaA02g24090D	214.179	429.794	-1.0048	2.6069e-48	1.1035e-45	down	BnaA02g24090D	91.4871	409.404	-2.1619	9.5431e-96	5.3459e-93	down	BnaA02g24090D
BnaA02g24100D	---	---	---	---	---	---	BnaA02g24100D	---	---	---	---	---	---	BnaA02g24100D	---	---	---	---	---	---	BnaA02g24100D	19.2153	39.7595	-1.049	7.365e-08	5.2667e-07	down	BnaA02g24100D	---	---	---	---	---	---	BnaA02g24100D	---	---	---	---	---	---	BnaA02g24100D	---	---	---	---	---	---	BnaA02g24100D
BnaA02g24140D	---	---	---	---	---	---	BnaA02g24140D	---	---	---	---	---	---	BnaA02g24140D	---	---	---	---	---	---	BnaA02g24140D	5.01605	18.4102	-1.8759	7.9756e-06	4.0115e-05	down	BnaA02g24140D	---	---	---	---	---	---	BnaA02g24140D	---	---	---	---	---	---	BnaA02g24140D	---	---	---	---	---	---	BnaA02g24140D
BnaA02g24150D	---	---	---	---	---	---	BnaA02g24150D	---	---	---	---	---	---	BnaA02g24150D	4.12734	14.6881	-1.8314	0.00025682	0.0028674	down	BnaA02g24150D	3.78133	13.7566	-1.8632	0.00011732	0.00045477	down	BnaA02g24150D	---	---	---	---	---	---	BnaA02g24150D	---	---	---	---	---	---	BnaA02g24150D	---	---	---	---	---	---	BnaA02g24150D
BnaA02g24220D	---	---	---	---	---	---	BnaA02g24220D	---	---	---	---	---	---	BnaA02g24220D	---	---	---	---	---	---	BnaA02g24220D	---	---	---	---	---	---	BnaA02g24220D	---	---	---	---	---	---	BnaA02g24220D	---	---	---	---	---	---	BnaA02g24220D	---	---	---	---	---	---	BnaA02g24220D
BnaA02g24250D	159.291	24.9621	2.6738	1.2558e-19	3.7952e-17	up	BnaA02g24250D	553.867	21.6856	4.6747	7.9695e-93	4.7747e-90	up	BnaA02g24250D	540.929	21.4437	4.6568	3.1308e-89	1.3758e-86	up	BnaA02g24250D	9.18324	20.0839	-1.129	8.8172e-05	0.00035161	down	BnaA02g24250D	---	---	---	---	---	---	BnaA02g24250D	85.4683	8.02701	3.4125	3.802e-12	3.3594e-10	up	BnaA02g24250D	77.2097	7.6462	3.336	5.8013e-10	2.5143e-08	up	BnaA02g24250D
BnaA02g24310D	---	---	---	---	---	---	BnaA02g24310D	52.0192	159.028	-1.6122	1.6615e-29	3.2768e-27	down	BnaA02g24310D	53.9856	157.254	-1.5424	4.5526e-29	5.9665e-27	down	BnaA02g24310D	0	147.282	-8.0909	1.7145e-42	9.0429e-41	down	BnaA02g24310D	---	---	---	---	---	---	BnaA02g24310D	64.9027	134.191	-1.0479	9.8809e-17	1.3141e-14	down	BnaA02g24310D	---	---	---	---	---	---	BnaA02g24310D
BnaA02g24390D	---	---	---	---	---	---	BnaA02g24390D	0	11.9447	-4.3084	3.4802e-05	0.00072109	down	BnaA02g24390D	0	11.8115	-4.8388	2.9408e-05	0.00042773	down	BnaA02g24390D	0	11.0625	-5.5785	2.8616e-05	0.00012773	down	BnaA02g24390D	---	---	---	---	---	---	BnaA02g24390D	---	---	---	---	---	---	BnaA02g24390D	---	---	---	---	---	---	BnaA02g24390D
BnaA02g24400D	---	---	---	---	---	---	BnaA02g24400D	65.2824	151.535	-1.2149	9.2832e-23	1.3399e-20	down	BnaA02g24400D	52.7474	149.844	-1.5063	2.7133e-27	3.2692e-25	down	BnaA02g24400D	1.62057	140.342	-6.4363	8.4715e-48	5.1721e-46	down	BnaA02g24400D	---	---	---	---	---	---	BnaA02g24400D	---	---	---	---	---	---	BnaA02g24400D	22.2536	83.4434	-1.9068	3.2852e-19	3.3661e-17	down	BnaA02g24400D
BnaA02g24640D	---	---	---	---	---	---	BnaA02g24640D	---	---	---	---	---	---	BnaA02g24640D	---	---	---	---	---	---	BnaA02g24640D	0	6.4497	-4.8001	0.0012713	0.0036702	down	BnaA02g24640D	---	---	---	---	---	---	BnaA02g24640D	---	---	---	---	---	---	BnaA02g24640D	---	---	---	---	---	---	BnaA02g24640D
BnaA02g24720D	---	---	---	---	---	---	BnaA02g24720D	---	---	---	---	---	---	BnaA02g24720D	---	---	---	---	---	---	BnaA02g24720D	---	---	---	---	---	---	BnaA02g24720D	---	---	---	---	---	---	BnaA02g24720D	---	---	---	---	---	---	BnaA02g24720D	---	---	---	---	---	---	BnaA02g24720D
BnaA02g24780D	---	---	---	---	---	---	BnaA02g24780D	---	---	---	---	---	---	BnaA02g24780D	---	---	---	---	---	---	BnaA02g24780D	4.55303	15.4711	-1.7647	6.0442e-05	0.00025114	down	BnaA02g24780D	---	---	---	---	---	---	BnaA02g24780D	---	---	---	---	---	---	BnaA02g24780D	---	---	---	---	---	---	BnaA02g24780D
BnaA02g24840D	---	---	---	---	---	---	BnaA02g24840D	6.02872	158.587	-4.7173	4.415e-52	1.6022e-49	down	BnaA02g24840D	2.06367	156.818	-6.2477	2.85e-50	7.1266e-48	down	BnaA02g24840D	0	146.873	-9.3093	5.1306e-36	2.2067e-34	down	BnaA02g24840D	---	---	---	---	---	---	BnaA02g24840D	29.7145	146.1	-2.2977	2.7592e-33	8.2353e-31	down	BnaA02g24840D	7.49764	139.169	-4.2143	1.7752e-46	5.2158e-44	down	BnaA02g24840D
BnaA02g24970D	---	---	---	---	---	---	BnaA02g24970D	---	---	---	---	---	---	BnaA02g24970D	---	---	---	---	---	---	BnaA02g24970D	60.5013	5.38836	3.489	7.7268e-08	5.5067e-07	up	BnaA02g24970D	---	---	---	---	---	---	BnaA02g24970D	---	---	---	---	---	---	BnaA02g24970D	---	---	---	---	---	---	BnaA02g24970D
BnaA02g25030D	---	---	---	---	---	---	BnaA02g25030D	17.9139	38.611	-1.1079	1.7909e-06	5.0525e-05	down	BnaA02g25030D	---	---	---	---	---	---	BnaA02g25030D	---	---	---	---	---	---	BnaA02g25030D	---	---	---	---	---	---	BnaA02g25030D	---	---	---	---	---	---	BnaA02g25030D	---	---	---	---	---	---	BnaA02g25030D
BnaA02g25090D	---	---	---	---	---	---	BnaA02g25090D	---	---	---	---	---	---	BnaA02g25090D	---	---	---	---	---	---	BnaA02g25090D	0	7.91925	-5.6812	0.00041209	0.0013798	down	BnaA02g25090D	---	---	---	---	---	---	BnaA02g25090D	---	---	---	---	---	---	BnaA02g25090D	---	---	---	---	---	---	BnaA02g25090D
BnaA02g25100D	---	---	---	---	---	---	BnaA02g25100D	---	---	---	---	---	---	BnaA02g25100D	---	---	---	---	---	---	BnaA02g25100D	---	---	---	---	---	---	BnaA02g25100D	---	---	---	---	---	---	BnaA02g25100D	---	---	---	---	---	---	BnaA02g25100D	---	---	---	---	---	---	BnaA02g25100D
BnaA02g25490D	207.826	69.6098	1.578	3.9504e-11	6.0947e-09	up	BnaA02g25490D	---	---	---	---	---	---	BnaA02g25490D	17.3348	59.7982	-1.7864	2.7529e-13	1.3057e-11	down	BnaA02g25490D	0	56.0062	-6.8075	1.6501e-19	3.4629e-18	down	BnaA02g25490D	137.084	39.392	1.7991	9.1139e-11	1.5368e-08	up	BnaA02g25490D	---	---	---	---	---	---	BnaA02g25490D	---	---	---	---	---	---	BnaA02g25490D
BnaA02g25520D	---	---	---	---	---	---	BnaA02g25520D	---	---	---	---	---	---	BnaA02g25520D	---	---	---	---	---	---	BnaA02g25520D	0	25.1457	-8.3481	2.8235e-08	2.1543e-07	down	BnaA02g25520D	---	---	---	---	---	---	BnaA02g25520D	---	---	---	---	---	---	BnaA02g25520D	---	---	---	---	---	---	BnaA02g25520D
BnaA02g25550D	---	---	---	---	---	---	BnaA02g25550D	---	---	---	---	---	---	BnaA02g25550D	---	---	---	---	---	---	BnaA02g25550D	15.434	0	7.5626	0.0004381	0.0014573	up	BnaA02g25550D	---	---	---	---	---	---	BnaA02g25550D	---	---	---	---	---	---	BnaA02g25550D	---	---	---	---	---	---	BnaA02g25550D
BnaA02g25560D	---	---	---	---	---	---	BnaA02g25560D	---	---	---	---	---	---	BnaA02g25560D	---	---	---	---	---	---	BnaA02g25560D	130.803	32.2077	2.0219	2.357e-05	0.00010722	up	BnaA02g25560D	---	---	---	---	---	---	BnaA02g25560D	---	---	---	---	---	---	BnaA02g25560D	---	---	---	---	---	---	BnaA02g25560D
BnaA02g25600D	---	---	---	---	---	---	BnaA02g25600D	---	---	---	---	---	---	BnaA02g25600D	---	---	---	---	---	---	BnaA02g25600D	1.38906	8.36828	-2.5908	0.00088208	0.0026814	down	BnaA02g25600D	---	---	---	---	---	---	BnaA02g25600D	---	---	---	---	---	---	BnaA02g25600D	---	---	---	---	---	---	BnaA02g25600D
BnaA02g25620D	---	---	---	---	---	---	BnaA02g25620D	---	---	---	---	---	---	BnaA02g25620D	---	---	---	---	---	---	BnaA02g25620D	127.408	14.3689	3.1484	8.7803e-13	1.1169e-11	up	BnaA02g25620D	---	---	---	---	---	---	BnaA02g25620D	---	---	---	---	---	---	BnaA02g25620D	---	---	---	---	---	---	BnaA02g25620D
BnaA02g25720D	---	---	---	---	---	---	BnaA02g25720D	17.7417	38.2143	-1.107	2.0398e-06	5.669e-05	down	BnaA02g25720D	17.8301	37.788	-1.0836	1.8245e-06	3.4869e-05	down	BnaA02g25720D	2.08359	35.3917	-4.0863	7.0102e-14	9.9265e-13	down	BnaA02g25720D	---	---	---	---	---	---	BnaA02g25720D	---	---	---	---	---	---	BnaA02g25720D	10.05	20.8193	-1.0507	0.00036757	0.0047524	down	BnaA02g25720D
BnaA02g25830D	---	---	---	---	---	---	BnaA02g25830D	7.32059	19.3937	-1.4056	0.000194	0.0032285	down	BnaA02g25830D	---	---	---	---	---	---	BnaA02g25830D	4.24435	17.9612	-2.0813	5.0472e-06	2.6356e-05	down	BnaA02g25830D	---	---	---	---	---	---	BnaA02g25830D	---	---	---	---	---	---	BnaA02g25830D	---	---	---	---	---	---	BnaA02g25830D
BnaA02g25870D	---	---	---	---	---	---	BnaA02g25870D	---	---	---	---	---	---	BnaA02g25870D	---	---	---	---	---	---	BnaA02g25870D	15.434	36.4939	-1.2415	4.7624e-08	3.5033e-07	down	BnaA02g25870D	---	---	---	---	---	---	BnaA02g25870D	---	---	---	---	---	---	BnaA02g25870D	---	---	---	---	---	---	BnaA02g25870D
BnaA02g25880D	---	---	---	---	---	---	BnaA02g25880D	---	---	---	---	---	---	BnaA02g25880D	---	---	---	---	---	---	BnaA02g25880D	5.94209	33.5139	-2.4957	4.5224e-11	4.8278e-10	down	BnaA02g25880D	---	---	---	---	---	---	BnaA02g25880D	---	---	---	---	---	---	BnaA02g25880D	---	---	---	---	---	---	BnaA02g25880D
BnaA02g25910D	---	---	---	---	---	---	BnaA02g25910D	---	---	---	---	---	---	BnaA02g25910D	---	---	---	---	---	---	BnaA02g25910D	0	10.9808	-7.1527	8.3184e-05	0.00033355	down	BnaA02g25910D	---	---	---	---	---	---	BnaA02g25910D	---	---	---	---	---	---	BnaA02g25910D	---	---	---	---	---	---	BnaA02g25910D
BnaA02g25970D	---	---	---	---	---	---	BnaA02g25970D	---	---	---	---	---	---	BnaA02g25970D	23.3608	77.1014	-1.7227	2.8217e-16	1.7864e-14	down	BnaA02g25970D	6.71379	72.2121	-3.427	1.8063e-25	5.2148e-24	down	BnaA02g25970D	---	---	---	---	---	---	BnaA02g25970D	---	---	---	---	---	---	BnaA02g25970D	---	---	---	---	---	---	BnaA02g25970D
BnaA02g26140D	---	---	---	---	---	---	BnaA02g26140D	0	10.7987	-3.8003	0.00011005	0.0019736	down	BnaA02g26140D	0	10.6783	-5.0152	7.0785e-05	0.00093425	down	BnaA02g26140D	0	10.0011	-4.3221	6.3672e-05	0.00026273	down	BnaA02g26140D	---	---	---	---	---	---	BnaA02g26140D	---	---	---	---	---	---	BnaA02g26140D	---	---	---	---	---	---	BnaA02g26140D
BnaA02g26210D	---	---	---	---	---	---	BnaA02g26210D	---	---	---	---	---	---	BnaA02g26210D	19.4811	64.7233	-1.7322	5.8538e-14	3.0055e-12	down	BnaA02g26210D	0	60.619	-9.6175	3.8561e-15	6.0461e-14	down	BnaA02g26210D	---	---	---	---	---	---	BnaA02g26210D	---	---	---	---	---	---	BnaA02g26210D	20.1798	82.5291	-2.032	7.633e-20	8.1992e-18	down	BnaA02g26210D
BnaA02g26250D	---	---	---	---	---	---	BnaA02g26250D	---	---	---	---	---	---	BnaA02g26250D	---	---	---	---	---	---	BnaA02g26250D	71.1508	12.083	2.5579	1.6688e-05	7.8321e-05	up	BnaA02g26250D	---	---	---	---	---	---	BnaA02g26250D	---	---	---	---	---	---	BnaA02g26250D	---	---	---	---	---	---	BnaA02g26250D
BnaA02g26270D	---	---	---	---	---	---	BnaA02g26270D	59.0815	12.65	2.2236	0.00013552	0.0023578	up	BnaA02g26270D	66.0375	12.5088	2.4003	1.6682e-05	0.0002572	up	BnaA02g26270D	65.8261	11.7156	2.4902	6.0735e-05	0.00025227	up	BnaA02g26270D	---	---	---	---	---	---	BnaA02g26270D	---	---	---	---	---	---	BnaA02g26270D	---	---	---	---	---	---	BnaA02g26270D
BnaA02g26380D	---	---	---	---	---	---	BnaA02g26380D	---	---	---	---	---	---	BnaA02g26380D	---	---	---	---	---	---	BnaA02g26380D	0	8.65402	-6.8092	0.00038374	0.0012973	down	BnaA02g26380D	---	---	---	---	---	---	BnaA02g26380D	---	---	---	---	---	---	BnaA02g26380D	---	---	---	---	---	---	BnaA02g26380D
BnaA02g26570D	---	---	---	---	---	---	BnaA02g26570D	---	---	---	---	---	---	BnaA02g26570D	---	---	---	---	---	---	BnaA02g26570D	4.39869	11.3074	-1.3621	0.0017022	0.0047313	down	BnaA02g26570D	---	---	---	---	---	---	BnaA02g26570D	---	---	---	---	---	---	BnaA02g26570D	---	---	---	---	---	---	BnaA02g26570D
BnaA02g26610D	---	---	---	---	---	---	BnaA02g26610D	---	---	---	---	---	---	BnaA02g26610D	---	---	---	---	---	---	BnaA02g26610D	3.54982	26.2478	-2.8864	1.3709e-09	1.2412e-08	down	BnaA02g26610D	---	---	---	---	---	---	BnaA02g26610D	---	---	---	---	---	---	BnaA02g26610D	---	---	---	---	---	---	BnaA02g26610D
BnaA02g26670D	80.465	21.7658	1.8863	1.0737e-06	7.7498e-05	up	BnaA02g26670D	---	---	---	---	---	---	BnaA02g26670D	---	---	---	---	---	---	BnaA02g26670D	0	17.5122	-4.3667	1.1912e-07	8.2631e-07	down	BnaA02g26670D	76.4935	12.0196	2.6699	7.1145e-11	1.2182e-08	up	BnaA02g26670D	---	---	---	---	---	---	BnaA02g26670D	---	---	---	---	---	---	BnaA02g26670D
BnaA02g26680D	---	---	---	---	---	---	BnaA02g26680D	---	---	---	---	---	---	BnaA02g26680D	---	---	---	---	---	---	BnaA02g26680D	12.3472	38.29	-1.6328	7.9458e-10	7.3971e-09	down	BnaA02g26680D	---	---	---	---	---	---	BnaA02g26680D	---	---	---	---	---	---	BnaA02g26680D	---	---	---	---	---	---	BnaA02g26680D
BnaA02g26710D	---	---	---	---	---	---	BnaA02g26710D	13.6938	33.41	-1.2868	2.3675e-06	6.4947e-05	down	BnaA02g26710D	---	---	---	---	---	---	BnaA02g26710D	1.38906	30.9422	-4.4774	1.8234e-12	2.266e-11	down	BnaA02g26710D	---	---	---	---	---	---	BnaA02g26710D	8.99255	27.0039	-1.5864	8.5736e-06	0.00026355	down	BnaA02g26710D	---	---	---	---	---	---	BnaA02g26710D
BnaA02g26810D	---	---	---	---	---	---	BnaA02g26810D	---	---	---	---	---	---	BnaA02g26810D	---	---	---	---	---	---	BnaA02g26810D	40.3599	4.04127	3.32	2.5019e-05	0.00011307	up	BnaA02g26810D	---	---	---	---	---	---	BnaA02g26810D	---	---	---	---	---	---	BnaA02g26810D	---	---	---	---	---	---	BnaA02g26810D
BnaA02g26890D	---	---	---	---	---	---	BnaA02g26890D	---	---	---	---	---	---	BnaA02g26890D	---	---	---	---	---	---	BnaA02g26890D	15.8199	38.0859	-1.2675	1.9359e-08	1.5045e-07	down	BnaA02g26890D	---	---	---	---	---	---	BnaA02g26890D	---	---	---	---	---	---	BnaA02g26890D	---	---	---	---	---	---	BnaA02g26890D
BnaA02g26910D	---	---	---	---	---	---	BnaA02g26910D	---	---	---	---	---	---	BnaA02g26910D	---	---	---	---	---	---	BnaA02g26910D	---	---	---	---	---	---	BnaA02g26910D	---	---	---	---	---	---	BnaA02g26910D	---	---	---	---	---	---	BnaA02g26910D	---	---	---	---	---	---	BnaA02g26910D
BnaA02g26980D	---	---	---	---	---	---	BnaA02g26980D	---	---	---	---	---	---	BnaA02g26980D	---	---	---	---	---	---	BnaA02g26980D	13.8906	0	4.9512	0.0015587	0.0043782	up	BnaA02g26980D	---	---	---	---	---	---	BnaA02g26980D	---	---	---	---	---	---	BnaA02g26980D	---	---	---	---	---	---	BnaA02g26980D
BnaA02g26990D	---	---	---	---	---	---	BnaA02g26990D	17.5694	42.4897	-1.274	1.1541e-07	4.09e-06	down	BnaA02g26990D	8.08959	42.0157	-2.3768	1.0888e-11	4.341e-10	down	BnaA02g26990D	14.1993	39.3513	-1.4706	1.8485e-09	1.6469e-08	down	BnaA02g26990D	---	---	---	---	---	---	BnaA02g26990D	---	---	---	---	---	---	BnaA02g26990D	8.69407	24.3515	-1.4859	1.068e-05	0.00021553	down	BnaA02g26990D
BnaA02g27070D	---	---	---	---	---	---	BnaA02g27070D	---	---	---	---	---	---	BnaA02g27070D	---	---	---	---	---	---	BnaA02g27070D	---	---	---	---	---	---	BnaA02g27070D	---	---	---	---	---	---	BnaA02g27070D	---	---	---	---	---	---	BnaA02g27070D	---	---	---	---	---	---	BnaA02g27070D
BnaA02g27130D	---	---	---	---	---	---	BnaA02g27130D	---	---	---	---	---	---	BnaA02g27130D	---	---	---	---	---	---	BnaA02g27130D	0	9.5929	-4.9578	8.5551e-05	0.00034212	down	BnaA02g27130D	---	---	---	---	---	---	BnaA02g27130D	---	---	---	---	---	---	BnaA02g27130D	---	---	---	---	---	---	BnaA02g27130D
BnaA02g27170D	---	---	---	---	---	---	BnaA02g27170D	---	---	---	---	---	---	BnaA02g27170D	---	---	---	---	---	---	BnaA02g27170D	62.0447	12.8994	2.266	0.00056908	0.0018266	up	BnaA02g27170D	---	---	---	---	---	---	BnaA02g27170D	---	---	---	---	---	---	BnaA02g27170D	---	---	---	---	---	---	BnaA02g27170D
BnaA02g27230D	---	---	---	---	---	---	BnaA02g27230D	---	---	---	---	---	---	BnaA02g27230D	---	---	---	---	---	---	BnaA02g27230D	8.48871	26.0845	-1.6196	4.2223e-07	2.6759e-06	down	BnaA02g27230D	---	---	---	---	---	---	BnaA02g27230D	---	---	---	---	---	---	BnaA02g27230D	---	---	---	---	---	---	BnaA02g27230D
BnaA02g27310D	---	---	---	---	---	---	BnaA02g27310D	---	---	---	---	---	---	BnaA02g27310D	---	---	---	---	---	---	BnaA02g27310D	3.54982	31.4729	-3.1483	1.2918e-11	1.4735e-10	down	BnaA02g27310D	---	---	---	---	---	---	BnaA02g27310D	---	---	---	---	---	---	BnaA02g27310D	---	---	---	---	---	---	BnaA02g27310D
BnaA02g27600D	---	---	---	---	---	---	BnaA02g27600D	---	---	---	---	---	---	BnaA02g27600D	---	---	---	---	---	---	BnaA02g27600D	25.3118	2.32679	3.4434	0.00058301	0.0018662	up	BnaA02g27600D	---	---	---	---	---	---	BnaA02g27600D	---	---	---	---	---	---	BnaA02g27600D	---	---	---	---	---	---	BnaA02g27600D
BnaA02g27710D	---	---	---	---	---	---	BnaA02g27710D	---	---	---	---	---	---	BnaA02g27710D	---	---	---	---	---	---	BnaA02g27710D	218.546	11.5523	4.2417	2.1849e-31	7.982e-30	up	BnaA02g27710D	---	---	---	---	---	---	BnaA02g27710D	---	---	---	---	---	---	BnaA02g27710D	---	---	---	---	---	---	BnaA02g27710D
BnaA02g27750D	---	---	---	---	---	---	BnaA02g27750D	---	---	---	---	---	---	BnaA02g27750D	---	---	---	---	---	---	BnaA02g27750D	30.7908	2.81664	3.4505	0.0001449	0.0005485	up	BnaA02g27750D	---	---	---	---	---	---	BnaA02g27750D	---	---	---	---	---	---	BnaA02g27750D	---	---	---	---	---	---	BnaA02g27750D
BnaA02g27760D	---	---	---	---	---	---	BnaA02g27760D	---	---	---	---	---	---	BnaA02g27760D	---	---	---	---	---	---	BnaA02g27760D	5.94209	13.0219	-1.1319	0.0015774	0.0044244	down	BnaA02g27760D	---	---	---	---	---	---	BnaA02g27760D	---	---	---	---	---	---	BnaA02g27760D	---	---	---	---	---	---	BnaA02g27760D
BnaA02g27870D	---	---	---	---	---	---	BnaA02g27870D	---	---	---	---	---	---	BnaA02g27870D	---	---	---	---	---	---	BnaA02g27870D	67.1379	0	6.0986	2.0031e-13	2.7249e-12	up	BnaA02g27870D	---	---	---	---	---	---	BnaA02g27870D	---	---	---	---	---	---	BnaA02g27870D	---	---	---	---	---	---	BnaA02g27870D
BnaA02g27900D	---	---	---	---	---	---	BnaA02g27900D	---	---	---	---	---	---	BnaA02g27900D	---	---	---	---	---	---	BnaA02g27900D	8.33437	21.431	-1.3626	1.5581e-05	7.3564e-05	down	BnaA02g27900D	---	---	---	---	---	---	BnaA02g27900D	---	---	---	---	---	---	BnaA02g27900D	---	---	---	---	---	---	BnaA02g27900D
BnaA02g27980D	---	---	---	---	---	---	BnaA02g27980D	577.81	211.391	1.4507	1.1836e-10	6.5289e-09	up	BnaA02g27980D	551	209.032	1.3983	2.4424e-08	6.3908e-07	up	BnaA02g27980D	505.387	195.777	1.3682	0.0005369	0.00174	up	BnaA02g27980D	---	---	---	---	---	---	BnaA02g27980D	---	---	---	---	---	---	BnaA02g27980D	---	---	---	---	---	---	BnaA02g27980D
BnaA02g28040D	---	---	---	---	---	---	BnaA02g28040D	---	---	---	---	---	---	BnaA02g28040D	---	---	---	---	---	---	BnaA02g28040D	13.1961	35.2284	-1.4166	1.976e-08	1.534e-07	down	BnaA02g28040D	---	---	---	---	---	---	BnaA02g28040D	---	---	---	---	---	---	BnaA02g28040D	---	---	---	---	---	---	BnaA02g28040D
BnaA02g28060D	---	---	---	---	---	---	BnaA02g28060D	---	---	---	---	---	---	BnaA02g28060D	---	---	---	---	---	---	BnaA02g28060D	---	---	---	---	---	---	BnaA02g28060D	---	---	---	---	---	---	BnaA02g28060D	---	---	---	---	---	---	BnaA02g28060D	---	---	---	---	---	---	BnaA02g28060D
BnaA02g28220D	---	---	---	---	---	---	BnaA02g28220D	9.64595	26.6222	-1.4646	9.0044e-06	0.00021652	down	BnaA02g28220D	7.7594	26.3252	-1.7624	1.4187e-06	2.7699e-05	down	BnaA02g28220D	8.72022	24.6558	-1.4995	1.6702e-06	9.5127e-06	down	BnaA02g28220D	---	---	---	---	---	---	BnaA02g28220D	---	---	---	---	---	---	BnaA02g28220D	---	---	---	---	---	---	BnaA02g28220D
BnaA02g28270D	---	---	---	---	---	---	BnaA02g28270D	---	---	---	---	---	---	BnaA02g28270D	---	---	---	---	---	---	BnaA02g28270D	5.94209	15.3078	-1.3652	0.0002584	0.00091637	down	BnaA02g28270D	---	---	---	---	---	---	BnaA02g28270D	---	---	---	---	---	---	BnaA02g28270D	---	---	---	---	---	---	BnaA02g28270D
BnaA02g28280D	---	---	---	---	---	---	BnaA02g28280D	---	---	---	---	---	---	BnaA02g28280D	---	---	---	---	---	---	BnaA02g28280D	0	28.9012	-5.8531	1.8325e-11	2.0482e-10	down	BnaA02g28280D	---	---	---	---	---	---	BnaA02g28280D	---	---	---	---	---	---	BnaA02g28280D	---	---	---	---	---	---	BnaA02g28280D
BnaA02g28290D	---	---	---	---	---	---	BnaA02g28290D	1.98086	11.9447	-2.5922	0.00022781	0.0037057	down	BnaA02g28290D	1.2382	11.8115	-3.2539	7.787e-05	0.0010159	down	BnaA02g28290D	2.46944	11.0625	-2.1634	0.00028899	0.0010103	down	BnaA02g28290D	---	---	---	---	---	---	BnaA02g28290D	---	---	---	---	---	---	BnaA02g28290D	---	---	---	---	---	---	BnaA02g28290D
BnaA02g28570D	---	---	---	---	---	---	BnaA02g28570D	1.20574	23.9335	-4.311	4.6298e-09	2.0347e-07	down	BnaA02g28570D	2.22876	23.6665	-3.4085	1.5789e-08	4.2659e-07	down	BnaA02g28570D	---	---	---	---	---	---	BnaA02g28570D	---	---	---	---	---	---	BnaA02g28570D	6.72486	26.1314	-1.9582	1.7752e-06	6.4511e-05	down	BnaA02g28570D	2.9512	24.8917	-3.0763	1.1466e-08	4.1203e-07	down	BnaA02g28570D
BnaA02g28610D	---	---	---	---	---	---	BnaA02g28610D	---	---	---	---	---	---	BnaA02g28610D	---	---	---	---	---	---	BnaA02g28610D	124.938	30.2074	2.0482	2.4713e-05	0.00011178	up	BnaA02g28610D	---	---	---	---	---	---	BnaA02g28610D	---	---	---	---	---	---	BnaA02g28610D	---	---	---	---	---	---	BnaA02g28610D
BnaA02g28660D	---	---	---	---	---	---	BnaA02g28660D	1.46412	12.7822	-3.126	5.5839e-05	0.001095	down	BnaA02g28660D	1.65094	12.6396	-2.9366	6.9088e-05	0.00091529	down	BnaA02g28660D	---	---	---	---	---	---	BnaA02g28660D	---	---	---	---	---	---	BnaA02g28660D	---	---	---	---	---	---	BnaA02g28660D	2.47263	12.0511	-2.285	0.00028293	0.0037896	down	BnaA02g28660D
BnaA02g28680D	---	---	---	---	---	---	BnaA02g28680D	---	---	---	---	---	---	BnaA02g28680D	---	---	---	---	---	---	BnaA02g28680D	3.54982	12.0013	-1.7574	0.00041898	0.0013998	down	BnaA02g28680D	---	---	---	---	---	---	BnaA02g28680D	---	---	---	---	---	---	BnaA02g28680D	---	---	---	---	---	---	BnaA02g28680D
BnaA02g28700D	---	---	---	---	---	---	BnaA02g28700D	7.83734	20.6719	-1.3992	0.00012277	0.0021693	down	BnaA02g28700D	8.33723	20.4412	-1.2938	0.00016759	0.0019869	down	BnaA02g28700D	0	19.145	-7.9547	6.7802e-07	4.1402e-06	down	BnaA02g28700D	---	---	---	---	---	---	BnaA02g28700D	---	---	---	---	---	---	BnaA02g28700D	---	---	---	---	---	---	BnaA02g28700D
BnaA02g28740D	---	---	---	---	---	---	BnaA02g28740D	---	---	---	---	---	---	BnaA02g28740D	---	---	---	---	---	---	BnaA02g28740D	0	8.04171	-5.7033	0.00037429	0.0012693	down	BnaA02g28740D	---	---	---	---	---	---	BnaA02g28740D	---	---	---	---	---	---	BnaA02g28740D	---	---	---	---	---	---	BnaA02g28740D
BnaA02g28930D	---	---	---	---	---	---	BnaA02g28930D	---	---	---	---	---	---	BnaA02g28930D	---	---	---	---	---	---	BnaA02g28930D	31.0995	4.16373	2.9009	0.0010928	0.003228	up	BnaA02g28930D	---	---	---	---	---	---	BnaA02g28930D	---	---	---	---	---	---	BnaA02g28930D	---	---	---	---	---	---	BnaA02g28930D
BnaA02g29000D	1525.27	98.9353	3.9464	5.4134e-266	1.4929e-262	up	BnaA02g29000D	4097.98	85.9492	5.5753	0	0	up	BnaA02g29000D	6839.99	84.9902	6.3306	0	0	up	BnaA02g29000D	300.269	79.6007	1.9154	4.6913e-09	3.9713e-08	up	BnaA02g29000D	584.216	103.985	2.4901	2.69e-66	3.301e-63	up	BnaA02g29000D	2703.32	89.824	4.9115	0	0	up	BnaA02g29000D	3676.95	85.5627	5.4254	0	0	up	BnaA02g29000D
BnaA02g29010D	197.706	76.9158	1.362	3.6161e-08	3.5883e-06	up	BnaA02g29010D	13.0048	66.82	-2.3612	2.9392e-17	3.065e-15	down	BnaA02g29010D	24.0211	66.0744	-1.4598	1.2698e-12	5.6337e-11	down	BnaA02g29010D	1.38906	61.8844	-5.4774	3.542e-23	9.0465e-22	down	BnaA02g29010D	230.138	95.6517	1.2666	1.7029e-09	2.3559e-07	up	BnaA02g29010D	22.1295	82.6259	-1.9006	4.7229e-17	6.4945e-15	down	BnaA02g29010D	---	---	---	---	---	---	BnaA02g29010D
BnaA02g29060D	---	---	---	---	---	---	BnaA02g29060D	28.335	96.9242	-1.7743	5.8714e-20	7.2969e-18	down	BnaA02g29060D	27.1579	95.8428	-1.8193	1.2291e-20	1.063e-18	down	BnaA02g29060D	0	89.7651	-7.4881	2.1112e-28	6.9377e-27	down	BnaA02g29060D	---	---	---	---	---	---	BnaA02g29060D	68.9689	139.338	-1.0146	6.8861e-17	9.3621e-15	down	BnaA02g29060D	38.3656	132.728	-1.7906	2.507e-28	4.2209e-26	down	BnaA02g29060D
BnaA02g29080D	---	---	---	---	---	---	BnaA02g29080D	33.9331	74.1807	-1.1284	2.5872e-11	1.5428e-09	down	BnaA02g29080D	25.2593	73.3531	-1.538	2.277e-14	1.2239e-12	down	BnaA02g29080D	33.6461	68.7015	-1.0299	2.0452e-12	2.5241e-11	down	BnaA02g29080D	---	---	---	---	---	---	BnaA02g29080D	---	---	---	---	---	---	BnaA02g29080D	44.5073	129.861	-1.5449	5.6278e-25	8.1088e-23	down	BnaA02g29080D
BnaA02g29300D	---	---	---	---	---	---	BnaA02g29300D	---	---	---	---	---	---	BnaA02g29300D	11.3089	26.238	-1.2142	3.2105e-05	0.000463	down	BnaA02g29300D	---	---	---	---	---	---	BnaA02g29300D	---	---	---	---	---	---	BnaA02g29300D	---	---	---	---	---	---	BnaA02g29300D	---	---	---	---	---	---	BnaA02g29300D
BnaA02g29320D	---	---	---	---	---	---	BnaA02g29320D	---	---	---	---	---	---	BnaA02g29320D	---	---	---	---	---	---	BnaA02g29320D	0	25.3906	-5.5547	2.2658e-10	2.2522e-09	down	BnaA02g29320D	---	---	---	---	---	---	BnaA02g29320D	---	---	---	---	---	---	BnaA02g29320D	---	---	---	---	---	---	BnaA02g29320D
BnaA02g29360D	---	---	---	---	---	---	BnaA02g29360D	---	---	---	---	---	---	BnaA02g29360D	---	---	---	---	---	---	BnaA02g29360D	144.771	31.0239	2.2223	2.9986e-07	1.9489e-06	up	BnaA02g29360D	---	---	---	---	---	---	BnaA02g29360D	---	---	---	---	---	---	BnaA02g29360D	---	---	---	---	---	---	BnaA02g29360D
BnaA02g29380D	---	---	---	---	---	---	BnaA02g29380D	---	---	---	---	---	---	BnaA02g29380D	---	---	---	---	---	---	BnaA02g29380D	108.81	1.38791	6.2928	6.0627e-21	1.3647e-19	up	BnaA02g29380D	---	---	---	---	---	---	BnaA02g29380D	---	---	---	---	---	---	BnaA02g29380D	---	---	---	---	---	---	BnaA02g29380D
BnaA02g29390D	---	---	---	---	---	---	BnaA02g29390D	---	---	---	---	---	---	BnaA02g29390D	---	---	---	---	---	---	BnaA02g29390D	---	---	---	---	---	---	BnaA02g29390D	---	---	---	---	---	---	BnaA02g29390D	0	12.2586	-4.1226	4.273e-05	0.001079	down	BnaA02g29390D	---	---	---	---	---	---	BnaA02g29390D
BnaA02g29450D	---	---	---	---	---	---	BnaA02g29450D	---	---	---	---	---	---	BnaA02g29450D	---	---	---	---	---	---	BnaA02g29450D	201.8	25.8804	2.963	1.9716e-17	3.6538e-16	up	BnaA02g29450D	---	---	---	---	---	---	BnaA02g29450D	---	---	---	---	---	---	BnaA02g29450D	---	---	---	---	---	---	BnaA02g29450D
BnaA02g29480D	---	---	---	---	---	---	BnaA02g29480D	---	---	---	---	---	---	BnaA02g29480D	---	---	---	---	---	---	BnaA02g29480D	0	7.10283	-6.5242	0.0011288	0.00332	down	BnaA02g29480D	---	---	---	---	---	---	BnaA02g29480D	---	---	---	---	---	---	BnaA02g29480D	---	---	---	---	---	---	BnaA02g29480D
BnaA02g29490D	---	---	---	---	---	---	BnaA02g29490D	---	---	---	---	---	---	BnaA02g29490D	---	---	---	---	---	---	BnaA02g29490D	0	10.3277	-4.0643	5.2858e-05	0.00022196	down	BnaA02g29490D	---	---	---	---	---	---	BnaA02g29490D	---	---	---	---	---	---	BnaA02g29490D	---	---	---	---	---	---	BnaA02g29490D
BnaA02g29680D	---	---	---	---	---	---	BnaA02g29680D	27.646	0	4.9005	3.4247e-06	9.0282e-05	up	BnaA02g29680D	44.9055	0	5.6165	1.0633e-09	3.3393e-08	up	BnaA02g29680D	92.141	0	6.748	4.3668e-18	8.4573e-17	up	BnaA02g29680D	---	---	---	---	---	---	BnaA02g29680D	27.9942	0	4.8663	2.1998e-06	7.8326e-05	up	BnaA02g29680D	36.1322	0	5.3046	7.7289e-08	2.446e-06	up	BnaA02g29680D
BnaA02g29830D	---	---	---	---	---	---	BnaA02g29830D	---	---	---	---	---	---	BnaA02g29830D	46.639	166.799	-1.8385	5.7327e-35	9.3607e-33	down	BnaA02g29830D	2.54661	156.221	-5.9389	9.4107e-55	6.9614e-53	down	BnaA02g29830D	---	---	---	---	---	---	BnaA02g29830D	---	---	---	---	---	---	BnaA02g29830D	32.7822	126.495	-1.9481	1.031e-28	1.7707e-26	down	BnaA02g29830D
BnaA02g29880D	---	---	---	---	---	---	BnaA02g29880D	---	---	---	---	---	---	BnaA02g29880D	---	---	---	---	---	---	BnaA02g29880D	4.70737	20.0022	-2.0872	1.4396e-06	8.2868e-06	down	BnaA02g29880D	---	---	---	---	---	---	BnaA02g29880D	---	---	---	---	---	---	BnaA02g29880D	---	---	---	---	---	---	BnaA02g29880D
BnaA02g29910D	---	---	---	---	---	---	BnaA02g29910D	---	---	---	---	---	---	BnaA02g29910D	24.5164	0	8.1357	9.2674e-06	0.0001517	up	BnaA02g29910D	---	---	---	---	---	---	BnaA02g29910D	---	---	---	---	---	---	BnaA02g29910D	---	---	---	---	---	---	BnaA02g29910D	17.2286	0	5.3736	0.00019706	0.0027688	up	BnaA02g29910D
BnaA02g29970D	---	---	---	---	---	---	BnaA02g29970D	---	---	---	---	---	---	BnaA02g29970D	0	9.23996	-3.9992	0.0002761	0.0030448	down	BnaA02g29970D	0	8.65402	-6.8092	0.00038374	0.0012973	down	BnaA02g29970D	---	---	---	---	---	---	BnaA02g29970D	---	---	---	---	---	---	BnaA02g29970D	---	---	---	---	---	---	BnaA02g29970D
BnaA02g30070D	23.2343	70.7768	-1.607	8.0999e-10	1.043e-07	down	BnaA02g30070D	3.70336	61.4867	-4.0534	1.1376e-20	1.4744e-18	down	BnaA02g30070D	1.98112	60.8007	-4.9397	2.4985e-21	2.2386e-19	down	BnaA02g30070D	0	56.9451	-6.9424	1.3856e-19	2.9216e-18	down	BnaA02g30070D	---	---	---	---	---	---	BnaA02g30070D	8.91435	50.7796	-2.51	2.5273e-13	2.5417e-11	down	BnaA02g30070D	3.11072	48.3706	-3.9588	5.5889e-17	4.9119e-15	down	BnaA02g30070D
BnaA02g30190D	---	---	---	---	---	---	BnaA02g30190D	---	---	---	---	---	---	BnaA02g30190D	---	---	---	---	---	---	BnaA02g30190D	0	9.67455	-4.2742	8.498e-05	0.00033999	down	BnaA02g30190D	---	---	---	---	---	---	BnaA02g30190D	---	---	---	---	---	---	BnaA02g30190D	---	---	---	---	---	---	BnaA02g30190D
BnaA02g30200D	---	---	---	---	---	---	BnaA02g30200D	2.75599	19.2614	-2.8051	1.6049e-06	4.5746e-05	down	BnaA02g30200D	1.81603	19.0465	-3.3907	4.0802e-07	8.762e-06	down	BnaA02g30200D	0	17.8387	-7.8528	1.4009e-06	8.085e-06	down	BnaA02g30200D	---	---	---	---	---	---	BnaA02g30200D	4.45718	19.0205	-2.0934	2.8469e-05	0.0007591	down	BnaA02g30200D	3.5893	18.1182	-2.3357	7.3087e-06	0.0001535	down	BnaA02g30200D
BnaA02g30320D	32.9272	117.251	-1.8322	2.3005e-17	6.2149e-15	down	BnaA02g30320D	7.66509	101.861	-3.7322	2.4497e-32	5.5363e-30	down	BnaA02g30320D	4.78772	100.724	-4.3949	6.6738e-34	1.0333e-31	down	BnaA02g30320D	0	94.337	-9.2556	6.5812e-24	1.759e-22	down	BnaA02g30320D	---	---	---	---	---	---	BnaA02g30320D	17.2813	94.2302	-2.447	5.1563e-23	1.012e-20	down	BnaA02g30320D	4.38692	89.7598	-4.3548	9.058e-31	1.6809e-28	down	BnaA02g30320D
BnaA02g30450D	22.5216	0	5.3347	3.9505e-06	0.00025141	up	BnaA02g30450D	49.5216	0	6.6744	6.6644e-11	3.7788e-09	up	BnaA02g30450D	238.643	0	8.9593	1.394e-40	2.7495e-38	up	BnaA02g30450D	31.9484	0	6.1528	3.8741e-07	2.4693e-06	up	BnaA02g30450D	---	---	---	---	---	---	BnaA02g30450D	---	---	---	---	---	---	BnaA02g30450D	32.0644	0	5.0682	5.8726e-07	1.57e-05	up	BnaA02g30450D
BnaA02g30470D	---	---	---	---	---	---	BnaA02g30470D	---	---	---	---	---	---	BnaA02g30470D	---	---	---	---	---	---	BnaA02g30470D	0	242.803	-9.2975	1.7152e-58	1.3995e-56	down	BnaA02g30470D	288.625	85.2987	1.7586	2.9285e-20	1.1979e-17	up	BnaA02g30470D	---	---	---	---	---	---	BnaA02g30470D	---	---	---	---	---	---	BnaA02g30470D
BnaA02g30520D	---	---	---	---	---	---	BnaA02g30520D	---	---	---	---	---	---	BnaA02g30520D	---	---	---	---	---	---	BnaA02g30520D	---	---	---	---	---	---	BnaA02g30520D	---	---	---	---	---	---	BnaA02g30520D	---	---	---	---	---	---	BnaA02g30520D	---	---	---	---	---	---	BnaA02g30520D
BnaA02g30570D	---	---	---	---	---	---	BnaA02g30570D	---	---	---	---	---	---	BnaA02g30570D	---	---	---	---	---	---	BnaA02g30570D	8.56588	18.1245	-1.0813	0.00024173	0.00086369	down	BnaA02g30570D	---	---	---	---	---	---	BnaA02g30570D	---	---	---	---	---	---	BnaA02g30570D	---	---	---	---	---	---	BnaA02g30570D
BnaA02g30630D	---	---	---	---	---	---	BnaA02g30630D	---	---	---	---	---	---	BnaA02g30630D	---	---	---	---	---	---	BnaA02g30630D	51.6268	4.77604	3.4342	9.51e-07	5.6577e-06	up	BnaA02g30630D	---	---	---	---	---	---	BnaA02g30630D	---	---	---	---	---	---	BnaA02g30630D	---	---	---	---	---	---	BnaA02g30630D
BnaA02g30740D	---	---	---	---	---	---	BnaA02g30740D	133.924	407.796	-1.6064	9.8873e-73	4.9055e-70	down	BnaA02g30740D	97.6529	403.246	-2.0459	1.1106e-88	4.8447e-86	down	BnaA02g30740D	0	377.675	-11.257	3.4586e-65	3.2452e-63	down	BnaA02g30740D	---	---	---	---	---	---	BnaA02g30740D	103.062	310.829	-1.5926	1.1064e-51	4.9422e-49	down	BnaA02g30740D	31.506	296.083	-3.2323	2.3739e-88	1.1957e-85	down	BnaA02g30740D
BnaA02g30780D	---	---	---	---	---	---	BnaA02g30780D	---	---	---	---	---	---	BnaA02g30780D	237.982	86.7336	1.4562	7.0424e-05	0.00093134	up	BnaA02g30780D	---	---	---	---	---	---	BnaA02g30780D	---	---	---	---	---	---	BnaA02g30780D	---	---	---	---	---	---	BnaA02g30780D	---	---	---	---	---	---	BnaA02g30780D
BnaA02g30820D	---	---	---	---	---	---	BnaA02g30820D	---	---	---	---	---	---	BnaA02g30820D	29.0565	60.8007	-1.0652	1.8224e-09	5.5371e-08	down	BnaA02g30820D	0	56.9451	-7.9424	1.0013e-17	1.889e-16	down	BnaA02g30820D	---	---	---	---	---	---	BnaA02g30820D	---	---	---	---	---	---	BnaA02g30820D	---	---	---	---	---	---	BnaA02g30820D
BnaA02g30840D	---	---	---	---	---	---	BnaA02g30840D	---	---	---	---	---	---	BnaA02g30840D	---	---	---	---	---	---	BnaA02g30840D	151.253	14.4098	3.3918	9.9291e-17	1.7631e-15	up	BnaA02g30840D	---	---	---	---	---	---	BnaA02g30840D	---	---	---	---	---	---	BnaA02g30840D	---	---	---	---	---	---	BnaA02g30840D
BnaA02g30900D	---	---	---	---	---	---	BnaA02g30900D	---	---	---	---	---	---	BnaA02g30900D	---	---	---	---	---	---	BnaA02g30900D	93.2214	519.568	-2.4786	1.0425e-147	2.4947e-145	down	BnaA02g30900D	---	---	---	---	---	---	BnaA02g30900D	---	---	---	---	---	---	BnaA02g30900D	---	---	---	---	---	---	BnaA02g30900D
BnaA02g30910D	---	---	---	---	---	---	BnaA02g30910D	---	---	---	---	---	---	BnaA02g30910D	---	---	---	---	---	---	BnaA02g30910D	296.333	21.3901	3.7922	1.151e-36	5.079e-35	up	BnaA02g30910D	---	---	---	---	---	---	BnaA02g30910D	---	---	---	---	---	---	BnaA02g30910D	---	---	---	---	---	---	BnaA02g30910D
BnaA02g31010D	32.9985	70.3201	-1.0915	8.0111e-07	5.9244e-05	down	BnaA02g31010D	---	---	---	---	---	---	BnaA02g31010D	---	---	---	---	---	---	BnaA02g31010D	315.162	56.5777	2.4778	2.7557e-18	5.4105e-17	up	BnaA02g31010D	24.2492	55.1487	-1.1854	1.7705e-05	0.0010286	down	BnaA02g31010D	---	---	---	---	---	---	BnaA02g31010D	---	---	---	---	---	---	BnaA02g31010D
BnaA02g31040D	28.152	67.3267	-1.2579	1.6785e-07	1.4715e-05	down	BnaA02g31040D	13.6077	58.4895	-2.1038	3.3624e-14	2.7588e-12	down	BnaA02g31040D	13.8679	57.8369	-2.0602	3.4608e-14	1.8175e-12	down	BnaA02g31040D	16.5144	54.1693	-1.7138	1.0727e-13	1.5011e-12	down	BnaA02g31040D	---	---	---	---	---	---	BnaA02g31040D	19.6272	53.3971	-1.4439	1.8362e-09	1.181e-07	down	BnaA02g31040D	14.8358	50.8639	-1.7776	9.4821e-12	5.1952e-10	down	BnaA02g31040D
BnaA02g31150D	---	---	---	---	---	---	BnaA02g31150D	---	---	---	---	---	---	BnaA02g31150D	---	---	---	---	---	---	BnaA02g31150D	1.38906	12.1238	-3.1257	2.7294e-05	0.00012237	down	BnaA02g31150D	---	---	---	---	---	---	BnaA02g31150D	---	---	---	---	---	---	BnaA02g31150D	---	---	---	---	---	---	BnaA02g31150D
BnaA02g31190D	---	---	---	---	---	---	BnaA02g31190D	---	---	---	---	---	---	BnaA02g31190D	---	---	---	---	---	---	BnaA02g31190D	134.97	27.4316	2.2987	2.189e-07	1.4518e-06	up	BnaA02g31190D	---	---	---	---	---	---	BnaA02g31190D	---	---	---	---	---	---	BnaA02g31190D	---	---	---	---	---	---	BnaA02g31190D
BnaA02g31240D	---	---	---	---	---	---	BnaA02g31240D	---	---	---	---	---	---	BnaA02g31240D	10.0707	29.8991	-1.5699	8.959e-07	1.81e-05	down	BnaA02g31240D	---	---	---	---	---	---	BnaA02g31240D	---	---	---	---	---	---	BnaA02g31240D	---	---	---	---	---	---	BnaA02g31240D	---	---	---	---	---	---	BnaA02g31240D
BnaA02g31290D	---	---	---	---	---	---	BnaA02g31290D	---	---	---	---	---	---	BnaA02g31290D	---	---	---	---	---	---	BnaA02g31290D	12.1929	28.2072	-1.21	1.9548e-06	1.1011e-05	down	BnaA02g31290D	---	---	---	---	---	---	BnaA02g31290D	---	---	---	---	---	---	BnaA02g31290D	---	---	---	---	---	---	BnaA02g31290D
BnaA02g31320D	---	---	---	---	---	---	BnaA02g31320D	---	---	---	---	---	---	BnaA02g31320D	---	---	---	---	---	---	BnaA02g31320D	474.441	133.484	1.8296	1.1431e-11	1.3114e-10	up	BnaA02g31320D	---	---	---	---	---	---	BnaA02g31320D	---	---	---	---	---	---	BnaA02g31320D	---	---	---	---	---	---	BnaA02g31320D
BnaA02g31460D	---	---	---	---	---	---	BnaA02g31460D	---	---	---	---	---	---	BnaA02g31460D	52.4172	5.79677	3.1767	6.648e-07	1.3728e-05	up	BnaA02g31460D	---	---	---	---	---	---	BnaA02g31460D	---	---	---	---	---	---	BnaA02g31460D	---	---	---	---	---	---	BnaA02g31460D	---	---	---	---	---	---	BnaA02g31460D
BnaA02g31560D	---	---	---	---	---	---	BnaA02g31560D	---	---	---	---	---	---	BnaA02g31560D	---	---	---	---	---	---	BnaA02g31560D	4.32152	14.0832	-1.7044	0.00015545	0.00058478	down	BnaA02g31560D	---	---	---	---	---	---	BnaA02g31560D	---	---	---	---	---	---	BnaA02g31560D	---	---	---	---	---	---	BnaA02g31560D
BnaA02g31590D	---	---	---	---	---	---	BnaA02g31590D	---	---	---	---	---	---	BnaA02g31590D	---	---	---	---	---	---	BnaA02g31590D	---	---	---	---	---	---	BnaA02g31590D	---	---	---	---	---	---	BnaA02g31590D	---	---	---	---	---	---	BnaA02g31590D	---	---	---	---	---	---	BnaA02g31590D
BnaA02g31620D	---	---	---	---	---	---	BnaA02g31620D	---	---	---	---	---	---	BnaA02g31620D	3.05423	16.4314	-2.4276	1.8764e-05	0.00028548	down	BnaA02g31620D	---	---	---	---	---	---	BnaA02g31620D	---	---	---	---	---	---	BnaA02g31620D	---	---	---	---	---	---	BnaA02g31620D	5.18454	19.1155	-1.8825	1.9762e-05	0.00037215	down	BnaA02g31620D
BnaA02g31630D	---	---	---	---	---	---	BnaA02g31630D	---	---	---	---	---	---	BnaA02g31630D	---	---	---	---	---	---	BnaA02g31630D	0	9.75619	-6.9821	0.00018381	0.00067922	down	BnaA02g31630D	---	---	---	---	---	---	BnaA02g31630D	---	---	---	---	---	---	BnaA02g31630D	---	---	---	---	---	---	BnaA02g31630D
BnaA02g31680D	---	---	---	---	---	---	BnaA02g31680D	---	---	---	---	---	---	BnaA02g31680D	---	---	---	---	---	---	BnaA02g31680D	1.08038	8.04171	-2.896	0.00078971	0.0024275	down	BnaA02g31680D	---	---	---	---	---	---	BnaA02g31680D	---	---	---	---	---	---	BnaA02g31680D	---	---	---	---	---	---	BnaA02g31680D
BnaA02g31710D	32.7134	88.0778	-1.4289	1.3137e-10	1.8943e-08	down	BnaA02g31710D	---	---	---	---	---	---	BnaA02g31710D	33.1013	75.6631	-1.1927	2.3586e-12	1.0177e-10	down	BnaA02g31710D	12.27	70.865	-2.5299	6.9883e-22	1.6622e-20	down	BnaA02g31710D	20.5691	46.5128	-1.1771	8.6809e-05	0.0039645	down	BnaA02g31710D	---	---	---	---	---	---	BnaA02g31710D	---	---	---	---	---	---	BnaA02g31710D
BnaA02g31940D	---	---	---	---	---	---	BnaA02g31940D	---	---	---	---	---	---	BnaA02g31940D	---	---	---	---	---	---	BnaA02g31940D	8.41154	23.5128	-1.483	3.1685e-06	1.7229e-05	down	BnaA02g31940D	---	---	---	---	---	---	BnaA02g31940D	---	---	---	---	---	---	BnaA02g31940D	---	---	---	---	---	---	BnaA02g31940D
BnaA02g31980D	---	---	---	---	---	---	BnaA02g31980D	---	---	---	---	---	---	BnaA02g31980D	---	---	---	---	---	---	BnaA02g31980D	191.382	0	8.5803	4.2912e-33	1.6703e-31	up	BnaA02g31980D	---	---	---	---	---	---	BnaA02g31980D	---	---	---	---	---	---	BnaA02g31980D	---	---	---	---	---	---	BnaA02g31980D
BnaA02g32060D	---	---	---	---	---	---	BnaA02g32060D	---	---	---	---	---	---	BnaA02g32060D	---	---	---	---	---	---	BnaA02g32060D	1.00321	11.1033	-3.4683	4.1546e-05	0.00017854	down	BnaA02g32060D	---	---	---	---	---	---	BnaA02g32060D	---	---	---	---	---	---	BnaA02g32060D	---	---	---	---	---	---	BnaA02g32060D
BnaA02g32150D	---	---	---	---	---	---	BnaA02g32150D	---	---	---	---	---	---	BnaA02g32150D	---	---	---	---	---	---	BnaA02g32150D	52.7843	0	6.722	5.3402e-11	5.6618e-10	up	BnaA02g32150D	---	---	---	---	---	---	BnaA02g32150D	---	---	---	---	---	---	BnaA02g32150D	---	---	---	---	---	---	BnaA02g32150D
BnaA02g32330D	---	---	---	---	---	---	BnaA02g32330D	---	---	---	---	---	---	BnaA02g32330D	---	---	---	---	---	---	BnaA02g32330D	---	---	---	---	---	---	BnaA02g32330D	---	---	---	---	---	---	BnaA02g32330D	---	---	---	---	---	---	BnaA02g32330D	---	---	---	---	---	---	BnaA02g32330D
BnaA02g32380D	---	---	---	---	---	---	BnaA02g32380D	---	---	---	---	---	---	BnaA02g32380D	20.8843	0	7.9044	3.7039e-05	0.00052565	up	BnaA02g32380D	161.594	0	10.951	9.6456e-22	2.2776e-20	up	BnaA02g32380D	---	---	---	---	---	---	BnaA02g32380D	---	---	---	---	---	---	BnaA02g32380D	---	---	---	---	---	---	BnaA02g32380D
BnaA02g32770D	---	---	---	---	---	---	BnaA02g32770D	---	---	---	---	---	---	BnaA02g32770D	---	---	---	---	---	---	BnaA02g32770D	0	7.91925	-3.9854	0.00041148	0.0013784	down	BnaA02g32770D	---	---	---	---	---	---	BnaA02g32770D	---	---	---	---	---	---	BnaA02g32770D	---	---	---	---	---	---	BnaA02g32770D
BnaA02g32780D	---	---	---	---	---	---	BnaA02g32780D	---	---	---	---	---	---	BnaA02g32780D	---	---	---	---	---	---	BnaA02g32780D	---	---	---	---	---	---	BnaA02g32780D	---	---	---	---	---	---	BnaA02g32780D	---	---	---	---	---	---	BnaA02g32780D	---	---	---	---	---	---	BnaA02g32780D
BnaA02g32890D	---	---	---	---	---	---	BnaA02g32890D	0	15.9116	-4.3595	1.724e-06	4.879e-05	down	BnaA02g32890D	0	15.7341	-6.5745	3.0143e-06	5.5651e-05	down	BnaA02g32890D	0	14.7363	-6.5771	2.8651e-06	1.5699e-05	down	BnaA02g32890D	---	---	---	---	---	---	BnaA02g32890D	0	19.1514	-4.6142	2.245e-07	1e-05	down	BnaA02g32890D	1.27619	18.2428	-3.8374	3.0817e-07	8.668e-06	down	BnaA02g32890D
BnaA02g32980D	---	---	---	---	---	---	BnaA02g32980D	---	---	---	---	---	---	BnaA02g32980D	14.7759	0	7.4052	0.00043507	0.0044985	up	BnaA02g32980D	---	---	---	---	---	---	BnaA02g32980D	---	---	---	---	---	---	BnaA02g32980D	---	---	---	---	---	---	BnaA02g32980D	---	---	---	---	---	---	BnaA02g32980D
BnaA02g33080D	---	---	---	---	---	---	BnaA02g33080D	---	---	---	---	---	---	BnaA02g33080D	---	---	---	---	---	---	BnaA02g33080D	5.47907	21.88	-1.9976	6.6952e-07	4.0904e-06	down	BnaA02g33080D	---	---	---	---	---	---	BnaA02g33080D	---	---	---	---	---	---	BnaA02g33080D	10.7679	22.3984	-1.0567	0.00021318	0.002964	down	BnaA02g33080D
BnaA02g33090D	---	---	---	---	---	---	BnaA02g33090D	---	---	---	---	---	---	BnaA02g33090D	---	---	---	---	---	---	BnaA02g33090D	4.55303	39.1472	-3.104	5.2121e-14	7.4365e-13	down	BnaA02g33090D	---	---	---	---	---	---	BnaA02g33090D	---	---	---	---	---	---	BnaA02g33090D	---	---	---	---	---	---	BnaA02g33090D
BnaA02g33100D	---	---	---	---	---	---	BnaA02g33100D	---	---	---	---	---	---	BnaA02g33100D	---	---	---	---	---	---	BnaA02g33100D	4.01284	16.2875	-2.0211	1.6752e-05	7.8571e-05	down	BnaA02g33100D	---	---	---	---	---	---	BnaA02g33100D	---	---	---	---	---	---	BnaA02g33100D	---	---	---	---	---	---	BnaA02g33100D
BnaA02g33110D	---	---	---	---	---	---	BnaA02g33110D	---	---	---	---	---	---	BnaA02g33110D	---	---	---	---	---	---	BnaA02g33110D	---	---	---	---	---	---	BnaA02g33110D	---	---	---	---	---	---	BnaA02g33110D	---	---	---	---	---	---	BnaA02g33110D	---	---	---	---	---	---	BnaA02g33110D
BnaA02g33130D	---	---	---	---	---	---	BnaA02g33130D	---	---	---	---	---	---	BnaA02g33130D	---	---	---	---	---	---	BnaA02g33130D	---	---	---	---	---	---	BnaA02g33130D	---	---	---	---	---	---	BnaA02g33130D	---	---	---	---	---	---	BnaA02g33130D	---	---	---	---	---	---	BnaA02g33130D
BnaA02g33180D	---	---	---	---	---	---	BnaA02g33180D	59.5121	8.28638	2.8444	9.6773e-07	2.8989e-05	up	BnaA02g33180D	---	---	---	---	---	---	BnaA02g33180D	---	---	---	---	---	---	BnaA02g33180D	---	---	---	---	---	---	BnaA02g33180D	---	---	---	---	---	---	BnaA02g33180D	---	---	---	---	---	---	BnaA02g33180D
BnaA02g33200D	---	---	---	---	---	---	BnaA02g33200D	11.8852	67.7896	-2.5119	3.5938e-18	4.0181e-16	down	BnaA02g33200D	29.3867	67.0333	-1.1897	4.3113e-11	1.6144e-09	down	BnaA02g33200D	0	62.7825	-8.6681	9.1406e-18	1.7308e-16	down	BnaA02g33200D	---	---	---	---	---	---	BnaA02g33200D	7.81961	38.2592	-2.2906	8.0344e-10	5.4604e-08	down	BnaA02g33200D	10.5286	36.4441	-1.7914	7.2643e-09	2.6961e-07	down	BnaA02g33200D
BnaA02g33270D	---	---	---	---	---	---	BnaA02g33270D	---	---	---	---	---	---	BnaA02g33270D	---	---	---	---	---	---	BnaA02g33270D	7.48549	38.0042	-2.344	5.7446e-12	6.7665e-11	down	BnaA02g33270D	---	---	---	---	---	---	BnaA02g33270D	---	---	---	---	---	---	BnaA02g33270D	---	---	---	---	---	---	BnaA02g33270D
BnaA02g33370D	---	---	---	---	---	---	BnaA02g33370D	83.1102	497.139	-2.5806	1.1701e-124	9.0621e-122	down	BnaA02g33370D	21.9575	491.592	-4.4847	6.7027e-159	4.7126e-156	down	BnaA02g33370D	2.39227	460.419	-7.5884	8.7332e-137	1.8758e-134	down	BnaA02g33370D	---	---	---	---	---	---	BnaA02g33370D	197.445	479.003	-1.2786	1.7509e-65	9.861e-63	down	BnaA02g33370D	66.043	456.279	-2.7884	4.0989e-125	2.9601e-122	down	BnaA02g33370D
BnaA02g33420D	79.681	8.26997	3.2683	3.734e-13	6.9814e-11	up	BnaA02g33420D	210.747	7.18447	4.8745	1.6823e-37	4.4516e-35	up	BnaA02g33420D	217.181	7.10431	4.9341	1.9954e-38	3.6136e-36	up	BnaA02g33420D	218.854	6.6538	5.0396	1.2416e-36	5.4652e-35	up	BnaA02g33420D	---	---	---	---	---	---	BnaA02g33420D	109.944	4.01351	4.7758	1.1189e-20	1.948e-18	up	BnaA02g33420D	117.49	3.8231	4.9416	2.4726e-21	2.8667e-19	up	BnaA02g33420D
BnaA02g33480D	---	---	---	---	---	---	BnaA02g33480D	---	---	---	---	---	---	BnaA02g33480D	---	---	---	---	---	---	BnaA02g33480D	3.47265	10.7767	-1.6338	0.0011092	0.0032681	down	BnaA02g33480D	---	---	---	---	---	---	BnaA02g33480D	---	---	---	---	---	---	BnaA02g33480D	---	---	---	---	---	---	BnaA02g33480D
BnaA02g33530D	---	---	---	---	---	---	BnaA02g33530D	---	---	---	---	---	---	BnaA02g33530D	---	---	---	---	---	---	BnaA02g33530D	---	---	---	---	---	---	BnaA02g33530D	---	---	---	---	---	---	BnaA02g33530D	---	---	---	---	---	---	BnaA02g33530D	---	---	---	---	---	---	BnaA02g33530D
BnaA02g33610D	---	---	---	---	---	---	BnaA02g33610D	---	---	---	---	---	---	BnaA02g33610D	8.66742	21.4001	-1.3039	0.0001122	0.001404	down	BnaA02g33610D	0	20.043	-5.4359	1.628e-08	1.2819e-07	down	BnaA02g33610D	---	---	---	---	---	---	BnaA02g33610D	---	---	---	---	---	---	BnaA02g33610D	---	---	---	---	---	---	BnaA02g33610D
BnaA02g33770D	---	---	---	---	---	---	BnaA02g33770D	---	---	---	---	---	---	BnaA02g33770D	459.538	194.17	1.2429	0.00010002	0.0012704	up	BnaA02g33770D	15.5883	181.857	-3.5443	2.9904e-62	2.6457e-60	down	BnaA02g33770D	---	---	---	---	---	---	BnaA02g33770D	---	---	---	---	---	---	BnaA02g33770D	---	---	---	---	---	---	BnaA02g33770D
BnaA02g33780D	---	---	---	---	---	---	BnaA02g33780D	---	---	---	---	---	---	BnaA02g33780D	---	---	---	---	---	---	BnaA02g33780D	7.09964	66.1298	-3.2195	6.2313e-23	1.5713e-21	down	BnaA02g33780D	---	---	---	---	---	---	BnaA02g33780D	---	---	---	---	---	---	BnaA02g33780D	---	---	---	---	---	---	BnaA02g33780D
BnaA02g33900D	---	---	---	---	---	---	BnaA02g33900D	---	---	---	---	---	---	BnaA02g33900D	---	---	---	---	---	---	BnaA02g33900D	0	7.4294	-5.5891	0.00060757	0.0019334	down	BnaA02g33900D	---	---	---	---	---	---	BnaA02g33900D	---	---	---	---	---	---	BnaA02g33900D	---	---	---	---	---	---	BnaA02g33900D
BnaA02g33910D	---	---	---	---	---	---	BnaA02g33910D	---	---	---	---	---	---	BnaA02g33910D	---	---	---	---	---	---	BnaA02g33910D	49.929	4.28619	3.5421	7.8513e-07	4.7407e-06	up	BnaA02g33910D	---	---	---	---	---	---	BnaA02g33910D	---	---	---	---	---	---	BnaA02g33910D	---	---	---	---	---	---	BnaA02g33910D
BnaA02g33940D	---	---	---	---	---	---	BnaA02g33940D	---	---	---	---	---	---	BnaA02g33940D	---	---	---	---	---	---	BnaA02g33940D	101.324	26.207	1.951	0.00044743	0.0014841	up	BnaA02g33940D	---	---	---	---	---	---	BnaA02g33940D	---	---	---	---	---	---	BnaA02g33940D	---	---	---	---	---	---	BnaA02g33940D
BnaA02g34050D	---	---	---	---	---	---	BnaA02g34050D	---	---	---	---	---	---	BnaA02g34050D	---	---	---	---	---	---	BnaA02g34050D	20.5272	71.8039	-1.8065	3.0483e-18	5.9719e-17	down	BnaA02g34050D	---	---	---	---	---	---	BnaA02g34050D	---	---	---	---	---	---	BnaA02g34050D	---	---	---	---	---	---	BnaA02g34050D
BnaA02g34140D	---	---	---	---	---	---	BnaA02g34140D	2.32536	15.4708	-2.734	1.9875e-05	0.00043934	down	BnaA02g34140D	1.4033	15.2982	-3.4465	5.219e-06	9.0828e-05	down	BnaA02g34140D	0	14.3281	-4.3667	1.6731e-06	9.5265e-06	down	BnaA02g34140D	---	---	---	---	---	---	BnaA02g34140D	4.53537	17.6245	-1.9583	8.7246e-05	0.0020174	down	BnaA02g34140D	2.87144	16.7884	-2.5476	8.9796e-06	0.00018496	down	BnaA02g34140D
BnaA02g34260D	---	---	---	---	---	---	BnaA02g34260D	---	---	---	---	---	---	BnaA02g34260D	2.22876	12.1166	-2.4427	0.00023129	0.0026179	down	BnaA02g34260D	0	11.3482	-4.6152	1.9339e-05	8.9561e-05	down	BnaA02g34260D	---	---	---	---	---	---	BnaA02g34260D	---	---	---	---	---	---	BnaA02g34260D	---	---	---	---	---	---	BnaA02g34260D
BnaA02g34280D	---	---	---	---	---	---	BnaA02g34280D	2.23924	19.5259	-3.1243	6.3629e-07	1.9731e-05	down	BnaA02g34280D	0	19.308	-4.5478	9.9452e-08	2.3831e-06	down	BnaA02g34280D	0	18.0836	-6.8724	3.0804e-07	1.9973e-06	down	BnaA02g34280D	---	---	---	---	---	---	BnaA02g34280D	3.67522	16.054	-2.127	0.0001092	0.0024516	down	BnaA02g34280D	1.675	15.2924	-3.1906	6.3492e-06	0.00013519	down	BnaA02g34280D
BnaA02g34310D	---	---	---	---	---	---	BnaA02g34310D	---	---	---	---	---	---	BnaA02g34310D	---	---	---	---	---	---	BnaA02g34310D	80.5655	10.491	2.941	9.9041e-08	6.9542e-07	up	BnaA02g34310D	---	---	---	---	---	---	BnaA02g34310D	---	---	---	---	---	---	BnaA02g34310D	---	---	---	---	---	---	BnaA02g34310D
BnaA02g34360D	---	---	---	---	---	---	BnaA02g34360D	---	---	---	---	---	---	BnaA02g34360D	11.1438	27.6327	-1.3101	1.0955e-05	0.00017633	down	BnaA02g34360D	---	---	---	---	---	---	BnaA02g34360D	---	---	---	---	---	---	BnaA02g34360D	---	---	---	---	---	---	BnaA02g34360D	---	---	---	---	---	---	BnaA02g34360D
BnaA02g34370D	---	---	---	---	---	---	BnaA02g34370D	---	---	---	---	---	---	BnaA02g34370D	---	---	---	---	---	---	BnaA02g34370D	60.81	0	6.9262	1.933e-12	2.3948e-11	up	BnaA02g34370D	---	---	---	---	---	---	BnaA02g34370D	---	---	---	---	---	---	BnaA02g34370D	---	---	---	---	---	---	BnaA02g34370D
BnaA02g34420D	---	---	---	---	---	---	BnaA02g34420D	25.8374	69.6409	-1.4305	1.1388e-12	7.9123e-11	down	BnaA02g34420D	---	---	---	---	---	---	BnaA02g34420D	---	---	---	---	---	---	BnaA02g34420D	---	---	---	---	---	---	BnaA02g34420D	---	---	---	---	---	---	BnaA02g34420D	---	---	---	---	---	---	BnaA02g34420D
BnaA02g34430D	---	---	---	---	---	---	BnaA02g34430D	5.94259	18.2917	-1.622	0.0001258	0.0022124	down	BnaA02g34430D	---	---	---	---	---	---	BnaA02g34430D	0	16.9407	-5.0824	1.8287e-07	1.2293e-06	down	BnaA02g34430D	---	---	---	---	---	---	BnaA02g34430D	---	---	---	---	---	---	BnaA02g34430D	---	---	---	---	---	---	BnaA02g34430D
BnaA02g34520D	---	---	---	---	---	---	BnaA02g34520D	---	---	---	---	---	---	BnaA02g34520D	---	---	---	---	---	---	BnaA02g34520D	---	---	---	---	---	---	BnaA02g34520D	---	---	---	---	---	---	BnaA02g34520D	24.0844	1.745	3.7868	8.5494e-05	0.0019833	up	BnaA02g34520D	---	---	---	---	---	---	BnaA02g34520D
BnaA02g34540D	---	---	---	---	---	---	BnaA02g34540D	---	---	---	---	---	---	BnaA02g34540D	---	---	---	---	---	---	BnaA02g34540D	61.8132	9.30716	2.7315	1.5428e-05	7.2896e-05	up	BnaA02g34540D	---	---	---	---	---	---	BnaA02g34540D	34.9536	3.14101	3.4761	6.9693e-06	0.00021964	up	BnaA02g34540D	---	---	---	---	---	---	BnaA02g34540D
BnaA02g34670D	---	---	---	---	---	---	BnaA02g34670D	---	---	---	---	---	---	BnaA02g34670D	22.04	0	7.9821	2.3702e-05	0.0003528	up	BnaA02g34670D	67.2923	0	9.6869	1.81e-11	2.0244e-10	up	BnaA02g34670D	---	---	---	---	---	---	BnaA02g34670D	---	---	---	---	---	---	BnaA02g34670D	---	---	---	---	---	---	BnaA02g34670D
BnaA02g34760D	---	---	---	---	---	---	BnaA02g34760D	38.2393	135.932	-1.8298	5.7344e-28	1.0648e-25	down	BnaA02g34760D	25.3419	134.415	-2.4071	2.9393e-34	4.6471e-32	down	BnaA02g34760D	0	125.892	-7.5019	4.2846e-39	2.0424e-37	down	BnaA02g34760D	---	---	---	---	---	---	BnaA02g34760D	61.9313	127.734	-1.0444	5.8539e-16	7.2633e-14	down	BnaA02g34760D	45.8632	121.674	-1.4076	5.5119e-22	6.6341e-20	down	BnaA02g34760D
BnaA02g34780D	---	---	---	---	---	---	BnaA02g34780D	---	---	---	---	---	---	BnaA02g34780D	---	---	---	---	---	---	BnaA02g34780D	1.46623	9.63373	-2.716	0.00030144	0.0010481	down	BnaA02g34780D	---	---	---	---	---	---	BnaA02g34780D	---	---	---	---	---	---	BnaA02g34780D	---	---	---	---	---	---	BnaA02g34780D
BnaA02g34790D	---	---	---	---	---	---	BnaA02g34790D	---	---	---	---	---	---	BnaA02g34790D	---	---	---	---	---	---	BnaA02g34790D	0	8.73567	-3.8227	0.00022309	0.00080461	down	BnaA02g34790D	---	---	---	---	---	---	BnaA02g34790D	---	---	---	---	---	---	BnaA02g34790D	---	---	---	---	---	---	BnaA02g34790D
BnaA02g34800D	---	---	---	---	---	---	BnaA02g34800D	---	---	---	---	---	---	BnaA02g34800D	23.3608	0	5.4811	1.2008e-05	0.00019106	up	BnaA02g34800D	2496.99	0	12.316	2.0258e-250	9.143e-248	up	BnaA02g34800D	---	---	---	---	---	---	BnaA02g34800D	---	---	---	---	---	---	BnaA02g34800D	---	---	---	---	---	---	BnaA02g34800D
BnaA02g34810D	---	---	---	---	---	---	BnaA02g34810D	---	---	---	---	---	---	BnaA02g34810D	---	---	---	---	---	---	BnaA02g34810D	---	---	---	---	---	---	BnaA02g34810D	---	---	---	---	---	---	BnaA02g34810D	---	---	---	---	---	---	BnaA02g34810D	---	---	---	---	---	---	BnaA02g34810D
BnaA02g34850D	---	---	---	---	---	---	BnaA02g34850D	---	---	---	---	---	---	BnaA02g34850D	---	---	---	---	---	---	BnaA02g34850D	1.31189	12.4912	-3.2512	1.7568e-05	8.2105e-05	down	BnaA02g34850D	---	---	---	---	---	---	BnaA02g34850D	---	---	---	---	---	---	BnaA02g34850D	---	---	---	---	---	---	BnaA02g34850D
BnaA02g34890D	---	---	---	---	---	---	BnaA02g34890D	---	---	---	---	---	---	BnaA02g34890D	---	---	---	---	---	---	BnaA02g34890D	5.63341	13.2668	-1.2357	0.0010137	0.0030215	down	BnaA02g34890D	---	---	---	---	---	---	BnaA02g34890D	---	---	---	---	---	---	BnaA02g34890D	---	---	---	---	---	---	BnaA02g34890D
BnaA02g34950D	---	---	---	---	---	---	BnaA02g34950D	---	---	---	---	---	---	BnaA02g34950D	7.84195	19.831	-1.3385	0.00017197	0.0020327	down	BnaA02g34950D	3.70416	18.5735	-2.326	1.5654e-06	8.9547e-06	down	BnaA02g34950D	---	---	---	---	---	---	BnaA02g34950D	---	---	---	---	---	---	BnaA02g34950D	---	---	---	---	---	---	BnaA02g34950D
BnaA02g34980D	---	---	---	---	---	---	BnaA02g34980D	---	---	---	---	---	---	BnaA02g34980D	---	---	---	---	---	---	BnaA02g34980D	---	---	---	---	---	---	BnaA02g34980D	---	---	---	---	---	---	BnaA02g34980D	---	---	---	---	---	---	BnaA02g34980D	---	---	---	---	---	---	BnaA02g34980D
BnaA02g35000D	---	---	---	---	---	---	BnaA02g35000D	---	---	---	---	---	---	BnaA02g35000D	---	---	---	---	---	---	BnaA02g35000D	---	---	---	---	---	---	BnaA02g35000D	---	---	---	---	---	---	BnaA02g35000D	---	---	---	---	---	---	BnaA02g35000D	---	---	---	---	---	---	BnaA02g35000D
BnaA02g35040D	---	---	---	---	---	---	BnaA02g35040D	---	---	---	---	---	---	BnaA02g35040D	---	---	---	---	---	---	BnaA02g35040D	1.46623	18.451	-3.6535	9.8355e-08	6.9114e-07	down	BnaA02g35040D	---	---	---	---	---	---	BnaA02g35040D	---	---	---	---	---	---	BnaA02g35040D	---	---	---	---	---	---	BnaA02g35040D
BnaA02g35060D	---	---	---	---	---	---	BnaA02g35060D	---	---	---	---	---	---	BnaA02g35060D	---	---	---	---	---	---	BnaA02g35060D	6.25077	16.1242	-1.3671	0.0001756	0.00065245	down	BnaA02g35060D	---	---	---	---	---	---	BnaA02g35060D	---	---	---	---	---	---	BnaA02g35060D	---	---	---	---	---	---	BnaA02g35060D
BnaA02g35120D	---	---	---	---	---	---	BnaA02g35120D	---	---	---	---	---	---	BnaA02g35120D	---	---	---	---	---	---	BnaA02g35120D	5.55624	21.7167	-1.9666	8.3802e-07	5.0294e-06	down	BnaA02g35120D	---	---	---	---	---	---	BnaA02g35120D	---	---	---	---	---	---	BnaA02g35120D	---	---	---	---	---	---	BnaA02g35120D
BnaA02g35180D	---	---	---	---	---	---	BnaA02g35180D	---	---	---	---	---	---	BnaA02g35180D	---	---	---	---	---	---	BnaA02g35180D	65.1315	0	7.0253	3.3283e-13	4.4379e-12	up	BnaA02g35180D	---	---	---	---	---	---	BnaA02g35180D	---	---	---	---	---	---	BnaA02g35180D	---	---	---	---	---	---	BnaA02g35180D
BnaA02g35320D	79.2533	3.60226	4.4595	1.0155e-16	2.6255e-14	up	BnaA02g35320D	162	3.12943	5.694	1.7308e-31	3.7514e-29	up	BnaA02g35320D	69.7521	3.09452	4.4945	1.3793e-12	6.0926e-11	up	BnaA02g35320D	---	---	---	---	---	---	BnaA02g35320D	25.7607	2.0201	3.6727	6.7331e-06	0.00044574	up	BnaA02g35320D	116.747	1.745	6.064	5.2702e-24	1.1213e-21	up	BnaA02g35320D	98.4264	1.66222	5.8879	1.3147e-19	1.3849e-17	up	BnaA02g35320D
BnaA02g35350D	---	---	---	---	---	---	BnaA02g35350D	---	---	---	---	---	---	BnaA02g35350D	---	---	---	---	---	---	BnaA02g35350D	44.913	3.9188	3.5186	3.1566e-06	1.717e-05	up	BnaA02g35350D	---	---	---	---	---	---	BnaA02g35350D	---	---	---	---	---	---	BnaA02g35350D	---	---	---	---	---	---	BnaA02g35350D
BnaA02g35440D	---	---	---	---	---	---	BnaA02g35440D	63.3016	369.625	-2.5458	2.2583e-92	1.3279e-89	down	BnaA02g35440D	---	---	---	---	---	---	BnaA02g35440D	1317.29	342.324	1.9441	2.4853e-36	1.0833e-34	up	BnaA02g35440D	---	---	---	---	---	---	BnaA02g35440D	50.5929	246.351	-2.2837	1.0899e-54	5.1903e-52	down	BnaA02g35440D	1100.8	234.664	2.2299	1.0012e-56	3.4293e-54	up	BnaA02g35440D
BnaA02g35480D	---	---	---	---	---	---	BnaA02g35480D	---	---	---	---	---	---	BnaA02g35480D	---	---	---	---	---	---	BnaA02g35480D	18.5208	0	5.6557	0.00014075	0.00053489	up	BnaA02g35480D	---	---	---	---	---	---	BnaA02g35480D	---	---	---	---	---	---	BnaA02g35480D	---	---	---	---	---	---	BnaA02g35480D
BnaA02g35620D	---	---	---	---	---	---	BnaA02g35620D	---	---	---	---	---	---	BnaA02g35620D	---	---	---	---	---	---	BnaA02g35620D	0	24.3292	-8.3004	4.294e-08	3.1817e-07	down	BnaA02g35620D	---	---	---	---	---	---	BnaA02g35620D	---	---	---	---	---	---	BnaA02g35620D	---	---	---	---	---	---	BnaA02g35620D
BnaA02g35650D	---	---	---	---	---	---	BnaA02g35650D	---	---	---	---	---	---	BnaA02g35650D	---	---	---	---	---	---	BnaA02g35650D	---	---	---	---	---	---	BnaA02g35650D	---	---	---	---	---	---	BnaA02g35650D	---	---	---	---	---	---	BnaA02g35650D	---	---	---	---	---	---	BnaA02g35650D
BnaA02g35710D	---	---	---	---	---	---	BnaA02g35710D	1.55024	18.9088	-3.6085	4.0227e-07	1.3021e-05	down	BnaA02g35710D	0	18.6978	-5.5015	1.6238e-07	3.7657e-06	down	BnaA02g35710D	1.5434	17.5122	-3.5042	2.5122e-07	1.6493e-06	down	BnaA02g35710D	---	---	---	---	---	---	BnaA02g35710D	6.88125	22.8159	-1.7293	2.2148e-05	0.00060602	down	BnaA02g35710D	3.50953	21.7335	-2.6306	3.3485e-07	9.3266e-06	down	BnaA02g35710D
BnaA02g35730D	---	---	---	---	---	---	BnaA02g35730D	---	---	---	---	---	---	BnaA02g35730D	---	---	---	---	---	---	BnaA02g35730D	---	---	---	---	---	---	BnaA02g35730D	---	---	---	---	---	---	BnaA02g35730D	---	---	---	---	---	---	BnaA02g35730D	---	---	---	---	---	---	BnaA02g35730D
BnaA02g35820D	---	---	---	---	---	---	BnaA02g35820D	---	---	---	---	---	---	BnaA02g35820D	---	---	---	---	---	---	BnaA02g35820D	---	---	---	---	---	---	BnaA02g35820D	---	---	---	---	---	---	BnaA02g35820D	---	---	---	---	---	---	BnaA02g35820D	8.85359	19.4895	-1.1384	0.00038003	0.0048955	down	BnaA02g35820D
BnaA02g35900D	---	---	---	---	---	---	BnaA02g35900D	---	---	---	---	---	---	BnaA02g35900D	---	---	---	---	---	---	BnaA02g35900D	2.54661	11.2666	-2.1454	0.0002636	0.0009324	down	BnaA02g35900D	---	---	---	---	---	---	BnaA02g35900D	---	---	---	---	---	---	BnaA02g35900D	---	---	---	---	---	---	BnaA02g35900D
BnaA02g36030D	---	---	---	---	---	---	BnaA02g36030D	47.4546	163.524	-1.7849	1.0674e-32	2.4472e-30	down	BnaA02g36030D	58.7733	161.699	-1.4601	1.1948e-28	1.529e-26	down	BnaA02g36030D	0	151.445	-7.9385	1.9119e-44	1.0602e-42	down	BnaA02g36030D	---	---	---	---	---	---	BnaA02g36030D	---	---	---	---	---	---	BnaA02g36030D	---	---	---	---	---	---	BnaA02g36030D
BnaA02g36200D	---	---	---	---	---	---	BnaA02g36200D	---	---	---	---	---	---	BnaA02g36200D	---	---	---	---	---	---	BnaA02g36200D	0	23.2271	-5.5377	1.2951e-09	1.1771e-08	down	BnaA02g36200D	---	---	---	---	---	---	BnaA02g36200D	---	---	---	---	---	---	BnaA02g36200D	---	---	---	---	---	---	BnaA02g36200D
BnaA02g36210D	---	---	---	---	---	---	BnaA02g36210D	---	---	---	---	---	---	BnaA02g36210D	---	---	---	---	---	---	BnaA02g36210D	---	---	---	---	---	---	BnaA02g36210D	---	---	---	---	---	---	BnaA02g36210D	---	---	---	---	---	---	BnaA02g36210D	---	---	---	---	---	---	BnaA02g36210D
BnaA02g36240D	---	---	---	---	---	---	BnaA02g36240D	---	---	---	---	---	---	BnaA02g36240D	---	---	---	---	---	---	BnaA02g36240D	8.95173	35.9632	-2.0063	1.7619e-10	1.7711e-09	down	BnaA02g36240D	---	---	---	---	---	---	BnaA02g36240D	---	---	---	---	---	---	BnaA02g36240D	---	---	---	---	---	---	BnaA02g36240D
BnaA02g36380D	---	---	---	---	---	---	BnaA02g36380D	---	---	---	---	---	---	BnaA02g36380D	---	---	---	---	---	---	BnaA02g36380D	0	9.3888	-4.3418	0.00010638	0.00041731	down	BnaA02g36380D	---	---	---	---	---	---	BnaA02g36380D	---	---	---	---	---	---	BnaA02g36380D	---	---	---	---	---	---	BnaA02g36380D
BnaA02g36690D	---	---	---	---	---	---	BnaA02g36690D	---	---	---	---	---	---	BnaA02g36690D	---	---	---	---	---	---	BnaA02g36690D	1.00321	10.491	-3.3865	7.2884e-05	0.00029632	down	BnaA02g36690D	---	---	---	---	---	---	BnaA02g36690D	---	---	---	---	---	---	BnaA02g36690D	---	---	---	---	---	---	BnaA02g36690D
BnaA02g36920D	---	---	---	---	---	---	BnaA02g36920D	---	---	---	---	---	---	BnaA02g36920D	---	---	---	---	---	---	BnaA02g36920D	---	---	---	---	---	---	BnaA02g36920D	---	---	---	---	---	---	BnaA02g36920D	---	---	---	---	---	---	BnaA02g36920D	---	---	---	---	---	---	BnaA02g36920D
BnaA02g36950D	---	---	---	---	---	---	BnaA02g36950D	---	---	---	---	---	---	BnaA02g36950D	---	---	---	---	---	---	BnaA02g36950D	0	11.4707	-6.2157	2.8403e-05	0.00012694	down	BnaA02g36950D	---	---	---	---	---	---	BnaA02g36950D	---	---	---	---	---	---	BnaA02g36950D	---	---	---	---	---	---	BnaA02g36950D
BnaA03g00090D	---	---	---	---	---	---	BnaA03g00090D	---	---	---	---	---	---	BnaA03g00090D	---	---	---	---	---	---	BnaA03g00090D	4.32152	28.2072	-2.7065	6.4753e-10	6.087e-09	down	BnaA03g00090D	---	---	---	---	---	---	BnaA03g00090D	---	---	---	---	---	---	BnaA03g00090D	---	---	---	---	---	---	BnaA03g00090D
BnaA03g00140D	---	---	---	---	---	---	BnaA03g00140D	---	---	---	---	---	---	BnaA03g00140D	8.41978	25.7586	-1.6132	4.0425e-06	7.2353e-05	down	BnaA03g00140D	0	24.1251	-5.5925	6.5228e-10	6.1219e-09	down	BnaA03g00140D	---	---	---	---	---	---	BnaA03g00140D	---	---	---	---	---	---	BnaA03g00140D	---	---	---	---	---	---	BnaA03g00140D
BnaA03g00180D	---	---	---	---	---	---	BnaA03g00180D	---	---	---	---	---	---	BnaA03g00180D	---	---	---	---	---	---	BnaA03g00180D	6.40511	19.3491	-1.595	1.4638e-05	6.9477e-05	down	BnaA03g00180D	---	---	---	---	---	---	BnaA03g00180D	---	---	---	---	---	---	BnaA03g00180D	---	---	---	---	---	---	BnaA03g00180D
BnaA03g00210D	237.119	30.4416	2.9615	2.8717e-32	1.4966e-29	up	BnaA03g00210D	354.661	26.4459	3.7453	1.3424e-48	4.4173e-46	up	BnaA03g00210D	451.201	26.1508	4.1088	9.1068e-67	3.2014e-64	up	BnaA03g00210D	2065.46	24.4925	6.398	0	0	up	BnaA03g00210D	133.601	20.7565	2.6863	5.2269e-18	1.7763e-15	up	BnaA03g00210D	219.653	17.9299	3.6148	7.7483e-31	2.1538e-28	up	BnaA03g00210D	292.727	17.0793	4.0992	3.4063e-43	9.1149e-41	up	BnaA03g00210D
BnaA03g00220D	---	---	---	---	---	---	BnaA03g00220D	---	---	---	---	---	---	BnaA03g00220D	---	---	---	---	---	---	BnaA03g00220D	11.8842	34.8202	-1.5509	8.4899e-09	6.954e-08	down	BnaA03g00220D	---	---	---	---	---	---	BnaA03g00220D	---	---	---	---	---	---	BnaA03g00220D	---	---	---	---	---	---	BnaA03g00220D
BnaA03g00260D	---	---	---	---	---	---	BnaA03g00260D	---	---	---	---	---	---	BnaA03g00260D	---	---	---	---	---	---	BnaA03g00260D	5.47907	20.1655	-1.8799	2.9083e-06	1.5896e-05	down	BnaA03g00260D	---	---	---	---	---	---	BnaA03g00260D	---	---	---	---	---	---	BnaA03g00260D	---	---	---	---	---	---	BnaA03g00260D
BnaA03g00350D	---	---	---	---	---	---	BnaA03g00350D	---	---	---	---	---	---	BnaA03g00350D	---	---	---	---	---	---	BnaA03g00350D	182.816	7.10283	4.6859	3.4896e-29	1.1827e-27	up	BnaA03g00350D	---	---	---	---	---	---	BnaA03g00350D	---	---	---	---	---	---	BnaA03g00350D	---	---	---	---	---	---	BnaA03g00350D
BnaA03g00360D	---	---	---	---	---	---	BnaA03g00360D	---	---	---	---	---	---	BnaA03g00360D	10.4009	24.7125	-1.2485	4.503e-05	0.00062672	down	BnaA03g00360D	---	---	---	---	---	---	BnaA03g00360D	---	---	---	---	---	---	BnaA03g00360D	---	---	---	---	---	---	BnaA03g00360D	---	---	---	---	---	---	BnaA03g00360D
BnaA03g00370D	---	---	---	---	---	---	BnaA03g00370D	---	---	---	---	---	---	BnaA03g00370D	---	---	---	---	---	---	BnaA03g00370D	2.3151	9.30716	-2.0073	0.0011682	0.003417	down	BnaA03g00370D	---	---	---	---	---	---	BnaA03g00370D	---	---	---	---	---	---	BnaA03g00370D	---	---	---	---	---	---	BnaA03g00370D
BnaA03g00380D	---	---	---	---	---	---	BnaA03g00380D	---	---	---	---	---	---	BnaA03g00380D	---	---	---	---	---	---	BnaA03g00380D	383.226	20.6554	4.2136	2.4233e-53	1.7455e-51	up	BnaA03g00380D	---	---	---	---	---	---	BnaA03g00380D	---	---	---	---	---	---	BnaA03g00380D	---	---	---	---	---	---	BnaA03g00380D
BnaA03g00410D	---	---	---	---	---	---	BnaA03g00410D	---	---	---	---	---	---	BnaA03g00410D	---	---	---	---	---	---	BnaA03g00410D	72.8485	17.1039	2.0906	0.00088856	0.0026995	up	BnaA03g00410D	---	---	---	---	---	---	BnaA03g00410D	---	---	---	---	---	---	BnaA03g00410D	---	---	---	---	---	---	BnaA03g00410D
BnaA03g00560D	---	---	---	---	---	---	BnaA03g00560D	---	---	---	---	---	---	BnaA03g00560D	6.93393	17.3031	-1.3193	0.00048421	0.0049239	down	BnaA03g00560D	81.1057	16.2059	2.3233	4.6039e-05	0.00019585	up	BnaA03g00560D	---	---	---	---	---	---	BnaA03g00560D	---	---	---	---	---	---	BnaA03g00560D	---	---	---	---	---	---	BnaA03g00560D
BnaA03g00590D	---	---	---	---	---	---	BnaA03g00590D	---	---	---	---	---	---	BnaA03g00590D	---	---	---	---	---	---	BnaA03g00590D	2.00642	25.1865	-3.65	4.783e-10	4.5671e-09	down	BnaA03g00590D	---	---	---	---	---	---	BnaA03g00590D	---	---	---	---	---	---	BnaA03g00590D	---	---	---	---	---	---	BnaA03g00590D
BnaA03g00670D	---	---	---	---	---	---	BnaA03g00670D	---	---	---	---	---	---	BnaA03g00670D	---	---	---	---	---	---	BnaA03g00670D	---	---	---	---	---	---	BnaA03g00670D	---	---	---	---	---	---	BnaA03g00670D	---	---	---	---	---	---	BnaA03g00670D	---	---	---	---	---	---	BnaA03g00670D
BnaA03g00760D	---	---	---	---	---	---	BnaA03g00760D	---	---	---	---	---	---	BnaA03g00760D	---	---	---	---	---	---	BnaA03g00760D	0	11.7972	-3.9343	1.668e-05	7.8304e-05	down	BnaA03g00760D	---	---	---	---	---	---	BnaA03g00760D	---	---	---	---	---	---	BnaA03g00760D	---	---	---	---	---	---	BnaA03g00760D
BnaA03g00800D	---	---	---	---	---	---	BnaA03g00800D	---	---	---	---	---	---	BnaA03g00800D	---	---	---	---	---	---	BnaA03g00800D	0	7.83761	-3.9704	0.0004433	0.0014713	down	BnaA03g00800D	---	---	---	---	---	---	BnaA03g00800D	---	---	---	---	---	---	BnaA03g00800D	---	---	---	---	---	---	BnaA03g00800D
BnaA03g00830D	---	---	---	---	---	---	BnaA03g00830D	---	---	---	---	---	---	BnaA03g00830D	---	---	---	---	---	---	BnaA03g00830D	---	---	---	---	---	---	BnaA03g00830D	---	---	---	---	---	---	BnaA03g00830D	---	---	---	---	---	---	BnaA03g00830D	---	---	---	---	---	---	BnaA03g00830D
BnaA03g00850D	---	---	---	---	---	---	BnaA03g00850D	13.1771	29.8839	-1.1813	1.6224e-05	0.00036618	down	BnaA03g00850D	---	---	---	---	---	---	BnaA03g00850D	241.542	27.6766	3.1255	1.4067e-22	3.4879e-21	up	BnaA03g00850D	---	---	---	---	---	---	BnaA03g00850D	---	---	---	---	---	---	BnaA03g00850D	---	---	---	---	---	---	BnaA03g00850D
BnaA03g00870D	---	---	---	---	---	---	BnaA03g00870D	---	---	---	---	---	---	BnaA03g00870D	76.686	15.952	2.2652	1.3597e-05	0.00021345	up	BnaA03g00870D	---	---	---	---	---	---	BnaA03g00870D	---	---	---	---	---	---	BnaA03g00870D	---	---	---	---	---	---	BnaA03g00870D	---	---	---	---	---	---	BnaA03g00870D
BnaA03g00940D	---	---	---	---	---	---	BnaA03g00940D	---	---	---	---	---	---	BnaA03g00940D	---	---	---	---	---	---	BnaA03g00940D	90.4433	3.7147	4.6057	5.0927e-15	7.8949e-14	up	BnaA03g00940D	---	---	---	---	---	---	BnaA03g00940D	---	---	---	---	---	---	BnaA03g00940D	---	---	---	---	---	---	BnaA03g00940D
BnaA03g00980D	---	---	---	---	---	---	BnaA03g00980D	0	13.7078	-4.7769	7.9437e-06	0.00019455	down	BnaA03g00980D	0	13.5548	-7.3594	2.8355e-05	0.00041362	down	BnaA03g00980D	0	12.6953	-4.6662	6.1864e-06	3.1774e-05	down	BnaA03g00980D	---	---	---	---	---	---	BnaA03g00980D	0	21.0709	-5.2666	5.0933e-08	2.5772e-06	down	BnaA03g00980D	0	20.0713	-5.3271	4.4216e-08	1.4459e-06	down	BnaA03g00980D
BnaA03g00990D	---	---	---	---	---	---	BnaA03g00990D	---	---	---	---	---	---	BnaA03g00990D	---	---	---	---	---	---	BnaA03g00990D	1.08038	12.7361	-3.5593	1.0363e-05	5.0782e-05	down	BnaA03g00990D	---	---	---	---	---	---	BnaA03g00990D	---	---	---	---	---	---	BnaA03g00990D	---	---	---	---	---	---	BnaA03g00990D
BnaA03g01080D	---	---	---	---	---	---	BnaA03g01080D	7.75121	21.5093	-1.4725	6.3513e-05	0.0012271	down	BnaA03g01080D	---	---	---	---	---	---	BnaA03g01080D	---	---	---	---	---	---	BnaA03g01080D	---	---	---	---	---	---	BnaA03g01080D	---	---	---	---	---	---	BnaA03g01080D	---	---	---	---	---	---	BnaA03g01080D
BnaA03g01270D	---	---	---	---	---	---	BnaA03g01270D	---	---	---	---	---	---	BnaA03g01270D	---	---	---	---	---	---	BnaA03g01270D	---	---	---	---	---	---	BnaA03g01270D	---	---	---	---	---	---	BnaA03g01270D	---	---	---	---	---	---	BnaA03g01270D	---	---	---	---	---	---	BnaA03g01270D
BnaA03g01330D	---	---	---	---	---	---	BnaA03g01330D	9.73208	21.8179	-1.1647	0.00024946	0.0040087	down	BnaA03g01330D	5.1179	21.5744	-2.0757	3.4506e-06	6.2718e-05	down	BnaA03g01330D	4.24435	20.2063	-2.2512	7.0524e-07	4.2969e-06	down	BnaA03g01330D	---	---	---	---	---	---	BnaA03g01330D	---	---	---	---	---	---	BnaA03g01330D	---	---	---	---	---	---	BnaA03g01330D
BnaA03g01400D	---	---	---	---	---	---	BnaA03g01400D	---	---	---	---	---	---	BnaA03g01400D	---	---	---	---	---	---	BnaA03g01400D	3.00963	21.4718	-2.8348	4.8857e-08	3.5896e-07	down	BnaA03g01400D	---	---	---	---	---	---	BnaA03g01400D	---	---	---	---	---	---	BnaA03g01400D	---	---	---	---	---	---	BnaA03g01400D
BnaA03g01410D	112.822	38.5594	1.5489	1.7939e-06	0.00012436	up	BnaA03g01410D	---	---	---	---	---	---	BnaA03g01410D	---	---	---	---	---	---	BnaA03g01410D	262.224	31.0239	3.0793	9.3581e-24	2.4771e-22	up	BnaA03g01410D	---	---	---	---	---	---	BnaA03g01410D	111.508	22.8159	2.289	1.4146e-08	7.8642e-07	up	BnaA03g01410D	144.529	21.7335	2.7334	8.4219e-13	5.0939e-11	up	BnaA03g01410D
BnaA03g01440D	---	---	---	---	---	---	BnaA03g01440D	---	---	---	---	---	---	BnaA03g01440D	---	---	---	---	---	---	BnaA03g01440D	0	14.8588	-5.2671	1.087e-06	6.4009e-06	down	BnaA03g01440D	---	---	---	---	---	---	BnaA03g01440D	---	---	---	---	---	---	BnaA03g01440D	---	---	---	---	---	---	BnaA03g01440D
BnaA03g01450D	---	---	---	---	---	---	BnaA03g01450D	---	---	---	---	---	---	BnaA03g01450D	---	---	---	---	---	---	BnaA03g01450D	---	---	---	---	---	---	BnaA03g01450D	---	---	---	---	---	---	BnaA03g01450D	---	---	---	---	---	---	BnaA03g01450D	---	---	---	---	---	---	BnaA03g01450D
BnaA03g01500D	---	---	---	---	---	---	BnaA03g01500D	---	---	---	---	---	---	BnaA03g01500D	6.43865	18.5671	-1.5279	0.00012779	0.0015713	down	BnaA03g01500D	1.15755	17.3897	-3.9091	1.7606e-07	1.1887e-06	down	BnaA03g01500D	---	---	---	---	---	---	BnaA03g01500D	---	---	---	---	---	---	BnaA03g01500D	---	---	---	---	---	---	BnaA03g01500D
BnaA03g01520D	---	---	---	---	---	---	BnaA03g01520D	---	---	---	---	---	---	BnaA03g01520D	---	---	---	---	---	---	BnaA03g01520D	---	---	---	---	---	---	BnaA03g01520D	---	---	---	---	---	---	BnaA03g01520D	---	---	---	---	---	---	BnaA03g01520D	---	---	---	---	---	---	BnaA03g01520D
BnaA03g01550D	---	---	---	---	---	---	BnaA03g01550D	---	---	---	---	---	---	BnaA03g01550D	5.94337	19.4824	-1.7128	4.0768e-05	0.00057273	down	BnaA03g01550D	---	---	---	---	---	---	BnaA03g01550D	---	---	---	---	---	---	BnaA03g01550D	---	---	---	---	---	---	BnaA03g01550D	---	---	---	---	---	---	BnaA03g01550D
BnaA03g01600D	---	---	---	---	---	---	BnaA03g01600D	---	---	---	---	---	---	BnaA03g01600D	---	---	---	---	---	---	BnaA03g01600D	3.39548	12.0422	-1.8264	0.00034383	0.0011777	down	BnaA03g01600D	---	---	---	---	---	---	BnaA03g01600D	---	---	---	---	---	---	BnaA03g01600D	---	---	---	---	---	---	BnaA03g01600D
BnaA03g01680D	---	---	---	---	---	---	BnaA03g01680D	---	---	---	---	---	---	BnaA03g01680D	---	---	---	---	---	---	BnaA03g01680D	0	7.10283	-3.8284	0.00087108	0.0026507	down	BnaA03g01680D	---	---	---	---	---	---	BnaA03g01680D	---	---	---	---	---	---	BnaA03g01680D	3.98811	15.1677	-1.9272	0.00012583	0.0018959	down	BnaA03g01680D
BnaA03g01900D	---	---	---	---	---	---	BnaA03g01900D	0	12.8263	-4.4111	1.7135e-05	0.00038396	down	BnaA03g01900D	0	12.6832	-5.6785	1.6978e-05	0.0002613	down	BnaA03g01900D	0	11.8789	-7.2661	4.7196e-05	0.00020033	down	BnaA03g01900D	---	---	---	---	---	---	BnaA03g01900D	2.42408	13.5238	-2.48	0.00016976	0.0035856	down	BnaA03g01900D	0	12.8822	-5.3355	1.1634e-05	0.0002323	down	BnaA03g01900D
BnaA03g01910D	---	---	---	---	---	---	BnaA03g01910D	---	---	---	---	---	---	BnaA03g01910D	---	---	---	---	---	---	BnaA03g01910D	---	---	---	---	---	---	BnaA03g01910D	---	---	---	---	---	---	BnaA03g01910D	---	---	---	---	---	---	BnaA03g01910D	5.34406	18.1182	-1.7614	5.0576e-05	0.00086293	down	BnaA03g01910D
BnaA03g01940D	---	---	---	---	---	---	BnaA03g01940D	---	---	---	---	---	---	BnaA03g01940D	---	---	---	---	---	---	BnaA03g01940D	81.6459	16.7366	2.2864	6.2941e-05	0.00026007	up	BnaA03g01940D	---	---	---	---	---	---	BnaA03g01940D	---	---	---	---	---	---	BnaA03g01940D	---	---	---	---	---	---	BnaA03g01940D
BnaA03g01960D	---	---	---	---	---	---	BnaA03g01960D	---	---	---	---	---	---	BnaA03g01960D	---	---	---	---	---	---	BnaA03g01960D	---	---	---	---	---	---	BnaA03g01960D	---	---	---	---	---	---	BnaA03g01960D	---	---	---	---	---	---	BnaA03g01960D	---	---	---	---	---	---	BnaA03g01960D
BnaA03g02010D	---	---	---	---	---	---	BnaA03g02010D	---	---	---	---	---	---	BnaA03g02010D	---	---	---	---	---	---	BnaA03g02010D	---	---	---	---	---	---	BnaA03g02010D	---	---	---	---	---	---	BnaA03g02010D	---	---	---	---	---	---	BnaA03g02010D	---	---	---	---	---	---	BnaA03g02010D
BnaA03g02060D	---	---	---	---	---	---	BnaA03g02060D	37.3781	5.90625	2.6619	0.00025642	0.0040987	up	BnaA03g02060D	135.047	5.84035	4.5313	4.3914e-23	4.2467e-21	up	BnaA03g02060D	---	---	---	---	---	---	BnaA03g02060D	---	---	---	---	---	---	BnaA03g02060D	---	---	---	---	---	---	BnaA03g02060D	---	---	---	---	---	---	BnaA03g02060D
BnaA03g02070D	21.1675	0	6.7046	6.8547e-06	0.00041395	up	BnaA03g02070D	66.5743	0	8.5607	6.0476e-13	4.3153e-11	up	BnaA03g02070D	201.414	0	10.174	3.9934e-30	5.499e-28	up	BnaA03g02070D	---	---	---	---	---	---	BnaA03g02070D	---	---	---	---	---	---	BnaA03g02070D	---	---	---	---	---	---	BnaA03g02070D	---	---	---	---	---	---	BnaA03g02070D
BnaA03g02080D	---	---	---	---	---	---	BnaA03g02080D	---	---	---	---	---	---	BnaA03g02080D	17.4174	0	5.1225	0.00020359	0.002347	up	BnaA03g02080D	---	---	---	---	---	---	BnaA03g02080D	---	---	---	---	---	---	BnaA03g02080D	---	---	---	---	---	---	BnaA03g02080D	---	---	---	---	---	---	BnaA03g02080D
BnaA03g02300D	---	---	---	---	---	---	BnaA03g02300D	---	---	---	---	---	---	BnaA03g02300D	---	---	---	---	---	---	BnaA03g02300D	0	6.81709	-3.7692	0.0011356	0.0033342	down	BnaA03g02300D	---	---	---	---	---	---	BnaA03g02300D	---	---	---	---	---	---	BnaA03g02300D	---	---	---	---	---	---	BnaA03g02300D
BnaA03g02320D	---	---	---	---	---	---	BnaA03g02320D	2.84211	12.9585	-2.1889	0.0002926	0.0045972	down	BnaA03g02320D	3.30187	12.8139	-1.9564	0.00046486	0.0047562	down	BnaA03g02320D	0	12.0013	-4.5851	1.1188e-05	5.4459e-05	down	BnaA03g02320D	---	---	---	---	---	---	BnaA03g02320D	---	---	---	---	---	---	BnaA03g02320D	---	---	---	---	---	---	BnaA03g02320D
BnaA03g02410D	---	---	---	---	---	---	BnaA03g02410D	4.5646	23.6691	-2.3744	4.699e-07	1.4973e-05	down	BnaA03g02410D	1.48584	23.405	-3.9775	7.3139e-09	2.0645e-07	down	BnaA03g02410D	---	---	---	---	---	---	BnaA03g02410D	---	---	---	---	---	---	BnaA03g02410D	5.78651	18.6279	-1.6867	0.00014872	0.0031927	down	BnaA03g02410D	2.07381	17.7442	-3.097	1.3854e-06	3.4116e-05	down	BnaA03g02410D
BnaA03g02420D	---	---	---	---	---	---	BnaA03g02420D	---	---	---	---	---	---	BnaA03g02420D	1.2382	9.67581	-2.9661	0.0004805	0.0048945	down	BnaA03g02420D	1.46623	9.06223	-2.6278	0.00051221	0.0016706	down	BnaA03g02420D	---	---	---	---	---	---	BnaA03g02420D	---	---	---	---	---	---	BnaA03g02420D	1.91429	13.0484	-2.769	5.9493e-05	0.00099082	down	BnaA03g02420D
BnaA03g02580D	---	---	---	---	---	---	BnaA03g02580D	---	---	---	---	---	---	BnaA03g02580D	---	---	---	---	---	---	BnaA03g02580D	2.77812	14.4098	-2.3749	2.0761e-05	9.5561e-05	down	BnaA03g02580D	---	---	---	---	---	---	BnaA03g02580D	---	---	---	---	---	---	BnaA03g02580D	---	---	---	---	---	---	BnaA03g02580D
[truncated: 14,015 more rows]
[truncated: 47 more columns]
