# Supplementary material for: Transcriptomic comparison between developing seeds of yellow- and black-seeded Brassica napus reveals that genes influence seed quality
Source: BMC Plant Biol. 2019 May 16;19:203. doi: 10.1186/s12870-019-1821-z (PMC6524335; doi:10.1186/s12870-019-1821-z)
Supplement: Supplementary file 3 — Table S3. DEGs related to seed development. (XLSX 94 kb) [file 12870_2019_1821_MOESM3_ESM.xlsx]

## Sheet: DEGs related to seed developmen
Additional file 3: Table S3. DEGs related to seed development.
Gene_id	log2.Fold_change.(B4 vs. B3)	up-/down- regulated (B4 vs. B3)	log2.Fold_change.(B5 vs. B3)	up-/down- regulated (B5 vs. B3)	log2.Fold_change.(B6 vs. B3)	up-/down- regulated (B6 vs. B3)	log2.Fold_change. (BM vs. B3)	up-/down- regulated (BM vs. B3)	log2.Fold_change.(Y4 vs. Y3)	up-/down- regulated (Y4 vs. Y3)	log2.Fold_change. (Y5 vs. Y3)	up-/down- regulated (Y5 vs. Y3)	log2.Fold_change. (Y6 vs. Y3)	up-/down- regulated (Y6 vs. Y3)	log2.Fold_change. (YM vs. Y3)	up-/down- regulated (YM vs. Y3)	Blast swiss prot	A.thaliana Locus	Blast nr	Description	Description	Detail description
BnaA01g08350D	5.2825	up	8.3802	up	8.7026	up	4.8316	up	1.0363	up	3.8741	up	4.9693	up	1.6217	up	sp|P33525|CRU3_BRANA Cruciferin CRU1 OS=Brassica napus GN=CRU1 PE=3 SV=1//0	AT4G28520.1	gi|461840|sp|P33525.1|CRU3_BRANA	RecName: Full=Cruciferin CRU1; AltName: Full=11S globulin; AltName: Full=12S storage protein; Contains: RecName: Full=Cruciferin CRU1 alpha chain; Contains: RecName: Full=Cruciferin CRU1 beta chain; Flags: Precursor &gt;gi|17801|emb|CAA44042.1| cuciferin subunit [Brassica napus]	cruciferin 3	cruciferin 3 (CRU3); FUNCTIONS IN: nutrient reservoir activity; INVOLVED IN: response to abscisic acid stimulus, embryo development ending in seed dormancy; LOCATED IN: protein body; EXPRESSED IN: 7 plant structures; EXPRESSED DURING: seedling growth, seed development stages; CONTAINS InterPro DOMAIN/s: 11-S seed storage protein, conserved site (InterPro:IPR022379), Cupin, RmlC-type (InterPro:IPR…
BnaA01g14480D	3.2376	up	4.6491	up	4.855	up	3.7364	up	2.6782	up	4.1476	up	4.4991	up	3.8118	up	sp|P29111|OLEO2_BRANA Major oleosin NAP-II (Fragment) OS=Brassica napus PE=1 SV=1//8.04765e-92	AT4G25140.1	gi|196122080|gb|ACG69515.1|	oleosin S3-3 [Brassica napus]	oleosin 1	oleosin 1 (OLEO1); FUNCTIONS IN: molecular_function unknown; INVOLVED IN: response to freezing, lipid storage, seed germination, seed oilbody biogenesis; LOCATED IN: monolayer-surrounded lipid storage body, integral to membrane, membrane; EXPRESSED IN: shoot apex; CONTAINS InterPro DOMAIN/s: Oleosin (InterPro:IPR000136); BEST Arabidopsis thaliana protein match is: oleosin3 (TAIR:AT5G51210.1); Has…
BnaA01g15860D	4.0724	up	6.8438	up	6.9649	up	5.5093	up	3.2768	up	5.6288	up	5.7902	up	5.0405	up	sp|O81270|PXG1_ARATH Peroxygenase 1 OS=Arabidopsis thaliana GN=PXG1 PE=1 SV=1//1.48091e-172	AT4G26740.1	gi|196122124|gb|ACG69537.1|	caleosin CLO1-5 [Brassica napus]	seed gene 1	seed gene 1 (ATS1); FUNCTIONS IN: heme oxygenase (decyclizing) activity, linoleic acid epoxygenase activity, monooxygenase activity, calcium ion binding; INVOLVED IN: oxylipin biosynthetic process, lipid particle organization, defense response, embryo development ending in seed dormancy; LOCATED IN: integral to membrane; EXPRESSED IN: embryo; EXPRESSED DURING: seedling growth; CONTAINS InterPro D…
BnaA01g17620D	3.8009	up	5.4241	up	5.1938	up	6.8978	up	2.3747	up	3.6205	up	3.7714	up	5.4545	up	sp|Q0WMZ5|OP162_ARATH Outer envelope pore protein 16-2, chloroplastic OS=Arabidopsis thaliana GN=OEP162 PE=1 SV=1//9.93514e-104	AT4G16160.2	gi|30683558|ref|NP_849394.1|	outer envelope pore protein 16-2 [Arabidopsis thaliana] &gt;gi|378523232|sp|Q0WMZ5.1|OP162_ARATH RecName: Full=Outer envelope pore protein 16-2, chloroplastic; AltName: Full=Chloroplastic outer envelope pore protein of 16 kDa 2; Short=AtOEP16-2; Short=OEP16-2; AltName: Full=Outer plastid envelope protein 16-S; Short=AtOEP16-S; Short=Seeds outer plastid envelope protein 16 &gt;gi|110739178|dbj|BAF…	Mitochondrial import inner membrane translocase subunit Tim17/Tim22/Tim23 family protein	ATOEP16-2; FUNCTIONS IN: protein transporter activity, P-P-bond-hydrolysis-driven protein transmembrane transporter activity; INVOLVED IN: protein transport; LOCATED IN: plastid outer membrane, mitochondrial inner membrane presequence translocase complex; EXPRESSED IN: 6 plant structures; EXPRESSED DURING: 6 growth stages; CONTAINS InterPro DOMAIN/s: Mitochondrial inner membrane translocase compl…
BnaA02g11920D	2.0537	up	2.3982	up	2.6784	up	3.4253	up	1.6285	up	2.4987	up	2.4036	up	2.6	up	-//-	AT1G65090.3	gi|238478968|ref|NP_001154447.1|	uncharacterized protein [Arabidopsis thaliana] &gt;gi|332196208|gb|AEE34329.1| uncharacterized protein AT1G65090 [Arabidopsis thaliana]	0	unknown protein; FUNCTIONS IN: molecular_function unknown; INVOLVED IN: biological_process unknown; LOCATED IN: cellular_component unknown; BEST Arabidopsis thaliana protein match is: unknown protein (TAIR:AT5G36100.1).
BnaA02g29000D	3.9464	up	5.5753	up	6.3306	up	1.9154	up	2.4901	up	4.9115	up	5.4254	up	1.9803	up	sp|C3S7F1|OLES2_BRANA Oleosin S2-2 OS=Brassica napus GN=S2 PE=1 SV=1//1.14971e-91	AT3G27660.1	gi|196122056|gb|ACG69503.1|	oleosin S2-1 [Brassica napus]	oleosin 4	oleosin 4 (OLEO4); FUNCTIONS IN: molecular_function unknown; INVOLVED IN: response to freezing, lipid storage, seed germination, seed oilbody biogenesis; LOCATED IN: monolayer-surrounded lipid storage body, integral to membrane, membrane; EXPRESSED IN: hypocotyl, flower, stamen; EXPRESSED DURING: 4 anthesis, petal differentiation and expansion stage; CONTAINS InterPro DOMAIN/s: Oleosin (InterPro:…
BnaA03g00210D	2.9615	up	3.7453	up	4.1088	up	6.398	up	2.6863	up	3.6148	up	4.0992	up	6.9627	up	sp|P23901|ALDR_HORVU Aldose reductase OS=Hordeum vulgare PE=1 SV=1//1.13486e-152	AT5G01670.1	gi|30679355|ref|NP_195787.2|	putative aldose reductase [Arabidopsis thaliana] &gt;gi|26451077|dbj|BAC42643.1| putative aldose reductase [Arabidopsis thaliana] &gt;gi|124301164|gb|ABN04834.1| At5g01670 [Arabidopsis thaliana] &gt;gi|332002991|gb|AED90374.1| putative aldose reductase [Arabidopsis thaliana]	NAD(P)-linked oxidoreductase superfamily protein	NAD(P)-linked oxidoreductase superfamily protein; FUNCTIONS IN: oxidoreductase activity; INVOLVED IN: oxidation reduction; EXPRESSED IN: 18 plant structures; EXPRESSED DURING: 11 growth stages; CONTAINS InterPro DOMAIN/s: Aldo/keto reductase (InterPro:IPR001395), Aldo/keto reductase subgroup (InterPro:IPR020471), Aldo/keto reductase, conserved site (InterPro:IPR018170); BEST Arabidopsis thaliana …
BnaA03g14140D	1.8322	up	3.2525	up	3.4056	up	4.6979	up	1.5178	up	3.1855	up	3.6221	up	5.2708	up	sp|O80852|GSTF9_ARATH Glutathione S-transferase F9 OS=Arabidopsis thaliana GN=GSTF9 PE=1 SV=1//2.75496e-142	AT2G30860.1	gi|2462929|emb|CAA72973.1|	glutathione transferase [Arabidopsis thaliana]	glutathione S-transferase PHI 9	glutathione S-transferase PHI 9 (GSTF9); FUNCTIONS IN: glutathione transferase activity, glutathione peroxidase activity, copper ion binding, glutathione binding; INVOLVED IN: response to cadmium ion, response to zinc ion, defense response to bacterium, toxin catabolic process, defense response; LOCATED IN: in 7 components; EXPRESSED IN: 29 plant structures; EXPRESSED DURING: 14 growth stages; CO…
BnaA03g26670D	3.4491	up	5.726	up	6.2114	up	6.7341	up	2.6207	up	4.5324	up	4.9166	up	5.1705	up	-//-	AT4G01410.1	gi|15234173|ref|NP_192050.1|	late embryogenesis abundant hydroxyproline-rich glycoprotein [Arabidopsis thaliana] &gt;gi|7267638|emb|CAB80950.1| putative hypoersensitive response protein [Arabidopsis thaliana] &gt;gi|21555824|gb|AAM63942.1| putative hypoersensitive response protein [Arabidopsis thaliana] &gt;gi|26451865|dbj|BAC43025.1| putative hypoersensitive response protein [Arabidopsis thaliana] &gt;gi|30017263|gb|AAP1286…	Late embryogenesis abundant (LEA) hydroxyproline-rich glycoprotein family	Late embryogenesis abundant (LEA) hydroxyproline-rich glycoprotein family; FUNCTIONS IN: molecular_function unknown; INVOLVED IN: biological_process unknown; LOCATED IN: plasma membrane; EXPRESSED IN: 11 plant structures; EXPRESSED DURING: 6 growth stages; CONTAINS InterPro DOMAIN/s: Late embryogenesis abundant protein, group 2 (InterPro:IPR004864); BEST Arabidopsis thaliana protein match is: NDR…
BnaA03g27410D	3.1193	up	3.9745	up	4.2298	up	2.4572	up	2.6847	up	3.7713	up	3.8211	up	2.7563	up	sp|Q9SS97|PP205_ARATH Putative pentatricopeptide repeat-containing protein At3g01580 OS=Arabidopsis thaliana GN=PCMP-E87 PE=3 SV=2//1.9944e-29	AT3G01580.1	gi|297828580|ref|XP_002882172.1|	predicted protein [Arabidopsis lyrata subsp. lyrata] &gt;gi|297328012|gb|EFH58431.1| predicted protein [Arabidopsis lyrata subsp. lyrata]	Tetratricopeptide repeat (TPR)-like superfamily protein	Tetratricopeptide repeat (TPR)-like superfamily protein; CONTAINS InterPro DOMAIN/s: Pentatricopeptide repeat (InterPro:IPR002885); BEST Arabidopsis thaliana protein match is: Pentatricopeptide repeat (PPR) superfamily protein (TAIR:AT1G11290.1); Has 41472 Blast hits to 13221 proteins in 229 species: Archae - 0; Bacteria - 3; Metazoa - 37; Fungi - 79; Plants - 40856; Viruses - 0; Other Eukaryotes…
BnaA03g47170D	4.6059	up	6.7191	up	6.9802	up	4.5182	up	3.3827	up	5.5696	up	5.9696	up	4.2154	up	sp|P29109|OLEO5_BRANA Oleosin Bn-V (Fragment) OS=Brassica napus PE=2 SV=1//2.96295e-85	AT4G25140.1	gi|196122086|gb|ACG69518.1|	oleosin S3-6 [Brassica napus]	oleosin 1	oleosin 1 (OLEO1); FUNCTIONS IN: molecular_function unknown; INVOLVED IN: response to freezing, lipid storage, seed germination, seed oilbody biogenesis; LOCATED IN: monolayer-surrounded lipid storage body, integral to membrane, membrane; EXPRESSED IN: shoot apex; CONTAINS InterPro DOMAIN/s: Oleosin (InterPro:IPR000136); BEST Arabidopsis thaliana protein match is: oleosin3 (TAIR:AT5G51210.1); Has…
BnaA04g22070D	2.9286	up	6.3011	up	6.7928	up	3.2177	up	2.2867	up	4.688	up	5.5542	up	3.4211	up	sp|Q42642|NLTPB_BRAOT Non-specific lipid-transfer protein B OS=Brassica oleracea var. italica GN=WAX9B PE=3 SV=1//2.86264e-75	AT2G38530.1	gi|48093506|gb|AAT40130.1|	lipid transfer protein [Brassica rapa subsp. pekinensis]	lipid transfer protein 2	lipid transfer protein 2 (LTP2); FUNCTIONS IN: lipid binding; INVOLVED IN: programmed cell death, phospholipid transfer to membrane; LOCATED IN: plasma membrane; EXPRESSED IN: 21 plant structures; EXPRESSED DURING: 10 growth stages; CONTAINS InterPro DOMAIN/s: Bifunctional inhibitor/plant lipid transfer protein/seed storage (InterPro:IPR016140), Plant lipid transfer protein/seed storage/trypsin-a…
BnaA05g27910D	2.8956	up	3.7541	up	5.334	up	7.2215	up	3.932	up	4.3225	up	5.3441	up	8.8866	up	sp|Q9SRL5|FRI2_ARATH Ferritin-2, chloroplastic OS=Arabidopsis thaliana GN=FER2 PE=2 SV=1//9.10168e-139	AT3G11050.1	gi|297829658|ref|XP_002882711.1|	ATFER2 [Arabidopsis lyrata subsp. lyrata] &gt;gi|297328551|gb|EFH58970.1| ATFER2 [Arabidopsis lyrata subsp. lyrata]	ferritin 2	ferritin 2 (FER2); FUNCTIONS IN: oxidoreductase activity, ferric iron binding, binding, transition metal ion binding; INVOLVED IN: response to oxidative stress, cellular iron ion homeostasis, response to abscisic acid stimulus, iron ion transport; LOCATED IN: chloroplast; EXPRESSED IN: 12 plant structures; EXPRESSED DURING: 7 growth stages; CONTAINS InterPro DOMAIN/s: Ferritin, N-terminal (InterP…
BnaA05g36250D	3.0299	up	4.2853	up	4.5812	up	7.3624	up	1.8719	up	3.7626	up	4.4121	up	6.4664	up	sp|Q9SAV0|MB12_ARATH Myrosinase-binding protein-like At1g52040 OS=Arabidopsis thaliana GN=At1g52040 PE=2 SV=1//6.50023e-09	AT1G52040.1	gi|1655824|gb|AAC08048.1|	myrosinase-binding protein [Brassica napus]	myrosinase-binding protein 1	myrosinase-binding protein 1 (MBP1); INVOLVED IN: defense response; LOCATED IN: nucleus, vacuole; EXPRESSED IN: vascular tissue, fruit, flower, leaf; EXPRESSED DURING: seedling growth, seed development stages; CONTAINS InterPro DOMAIN/s: Mannose-binding lectin (InterPro:IPR001229); BEST Arabidopsis thaliana protein match is: myrosinase-binding protein 2 (TAIR:AT1G52030.1); Has 2157 Blast hits to …
BnaA06g12030D	3.1951	up	5.0871	up	4.896	up	5.5509	up	1.4995	up	3.4962	up	3.2575	up	4.9944	up	sp|O22588|TIP32_ARATH Probable aquaporin TIP3-2 OS=Arabidopsis thaliana GN=TIP3-2 PE=2 SV=1//1.17599e-136	AT1G17810.1	gi|297844738|ref|XP_002890250.1|	beta-tonoplast intrinsic protein [Arabidopsis lyrata subsp. lyrata] &gt;gi|297336092|gb|EFH66509.1| beta-tonoplast intrinsic protein [Arabidopsis lyrata subsp. lyrata]	beta-tonoplast intrinsic protein	beta-tonoplast intrinsic protein (BETA-TIP); FUNCTIONS IN: water channel activity; INVOLVED IN: transport, transmembrane transport; LOCATED IN: integral to membrane, membrane; EXPRESSED DURING: seedling growth; CONTAINS InterPro DOMAIN/s: Major intrinsic protein, conserved site (InterPro:IPR022357), Aquaporin (InterPro:IPR012269), Major intrinsic protein (InterPro:IPR000425); BEST Arabidopsis tha…
BnaA06g19240D	4.0641	up	6.4897	up	6.7657	up	5.1939	up	2.0019	up	5.202	up	5.5098	up	3.8024	up	sp|Q42472|DCE2_ARATH Glutamate decarboxylase 2 OS=Arabidopsis thaliana GN=GAD2 PE=1 SV=1//0	AT1G65960.2	gi|45935268|gb|AAS79669.1|	glutamate decarboxylase 2 [Brassica juncea]	glutamate decarboxylase 2	glutamate decarboxylase 2 (GAD2); CONTAINS InterPro DOMAIN/s: Pyridoxal phosphate-dependent transferase, major domain (InterPro:IPR015424), Pyridoxal phosphate-dependent decarboxylase (InterPro:IPR002129), Glutamate decarboxylase (InterPro:IPR010107), Pyridoxal phosphate-dependent transferase, major region, subdomain 1 (InterPro:IPR015421); BEST Arabidopsis thaliana protein match is: glutamate de…
BnaA07g13950D	3.0855	up	3.8387	up	3.635	up	2.225	up	1.827	up	3.087	up	3.1917	up	2.2105	up	sp|Q9SPL3|AMP23_MACIN Vicilin-like antimicrobial peptides 2-3 (Fragment) OS=Macadamia integrifolia GN=AMP2-3 PE=1 SV=1//9.47616e-21	AT2G28490.1	gi|297826207|ref|XP_002880986.1|	cupin family protein [Arabidopsis lyrata subsp. lyrata] &gt;gi|297326825|gb|EFH57245.1| cupin family protein [Arabidopsis lyrata subsp. lyrata]	RmlC-like cupins superfamily protein	RmlC-like cupins superfamily protein; FUNCTIONS IN: nutrient reservoir activity; INVOLVED IN: biological_process unknown; LOCATED IN: endomembrane system; EXPRESSED IN: seed; EXPRESSED DURING: seedling growth; CONTAINS InterPro DOMAIN/s: Cupin, RmlC-type (InterPro:IPR011051), Cupin 1 (InterPro:IPR006045), RmlC-like jelly roll fold (InterPro:IPR014710); BEST Arabidopsis thaliana protein match is: …
BnaA07g17840D	2.5684	up	2.4517	up	2.379	up	3.6803	up	2.5601	up	2.7855	up	2.512	up	3.7838	up	sp|Q8LGG8|USPAL_ARATH Universal stress protein A-like protein OS=Arabidopsis thaliana GN=At3g01520 PE=1 SV=2//4.59663e-17	AT3G58450.1	gi|30694811|ref|NP_191404.2|	adenine nucleotide alpha hydrolases-like superfamily protein [Arabidopsis thaliana] &gt;gi|28393267|gb|AAO42062.1| unknown protein [Arabidopsis thaliana] &gt;gi|28827498|gb|AAO50593.1| unknown protein [Arabidopsis thaliana] &gt;gi|332646261|gb|AEE79782.1| universal stress protein family protein [Arabidopsis thaliana]	Adenine nucleotide alpha hydrolases-like superfamily protein	Adenine nucleotide alpha hydrolases-like superfamily protein; FUNCTIONS IN: molecular_function unknown; INVOLVED IN: response to stress; LOCATED IN: cellular_component unknown; EXPRESSED IN: carpel; EXPRESSED DURING: 4 anthesis; CONTAINS InterPro DOMAIN/s: UspA (InterPro:IPR006016), Rossmann-like alpha/beta/alpha sandwich fold (InterPro:IPR014729), Universal stress protein A (InterPro:IPR006015);…
BnaA07g22790D	2.9264	up	4.3811	up	4.4197	up	6.047	up	2.6488	up	3.8277	up	3.951	up	5.7213	up	sp|P26587|TIP31_ARATH Aquaporin TIP3-1 OS=Arabidopsis thaliana GN=TIP3-1 PE=2 SV=1//3.28421e-136	AT1G73190.1	gi|297839189|ref|XP_002887476.1|	alpha-tonoplast intrinsic protein [Arabidopsis lyrata subsp. lyrata] &gt;gi|297333317|gb|EFH63735.1| alpha-tonoplast intrinsic protein [Arabidopsis lyrata subsp. lyrata]	Aquaporin-like superfamily protein	TIP3;1; FUNCTIONS IN: water channel activity; INVOLVED IN: autophagy, transport; LOCATED IN: plant-type vacuole membrane, protein storage vacuole, membrane, central vacuole; EXPRESSED IN: 6 plant structures; EXPRESSED DURING: seedling growth, E expanded cotyledon stage; CONTAINS InterPro DOMAIN/s: Major intrinsic protein, conserved site (InterPro:IPR022357), Aquaporin (InterPro:IPR012269), Major …
BnaA07g24400D	4.0521	up	5.5214	up	5.1232	up	3.2928	up	2.2387	up	4.0144	up	3.8206	up	1.9369	up	sp|Q00326|MYRO_BRANA Myrosinase OS=Brassica napus PE=2 SV=1//0	AT5G26000.1	gi|840725|emb|CAA55685.1|	myrosinase [Brassica napus]	thioglucoside glucohydrolase 1	thioglucoside glucohydrolase 1 (TGG1); FUNCTIONS IN: thioglucosidase activity, beta-glucosidase activity, hydrolase activity, hydrolyzing O-glycosyl compounds; INVOLVED IN: glucosinolate catabolic process; LOCATED IN: in 7 components; EXPRESSED IN: 9 plant structures; EXPRESSED DURING: seedling growth; CONTAINS InterPro DOMAIN/s: Glycoside hydrolase, family 1 (InterPro:IPR001360), Glycoside hydro…
BnaA07g30640D	3.0707	up	4.1638	up	3.8179	up	4.0542	up	2.1502	up	3.3452	up	3.5054	up	4.0526	up	sp|P26587|TIP31_ARATH Aquaporin TIP3-1 OS=Arabidopsis thaliana GN=TIP3-1 PE=2 SV=1//1.54374e-142	AT1G73190.1	gi|297839189|ref|XP_002887476.1|	alpha-tonoplast intrinsic protein [Arabidopsis lyrata subsp. lyrata] &gt;gi|297333317|gb|EFH63735.1| alpha-tonoplast intrinsic protein [Arabidopsis lyrata subsp. lyrata]	Aquaporin-like superfamily protein	TIP3;1; FUNCTIONS IN: water channel activity; INVOLVED IN: autophagy, transport; LOCATED IN: plant-type vacuole membrane, protein storage vacuole, membrane, central vacuole; EXPRESSED IN: 6 plant structures; EXPRESSED DURING: seedling growth, E expanded cotyledon stage; CONTAINS InterPro DOMAIN/s: Major intrinsic protein, conserved site (InterPro:IPR022357), Aquaporin (InterPro:IPR012269), Major …
BnaA08g13680D	6.1978	up	10.144	up	11.134	up	5.8853	up	1.5023	up	5.4547	up	7.2997	up	4.1552	up	sp|Q02498|CRU1_RAPSA Cruciferin PGCRURSE5 OS=Raphanus sativus GN=CRURS PE=3 SV=1//0	AT4G28520.1	gi|12751302|gb|AAK07609.1|AF319771_1	cruciferin subunit [Brassica napus]	cruciferin 3	cruciferin 3 (CRU3); FUNCTIONS IN: nutrient reservoir activity; INVOLVED IN: response to abscisic acid stimulus, embryo development ending in seed dormancy; LOCATED IN: protein body; EXPRESSED IN: 7 plant structures; EXPRESSED DURING: seedling growth, seed development stages; CONTAINS InterPro DOMAIN/s: 11-S seed storage protein, conserved site (InterPro:IPR022379), Cupin, RmlC-type (InterPro:IPR…
BnaA08g14540D	2.8336	up	4.0757	up	3.9987	up	3.9337	up	2.1517	up	3.3285	up	3.5585	up	3.9567	up	sp|P29525|OLEO1_ARATH Oleosin 18.5 kDa OS=Arabidopsis thaliana GN=At4g25140 PE=1 SV=1//2.74423e-80	AT4G25140.1	gi|196122078|gb|ACG69514.1|	oleosin S3-2 [Brassica napus]	oleosin 1	oleosin 1 (OLEO1); FUNCTIONS IN: molecular_function unknown; INVOLVED IN: response to freezing, lipid storage, seed germination, seed oilbody biogenesis; LOCATED IN: monolayer-surrounded lipid storage body, integral to membrane, membrane; EXPRESSED IN: shoot apex; CONTAINS InterPro DOMAIN/s: Oleosin (InterPro:IPR000136); BEST Arabidopsis thaliana protein match is: oleosin3 (TAIR:AT5G51210.1); Has…
BnaA09g02110D	4.2296	up	5.745	up	6.3172	up	5.933	up	2.5735	up	4.6237	up	5.2672	up	5.713	up	sp|C3S7F1|OLES2_BRANA Oleosin S2-2 OS=Brassica napus GN=S2 PE=1 SV=1//8.65823e-108	AT3G27660.1	gi|257096654|sp|C3S7F1.1|OLES2_BRANA	RecName: Full=Oleosin S2-2 &gt;gi|196122062|gb|ACG69506.1| oleosin S2-2 [Brassica napus]	oleosin 4	oleosin 4 (OLEO4); FUNCTIONS IN: molecular_function unknown; INVOLVED IN: response to freezing, lipid storage, seed germination, seed oilbody biogenesis; LOCATED IN: monolayer-surrounded lipid storage body, integral to membrane, membrane; EXPRESSED IN: hypocotyl, flower, stamen; EXPRESSED DURING: 4 anthesis, petal differentiation and expansion stage; CONTAINS InterPro DOMAIN/s: Oleosin (InterPro:…
BnaA09g10600D	1.8536	up	2.5068	up	2.5502	up	2.9298	up	1.5518	up	2.5571	up	2.8378	up	3.2669	up	sp|Q39044|VPEB_ARATH Vacuolar-processing enzyme beta-isozyme OS=Arabidopsis thaliana GN=At1g62710 PE=2 SV=3//0	AT1G62710.1	gi|15221556|ref|NP_176458.1|	vacuolar-processing enzyme beta [Arabidopsis thaliana] &gt;gi|22002012|sp|Q39044.3|VPEB_ARATH RecName: Full=Vacuolar-processing enzyme beta-isozyme; AltName: Full=Beta-VPE; Flags: Precursor &gt;gi|14194097|gb|AAK56243.1|AF367254_1 At1g62710/F23N19_8 [Arabidopsis thaliana] &gt;gi|16323336|gb|AAL15381.1| At1g62710/F23N19_8 [Arabidopsis thaliana] &gt;gi|332195875|gb|AEE33996.1| vacuolar-processing e…	beta vacuolar processing enzyme	beta vacuolar processing enzyme (BETA-VPE); FUNCTIONS IN: cysteine-type endopeptidase activity; INVOLVED IN: proteolysis, response to salt stress, vacuolar protein processing; LOCATED IN: endomembrane system; EXPRESSED IN: 23 plant structures; EXPRESSED DURING: 13 growth stages; CONTAINS InterPro DOMAIN/s: Peptidase C13, legumain (InterPro:IPR001096); BEST Arabidopsis thaliana protein match is: g…
BnaA09g26710D	3.5791	up	4.1587	up	4.4042	up	3.3658	up	3.0702	up	4.1162	up	4.1456	up	3.9476	up	-//-	AT1G29680.1	gi|15220516|ref|NP_174261.1|	uncharacterized protein [Arabidopsis thaliana] &gt;gi|12323547|gb|AAG51759.1|AC068667_38 unknown protein; 121358-120327 [Arabidopsis thaliana] &gt;gi|26451065|dbj|BAC42637.1| unknown protein [Arabidopsis thaliana] &gt;gi|28950791|gb|AAO63319.1| At1g29680 [Arabidopsis thaliana] &gt;gi|332192996|gb|AEE31117.1| uncharacterized protein AT1G29680 [Arabidopsis thaliana]	Protein of unknown function (DUF1264)	Protein of unknown function (DUF1264); CONTAINS InterPro DOMAIN/s: Protein of unknown function DUF1264 (InterPro:IPR010686); BEST Arabidopsis thaliana protein match is: Protein of unknown function (DUF1264) (TAIR:AT5G45690.1); Has 286 Blast hits to 286 proteins in 122 species: Archae - 0; Bacteria - 120; Metazoa - 0; Fungi - 64; Plants - 100; Viruses - 0; Other Eukaryotes - 2 (source: NCBI BLink).
BnaA09g27890D	2.1985	up	3.0099	up	2.2485	up	2.6541	up	1.7404	up	2.976	up	2.7846	up	2.7512	up	sp|O60161|UTP4_SCHPO U3 small nucleolar RNA-associated protein 4 OS=Schizosaccharomyces pombe (strain 972 / ATCC 24843) GN=utp4 PE=2 SV=1//1.84611e-41	AT1G27470.1	gi|22329818|ref|NP_174067.2|	transducin family protein / WD-40 repeat family protein [Arabidopsis thaliana] &gt;gi|17979117|gb|AAL49816.1| unknown protein [Arabidopsis thaliana] &gt;gi|23297582|gb|AAN12900.1| unknown protein [Arabidopsis thaliana] &gt;gi|332192715|gb|AEE30836.1| transducin family protein / WD-40 repeat family protein [Arabidopsis thaliana]	transducin family protein / WD-40 repeat family protein	transducin family protein / WD-40 repeat family protein; CONTAINS InterPro DOMAIN/s: WD40 repeat-like-containing domain (InterPro:IPR011046), WD40 repeat 2 (InterPro:IPR019782), Cytochrome cd1-nitrite reductase-like, C-terminal haem d1 (InterPro:IPR011048), WD40-repeat-containing domain (InterPro:IPR017986), WD40 repeat (InterPro:IPR001680), WD40/YVTN repeat-like-containing domain (InterPro:IPR01…
BnaA09g44700D	3.2084	up	4.0117	up	3.5353	up	2.697	up	2.5964	up	3.5216	up	3.675	up	3.3441	up	sp|Q9XFK7|MFT_ARATH Protein MOTHER of FT and TF 1 OS=Arabidopsis thaliana GN=MFT PE=1 SV=1//1.66141e-120	AT1G18100.1	gi|15220972|ref|NP_173250.1|	protein MOTHER of FT and TF 1 [Arabidopsis thaliana] &gt;gi|17433105|sp|Q9XFK7.1|MFT_ARATH RecName: Full=Protein MOTHER of FT and TF 1 &gt;gi|5002246|gb|AAD37380.1|AF147721_1 E12A11 protein [Arabidopsis thaliana] &gt;gi|8671784|gb|AAF78390.1|AC069551_23 T10O22.8 [Arabidopsis thaliana] &gt;gi|9719725|gb|AAF97827.1|AC034107_10 Identical to E12A11 protein from Arabidopsis thaliana gb|AF147721 and co…	PEBP (phosphatidylethanolamine-binding protein) family protein	E12A11; CONTAINS InterPro DOMAIN/s: Phosphatidylethanolamine-binding, conserved site (InterPro:IPR001858), Phosphatidylethanolamine-binding protein PEBP (InterPro:IPR008914); BEST Arabidopsis thaliana protein match is: PEBP (phosphatidylethanolamine-binding protein) family protein (TAIR:AT5G03840.1); Has 2417 Blast hits to 2417 proteins in 371 species: Archae - 0; Bacteria - 118; Metazoa - 639; F…
BnaA09g44820D	4.4239	up	7.0971	up	7.4163	up	9.7103	up	2.7321	up	5.1635	up	5.2472	up	7.4251	up	sp|O22588|TIP32_ARATH Probable aquaporin TIP3-2 OS=Arabidopsis thaliana GN=TIP3-2 PE=2 SV=1//3.69894e-138	AT1G17810.1	gi|297844738|ref|XP_002890250.1|	beta-tonoplast intrinsic protein [Arabidopsis lyrata subsp. lyrata] &gt;gi|297336092|gb|EFH66509.1| beta-tonoplast intrinsic protein [Arabidopsis lyrata subsp. lyrata]	beta-tonoplast intrinsic protein	beta-tonoplast intrinsic protein (BETA-TIP); FUNCTIONS IN: water channel activity; INVOLVED IN: transport, transmembrane transport; LOCATED IN: integral to membrane, membrane; EXPRESSED DURING: seedling growth; CONTAINS InterPro DOMAIN/s: Major intrinsic protein, conserved site (InterPro:IPR022357), Aquaporin (InterPro:IPR012269), Major intrinsic protein (InterPro:IPR000425); BEST Arabidopsis tha…
BnaA09g49270D	3.2426	up	5.1098	up	4.9376	up	5.2906	up	2.3655	up	3.8855	up	3.8016	up	3.6446	up	sp|O07918|YRAH_BACSU Uncharacterized protein YraH OS=Bacillus subtilis (strain 168) GN=yraH PE=3 SV=1//3.61969e-07	AT1G07645.1	gi|297849062|ref|XP_002892412.1|	lactoylglutathione lyase family protein [Arabidopsis lyrata subsp. lyrata] &gt;gi|297338254|gb|EFH68671.1| lactoylglutathione lyase family protein [Arabidopsis lyrata subsp. lyrata]	dessication-induced 1VOC superfamily protein	dessication-induced 1VOC superfamily protein (DSI-1VOC); FUNCTIONS IN: catalytic activity; LOCATED IN: endomembrane system; EXPRESSED IN: seed; CONTAINS InterPro DOMAIN/s: Glyoxalase/bleomycin resistance protein/dioxygenase (InterPro:IPR004360); Has 35333 Blast hits to 34131 proteins in 2444 species: Archae - 798; Bacteria - 22429; Metazoa - 974; Fungi - 991; Plants - 531; Viruses - 0; Other Euka…
BnaA09g55030D	1.8318	up	2.692	up	2.9369	up	7.2575	up	1.6385	up	2.4261	up	2.5772	up	6.6989	up	sp|P25804|CYSP_PEA Cysteine proteinase 15A OS=Pisum sativum PE=2 SV=1//5.6748e-132	AT3G54940.2	gi|240255643|ref|NP_567010.5|	Papain family cysteine protease [Arabidopsis thaliana] &gt;gi|17979125|gb|AAL49820.1| putative cysteine proteinase [Arabidopsis thaliana] &gt;gi|332645795|gb|AEE79316.1| Papain family cysteine protease [Arabidopsis thaliana]	Papain family cysteine protease	Papain family cysteine protease; FUNCTIONS IN: cysteine-type endopeptidase activity, cysteine-type peptidase activity; INVOLVED IN: proteolysis; LOCATED IN: endomembrane system; EXPRESSED IN: embryo, sepal, carpel; EXPRESSED DURING: 4 anthesis, C globular stage; CONTAINS InterPro DOMAIN/s: Peptidase C1A, papain (InterPro:IPR013128), Proteinase inhibitor I29, cathepsin propeptide (InterPro:IPR0132…
BnaA10g02700D	6.006	up	8.2358	up	8.3632	up	11.159	up	3.589	up	5.9693	up	6.1753	up	9.7537	up	-//-	AT1G04560.1	gi|18390408|ref|NP_563710.1|	AWPM-19-like family protein [Arabidopsis thaliana] &gt;gi|13507555|gb|AAK28640.1|AF360343_1 unknown protein [Arabidopsis thaliana] &gt;gi|2494121|gb|AAB80630.1| Strong similarity to Triticum ABA induced membrane protein (gb|U80037). EST gb|Z27032 comes from this gene [Arabidopsis thaliana] &gt;gi|15293293|gb|AAK93757.1| unknown protein [Arabidopsis thaliana] &gt;gi|332189594|gb|AEE27715.1| AWPM-1…	AWPM-19-like family protein	AWPM-19-like family protein; FUNCTIONS IN: molecular_function unknown; INVOLVED IN: biological_process unknown; LOCATED IN: endomembrane system; CONTAINS InterPro DOMAIN/s: AWPM-19-like (InterPro:IPR008390); BEST Arabidopsis thaliana protein match is: AWPM-19-like family protein (TAIR:AT5G46530.1); Has 177 Blast hits to 177 proteins in 19 species: Archae - 0; Bacteria - 0; Metazoa - 0; Fungi - 0;…
BnaA10g05760D	3.4592	up	4.8917	up	5.0473	up	4.2778	up	2.8767	up	4.4178	up	4.3786	up	3.8547	up	sp|Q43284|OLEO3_ARATH Oleosin 14.9 kDa OS=Arabidopsis thaliana GN=OL3 PE=2 SV=2//4.18531e-54	AT5G51210.1	gi|196122074|gb|ACG69512.1|	oleosin S5-2 [Brassica napus]	oleosin3	oleosin3 (OLEO3); FUNCTIONS IN: molecular_function unknown; INVOLVED IN: lipid storage; LOCATED IN: monolayer-surrounded lipid storage body, integral to membrane, membrane; EXPRESSED IN: 20 plant structures; EXPRESSED DURING: 9 growth stages; CONTAINS InterPro DOMAIN/s: Oleosin (InterPro:IPR000136); BEST Arabidopsis thaliana protein match is: oleosin 1 (TAIR:AT4G25140.1); Has 527 Blast hits to 52…
BnaA10g23780D	2.3994	up	4.1022	up	4.7976	up	6.3581	up	2.344	up	3.2946	up	4.1742	up	5.8219	up	-//-	AT5G07330.1	gi|15240772|ref|NP_196350.1|	uncharacterized protein [Arabidopsis thaliana] &gt;gi|7576171|emb|CAB87922.1| putative protein [Arabidopsis thaliana] &gt;gi|26452141|dbj|BAC43159.1| unknown protein [Arabidopsis thaliana] &gt;gi|34098921|gb|AAQ56843.1| At5g07330 [Arabidopsis thaliana] &gt;gi|332003754|gb|AED91137.1| uncharacterized protein AT5G07330 [Arabidopsis thaliana]	0	unknown protein; FUNCTIONS IN: molecular_function unknown; INVOLVED IN: biological_process unknown; LOCATED IN: mitochondrion; BEST Arabidopsis thaliana protein match is: unknown protein (TAIR:AT1G63060.1); Has 1807 Blast hits to 1807 proteins in 277 species: Archae - 0; Bacteria - 0; Metazoa - 736; Fungi - 347; Plants - 385; Viruses - 0; Other Eukaryotes - 339 (source: NCBI BLink).
BnaAnng05720D	6.2414	up	9.4412	up	9.8925	up	10.27	up	3.1441	up	6.8733	up	7.5202	up	7.9102	up	-//-	AT5G45690.1	gi|15242474|ref|NP_199381.1|	uncharacterized protein [Arabidopsis thaliana] &gt;gi|15450433|gb|AAK96510.1| AT5g45690/MRA19_8 [Arabidopsis thaliana] &gt;gi|18958060|gb|AAL79603.1| AT5g45690/MRA19_8 [Arabidopsis thaliana] &gt;gi|332007901|gb|AED95284.1| uncharacterized protein AT5G45690 [Arabidopsis thaliana]	Protein of unknown function (DUF1264)	Protein of unknown function (DUF1264); FUNCTIONS IN: molecular_function unknown; INVOLVED IN: biological_process unknown; LOCATED IN: cellular_component unknown; EXPRESSED IN: seed, leaf; EXPRESSED DURING: seedling growth; CONTAINS InterPro DOMAIN/s: Protein of unknown function DUF1264 (InterPro:IPR010686); BEST Arabidopsis thaliana protein match is: Protein of unknown function (DUF1264) (TAIR:AT…
BnaAnng10080D	4.7262	up	6.3564	up	6.5814	up	8.1303	up	2.866	up	4.6619	up	4.7813	up	6.4245	up	sp|Q8RY71|ESP_ARATH Epithiospecifier protein OS=Arabidopsis thaliana GN=ESP PE=1 SV=2//0	AT1G54040.2	gi|211905345|gb|ACJ11252.1|	epithiospecifier protein [Brassica rapa subsp. pekinensis]	epithiospecifier protein	epithiospecifier protein (ESP); FUNCTIONS IN: enzyme regulator activity; INVOLVED IN: response to jasmonic acid stimulus, glucosinolate catabolic process, leaf senescence, defense response to bacterium; LOCATED IN: nucleus; EXPRESSED IN: 19 plant structures; EXPRESSED DURING: 14 growth stages; CONTAINS InterPro DOMAIN/s: Galactose oxidase/kelch, beta-propeller (InterPro:IPR011043), Kelch repeat t…
BnaAnng12230D	4.7158	up	6.8351	up	7.1555	up	9.6103	up	2.9379	up	5.0629	up	5.4266	up	9.0063	up	-//-	AT1G04560.1	gi|18390408|ref|NP_563710.1|	AWPM-19-like family protein [Arabidopsis thaliana] &gt;gi|13507555|gb|AAK28640.1|AF360343_1 unknown protein [Arabidopsis thaliana] &gt;gi|2494121|gb|AAB80630.1| Strong similarity to Triticum ABA induced membrane protein (gb|U80037). EST gb|Z27032 comes from this gene [Arabidopsis thaliana] &gt;gi|15293293|gb|AAK93757.1| unknown protein [Arabidopsis thaliana] &gt;gi|332189594|gb|AEE27715.1| AWPM-1…	AWPM-19-like family protein	AWPM-19-like family protein; FUNCTIONS IN: molecular_function unknown; INVOLVED IN: biological_process unknown; LOCATED IN: endomembrane system; CONTAINS InterPro DOMAIN/s: AWPM-19-like (InterPro:IPR008390); BEST Arabidopsis thaliana protein match is: AWPM-19-like family protein (TAIR:AT5G46530.1); Has 177 Blast hits to 177 proteins in 19 species: Archae - 0; Bacteria - 0; Metazoa - 0; Fungi - 0;…
BnaAnng13320D	2.877	up	3.6778	up	3.6542	up	3.2682	up	2.6147	up	3.4936	up	3.4528	up	3.0599	up	sp|Q84MC0|UGPI4_ARATH Uncharacterized GPI-anchored protein At3g06035 OS=Arabidopsis thaliana GN=At3g06035 PE=2 SV=1//5.64447e-39	AT1G54860.1	gi|18405086|ref|NP_564669.1|	Glycoprotein membrane precursor GPI-anchored [Arabidopsis thaliana] &gt;gi|12322170|gb|AAG51126.1|AC069144_23 unknown protein [Arabidopsis thaliana] &gt;gi|3776578|gb|AAC64895.1| ESTs gb|F13915 and gb|F13916 come from this gene [Arabidopsis thaliana] &gt;gi|21553603|gb|AAM62696.1| unknown [Arabidopsis thaliana] &gt;gi|28392879|gb|AAO41876.1| unknown protein [Arabidopsis thaliana] &gt;gi|28827272|…	Glycoprotein membrane precursor GPI-anchored	Glycoprotein membrane precursor GPI-anchored; BEST Arabidopsis thaliana protein match is: Glycoprotein membrane precursor GPI-anchored (TAIR:AT3G06035.1); Has 83 Blast hits to 82 proteins in 14 species: Archae - 0; Bacteria - 0; Metazoa - 0; Fungi - 0; Plants - 83; Viruses - 0; Other Eukaryotes - 0 (source: NCBI BLink).
BnaAnng40060D	3.161	up	4.9341	up	5.2947	up	7.0133	up	2.6218	up	4.4559	up	4.9991	up	7.0024	up	sp|O04005|REHY_ARATH 1-Cys peroxiredoxin PER1 OS=Arabidopsis thaliana GN=PER1 PE=1 SV=1//4.01261e-79	AT1G48130.1	gi|7381260|gb|AAF61460.1|AF139817_1	peroxiredoxin antioxidant [Brassica napus]	1-cysteine peroxiredoxin 1	1-cysteine peroxiredoxin 1 (PER1); FUNCTIONS IN: thioredoxin peroxidase activity, antioxidant activity; INVOLVED IN: maintenance of seed dormancy, response to desiccation; LOCATED IN: cellular_component unknown; EXPRESSED IN: embryo, aleurone layer, seed; EXPRESSED DURING: seed development stages; CONTAINS InterPro DOMAIN/s: Peroxiredoxin, C-terminal (InterPro:IPR019479), Thioredoxin fold (InterP…
BnaC01g09900D	5.7632	up	8.8595	up	9.156	up	5.0638	up	1.1094	up	4.0661	up	5.2225	up	1.473	up	sp|P33525|CRU3_BRANA Cruciferin CRU1 OS=Brassica napus GN=CRU1 PE=3 SV=1//0	AT4G28520.1	gi|12751302|gb|AAK07609.1|AF319771_1	cruciferin subunit [Brassica napus]	cruciferin 3	cruciferin 3 (CRU3); FUNCTIONS IN: nutrient reservoir activity; INVOLVED IN: response to abscisic acid stimulus, embryo development ending in seed dormancy; LOCATED IN: protein body; EXPRESSED IN: 7 plant structures; EXPRESSED DURING: seedling growth, seed development stages; CONTAINS InterPro DOMAIN/s: 11-S seed storage protein, conserved site (InterPro:IPR022379), Cupin, RmlC-type (InterPro:IPR…
BnaC01g17050D	3.695	up	5.1907	up	5.321	up	4.6331	up	2.7318	up	4.3635	up	4.7373	up	3.8985	up	sp|P29110|OLEO3_BRANA Oleosin Bn-III OS=Brassica napus PE=2 SV=1//2.07356e-95	AT4G25140.1	gi|129082|sp|P29110.1|OLEO3_BRANA	RecName: Full=Oleosin Bn-III; Short=BnIII &gt;gi|17839|emb|CAA43941.1| oleosin BN-III [Brassica napus] &gt;gi|196122088|gb|ACG69519.1| oleosin S3-7 [Brassica napus] &gt;gi|742387|prf||2009397A oleosin	oleosin 1	oleosin 1 (OLEO1); FUNCTIONS IN: molecular_function unknown; INVOLVED IN: response to freezing, lipid storage, seed germination, seed oilbody biogenesis; LOCATED IN: monolayer-surrounded lipid storage body, integral to membrane, membrane; EXPRESSED IN: shoot apex; CONTAINS InterPro DOMAIN/s: Oleosin (InterPro:IPR000136); BEST Arabidopsis thaliana protein match is: oleosin3 (TAIR:AT5G51210.1); Has…
BnaC01g18950D	5.0395	up	6.8006	up	6.9881	up	5.8627	up	2.9241	up	5.3243	up	5.492	up	4.6233	up	sp|O81270|PXG1_ARATH Peroxygenase 1 OS=Arabidopsis thaliana GN=PXG1 PE=1 SV=1//1.51404e-170	AT4G26740.1	gi|196122112|gb|ACG69531.1|	caleosin CLO1-7 [Brassica napus] &gt;gi|196122114|gb|ACG69532.1| caleosin CLO1-8 [Brassica napus] &gt;gi|196122118|gb|ACG69534.1| caleosin CLO1-9 [Brassica napus] &gt;gi|196122120|gb|ACG69535.1| caleosin CLO1-10 [Brassica napus]	seed gene 1	seed gene 1 (ATS1); FUNCTIONS IN: heme oxygenase (decyclizing) activity, linoleic acid epoxygenase activity, monooxygenase activity, calcium ion binding; INVOLVED IN: oxylipin biosynthetic process, lipid particle organization, defense response, embryo development ending in seed dormancy; LOCATED IN: integral to membrane; EXPRESSED IN: embryo; EXPRESSED DURING: seedling growth; CONTAINS InterPro D…
BnaC01g21960D	2.636	up	3.4819	up	3.5005	up	3.979	up	2.4503	up	2.9921	up	3.2941	up	4.3418	up	sp|Q0WMZ5|OP162_ARATH Outer envelope pore protein 16-2, chloroplastic OS=Arabidopsis thaliana GN=OEP162 PE=1 SV=1//1.91297e-102	AT4G16160.2	gi|30683558|ref|NP_849394.1|	outer envelope pore protein 16-2 [Arabidopsis thaliana] &gt;gi|378523232|sp|Q0WMZ5.1|OP162_ARATH RecName: Full=Outer envelope pore protein 16-2, chloroplastic; AltName: Full=Chloroplastic outer envelope pore protein of 16 kDa 2; Short=AtOEP16-2; Short=OEP16-2; AltName: Full=Outer plastid envelope protein 16-S; Short=AtOEP16-S; Short=Seeds outer plastid envelope protein 16 &gt;gi|110739178|dbj|BAF…	Mitochondrial import inner membrane translocase subunit Tim17/Tim22/Tim23 family protein	ATOEP16-2; FUNCTIONS IN: protein transporter activity, P-P-bond-hydrolysis-driven protein transmembrane transporter activity; INVOLVED IN: protein transport; LOCATED IN: plastid outer membrane, mitochondrial inner membrane presequence translocase complex; EXPRESSED IN: 6 plant structures; EXPRESSED DURING: 6 growth stages; CONTAINS InterPro DOMAIN/s: Mitochondrial inner membrane translocase compl…
BnaC02g16370D	1.6575	up	2.1915	up	2.389	up	2.7798	up	1.306	up	2.155	up	2.0416	up	2.38	up	-//-	AT1G65090.3	gi|238478968|ref|NP_001154447.1|	uncharacterized protein [Arabidopsis thaliana] &gt;gi|332196208|gb|AEE34329.1| uncharacterized protein AT1G65090 [Arabidopsis thaliana]	0	unknown protein; FUNCTIONS IN: molecular_function unknown; INVOLVED IN: biological_process unknown; LOCATED IN: cellular_component unknown; BEST Arabidopsis thaliana protein match is: unknown protein (TAIR:AT5G36100.1).
BnaC02g37030D	3.2799	up	5.1476	up	5.6229	up	5.7938	up	2.6831	up	4.5123	up	5.1799	up	6.0986	up	sp|C3S7F1|OLES2_BRANA Oleosin S2-2 OS=Brassica napus GN=S2 PE=1 SV=1//1.72058e-75	AT3G27660.1	gi|196122056|gb|ACG69503.1|	oleosin S2-1 [Brassica napus]	oleosin 4	oleosin 4 (OLEO4); FUNCTIONS IN: molecular_function unknown; INVOLVED IN: response to freezing, lipid storage, seed germination, seed oilbody biogenesis; LOCATED IN: monolayer-surrounded lipid storage body, integral to membrane, membrane; EXPRESSED IN: hypocotyl, flower, stamen; EXPRESSED DURING: 4 anthesis, petal differentiation and expansion stage; CONTAINS InterPro DOMAIN/s: Oleosin (InterPro:…
BnaC03g31540D	2.8256	up	4.4067	up	4.7201	up	4.431	up	2.3272	up	3.9156	up	4.2736	up	3.8155	up	-//-	AT4G01410.1	gi|15234173|ref|NP_192050.1|	late embryogenesis abundant hydroxyproline-rich glycoprotein [Arabidopsis thaliana] &gt;gi|7267638|emb|CAB80950.1| putative hypoersensitive response protein [Arabidopsis thaliana] &gt;gi|21555824|gb|AAM63942.1| putative hypoersensitive response protein [Arabidopsis thaliana] &gt;gi|26451865|dbj|BAC43025.1| putative hypoersensitive response protein [Arabidopsis thaliana] &gt;gi|30017263|gb|AAP1286…	Late embryogenesis abundant (LEA) hydroxyproline-rich glycoprotein family	Late embryogenesis abundant (LEA) hydroxyproline-rich glycoprotein family; FUNCTIONS IN: molecular_function unknown; INVOLVED IN: biological_process unknown; LOCATED IN: plasma membrane; EXPRESSED IN: 11 plant structures; EXPRESSED DURING: 6 growth stages; CONTAINS InterPro DOMAIN/s: Late embryogenesis abundant protein, group 2 (InterPro:IPR004864); BEST Arabidopsis thaliana protein match is: NDR…
BnaC03g32950D	4.3605	up	5.2666	up	6.3922	up	5.5626	up	4.8417	up	5.4465	up	6.6608	up	7.9046	up	-//-	0	gi|449469355|ref|XP_004152386.1|	PREDICTED: uncharacterized protein LOC101221104 [Cucumis sativus]	0	0
BnaC03g40520D	3.8479	up	5.3758	up	5.2231	up	6.3262	up	2.8909	up	4.3974	up	4.4169	up	5.6093	up	sp|Q43804|OLEO1_PRUDU Oleosin 1 OS=Prunus dulcis GN=OLE1 PE=2 SV=1//5.52053e-08	AT3G18570.1	gi|15229674|ref|NP_188487.1|	Oleosin family protein [Arabidopsis thaliana] &gt;gi|9294318|dbj|BAB02215.1| unnamed protein product [Arabidopsis thaliana] &gt;gi|28393393|gb|AAO42120.1| putative oleosin [Arabidopsis thaliana] &gt;gi|28827294|gb|AAO50491.1| putative oleosin [Arabidopsis thaliana] &gt;gi|332642597|gb|AEE76118.1| Oleosin family protein [Arabidopsis thaliana]	Oleosin family protein	Oleosin family protein; FUNCTIONS IN: molecular_function unknown; INVOLVED IN: lipid storage; LOCATED IN: monolayer-surrounded lipid storage body, integral to membrane, membrane; EXPRESSED IN: petal, leaf whorl, male gametophyte, flower; EXPRESSED DURING: L mature pollen stage, M germinated pollen stage, 4 anthesis, petal differentiation and expansion stage; CONTAINS InterPro DOMAIN/s: Oleosin (I…
BnaC04g12030D	3.5253	up	5.0011	up	5.3493	up	3.3144	up	2.2904	up	4.0119	up	4.5313	up	2.409	up	sp|Q42472|DCE2_ARATH Glutamate decarboxylase 2 OS=Arabidopsis thaliana GN=GAD2 PE=1 SV=1//0	AT1G65960.2	gi|45935268|gb|AAS79669.1|	glutamate decarboxylase 2 [Brassica juncea]	glutamate decarboxylase 2	glutamate decarboxylase 2 (GAD2); CONTAINS InterPro DOMAIN/s: Pyridoxal phosphate-dependent transferase, major domain (InterPro:IPR015424), Pyridoxal phosphate-dependent decarboxylase (InterPro:IPR002129), Glutamate decarboxylase (InterPro:IPR010107), Pyridoxal phosphate-dependent transferase, major region, subdomain 1 (InterPro:IPR015421); BEST Arabidopsis thaliana protein match is: glutamate de…
BnaC04g15710D	2.8543	up	3.5301	up	3.274	up	2.5689	up	2.0115	up	3.0137	up	2.9818	up	1.9468	up	sp|Q9SPL4|AMP22_MACIN Vicilin-like antimicrobial peptides 2-2 OS=Macadamia integrifolia GN=AMP2-2 PE=2 SV=1//4.68081e-22	AT2G28490.1	gi|297826207|ref|XP_002880986.1|	cupin family protein [Arabidopsis lyrata subsp. lyrata] &gt;gi|297326825|gb|EFH57245.1| cupin family protein [Arabidopsis lyrata subsp. lyrata]	RmlC-like cupins superfamily protein	RmlC-like cupins superfamily protein; FUNCTIONS IN: nutrient reservoir activity; INVOLVED IN: biological_process unknown; LOCATED IN: endomembrane system; EXPRESSED IN: seed; EXPRESSED DURING: seedling growth; CONTAINS InterPro DOMAIN/s: Cupin, RmlC-type (InterPro:IPR011051), Cupin 1 (InterPro:IPR006045), RmlC-like jelly roll fold (InterPro:IPR014710); BEST Arabidopsis thaliana protein match is: …
BnaC04g19410D	1.3474	up	2.535	up	2.7857	up	2.0363	up	1.018	up	2.3188	up	2.9271	up	1.6129	up	sp|Q8VYL3|APA2_ARATH Aspartic proteinase A2 OS=Arabidopsis thaliana GN=APA2 PE=1 SV=1//0	AT1G62290.2	gi|297837199|ref|XP_002886481.1|	aspartyl protease family protein [Arabidopsis lyrata subsp. lyrata] &gt;gi|297332322|gb|EFH62740.1| aspartyl protease family protein [Arabidopsis lyrata subsp. lyrata]	Saposin-like aspartyl protease family protein	Saposin-like aspartyl protease family protein; FUNCTIONS IN: aspartic-type endopeptidase activity; INVOLVED IN: proteolysis, lipid metabolic process; LOCATED IN: vacuole; EXPRESSED IN: 10 plant structures; EXPRESSED DURING: LP.06 six leaves visible, LP.04 four leaves visible, seedling growth, petal differentiation and expansion stage, LP.08 eight leaves visible; CONTAINS InterPro DOMAIN/s: Saposi…
BnaC04g31840D	1.5564	up	2.4485	up	2.5933	up	3.3018	up	1.1765	up	2.1066	up	2.4965	up	3.1044	up	sp|Q8IYB8|SUV3_HUMAN ATP-dependent RNA helicase SUPV3L1, mitochondrial OS=Homo sapiens GN=SUPV3L1 PE=1 SV=1//4.68411e-134	AT5G39840.1	gi|15242497|ref|NP_198800.1|	putative ATP-dependent RNA helicase [Arabidopsis thaliana] &gt;gi|332007099|gb|AED94482.1| putative ATP-dependent RNA helicase [Arabidopsis thaliana]	ATP-dependent RNA helicase, mitochondrial, putative	ATP-dependent RNA helicase, mitochondrial, putative; FUNCTIONS IN: helicase activity, ATP-dependent RNA helicase activity, nucleic acid binding, ATP binding; INVOLVED IN: biological_process unknown; LOCATED IN: mitochondrion; EXPRESSED IN: 14 plant structures; EXPRESSED DURING: 7 growth stages; CONTAINS InterPro DOMAIN/s: Mitochondrial degradasome RNA helicase subunit C-terminal (InterPro:IPR0221…
BnaC04g32530D	4.4329	up	6.3783	up	6.4569	up	6.8886	up	2.891	up	5.3962	up	5.6871	up	5.7954	up	sp|Q39165|OLEO2_ARATH Oleosin 21.2 kDa OS=Arabidopsis thaliana GN=At5g40420 PE=1 SV=1//2.57134e-72	AT5G40420.1	gi|196122068|gb|ACG69509.1|	oleosin S4-3 [Brassica napus]	oleosin 2	oleosin 2 (OLEO2); CONTAINS InterPro DOMAIN/s: Oleosin (InterPro:IPR000136); BEST Arabidopsis thaliana protein match is: Oleosin family protein (TAIR:AT3G01570.1); Has 520 Blast hits to 520 proteins in 52 species: Archae - 0; Bacteria - 0; Metazoa - 0; Fungi - 0; Plants - 520; Viruses - 0; Other Eukaryotes - 0 (source: NCBI BLink).
BnaC04g45790D	2.6793	up	3.699	up	4.1419	up	3.6844	up	2.6235	up	3.634	up	3.9409	up	4.3656	up	sp|Q42642|NLTPB_BRAOT Non-specific lipid-transfer protein B OS=Brassica oleracea var. italica GN=WAX9B PE=3 SV=1//8.25726e-77	AT2G38530.1	gi|2497739|sp|Q42642.1|NLTPB_BRAOT	RecName: Full=Non-specific lipid-transfer protein B; Short=LTP B; AltName: Full=Wax-associated protein 9B; Flags: Precursor &gt;gi|500843|gb|AAA73946.1| lipid transfer protein [Brassica oleracea var. italica]	lipid transfer protein 2	lipid transfer protein 2 (LTP2); FUNCTIONS IN: lipid binding; INVOLVED IN: programmed cell death, phospholipid transfer to membrane; LOCATED IN: plasma membrane; EXPRESSED IN: 21 plant structures; EXPRESSED DURING: 10 growth stages; CONTAINS InterPro DOMAIN/s: Bifunctional inhibitor/plant lipid transfer protein/seed storage (InterPro:IPR016140), Plant lipid transfer protein/seed storage/trypsin-a…
BnaC04g51120D	2.4858	up	3.1188	up	3.126	up	5.6803	up	2.1425	up	2.7217	up	2.7839	up	5.9438	up	sp|O82245|TSPO_ARATH Translocator protein homolog OS=Arabidopsis thaliana GN=TSPO PE=1 SV=1//6.22836e-103	AT2G47770.1	gi|18407444|ref|NP_566110.1|	tryptophan-rich sensory protein-like protein [Arabidopsis thaliana] &gt;gi|75100575|sp|O82245.1|TSPO_ARATH RecName: Full=Translocator protein homolog; Short=AtTSPO &gt;gi|16226870|gb|AAL16286.1|AF428356_1 At2g47770/F17A22.16 [Arabidopsis thaliana] &gt;gi|3738290|gb|AAC63632.1| expressed protein [Arabidopsis thaliana] &gt;gi|15028357|gb|AAK76655.1| unknown protein [Arabidopsis thaliana] &gt;gi|193…	TSPO(outer membrane tryptophan-rich sensory protein)-related	TSPO(outer membrane tryptophan-rich sensory protein)-related (TSPO); CONTAINS InterPro DOMAIN/s: TspO/MBR-related protein (InterPro:IPR004307); Has 567 Blast hits to 567 proteins in 188 species: Archae - 24; Bacteria - 226; Metazoa - 151; Fungi - 6; Plants - 53; Viruses - 0; Other Eukaryotes - 107 (source: NCBI BLink).
BnaC05g22690D	3.6618	up	4.4769	up	4.8724	up	3.5779	up	2.7997	up	4.0192	up	4.1658	up	3.9101	up	-//-	AT1G29680.1	gi|15220516|ref|NP_174261.1|	uncharacterized protein [Arabidopsis thaliana] &gt;gi|12323547|gb|AAG51759.1|AC068667_38 unknown protein; 121358-120327 [Arabidopsis thaliana] &gt;gi|26451065|dbj|BAC42637.1| unknown protein [Arabidopsis thaliana] &gt;gi|28950791|gb|AAO63319.1| At1g29680 [Arabidopsis thaliana] &gt;gi|332192996|gb|AEE31117.1| uncharacterized protein AT1G29680 [Arabidopsis thaliana]	Protein of unknown function (DUF1264)	Protein of unknown function (DUF1264); CONTAINS InterPro DOMAIN/s: Protein of unknown function DUF1264 (InterPro:IPR010686); BEST Arabidopsis thaliana protein match is: Protein of unknown function (DUF1264) (TAIR:AT5G45690.1); Has 286 Blast hits to 286 proteins in 122 species: Archae - 0; Bacteria - 120; Metazoa - 0; Fungi - 64; Plants - 100; Viruses - 0; Other Eukaryotes - 2 (source: NCBI BLink).
BnaC05g41300D	2.0213	up	3.7031	up	4.0512	up	4.1414	up	2.1546	up	3.7892	up	4.0852	up	4.2556	up	sp|Q8LGG8|USPAL_ARATH Universal stress protein A-like protein OS=Arabidopsis thaliana GN=At3g01520 PE=1 SV=2//8.78416e-14	AT3G11930.1	gi|297829748|ref|XP_002882756.1|	universal stress protein family protein [Arabidopsis lyrata subsp. lyrata] &gt;gi|297328596|gb|EFH59015.1| universal stress protein family protein [Arabidopsis lyrata subsp. lyrata]	Adenine nucleotide alpha hydrolases-like superfamily protein	Adenine nucleotide alpha hydrolases-like superfamily protein; FUNCTIONS IN: molecular_function unknown; INVOLVED IN: response to stress; LOCATED IN: cellular_component unknown; EXPRESSED IN: 18 plant structures; EXPRESSED DURING: 9 growth stages; CONTAINS InterPro DOMAIN/s: UspA (InterPro:IPR006016), Rossmann-like alpha/beta/alpha sandwich fold (InterPro:IPR014729), Universal stress protein A (In…
BnaC05g50120D	4.7926	up	6.5451	up	6.7601	up	6.9013	up	3.6341	up	5.6167	up	5.6967	up	6.2318	up	sp|Q9XFK7|MFT_ARATH Protein MOTHER of FT and TF 1 OS=Arabidopsis thaliana GN=MFT PE=1 SV=1//2.3914e-118	AT1G18100.1	gi|15220972|ref|NP_173250.1|	protein MOTHER of FT and TF 1 [Arabidopsis thaliana] &gt;gi|17433105|sp|Q9XFK7.1|MFT_ARATH RecName: Full=Protein MOTHER of FT and TF 1 &gt;gi|5002246|gb|AAD37380.1|AF147721_1 E12A11 protein [Arabidopsis thaliana] &gt;gi|8671784|gb|AAF78390.1|AC069551_23 T10O22.8 [Arabidopsis thaliana] &gt;gi|9719725|gb|AAF97827.1|AC034107_10 Identical to E12A11 protein from Arabidopsis thaliana gb|AF147721 and co…	PEBP (phosphatidylethanolamine-binding protein) family protein	E12A11; CONTAINS InterPro DOMAIN/s: Phosphatidylethanolamine-binding, conserved site (InterPro:IPR001858), Phosphatidylethanolamine-binding protein PEBP (InterPro:IPR008914); BEST Arabidopsis thaliana protein match is: PEBP (phosphatidylethanolamine-binding protein) family protein (TAIR:AT5G03840.1); Has 2417 Blast hits to 2417 proteins in 371 species: Archae - 0; Bacteria - 118; Metazoa - 639; F…
BnaC06g09330D	3.6519	up	5.4612	up	6.1031	up	8.1787	up	1.6418	up	4.4831	up	5.2267	up	7.0021	up	sp|Q9SAV1|MB11_ARATH Myrosinase-binding protein-like At1g52030 OS=Arabidopsis thaliana GN=F-ATMBP PE=2 SV=1//4.83189e-06	AT1G52030.1	gi|1655824|gb|AAC08048.1|	myrosinase-binding protein [Brassica napus]	myrosinase-binding protein 2	myrosinase-binding protein 2 (MBP2); FUNCTIONS IN: sugar binding, thioglucosidase binding; INVOLVED IN: flower development, cell adhesion, response to wounding, defense response; LOCATED IN: thioglucosidase complex; EXPRESSED IN: fruit, flower; EXPRESSED DURING: seed development stages; CONTAINS InterPro DOMAIN/s: Mannose-binding lectin (InterPro:IPR001229); BEST Arabidopsis thaliana protein matc…
BnaC06g12930D	3.2209	up	4.3794	up	4.3644	up	3.9772	up	2.642	up	4.0317	up	3.9938	up	4.085	up	sp|Q39165|OLEO2_ARATH Oleosin 21.2 kDa OS=Arabidopsis thaliana GN=At5g40420 PE=1 SV=1//2.31079e-76	AT5G40420.1	gi|196122064|gb|ACG69507.1|	oleosin S4-1 [Brassica napus]	oleosin 2	oleosin 2 (OLEO2); CONTAINS InterPro DOMAIN/s: Oleosin (InterPro:IPR000136); BEST Arabidopsis thaliana protein match is: Oleosin family protein (TAIR:AT3G01570.1); Has 520 Blast hits to 520 proteins in 52 species: Archae - 0; Bacteria - 0; Metazoa - 0; Fungi - 0; Plants - 520; Viruses - 0; Other Eukaryotes - 0 (source: NCBI BLink).
BnaC06g14670D	2.7956	up	5.0359	up	5.4677	up	7.1491	up	2.1994	up	4.2953	up	4.895	up	7.1157	up	sp|O04005|REHY_ARATH 1-Cys peroxiredoxin PER1 OS=Arabidopsis thaliana GN=PER1 PE=1 SV=1//5.83062e-47	AT1G48130.1	gi|7381260|gb|AAF61460.1|AF139817_1	peroxiredoxin antioxidant [Brassica napus]	1-cysteine peroxiredoxin 1	1-cysteine peroxiredoxin 1 (PER1); FUNCTIONS IN: thioredoxin peroxidase activity, antioxidant activity; INVOLVED IN: maintenance of seed dormancy, response to desiccation; LOCATED IN: cellular_component unknown; EXPRESSED IN: embryo, aleurone layer, seed; EXPRESSED DURING: seed development stages; CONTAINS InterPro DOMAIN/s: Peroxiredoxin, C-terminal (InterPro:IPR019479), Thioredoxin fold (InterP…
BnaC06g23750D	4.4987	up	5.9734	up	6.1206	up	6.1629	up	3.1423	up	4.7818	up	4.6871	up	5.2739	up	sp|P26587|TIP31_ARATH Aquaporin TIP3-1 OS=Arabidopsis thaliana GN=TIP3-1 PE=2 SV=1//3.28421e-136	AT1G73190.1	gi|297839189|ref|XP_002887476.1|	alpha-tonoplast intrinsic protein [Arabidopsis lyrata subsp. lyrata] &gt;gi|297333317|gb|EFH63735.1| alpha-tonoplast intrinsic protein [Arabidopsis lyrata subsp. lyrata]	Aquaporin-like superfamily protein	TIP3;1; FUNCTIONS IN: water channel activity; INVOLVED IN: autophagy, transport; LOCATED IN: plant-type vacuole membrane, protein storage vacuole, membrane, central vacuole; EXPRESSED IN: 6 plant structures; EXPRESSED DURING: seedling growth, E expanded cotyledon stage; CONTAINS InterPro DOMAIN/s: Major intrinsic protein, conserved site (InterPro:IPR022357), Aquaporin (InterPro:IPR012269), Major …
BnaC06g34100D	3.3846	up	5.0311	up	5.0647	up	5.1905	up	2.9213	up	4.2259	up	4.5563	up	5.4324	up	sp|P26587|TIP31_ARATH Aquaporin TIP3-1 OS=Arabidopsis thaliana GN=TIP3-1 PE=2 SV=1//2.16703e-141	AT1G73190.1	gi|297839189|ref|XP_002887476.1|	alpha-tonoplast intrinsic protein [Arabidopsis lyrata subsp. lyrata] &gt;gi|297333317|gb|EFH63735.1| alpha-tonoplast intrinsic protein [Arabidopsis lyrata subsp. lyrata]	Aquaporin-like superfamily protein	TIP3;1; FUNCTIONS IN: water channel activity; INVOLVED IN: autophagy, transport; LOCATED IN: plant-type vacuole membrane, protein storage vacuole, membrane, central vacuole; EXPRESSED IN: 6 plant structures; EXPRESSED DURING: seedling growth, E expanded cotyledon stage; CONTAINS InterPro DOMAIN/s: Major intrinsic protein, conserved site (InterPro:IPR022357), Aquaporin (InterPro:IPR012269), Major …
BnaC07g17990D	5.1296	up	6.575	up	6.672	up	7.3903	up	3.9714	up	5.7811	up	6.0495	up	6.7804	up	sp|Q8RY71|ESP_ARATH Epithiospecifier protein OS=Arabidopsis thaliana GN=ESP PE=1 SV=2//0	AT1G54040.2	gi|211905345|gb|ACJ11252.1|	epithiospecifier protein [Brassica rapa subsp. pekinensis]	epithiospecifier protein	epithiospecifier protein (ESP); FUNCTIONS IN: enzyme regulator activity; INVOLVED IN: response to jasmonic acid stimulus, glucosinolate catabolic process, leaf senescence, defense response to bacterium; LOCATED IN: nucleus; EXPRESSED IN: 19 plant structures; EXPRESSED DURING: 14 growth stages; CONTAINS InterPro DOMAIN/s: Galactose oxidase/kelch, beta-propeller (InterPro:IPR011043), Kelch repeat t…
BnaC07g26280D	1.4455	up	2.1572	up	2.919	up	2.6565	up	1.063	up	1.8435	up	2.4285	up	3.5461	up	sp|Q93XW5|NSP5_ARATH Nitrile-specifier protein 5 OS=Arabidopsis thaliana GN=NSP5 PE=2 SV=1//0	AT5G48180.1	gi|297795465|ref|XP_002865617.1|	kelch repeat-containing protein [Arabidopsis lyrata subsp. lyrata] &gt;gi|297311452|gb|EFH41876.1| kelch repeat-containing protein [Arabidopsis lyrata subsp. lyrata]	nitrile specifier protein 5	nitrile specifier protein 5 (NSP5); FUNCTIONS IN: molecular_function unknown; INVOLVED IN: glucosinolate catabolic process, nitrile biosynthetic process; LOCATED IN: cellular_component unknown; EXPRESSED IN: 24 plant structures; EXPRESSED DURING: 15 growth stages; CONTAINS InterPro DOMAIN/s: Galactose oxidase/kelch, beta-propeller (InterPro:IPR011043), Kelch repeat type 1 (InterPro:IPR006652), Ke…
BnaC07g33510D	3.7818	up	5.792	up	5.6486	up	5.7567	up	3.13	up	4.6145	up	4.4306	up	5.2613	up	sp|Q0WMZ5|OP162_ARATH Outer envelope pore protein 16-2, chloroplastic OS=Arabidopsis thaliana GN=OEP162 PE=1 SV=1//4.80874e-84	AT4G16160.2	gi|30683558|ref|NP_849394.1|	outer envelope pore protein 16-2 [Arabidopsis thaliana] &gt;gi|378523232|sp|Q0WMZ5.1|OP162_ARATH RecName: Full=Outer envelope pore protein 16-2, chloroplastic; AltName: Full=Chloroplastic outer envelope pore protein of 16 kDa 2; Short=AtOEP16-2; Short=OEP16-2; AltName: Full=Outer plastid envelope protein 16-S; Short=AtOEP16-S; Short=Seeds outer plastid envelope protein 16 &gt;gi|110739178|dbj|BAF…	Mitochondrial import inner membrane translocase subunit Tim17/Tim22/Tim23 family protein	ATOEP16-2; FUNCTIONS IN: protein transporter activity, P-P-bond-hydrolysis-driven protein transmembrane transporter activity; INVOLVED IN: protein transport; LOCATED IN: plastid outer membrane, mitochondrial inner membrane presequence translocase complex; EXPRESSED IN: 6 plant structures; EXPRESSED DURING: 6 growth stages; CONTAINS InterPro DOMAIN/s: Mitochondrial inner membrane translocase compl…
BnaC07g39370D	3.535	up	6.1024	up	6.3832	up	5.0115	up	2.534	up	4.6205	up	5.098	up	4.586	up	sp|P29109|OLEO5_BRANA Oleosin Bn-V (Fragment) OS=Brassica napus PE=2 SV=1//2.15569e-91	AT4G25140.1	gi|196122090|gb|ACG69520.1|	oleosin S3-8 [Brassica napus]	oleosin 1	oleosin 1 (OLEO1); FUNCTIONS IN: molecular_function unknown; INVOLVED IN: response to freezing, lipid storage, seed germination, seed oilbody biogenesis; LOCATED IN: monolayer-surrounded lipid storage body, integral to membrane, membrane; EXPRESSED IN: shoot apex; CONTAINS InterPro DOMAIN/s: Oleosin (InterPro:IPR000136); BEST Arabidopsis thaliana protein match is: oleosin3 (TAIR:AT5G51210.1); Has…
BnaC07g39780D	2.8488	up	5.279	up	5.5206	up	7.7938	up	2.1322	up	4.2396	up	4.9481	up	6.9835	up	sp|Q04980|LTI65_ARATH Low-temperature-induced 65 kDa protein OS=Arabidopsis thaliana GN=LTI65 PE=2 SV=2//8.91755e-78	AT4G25580.1	gi|7269408|emb|CAB81368.1|	putative protein [Arabidopsis thaliana]	CAP160 protein	CAP160 protein; CONTAINS InterPro DOMAIN/s: CAP160 (InterPro:IPR012418); BEST Arabidopsis thaliana protein match is: CAP160 protein (TAIR:AT5G52300.1); Has 292 Blast hits to 249 proteins in 85 species: Archae - 0; Bacteria - 26; Metazoa - 66; Fungi - 33; Plants - 116; Viruses - 9; Other Eukaryotes - 42 (source: NCBI BLink).
BnaC08g25790D	1.4877	up	2.2287	up	2.4529	up	6.7407	up	1.2454	up	2.0786	up	2.0051	up	5.9931	up	sp|P25804|CYSP_PEA Cysteine proteinase 15A OS=Pisum sativum PE=2 SV=1//8.30057e-132	AT3G54940.2	gi|240255643|ref|NP_567010.5|	Papain family cysteine protease [Arabidopsis thaliana] &gt;gi|17979125|gb|AAL49820.1| putative cysteine proteinase [Arabidopsis thaliana] &gt;gi|332645795|gb|AEE79316.1| Papain family cysteine protease [Arabidopsis thaliana]	Papain family cysteine protease	Papain family cysteine protease; FUNCTIONS IN: cysteine-type endopeptidase activity, cysteine-type peptidase activity; INVOLVED IN: proteolysis; LOCATED IN: endomembrane system; EXPRESSED IN: embryo, sepal, carpel; EXPRESSED DURING: 4 anthesis, C globular stage; CONTAINS InterPro DOMAIN/s: Peptidase C1A, papain (InterPro:IPR013128), Proteinase inhibitor I29, cathepsin propeptide (InterPro:IPR0132…
BnaC09g08250D	3.4316	up	5.3547	up	5.2558	up	4.1276	up	2.8103	up	4.7589	up	4.5629	up	3.8728	up	sp|Q659C4|LAR1B_HUMAN La-related protein 1B OS=Homo sapiens GN=LARP1B PE=1 SV=2//7.69504e-13	AT5G66100.1	gi|22328148|ref|NP_201411.2|	LA RELATED PROTEIN 1B [Arabidopsis thaliana] &gt;gi|75158738|sp|Q8RWR2.1|LRP1B_ARATH RecName: Full=La-related protein 1B; Short=AtLARP1b &gt;gi|20147195|gb|AAM10313.1| AT5g66100/K2A18_18 [Arabidopsis thaliana] &gt;gi|23506195|gb|AAN31109.1| At5g66100/K2A18_18 [Arabidopsis thaliana] &gt;gi|332010776|gb|AED98159.1| LA RELATED PROTEIN 1B [Arabidopsis thaliana]	winged-helix DNA-binding transcription factor family protein	winged-helix DNA-binding transcription factor family protein; FUNCTIONS IN: molecular_function unknown; INVOLVED IN: biological_process unknown; LOCATED IN: chloroplast; EXPRESSED IN: 16 plant structures; EXPRESSED DURING: 4 anthesis, F mature embryo stage, petal differentiation and expansion stage, E expanded cotyledon stage, D bilateral stage; CONTAINS InterPro DOMAIN/s: Winged helix-turn-helix…
BnaC09g27370D	6.0963	up	8.3033	up	8.5091	up	6.683	up	3.6913	up	6.3082	up	6.318	up	4.0024	up	sp|Q43284|OLEO3_ARATH Oleosin 14.9 kDa OS=Arabidopsis thaliana GN=OL3 PE=2 SV=2//6.4104e-55	AT5G51210.1	gi|196122072|gb|ACG69511.1|	oleosin S5-1 [Brassica napus]	oleosin3	oleosin3 (OLEO3); FUNCTIONS IN: molecular_function unknown; INVOLVED IN: lipid storage; LOCATED IN: monolayer-surrounded lipid storage body, integral to membrane, membrane; EXPRESSED IN: 20 plant structures; EXPRESSED DURING: 9 growth stages; CONTAINS InterPro DOMAIN/s: Oleosin (InterPro:IPR000136); BEST Arabidopsis thaliana protein match is: oleosin 1 (TAIR:AT4G25140.1); Has 527 Blast hits to 52…
BnaC09g36510D	1.992	up	3.7533	up	4.1897	up	5.8174	up	1.2833	up	2.8589	up	3.3557	up	5.9532	up	sp|Q9FK91|PARP3_ARATH Poly [ADP-ribose] polymerase 3 OS=Arabidopsis thaliana GN=PARP3 PE=2 SV=2//0	AT5G22470.1	gi|297808239|ref|XP_002872003.1|	poly polymerase 3 (PARP-3) ADP-ribosyltransferase 3 [Arabidopsis lyrata subsp. lyrata] &gt;gi|297317840|gb|EFH48262.1| poly polymerase 3 (PARP-3) ADP-ribosyltransferase 3 [Arabidopsis lyrata subsp. lyrata]	NAD+ ADP-ribosyltransferases;NAD+ ADP-ribosyltransferases	NAD+ ADP-ribosyltransferases;NAD+ ADP-ribosyltransferases; FUNCTIONS IN: NAD+ ADP-ribosyltransferase activity; INVOLVED IN: protein amino acid ADP-ribosylation; LOCATED IN: intracellular, nucleus; CONTAINS InterPro DOMAIN/s: WGR (InterPro:IPR008893), Poly(ADP-ribose) polymerase, regulatory domain (InterPro:IPR004102), PADR1 (InterPro:IPR012982), Poly(ADP-ribose) polymerase, catalytic domain (Inte…
BnaC09g48350D	3.4625	up	5.9383	up	6	up	3.332	up	1.8296	up	4.0561	up	4.4051	up	1.9189	up	-//-	AT5G07190.1	gi|13877521|gb|AAK43838.1|AF370461_1	embryo-specific protein 3; ATS3 [Arabidopsis thaliana] &gt;gi|17978805|gb|AAL47396.1| embryo-specific protein 3 (ATS3) [Arabidopsis thaliana]	seed gene 3	seed gene 3 (ATS3); FUNCTIONS IN: molecular_function unknown; INVOLVED IN: embryo development ending in seed dormancy; LOCATED IN: anchored to membrane, membrane; EXPRESSED IN: embryo, leaf whorl, carpel, seed, leaf; EXPRESSED DURING: petal differentiation and expansion stage, E expanded cotyledon stage; CONTAINS InterPro DOMAIN/s: Lipase/lipooxygenase, PLAT/LH2 (InterPro:IPR008976), Embryo-speci…
BnaC09g48550D	3.1483	up	4.7856	up	5.2062	up	5.9755	up	2.3577	up	4.4125	up	4.8207	up	6.1714	up	-//-	AT5G07330.1	gi|15240772|ref|NP_196350.1|	uncharacterized protein [Arabidopsis thaliana] &gt;gi|7576171|emb|CAB87922.1| putative protein [Arabidopsis thaliana] &gt;gi|26452141|dbj|BAC43159.1| unknown protein [Arabidopsis thaliana] &gt;gi|34098921|gb|AAQ56843.1| At5g07330 [Arabidopsis thaliana] &gt;gi|332003754|gb|AED91137.1| uncharacterized protein AT5G07330 [Arabidopsis thaliana]	0	unknown protein; FUNCTIONS IN: molecular_function unknown; INVOLVED IN: biological_process unknown; LOCATED IN: mitochondrion; BEST Arabidopsis thaliana protein match is: unknown protein (TAIR:AT1G63060.1); Has 1807 Blast hits to 1807 proteins in 277 species: Archae - 0; Bacteria - 0; Metazoa - 736; Fungi - 347; Plants - 385; Viruses - 0; Other Eukaryotes - 339 (source: NCBI BLink).
BnaCnng34690D	6.9505	up	10.555	up	10.87	up	10.299	up	3.9495	up	7.6167	up	8.4013	up	7.7728	up	-//-	AT5G45690.1	gi|15242474|ref|NP_199381.1|	uncharacterized protein [Arabidopsis thaliana] &gt;gi|15450433|gb|AAK96510.1| AT5g45690/MRA19_8 [Arabidopsis thaliana] &gt;gi|18958060|gb|AAL79603.1| AT5g45690/MRA19_8 [Arabidopsis thaliana] &gt;gi|332007901|gb|AED95284.1| uncharacterized protein AT5G45690 [Arabidopsis thaliana]	Protein of unknown function (DUF1264)	Protein of unknown function (DUF1264); FUNCTIONS IN: molecular_function unknown; INVOLVED IN: biological_process unknown; LOCATED IN: cellular_component unknown; EXPRESSED IN: seed, leaf; EXPRESSED DURING: seedling growth; CONTAINS InterPro DOMAIN/s: Protein of unknown function DUF1264 (InterPro:IPR010686); BEST Arabidopsis thaliana protein match is: Protein of unknown function (DUF1264) (TAIR:AT…
BnaCnng36560D	2.4774	up	3.9057	up	4.701	up	5.1484	up	1.5996	up	3.6386	up	3.7487	up	4.8062	up	-//-	AT5G44310.2	gi|44917553|gb|AAS49101.1|	At5g44310 [Arabidopsis thaliana] &gt;gi|51970006|dbj|BAD43695.1| late embryogenesis abundant protein-like [Arabidopsis thaliana] &gt;gi|51971018|dbj|BAD44201.1| late embryogenesis abundant protein-like [Arabidopsis thaliana]	Late embryogenesis abundant protein (LEA) family protein	Late embryogenesis abundant protein (LEA) family protein; INVOLVED IN: embryo development ending in seed dormancy; EXPRESSED IN: cotyledon; BEST Arabidopsis thaliana protein match is: Late embryogenesis abundant protein (LEA) family protein (TAIR:AT4G21020.1); Has 48356 Blast hits to 24924 proteins in 2440 species: Archae - 556; Bacteria - 15482; Metazoa - 11997; Fungi - 3418; Plants - 3641; Viru…
BnaCnng50290D	4.8979	up	7.1131	up	6.8542	up	7.0443	up	2.8648	up	5.1779	up	5.165	up	5.7265	up	sp|P26587|TIP31_ARATH Aquaporin TIP3-1 OS=Arabidopsis thaliana GN=TIP3-1 PE=2 SV=1//2.89709e-140	AT1G73190.1	gi|297839189|ref|XP_002887476.1|	alpha-tonoplast intrinsic protein [Arabidopsis lyrata subsp. lyrata] &gt;gi|297333317|gb|EFH63735.1| alpha-tonoplast intrinsic protein [Arabidopsis lyrata subsp. lyrata]	Aquaporin-like superfamily protein	TIP3;1; FUNCTIONS IN: water channel activity; INVOLVED IN: autophagy, transport; LOCATED IN: plant-type vacuole membrane, protein storage vacuole, membrane, central vacuole; EXPRESSED IN: 6 plant structures; EXPRESSED DURING: seedling growth, E expanded cotyledon stage; CONTAINS InterPro DOMAIN/s: Major intrinsic protein, conserved site (InterPro:IPR022357), Aquaporin (InterPro:IPR012269), Major …
BnaCnng77870D	2.682	up	4.6405	up	5.1535	up	6.9821	up	1.9395	up	4.0512	up	4.8289	up	6.7262	up	sp|O04005|REHY_ARATH 1-Cys peroxiredoxin PER1 OS=Arabidopsis thaliana GN=PER1 PE=1 SV=1//1.94797e-63	AT1G48130.1	gi|7381260|gb|AAF61460.1|AF139817_1	peroxiredoxin antioxidant [Brassica napus]	1-cysteine peroxiredoxin 1	1-cysteine peroxiredoxin 1 (PER1); FUNCTIONS IN: thioredoxin peroxidase activity, antioxidant activity; INVOLVED IN: maintenance of seed dormancy, response to desiccation; LOCATED IN: cellular_component unknown; EXPRESSED IN: embryo, aleurone layer, seed; EXPRESSED DURING: seed development stages; CONTAINS InterPro DOMAIN/s: Peroxiredoxin, C-terminal (InterPro:IPR019479), Thioredoxin fold (InterP…
Novel00537	4.5584	up	5.6726	up	5.7849	up	6.9931	up	3.223	up	4.9846	up	5.2572	up	6.5456	up	sp|Q39165|OLEO2_ARATH Oleosin 21.2 kDa OS=Arabidopsis thaliana GN=At5g40420 PE=1 SV=1//2.57831e-47	#N/A	#N/A	#N/A	#N/A	#N/A
Novel03694	3.2645	up	4.778	up	5.0416	up	5.3226	up	3.319	up	4.7457	up	5.371	up	5.9903	up	sp|C3S7F1|OLES2_BRANA Oleosin S2-2 OS=Brassica napus GN=S2 PE=1 SV=1//5.54407e-43	#N/A	#N/A	#N/A	#N/A	#N/A
BnaA01g04810D	-2.4608	down	-6.4381	down	-7.7331	down	-11.945	down	-2.9202	down	-1.0659	down	-3.4719	down	-8.7092	down	-//-	AT4G32100.1	gi|297798750|ref|XP_002867259.1|	galactosyltransferase [Arabidopsis lyrata subsp. lyrata] &gt;gi|297313095|gb|EFH43518.1| galactosyltransferase [Arabidopsis lyrata subsp. lyrata]	Beta-1,3-N-Acetylglucosaminyltransferase family protein	Beta-1,3-N-Acetylglucosaminyltransferase family protein; FUNCTIONS IN: galactosyltransferase activity; INVOLVED IN: protein amino acid glycosylation; LOCATED IN: endomembrane system, membrane; CONTAINS InterPro DOMAIN/s: Glycosyl transferase, family 31 (InterPro:IPR002659); BEST Arabidopsis thaliana protein match is: Beta-1,3-N-Acetylglucosaminyltransferase family protein (TAIR:AT4G32110.1); Has …
BnaA01g06890D	-1.5152	down	-2.3066	down	-2.9101	down	-6.3722	down	-1.3232	down	-2.5167	down	-2.8279	down	-6.985	down	sp|P0CW78|HMA3B_ARATH Cadmium/zinc-transporting ATPase HMA3 OS=Arabidopsis thaliana GN=HMA3 PE=1 SV=1//0	AT4G30110.1	gi|37665197|emb|CAD89012.1|	putative cadmium/zinc-transporting ATPase 3 [Arabidopsis halleri subsp. halleri]	heavy metal atpase 2	heavy metal atpase 2 (HMA2); CONTAINS InterPro DOMAIN/s: Heavy metal transport/detoxification protein (InterPro:IPR006121), ATPase, P-type, ATPase-associated domain (InterPro:IPR008250), ATPase, P-type, heavy metal-(Cd/Co/Hg/Pb/Zn)-translocating (InterPro:IPR006404), ATPase, P-type, H+ transporting proton pump (InterPro:IPR000695), Haloacid dehalogenase-like hydrolase (InterPro:IPR005834), ATPase…
BnaA01g07960D	-1.9532	down	-5.7392	down	-5.5363	down	-6.3275	down	-2.4004	down	-3.8282	down	-5.6153	down	-8.1666	down	sp|P30182|TOP2_ARATH DNA topoisomerase 2 OS=Arabidopsis thaliana GN=TOP2 PE=2 SV=2//4.22584e-14	AT3G23890.2	gi|186510360|ref|NP_001118686.1|	DNA topoisomerase 2 [Arabidopsis thaliana] &gt;gi|332643306|gb|AEE76827.1| DNA topoisomerase 2 [Arabidopsis thaliana]	topoisomerase II	topoisomerase II (TOPII); CONTAINS InterPro DOMAIN/s: DNA topoisomerase, type IIA, subunit A/C-terminal (InterPro:IPR002205), DNA topoisomerase, type IIA, conserved site (InterPro:IPR018522), DNA topoisomerase, type IIA, subunit A/ C-terminal, alpha-beta (InterPro:IPR013758), DNA topoisomerase, type IIA, subunit B, domain 2 (InterPro:IPR013506), DNA topoisomerase, type IIA, subunit A, alpha-helic…
BnaA01g10710D	-2.0432	down	-7.6839	down	-8.4659	down	-7.3577	down	-1.9871	down	-4.3391	down	-7.1711	down	-7.4427	down	sp|Q9SVG4|RETOL_ARATH Reticuline oxidase-like protein OS=Arabidopsis thaliana GN=At4g20830 PE=1 SV=2//1.09672e-134	AT4G20800.1	gi|297804084|ref|XP_002869926.1|	FAD-binding domain-containing protein [Arabidopsis lyrata subsp. lyrata] &gt;gi|297315762|gb|EFH46185.1| FAD-binding domain-containing protein [Arabidopsis lyrata subsp. lyrata]	FAD-binding Berberine family protein	FAD-binding Berberine family protein; FUNCTIONS IN: oxidoreductase activity, FAD binding, catalytic activity; LOCATED IN: endomembrane system; EXPRESSED IN: embryo, synergid; EXPRESSED DURING: C globular stage; CONTAINS InterPro DOMAIN/s: FAD-binding, type 2 (InterPro:IPR016166), Berberine/berberine-like (InterPro:IPR012951), FAD linked oxidase, N-terminal (InterPro:IPR006094); BEST Arabidopsis t…
BnaA01g17720D	-1.5392	down	-1.3968	down	-1.5728	down	-1.2379	down	-1.1723	down	-1.1247	down	-2.2182	down	-1.3871	down	sp|O23461|ARAK_ARATH L-arabinokinase OS=Arabidopsis thaliana GN=ARA1 PE=1 SV=1//0	AT4G16130.1	gi|15234819|ref|NP_193348.1|	arabinose kinase 1 [Arabidopsis thaliana] &gt;gi|75277390|sp|O23461.1|ARAK_ARATH RecName: Full=L-arabinokinase; Short=AtISA1 &gt;gi|2244971|emb|CAB10392.1| galactokinase like protein [Arabidopsis thaliana] &gt;gi|7268362|emb|CAB78655.1| galactokinase like protein [Arabidopsis thaliana] &gt;gi|332658296|gb|AEE83696.1| arabinose kinase [Arabidopsis thaliana]	arabinose kinase	arabinose kinase (ARA1); FUNCTIONS IN: L-arabinokinase activity, ATP binding, galactokinase activity; INVOLVED IN: arabinose metabolic process; LOCATED IN: cytoplasm; EXPRESSED IN: 23 plant structures; EXPRESSED DURING: 13 growth stages; CONTAINS InterPro DOMAIN/s: Mevalonate/galactokinase (InterPro:IPR006206), Galactokinase galactose-binding domain (InterPro:IPR019539), Ribosomal protein S5 doma…
BnaA01g25600D	-1.5234	down	-3.2993	down	-5.1257	down	-2.8616	down	-1.0074	down	-2.7948	down	-3.1611	down	-3.6382	down	sp|Q9LHQ5|H2A2_ARATH Probable histone H2A.2 OS=Arabidopsis thaliana GN=At3g20670 PE=1 SV=1//1.17969e-68	AT3G20670.1	gi|225461156|ref|XP_002282795.1|	PREDICTED: histone H2A.6 isoform 1 [Vitis vinifera] &gt;gi|302143197|emb|CBI20492.3| unnamed protein product [Vitis vinifera]	histone H2A 13	histone H2A 13 (HTA13); FUNCTIONS IN: DNA binding; INVOLVED IN: nucleosome assembly; LOCATED IN: nucleus, nucleosome; EXPRESSED IN: 28 plant structures; EXPRESSED DURING: 14 growth stages; CONTAINS InterPro DOMAIN/s: Histone H2A (InterPro:IPR002119), Histone-fold (InterPro:IPR009072), Histone core (InterPro:IPR007125); BEST Arabidopsis thaliana protein match is: histone H2A 10 (TAIR:AT1G51060.1);…
BnaA01g27000D	-1.5506	down	-1.6319	down	-2.4409	down	-8.5639	down	-1.3682	down	-1.6665	down	-2.2031	down	-11.588	down	sp|Q9LV33|BGL44_ARATH Beta-glucosidase 44 OS=Arabidopsis thaliana GN=BGLU44 PE=2 SV=1//0	AT3G18080.1	gi|297830450|ref|XP_002883107.1|	glycosyl hydrolase family 1 protein [Arabidopsis lyrata subsp. lyrata] &gt;gi|297328947|gb|EFH59366.1| glycosyl hydrolase family 1 protein [Arabidopsis lyrata subsp. lyrata]	B-S glucosidase 44	B-S glucosidase 44 (BGLU44); FUNCTIONS IN: in 6 functions; INVOLVED IN: carbohydrate metabolic process; LOCATED IN: cytosolic ribosome, cell wall, plant-type cell wall; EXPRESSED IN: 22 plant structures; EXPRESSED DURING: 13 growth stages; CONTAINS InterPro DOMAIN/s: Glycoside hydrolase, family 1 (InterPro:IPR001360), Glycoside hydrolase, catalytic core (InterPro:IPR017853), Glycoside hydrolase, …
BnaA01g30830D	-2.9267	down	-3.9028	down	-4.4438	down	-8.0361	down	-2.3775	down	-3.2594	down	-1.2507	down	-6.9401	down	sp|Q9M5J9|PGIP1_ARATH Polygalacturonase inhibitor 1 OS=Arabidopsis thaliana GN=PGIP1 PE=2 SV=1//2.75953e-116	AT3G12145.1	gi|260505503|gb|ACX42230.1|	polygalacturonase inhibitory protein [Brassica rapa subsp. oleifera]	Leucine-rich repeat (LRR) family protein	FLOR1 (FLR1); FUNCTIONS IN: enzyme inhibitor activity, transcription factor binding; INVOLVED IN: biological_process unknown; LOCATED IN: endomembrane system; CONTAINS InterPro DOMAIN/s: Leucine-rich repeat-containing N-terminal domain, type 2 (InterPro:IPR013210), Leucine-rich repeat (InterPro:IPR001611); BEST Arabidopsis thaliana protein match is: polygalacturonase inhibiting protein 1 (TAIR:AT…
BnaA02g07120D	-1.1369	down	-4.7901	down	-5.9073	down	-11.195	down	-2.0998	down	-3.6702	down	-4.5979	down	-6.6244	down	sp|Q9LLR6|NLTP4_ARATH Non-specific lipid-transfer protein 4 OS=Arabidopsis thaliana GN=LTP4 PE=2 SV=1//1.8529e-49	AT5G59310.1	gi|104717431|gb|ABF74563.1|	lipid transfer protein [Brassica napus]	lipid transfer protein 4	lipid transfer protein 4 (LTP4); FUNCTIONS IN: lipid binding; INVOLVED IN: response to water deprivation, response to abscisic acid stimulus, lipid transport; LOCATED IN: endomembrane system; EXPRESSED IN: 16 plant structures; EXPRESSED DURING: 8 growth stages; CONTAINS InterPro DOMAIN/s: Bifunctional inhibitor/plant lipid transfer protein/seed storage (InterPro:IPR016140), Plant lipid transfer p…
BnaA02g12440D	-1.5438	down	-2.217	down	-3.1855	down	-6.9352	down	-1.2432	down	-1.7228	down	-2.673	down	-9.5588	down	sp|Q9C7U5|E132_ARATH Glucan endo-1,3-beta-glucosidase 2 OS=Arabidopsis thaliana GN=At1g66250 PE=1 SV=2//0	AT1G66250.1	gi|297838277|ref|XP_002887020.1|	glycosyl hydrolase family 17 protein [Arabidopsis lyrata subsp. lyrata] &gt;gi|297332861|gb|EFH63279.1| glycosyl hydrolase family 17 protein [Arabidopsis lyrata subsp. lyrata]	O-Glycosyl hydrolases family 17 protein	O-Glycosyl hydrolases family 17 protein; FUNCTIONS IN: cation binding, hydrolase activity, hydrolyzing O-glycosyl compounds, catalytic activity; INVOLVED IN: carbohydrate metabolic process; LOCATED IN: anchored to plasma membrane, plasma membrane, anchored to membrane; EXPRESSED IN: 22 plant structures; EXPRESSED DURING: 13 growth stages; CONTAINS InterPro DOMAIN/s: X8 (InterPro:IPR012946), Glyco…
BnaA03g10000D	-1.9411	down	-5.4407	down	-4.5346	down	-9.3953	down	-1.5659	down	-3.79	down	-6.6548	down	-9.0045	down	sp|Q9SK27|ENL1_ARATH Early nodulin-like protein 1 OS=Arabidopsis thaliana GN=At2g25060 PE=1 SV=2//9.94155e-37	AT5G57920.1	gi|9758361|dbj|BAB08862.1|	phytocyanin/early nodulin-like protein [Arabidopsis thaliana]	early nodulin-like protein 10	early nodulin-like protein 10 (ENODL10); FUNCTIONS IN: electron carrier activity, copper ion binding; LOCATED IN: endomembrane system; EXPRESSED IN: 14 plant structures; EXPRESSED DURING: 10 growth stages; CONTAINS InterPro DOMAIN/s: Plastocyanin-like (InterPro:IPR003245), Cupredoxin (InterPro:IPR008972); BEST Arabidopsis thaliana protein match is: early nodulin-like protein 15 (TAIR:AT4G31840.1)…
BnaA03g10550D	-2.1648	down	-3.0485	down	-2.3	down	-5.3073	down	-3.134	down	-3.087	down	-4.6887	down	-5.5452	down	sp|Q9SCV8|BGAL4_ARATH Beta-galactosidase 4 OS=Arabidopsis thaliana GN=BGAL4 PE=1 SV=1//0	AT5G56870.1	gi|297793199|ref|XP_002864484.1|	predicted protein [Arabidopsis lyrata subsp. lyrata] &gt;gi|297310319|gb|EFH40743.1| predicted protein [Arabidopsis lyrata subsp. lyrata]	beta-galactosidase 4	beta-galactosidase 4 (BGAL4); FUNCTIONS IN: beta-galactosidase activity; INVOLVED IN: lactose catabolic process, using glucoside 3-dehydrogenase, carbohydrate metabolic process, lactose catabolic process via UDP-galactose, lactose catabolic process; LOCATED IN: endomembrane system; EXPRESSED IN: 25 plant structures; EXPRESSED DURING: 12 growth stages; CONTAINS InterPro DOMAIN/s: Glycoside hydrola…
BnaA03g18190D	-1.0914	down	-1.7155	down	-1.4701	down	-3.5968	down	-1.3079	down	-1.1768	down	-3.1555	down	-1.2764	down	sp|Q9M1G6|BZP25_ARATH Basic leucine zipper 25 OS=Arabidopsis thaliana GN=BZIP25 PE=1 SV=1//1.91311e-64	AT3G54620.1	gi|37936162|emb|CAC79658.1|	bZIP protein BZ2 [Arabidopsis thaliana]	basic leucine zipper 25	basic leucine zipper 25 (BZIP25); FUNCTIONS IN: protein heterodimerization activity, sequence-specific DNA binding transcription factor activity; INVOLVED IN: regulation of transcription, DNA-dependent; LOCATED IN: chloroplast; EXPRESSED IN: 23 plant structures; EXPRESSED DURING: 15 growth stages; CONTAINS InterPro DOMAIN/s: Basic-leucine zipper (bZIP) transcription factor (InterPro:IPR004827), b…
BnaA03g21140D	-3.6259	down	-5.5124	down	-5.2493	down	-9.9524	down	-2.5504	down	-4.8338	down	-3.6526	down	-7.0941	down	sp|O22149|PME17_ARATH Probable pectinesterase/pectinesterase inhibitor 17 OS=Arabidopsis thaliana GN=PME17 PE=2 SV=2//0	AT2G45220.1	gi|297828239|ref|XP_002882002.1|	predicted protein [Arabidopsis lyrata subsp. lyrata] &gt;gi|297327841|gb|EFH58261.1| predicted protein [Arabidopsis lyrata subsp. lyrata]	Plant invertase/pectin methylesterase inhibitor superfamily	Plant invertase/pectin methylesterase inhibitor superfamily; FUNCTIONS IN: enzyme inhibitor activity, pectinesterase activity; INVOLVED IN: cell wall modification; LOCATED IN: membrane, plant-type cell wall; EXPRESSED IN: 9 plant structures; EXPRESSED DURING: 4 anthesis, C globular stage, petal differentiation and expansion stage; CONTAINS InterPro DOMAIN/s: Carbohydrate-binding/sugar hydrolysis …
BnaA03g23380D	-1.3716	down	-2.154	down	-2.2602	down	-12.039	down	-1.1211	down	-2.3477	down	-2.5227	down	-11.356	down	sp|Q9FGR9|CEP1_ARATH KDEL-tailed cysteine endopeptidase CEP1 OS=Arabidopsis thaliana GN=CEP1 PE=2 SV=1//0	AT5G50260.1	gi|18423124|ref|NP_568722.1|	KDEL-tailed cysteine endopeptidase CEP1 [Arabidopsis thaliana] &gt;gi|75309064|sp|Q9FGR9.1|CEP1_ARATH RecName: Full=KDEL-tailed cysteine endopeptidase CEP1; AltName: Full=Cysteine proteinase CP56; Short=AtCP56; Flags: Precursor &gt;gi|9759028|dbj|BAB09397.1| cysteine endopeptidase [Arabidopsis thaliana] &gt;gi|20258850|gb|AAM13907.1| putative cysteine proteinase [Arabidopsis thaliana] &gt;gi|3080…	Cysteine proteinases superfamily protein	Cysteine proteinases superfamily protein; FUNCTIONS IN: cysteine-type endopeptidase activity, cysteine-type peptidase activity; INVOLVED IN: proteolysis; LOCATED IN: endomembrane system; EXPRESSED IN: 8 plant structures; EXPRESSED DURING: 4 anthesis, C globular stage, petal differentiation and expansion stage; CONTAINS InterPro DOMAIN/s: Peptidase C1A, papain (InterPro:IPR013128), Proteinase inhi…
BnaA03g31000D	-3.1961	down	-7.2949	down	-8.9249	down	-7.2317	down	-3.1094	down	-4.4644	down	-9.758	down	-7.0296	down	sp|O22666|RGP3_ARATH UDP-arabinopyranose mutase 3 OS=Arabidopsis thaliana GN=RGP3 PE=1 SV=2//2.3879e-114	AT3G08900.1	gi|26452371|dbj|BAC43271.1|	putative reversibly glycosylated polypeptide-3 RGP [Arabidopsis thaliana]	reversibly glycosylated polypeptide 3	reversibly glycosylated polypeptide 3 (RGP3); FUNCTIONS IN: transferase activity, transferring hexosyl groups, glycogenin glucosyltransferase activity; INVOLVED IN: cellulose biosynthetic process, cellular cell wall organization; LOCATED IN: membrane; EXPRESSED IN: leaf whorl, sepal, flower, cultured cell; EXPRESSED DURING: petal differentiation and expansion stage; CONTAINS InterPro DOMAIN/s: Al…
BnaA03g37360D	-1.4856	down	-1.101	down	-2.3444	down	-8.1967	down	-1.5602	down	-1.809	down	-1.5163	down	-8.857	down	sp|Q9LHF1|LRX4_ARATH Leucine-rich repeat extensin-like protein 4 OS=Arabidopsis thaliana GN=LRX4 PE=1 SV=1//0	AT3G24480.1	gi|297835536|ref|XP_002885650.1|	predicted protein [Arabidopsis lyrata subsp. lyrata] &gt;gi|297331490|gb|EFH61909.1| predicted protein [Arabidopsis lyrata subsp. lyrata]	Leucine-rich repeat (LRR) family protein	Leucine-rich repeat (LRR) family protein; FUNCTIONS IN: structural constituent of cell wall; LOCATED IN: cell wall, plant-type cell wall; EXPRESSED IN: 22 plant structures; EXPRESSED DURING: 13 growth stages; CONTAINS InterPro DOMAIN/s: Leucine-rich repeat-containing N-terminal domain, type 2 (InterPro:IPR013210), Leucine-rich repeat (InterPro:IPR001611); BEST Arabidopsis thaliana protein match i…
BnaA04g05180D	-1.8971	down	-3.2283	down	-5.3474	down	-8.598	down	-1.0803	down	-1.4184	down	-3.0881	down	-9.9985	down	sp|Q9LFA6|BGAL2_ARATH Beta-galactosidase 2 OS=Arabidopsis thaliana GN=BGAL2 PE=2 SV=2//0	AT3G52840.1	gi|297816572|ref|XP_002876169.1|	AT3g52840/F8J2_10 [Arabidopsis lyrata subsp. lyrata] &gt;gi|297322007|gb|EFH52428.1| AT3g52840/F8J2_10 [Arabidopsis lyrata subsp. lyrata]	beta-galactosidase 2	beta-galactosidase 2 (BGAL2); FUNCTIONS IN: cation binding, beta-galactosidase activity, hydrolase activity, hydrolyzing O-glycosyl compounds, catalytic activity; INVOLVED IN: lactose catabolic process, using glucoside 3-dehydrogenase, carbohydrate metabolic process, lactose catabolic process via UDP-galactose, lactose catabolic process; LOCATED IN: apoplast; EXPRESSED IN: 26 plant structures; EX…
BnaA04g07190D	-3.4648	down	-4.903	down	-3.4785	down	-8.6511	down	-2.0836	down	-3.2524	down	-4.1536	down	-6.3283	down	sp|Q8L7B2|SCP20_ARATH Serine carboxypeptidase-like 20 OS=Arabidopsis thaliana GN=SCPL20 PE=2 SV=2//0	AT4G12910.1	gi|240255805|ref|NP_193027.5|	serine carboxypeptidase-like 20 [Arabidopsis thaliana] &gt;gi|125987775|sp|Q8L7B2.2|SCP20_ARATH RecName: Full=Serine carboxypeptidase-like 20; Flags: Precursor &gt;gi|332657802|gb|AEE83202.1| serine carboxypeptidase-like 20 [Arabidopsis thaliana]	serine carboxypeptidase-like 20	serine carboxypeptidase-like 20 (scpl20); FUNCTIONS IN: serine-type carboxypeptidase activity; INVOLVED IN: proteolysis; LOCATED IN: vacuole; EXPRESSED IN: 23 plant structures; EXPRESSED DURING: 13 growth stages; CONTAINS InterPro DOMAIN/s: Peptidase S10, serine carboxypeptidase (InterPro:IPR001563), Peptidase S10, serine carboxypeptidase, active site (InterPro:IPR018202); BEST Arabidopsis thalia…
BnaA04g24700D	-1.4198	down	-3.5935	down	-3.7416	down	-5.8033	down	-2.0722	down	-3.1836	down	-3.0509	down	-5.7487	down	sp|Q9S728|PDF1_ARATH Protodermal factor 1 OS=Arabidopsis thaliana GN=PDF1 PE=2 SV=1//7.51811e-56	AT2G42840.1	gi|15228010|ref|NP_181812.1|	protodermal factor 1 [Arabidopsis thaliana] &gt;gi|75193615|sp|Q9S728.1|PDF1_ARATH RecName: Full=Protodermal factor 1; Flags: Precursor &gt;gi|4929128|gb|AAD33868.1|AF141375_1 protodermal factor 1 [Arabidopsis thaliana] &gt;gi|4929130|gb|AAD33869.1|AF141376_1 protodermal factor 1 [Arabidopsis thaliana] &gt;gi|4512671|gb|AAD21725.1| En/Spm-like transposon protein [Arabidopsis thaliana] &gt;gi|2159…	protodermal factor 1	protodermal factor 1 (PDF1); Has 74620 Blast hits to 36810 proteins in 1713 species: Archae - 153; Bacteria - 12776; Metazoa - 27126; Fungi - 11565; Plants - 10582; Viruses - 2385; Other Eukaryotes - 10033 (source: NCBI BLink).
BnaA04g26470D	-2.0537	down	-8.0403	down	-10.407	down	-10.41	down	-1.9482	down	-4.8606	down	-7.5167	down	-6.7883	down	sp|B0X1Q4|RUMI_CULQU O-glucosyltransferase rumi homolog OS=Culex quinquefasciatus GN=CPIJ013394 PE=3 SV=1//1.18993e-25	AT2G45830.1	gi|42569947|ref|NP_182107.3|	downstream target of AGL15 2 [Arabidopsis thaliana] &gt;gi|330255513|gb|AEC10607.1| downstream target of AGL15 2 [Arabidopsis thaliana] &gt;gi|591402132|gb|AHL38793.1| glycosyltransferase, partial [Arabidopsis thaliana]	downstream target of AGL15 2	downstream target of AGL15 2 (DTA2); CONTAINS InterPro DOMAIN/s: Lipopolysaccharide-modifying protein (InterPro:IPR006598), Protein of unknown function DUF821, CAP10-like (InterPro:IPR008539); BEST Arabidopsis thaliana protein match is: Arabidopsis thaliana protein of unknown function (DUF821) (TAIR:AT3G61270.1); Has 35333 Blast hits to 34131 proteins in 2444 species: Archae - 798; Bacteria - 224…
BnaA05g05410D	-2.0134	down	-9.272	down	-4.8576	down	-9.3197	down	-2.1305	down	-6.0535	down	-6.6178	down	-7.4743	down	sp|Q9SIY8|LAC5_ARATH Laccase-5 OS=Arabidopsis thaliana GN=LAC5 PE=2 SV=1//0	AT2G40370.1	gi|15226663|ref|NP_181568.1|	laccase 5 [Arabidopsis thaliana] &gt;gi|75206199|sp|Q9SIY8.1|LAC5_ARATH RecName: Full=Laccase-5; AltName: Full=Benzenediol:oxygen oxidoreductase 5; AltName: Full=Diphenol oxidase 5; AltName: Full=Urishiol oxidase 5; Flags: Precursor &gt;gi|21744872|gb|AAM77221.1|AF506030_1 laccase [Arabidopsis thaliana] &gt;gi|4586053|gb|AAD25671.1| putative laccase (diphenol oxidase) [Arabidopsis thaliana] &gt;g…	laccase 5	laccase 5 (LAC5); FUNCTIONS IN: laccase activity; INVOLVED IN: response to copper ion; LOCATED IN: endomembrane system, apoplast; EXPRESSED IN: 8 plant structures; EXPRESSED DURING: 4 anthesis, petal differentiation and expansion stage; CONTAINS InterPro DOMAIN/s: Multicopper oxidase, type 3 (InterPro:IPR011707), Laccase (InterPro:IPR017761), Multicopper oxidase, type 2 (InterPro:IPR011706), Cupr…
BnaA05g07240D	-2.729	down	-2.3991	down	-4.9725	down	-1.241	down	-2.0387	down	-2.3422	down	-4.343	down	-2.4777	down	sp|Q9ZUU4|ROC1_ARATH Ribonucleoprotein At2g37220, chloroplastic OS=Arabidopsis thaliana GN=At2g37220 PE=1 SV=1//8.82825e-124	AT2G37220.1	gi|21617920|gb|AAM66970.1|	putative RNA-binding protein [Arabidopsis thaliana]	RNA-binding (RRM/RBD/RNP motifs) family protein	RNA-binding (RRM/RBD/RNP motifs) family protein; FUNCTIONS IN: RNA binding, poly(U) RNA binding; INVOLVED IN: response to cold, response to abscisic acid stimulus, innate immune response; LOCATED IN: in 6 components; EXPRESSED IN: 26 plant structures; EXPRESSED DURING: 15 growth stages; CONTAINS InterPro DOMAIN/s: RNA recognition motif, RNP-1 (InterPro:IPR000504), Nucleotide-binding, alpha-beta p…
BnaA05g10730D	-1.3468	down	-1.44	down	-1.3513	down	-3.4137	down	-1.5534	down	-1.0823	down	-1.2721	down	-3.5651	down	-//-	AT2G32240.1	gi|240254562|ref|NP_565741.4|	uncharacterized protein [Arabidopsis thaliana] &gt;gi|330253560|gb|AEC08654.1| uncharacterized protein AT2G32240 [Arabidopsis thaliana]	0	FUNCTIONS IN: molecular_function unknown; INVOLVED IN: response to cadmium ion; LOCATED IN: plasma membrane; EXPRESSED IN: 25 plant structures; EXPRESSED DURING: 13 growth stages; CONTAINS InterPro DOMAIN/s: Prefoldin (InterPro:IPR009053); BEST Arabidopsis thaliana protein match is: unknown protein (TAIR:AT1G05320.3); Has 470429 Blast hits to 168274 proteins in 4282 species: Archae - 6896; Bacter…
BnaA05g10820D	-2.4647	down	-4.0124	down	-3.572	down	-5.2711	down	-1.5868	down	-3.6175	down	-3.648	down	-5.9196	down	sp|Q94C37|HDG2_ARATH Homeobox-leucine zipper protein HDG2 OS=Arabidopsis thaliana GN=HDG2 PE=2 SV=1//0	AT1G05230.3	gi|568830850|ref|XP_006469697.1|	PREDICTED: homeobox-leucine zipper protein HDG2-like isoform X3 [Citrus sinensis] &gt;gi|568830852|ref|XP_006469698.1| PREDICTED: homeobox-leucine zipper protein HDG2-like isoform X4 [Citrus sinensis]	homeodomain GLABROUS 2	homeodomain GLABROUS 2 (HDG2); FUNCTIONS IN: DNA binding, sequence-specific DNA binding transcription factor activity; INVOLVED IN: regulation of transcription, DNA-dependent, trichome morphogenesis; LOCATED IN: nucleus; EXPRESSED IN: 32 plant structures; EXPRESSED DURING: 15 growth stages; CONTAINS InterPro DOMAIN/s: Homeobox, conserved site (InterPro:IPR017970), Homeobox (InterPro:IPR001356), H…
BnaA05g13740D	-1.5958	down	-3.243	down	-3.4807	down	-2.6062	down	-2.1077	down	-3.2079	down	-4.155	down	-3.0709	down	sp|P21241|RUBB_BRANA RuBisCO large subunit-binding protein subunit beta, chloroplastic OS=Brassica napus PE=2 SV=1//0	AT1G55490.2	gi|15222729|ref|NP_175945.1|	chaperonin 60 subunit beta 1 [Arabidopsis thaliana] &gt;gi|30695947|ref|NP_849811.1| chaperonin 60 subunit beta 1 [Arabidopsis thaliana] &gt;gi|27735252|sp|P21240.3|CPNB1_ARATH RecName: Full=Chaperonin 60 subunit beta 1, chloroplastic; Short=CPN-60 beta 1; AltName: Full=60 kDa chaperonin subunit beta 1; AltName: Full=RuBisCO large subunit-binding protein subunit beta, chloroplastic; Flags: Precur…	chaperonin 60 beta	chaperonin 60 beta (CPN60B); FUNCTIONS IN: protein binding; INVOLVED IN: protein folding, systemic acquired resistance, cell death, response to cold, chaperone mediated protein folding requiring cofactor; LOCATED IN: in 7 components; EXPRESSED IN: 25 plant structures; EXPRESSED DURING: 15 growth stages; CONTAINS InterPro DOMAIN/s: Chaperonin Cpn60/TCP-1 (InterPro:IPR002423), Chaperonin Cpn60, con…
BnaA05g14890D	-5.2646	down	-7.1104	down	-3.9855	down	-4.4623	down	-7.3205	down	-6.2735	down	-6.1748	down	-7.7876	down	sp|Q9SE50|BGL18_ARATH Beta-D-glucopyranosyl abscisate beta-glucosidase OS=Arabidopsis thaliana GN=BGLU18 PE=1 SV=2//0	AT1G52400.3	gi|312281993|dbj|BAJ33862.1|	unnamed protein product [Thellungiella halophila]	beta glucosidase 18	beta glucosidase 18 (BGLU18); CONTAINS InterPro DOMAIN/s: Glycoside hydrolase, family 1 (InterPro:IPR001360), Glycoside hydrolase, family 1, active site (InterPro:IPR018120), Glycoside hydrolase, catalytic core (InterPro:IPR017853), Glycoside hydrolase, subgroup, catalytic core (InterPro:IPR013781); BEST Arabidopsis thaliana protein match is: beta glucosidase 19 (TAIR:AT3G21370.1).
BnaA05g18870D	-1.5735	down	-4.4921	down	-4.9016	down	-11.061	down	-1.9578	down	-4.3643	down	-4.9827	down	-13.346	down	sp|O24325|VPE1_PHAVU Vacuolar-processing enzyme OS=Phaseolus vulgaris PE=1 SV=1//6.44647e-165	AT3G20210.1	gi|297830708|ref|XP_002883236.1|	DELTA-VPE [Arabidopsis lyrata subsp. lyrata] &gt;gi|297329076|gb|EFH59495.1| DELTA-VPE [Arabidopsis lyrata subsp. lyrata]	delta vacuolar processing enzyme	delta vacuolar processing enzyme (DELTA-VPE); CONTAINS InterPro DOMAIN/s: Peptidase C13, legumain (InterPro:IPR001096); BEST Arabidopsis thaliana protein match is: gamma vacuolar processing enzyme (TAIR:AT4G32940.1); Has 783 Blast hits to 781 proteins in 238 species: Archae - 4; Bacteria - 12; Metazoa - 279; Fungi - 115; Plants - 249; Viruses - 0; Other Eukaryotes - 124 (source: NCBI BLink).
BnaA05g19010D	-2.5045	down	-4.3153	down	-5.4806	down	-4.1739	down	-1.0579	down	-2.664	down	-4.0259	down	-3.8676	down	sp|Q9LJY7|C75AK_ARATH Cytochrome P450 705A20 OS=Arabidopsis thaliana GN=CYP705A20 PE=1 SV=1//0	AT3G20130.1	gi|15231052|ref|NP_188648.1|	cytochrome P450, family 705, subfamily A, polypeptide 22 [Arabidopsis thaliana] &gt;gi|9293970|dbj|BAB01873.1| cytochrome P450-like protein [Arabidopsis thaliana] &gt;gi|30102724|gb|AAP21280.1| At3g20130 [Arabidopsis thaliana] &gt;gi|110736609|dbj|BAF00269.1| putative cytochrome P450 [Arabidopsis thaliana] &gt;gi|332642816|gb|AEE76337.1| cytochrome P450, family 705, subfamily A, polypeptide 22 [A…	cytochrome P450, family 705, subfamily A, polypeptide 22	cytochrome P450, family 705, subfamily A, polypeptide 22 (CYP705A22); FUNCTIONS IN: electron carrier activity, monooxygenase activity, iron ion binding, oxygen binding, heme binding; INVOLVED IN: oxidation reduction; LOCATED IN: endomembrane system; EXPRESSED IN: root, carpel; EXPRESSED DURING: petal differentiation and expansion stage; CONTAINS InterPro DOMAIN/s: Cytochrome P450 (InterPro:IPR001…
BnaA05g20240D	-1.8678	down	-4.6685	down	-6.829	down	-5.0947	down	-1.3263	down	-3.8358	down	-4.2776	down	-4.858	down	sp|Q9LHQ5|H2A2_ARATH Probable histone H2A.2 OS=Arabidopsis thaliana GN=At3g20670 PE=1 SV=1//5.74791e-68	AT3G20670.1	gi|566195299|ref|XP_002316965.2|	histone H2A family protein [Populus trichocarpa] &gt;gi|118484619|gb|ABK94182.1| unknown [Populus trichocarpa] &gt;gi|550328316|gb|EEE97577.2| histone H2A family protein [Populus trichocarpa]	histone H2A 13	histone H2A 13 (HTA13); FUNCTIONS IN: DNA binding; INVOLVED IN: nucleosome assembly; LOCATED IN: nucleus, nucleosome; EXPRESSED IN: 28 plant structures; EXPRESSED DURING: 14 growth stages; CONTAINS InterPro DOMAIN/s: Histone H2A (InterPro:IPR002119), Histone-fold (InterPro:IPR009072), Histone core (InterPro:IPR007125); BEST Arabidopsis thaliana protein match is: histone H2A 10 (TAIR:AT1G51060.1);…
BnaA05g20420D	-1.5534	down	-2.294	down	-2.7383	down	-7.2645	down	-1.8023	down	-2.3245	down	-1.8586	down	-6.1922	down	sp|Q9SZ11|GLPQ2_ARATH Probable glycerophosphoryl diester phosphodiesterase 2 OS=Arabidopsis thaliana GN=GPDL2 PE=1 SV=3//0	AT3G20520.1	gi|297830740|ref|XP_002883252.1|	glycerophosphoryl diester phosphodiesterase family protein [Arabidopsis lyrata subsp. lyrata] &gt;gi|297329092|gb|EFH59511.1| glycerophosphoryl diester phosphodiesterase family protein [Arabidopsis lyrata subsp. lyrata]	SHV3-like 3	SHV3-like 3 (SVL3); FUNCTIONS IN: phosphoric diester hydrolase activity, glycerophosphodiester phosphodiesterase activity; INVOLVED IN: glycerol metabolic process, lipid metabolic process; LOCATED IN: anchored to membrane; EXPRESSED IN: 10 plant structures; EXPRESSED DURING: 4 anthesis, C globular stage, petal differentiation and expansion stage; CONTAINS InterPro DOMAIN/s: PLC-like phosphodieste…
BnaA05g21080D	-2.3635	down	-5.3025	down	-4.9324	down	-8.5201	down	-2.7448	down	-4.0197	down	-4.6759	down	-5.9474	down	sp|Q9GYZ0|KIF15_STRPU Kinesin-like protein KIF15 OS=Strongylocentrotus purpuratus GN=KIF15 PE=1 SV=1//1.86795e-115	AT3G19050.1	gi|145338697|ref|NP_188535.4|	phragmoplast orienting kinesin 2 [Arabidopsis thaliana] &gt;gi|122238362|sp|Q27IK6.1|POK2_ARATH RecName: Full=Phragmoplast orienting kinesin 2; AltName: Full=Kinesin POK2 &gt;gi|89160909|gb|ABD62997.1| kinesin POK2 [Arabidopsis thaliana] &gt;gi|332642667|gb|AEE76188.1| phragmoplast orienting kinesin 2 [Arabidopsis thaliana]	phragmoplast orienting kinesin 2	phragmoplast orienting kinesin 2 (POK2); FUNCTIONS IN: microtubule motor activity, ATP binding; INVOLVED IN: cytokinesis; EXPRESSED IN: root vascular system, primary root tip, lateral root primordium; CONTAINS InterPro DOMAIN/s: Kinesin, motor region, conserved site (InterPro:IPR019821), Kinesin, motor domain (InterPro:IPR001752); BEST Arabidopsis thaliana protein match is: phragmoplast orienting…
BnaA05g35500D	-1.4887	down	-2.0258	down	-2.1908	down	-1.8075	down	-1.1877	down	-1.8006	down	-2.3358	down	-1.8224	down	sp|Q94C59|PATL4_ARATH Patellin-4 OS=Arabidopsis thaliana GN=PATL4 PE=1 SV=2//0	AT1G30690.2	gi|297846014|ref|XP_002890888.1|	predicted protein [Arabidopsis lyrata subsp. lyrata] &gt;gi|297336730|gb|EFH67147.1| predicted protein [Arabidopsis lyrata subsp. lyrata]	Sec14p-like phosphatidylinositol transfer family protein	Sec14p-like phosphatidylinositol transfer family protein; FUNCTIONS IN: transporter activity; INVOLVED IN: transport; LOCATED IN: cytosol, nucleus, plasma membrane; EXPRESSED IN: 23 plant structures; EXPRESSED DURING: 14 growth stages; CONTAINS InterPro DOMAIN/s: Cellular retinaldehyde-binding/triple function, C-terminal (InterPro:IPR001251), Cellular retinaldehyde-binding/triple function, N-term…
BnaA05g37110D	-2.5898	down	-8.0116	down	-8.4716	down	-10.059	down	-2.5415	down	-5.4607	down	-7.668	down	-7.759	down	sp|O22666|RGP3_ARATH UDP-arabinopyranose mutase 3 OS=Arabidopsis thaliana GN=RGP3 PE=1 SV=2//0	AT3G08900.1	gi|6403494|gb|AAF07834.1|AC010871_10	putative reversibly glycosylatable polypeptide [Arabidopsis thaliana]	reversibly glycosylated polypeptide 3	reversibly glycosylated polypeptide 3 (RGP3); FUNCTIONS IN: transferase activity, transferring hexosyl groups, glycogenin glucosyltransferase activity; INVOLVED IN: cellulose biosynthetic process, cellular cell wall organization; LOCATED IN: membrane; EXPRESSED IN: leaf whorl, sepal, flower, cultured cell; EXPRESSED DURING: petal differentiation and expansion stage; CONTAINS InterPro DOMAIN/s: Al…
BnaA06g01170D	-1.1371	down	-2.3836	down	-3.2138	down	-9.0238	down	-1.1143	down	-2.0196	down	-3.2285	down	-7.1582	down	sp|O49445|LRK72_ARATH Probable L-type lectin-domain containing receptor kinase VII.2 OS=Arabidopsis thaliana GN=LECRK72 PE=1 SV=2//4.618e-47	AT1G53070.1	gi|110738997|dbj|BAF01418.1|	putative protein kinase [Arabidopsis thaliana]	Legume lectin family protein	Legume lectin family protein; FUNCTIONS IN: carbohydrate binding, binding; INVOLVED IN: response to karrikin; LOCATED IN: cell wall, plant-type cell wall; EXPRESSED IN: 23 plant structures; EXPRESSED DURING: 13 growth stages; CONTAINS InterPro DOMAIN/s: Legume lectin, beta chain (InterPro:IPR001220), Concanavalin A-like lectin/glucanase, subgroup (InterPro:IPR013320), Concanavalin A-like lectin/g…
BnaA06g01990D	-5.2624	down	-7.3712	down	-8.4162	down	-3.097	down	-5.8794	down	-5.4173	down	-4.4706	down	-1.7614	down	sp|Q9SAV1|MB11_ARATH Myrosinase-binding protein-like At1g52030 OS=Arabidopsis thaliana GN=F-ATMBP PE=2 SV=1//7.03404e-08	AT1G52030.1	gi|1883008|emb|CAA72270.1|	jasmonate inducible protein [Brassica napus]	myrosinase-binding protein 2	myrosinase-binding protein 2 (MBP2); FUNCTIONS IN: sugar binding, thioglucosidase binding; INVOLVED IN: flower development, cell adhesion, response to wounding, defense response; LOCATED IN: thioglucosidase complex; EXPRESSED IN: fruit, flower; EXPRESSED DURING: seed development stages; CONTAINS InterPro DOMAIN/s: Mannose-binding lectin (InterPro:IPR001229); BEST Arabidopsis thaliana protein matc…
BnaA06g03920D	-1.7228	down	-2.4635	down	-2.9115	down	-9.6963	down	-1.6323	down	-2.4759	down	-2.9533	down	-12.301	down	-//-	AT4G37900.1	gi|15235738|ref|NP_195503.1|	uncharacterized protein [Arabidopsis thaliana] &gt;gi|4467096|emb|CAB37530.1| putative protein [Arabidopsis thaliana] &gt;gi|7270773|emb|CAB80455.1| putative protein [Arabidopsis thaliana] &gt;gi|332661451|gb|AEE86851.1| uncharacterized protein AT4G37900 [Arabidopsis thaliana]	Protein of unknown function (duplicated DUF1399)	Protein of unknown function (duplicated DUF1399); CONTAINS InterPro DOMAIN/s: Protein of unknown function DUF1399 (InterPro:IPR009836); BEST Arabidopsis thaliana protein match is: Protein of unknown function (duplicated DUF1399) (TAIR:AT2G22660.2); Has 24258 Blast hits to 6156 proteins in 640 species: Archae - 4; Bacteria - 13513; Metazoa - 5207; Fungi - 694; Plants - 2964; Viruses - 274; Other E…
BnaA06g06690D	-2.8858	down	-4.9597	down	-4.9435	down	-4.849	down	-2.5623	down	-5.9076	down	-5.4826	down	-8.1586	down	-//-	AT1G10880.1	gi|225424039|ref|XP_002279551.1|	PREDICTED: uncharacterized protein LOC100250702 [Vitis vinifera]	Core-2/I-branching beta-1,6-N-acetylglucosaminyltransferase family protein	Core-2/I-branching beta-1,6-N-acetylglucosaminyltransferase family protein; INVOLVED IN: response to salt stress; LOCATED IN: cellular_component unknown; EXPRESSED IN: cultured cell; CONTAINS InterPro DOMAIN/s: Core-2/I-Branching enzyme (InterPro:IPR021141); BEST Arabidopsis thaliana protein match is: Core-2/I-branching beta-1,6-N-acetylglucosaminyltransferase family protein (TAIR:AT5G16170.1); H…
BnaA06g10340D	-1.7496	down	-1.5784	down	-1.9884	down	-2.4606	down	-1.0294	down	-1.2358	down	-1.3429	down	-2.0721	down	sp|P31414|AVP1_ARATH Pyrophosphate-energized vacuolar membrane proton pump 1 OS=Arabidopsis thaliana GN=AVP1 PE=1 SV=1//0	AT1G15690.1	gi|60476796|gb|AAR08913.2|	pyrophosphate-energized vacuolar membrane proton pump [Eutrema salsugineum]	Inorganic H pyrophosphatase family protein	AVP1; FUNCTIONS IN: hydrogen-translocating pyrophosphatase activity; INVOLVED IN: response to water deprivation, response to salt stress, establishment or maintenance of transmembrane electrochemical gradient, leaf development, auxin polar transport; LOCATED IN: in 10 components; EXPRESSED IN: 28 plant structures; EXPRESSED DURING: 16 growth stages; CONTAINS InterPro DOMAIN/s: Inorganic H+ pyroph…
BnaA06g11610D	-1.2263	down	-1.1101	down	-1.6304	down	-4.9226	down	-1.2694	down	-1.0763	down	-1.1702	down	-4.5028	down	sp|F4I7I0|ALAT1_ARATH Alanine aminotransferase 1, mitochondrial OS=Arabidopsis thaliana GN=ALAAT1 PE=1 SV=1//0	AT1G17290.1	gi|297844672|ref|XP_002890217.1|	alanine aminotransferase [Arabidopsis lyrata subsp. lyrata] &gt;gi|297336059|gb|EFH66476.1| alanine aminotransferase [Arabidopsis lyrata subsp. lyrata]	alanine aminotransferas	alanine aminotransferas (AlaAT1); FUNCTIONS IN: L-alanine:2-oxoglutarate aminotransferase activity, ATP binding; INVOLVED IN: response to cadmium ion, response to hypoxia, L-alanine catabolic process, by transamination; LOCATED IN: mitochondrion, chloroplast; EXPRESSED IN: 9 plant structures; EXPRESSED DURING: L mature pollen stage, M germinated pollen stage; CONTAINS InterPro DOMAIN/s: 1-aminocy…
BnaA06g15390D	-1.8419	down	-7.0414	down	-9.2563	down	-10.259	down	-1.3839	down	-4.2189	down	-7.1597	down	-10.942	down	sp|B3CUF6|TOLB_ORITI Protein TolB OS=Orientia tsutsugamushi (strain Ikeda) GN=tolB PE=3 SV=1//5.3759e-12	AT1G21670.1	gi|18395017|ref|NP_564146.1|	uncharacterized protein [Arabidopsis thaliana] &gt;gi|5263318|gb|AAD41420.1|AC007727_9 F8K7.9 [Arabidopsis thaliana] &gt;gi|14334812|gb|AAK59584.1| unknown protein [Arabidopsis thaliana] &gt;gi|24030458|gb|AAN41381.1| unknown protein [Arabidopsis thaliana] &gt;gi|332192016|gb|AEE30137.1| uncharacterized protein AT1G21670 [Arabidopsis thaliana]	0	LOCATED IN: cell wall, plant-type cell wall; EXPRESSED IN: 23 plant structures; EXPRESSED DURING: 14 growth stages; CONTAINS InterPro DOMAIN/s: WD40-like Beta Propeller (InterPro:IPR011659), Six-bladed beta-propeller, TolB-like (InterPro:IPR011042); BEST Arabidopsis thaliana protein match is: DPP6 N-terminal domain-like protein (TAIR:AT1G21680.1); Has 8461 Blast hits to 5060 proteins in 1257 spec…
BnaA06g21840D	-2.0995	down	-3.3948	down	-5.1279	down	-4.6	down	-2.0579	down	-3.2898	down	-3.5236	down	-7.3063	down	sp|Q9C5Y4|SMC21_ARATH Structural maintenance of chromosomes protein 2-1 OS=Arabidopsis thaliana GN=SMC2-1 PE=2 SV=2//0	AT5G62410.1	gi|15241831|ref|NP_201047.1|	structural maintenance of chromosome 2 [Arabidopsis thaliana] &gt;gi|146325733|sp|Q9C5Y4.2|SMC21_ARATH RecName: Full=Structural maintenance of chromosomes protein 2-1; Short=AtSMC2-1; AltName: Full=Chromosome-associated protein E-1; Short=AtCAP-E1; AltName: Full=Protein TITAN 3 &gt;gi|10178072|dbj|BAB11491.1| chromosome assembly protein homolog [Arabidopsis thaliana] &gt;gi|332010222|gb|AED97605.…	structural maintenance of chromosomes 2	structural maintenance of chromosomes 2 (SMC2); FUNCTIONS IN: transporter activity; INVOLVED IN: chromosome organization; LOCATED IN: condensin complex; EXPRESSED IN: 22 plant structures; EXPRESSED DURING: 13 growth stages; CONTAINS InterPro DOMAIN/s: SMCs flexible hinge (InterPro:IPR010935), RecF/RecN/SMC protein, N-terminal (InterPro:IPR003395); BEST Arabidopsis thaliana protein match is: Struc…
BnaA06g23560D	-1.4046	down	-3.7736	down	-6.7661	down	-6.8803	down	-1.6896	down	-3.3552	down	-5.6389	down	-8.4741	down	sp|Q9FLG1|BXL4_ARATH Beta-D-xylosidase 4 OS=Arabidopsis thaliana GN=BXL4 PE=1 SV=1//0	AT5G64570.1	gi|74355968|dbj|BAE44362.1|	alpha-L-arabinofuranosidase [Raphanus sativus]	beta-D-xylosidase 4	beta-D-xylosidase 4 (XYL4); FUNCTIONS IN: xylan 1,4-beta-xylosidase activity, hydrolase activity, hydrolyzing O-glycosyl compounds; INVOLVED IN: xylan catabolic process; LOCATED IN: apoplast, cell wall; EXPRESSED IN: 24 plant structures; EXPRESSED DURING: 13 growth stages; CONTAINS InterPro DOMAIN/s: Glycoside hydrolase, family 3, N-terminal (InterPro:IPR001764), Glycoside hydrolase, family 3, C-…
BnaA06g36070D	-1.4428	down	-3.6841	down	-4.3421	down	-6.4322	down	-1.7231	down	-2.4866	down	-2.8253	down	-7.4381	down	sp|Q9FL33|MCM3_ARATH DNA replication licensing factor MCM3 homolog OS=Arabidopsis thaliana GN=MCM3 PE=2 SV=1//0	AT5G46280.1	gi|15237411|ref|NP_199440.1|	DNA replication licensing factor MCM3-like protein [Arabidopsis thaliana] &gt;gi|75334009|sp|Q9FL33.1|MCM3_ARATH RecName: Full=DNA replication licensing factor MCM3; AltName: Full=Minichromosome maintenance protein 3; Short=AtMCM3 &gt;gi|10177709|dbj|BAB11083.1| MCM3 homolog [Arabidopsis thaliana] &gt;gi|332007979|gb|AED95362.1| DNA replication licensing factor MCM3-like protein [Arabidopsis thal…	Minichromosome maintenance (MCM2/3/5) family protein	MINICHROMOSOME MAINTENANCE 3 (MCM3); FUNCTIONS IN: nucleoside-triphosphatase activity, DNA-dependent ATPase activity, DNA binding, nucleotide binding, ATP binding; INVOLVED IN: cell proliferation, DNA-dependent DNA replication initiation, DNA unwinding involved in replication; LOCATED IN: nuclear chromatin; EXPRESSED IN: 23 plant structures; EXPRESSED DURING: 16 growth stages; CONTAINS InterPro D…
BnaA06g38230D	-1.1903	down	-2.24	down	-4.0272	down	-10.2	down	-1.0326	down	-1.9193	down	-3.7839	down	-11.934	down	-//-	0	gi|21555836|gb|AAM63945.1|	unknown [Arabidopsis thaliana]	0	0
BnaA06g38870D	-1.5925	down	-3.8461	down	-4.0976	down	-5.9933	down	-2.3585	down	-2.7724	down	-3.5912	down	-3.941	down	sp|Q9GYZ0|KIF15_STRPU Kinesin-like protein KIF15 OS=Strongylocentrotus purpuratus GN=KIF15 PE=1 SV=1//1.89062e-108	AT3G44050.1	gi|334185721|ref|NP_189991.2|	kinesin motor protein-like protein [Arabidopsis thaliana] &gt;gi|332644335|gb|AEE77856.1| kinesin motor protein-like protein [Arabidopsis thaliana]	P-loop containing nucleoside triphosphate hydrolases superfamily protein	P-loop containing nucleoside triphosphate hydrolases superfamily protein; FUNCTIONS IN: microtubule motor activity, ATP binding; INVOLVED IN: microtubule-based movement; LOCATED IN: chloroplast; EXPRESSED IN: 20 plant structures; EXPRESSED DURING: 8 growth stages; CONTAINS InterPro DOMAIN/s: Kinesin, motor region, conserved site (InterPro:IPR019821), Kinesin, motor domain (InterPro:IPR001752); BE…
BnaA06g40240D	-2.1143	down	-6.2183	down	-7.2104	down	-10.719	down	-1.5875	down	-4.5393	down	-5.7452	down	-15.358	down	sp|P25803|CYSEP_PHAVU Vignain OS=Phaseolus vulgaris PE=2 SV=2//3.81576e-111	AT5G45890.1	gi|5823020|gb|AAD53012.1|AF089849_1	senescence-specific cysteine protease [Brassica napus]	senescence-associated gene 12	senescence-associated gene 12 (SAG12); CONTAINS InterPro DOMAIN/s: Peptidase C1A, papain (InterPro:IPR013128), Proteinase inhibitor I29, cathepsin propeptide (InterPro:IPR013201), Peptidase C1A, papain C-terminal (InterPro:IPR000668), Peptidase, cysteine peptidase active site (InterPro:IPR000169); BEST Arabidopsis thaliana protein match is: Cysteine proteinases superfamily protein (TAIR:AT3G49340…
BnaA07g07160D	-1.3824	down	-3.1157	down	-2.7345	down	-2.3054	down	-1.363	down	-1.9495	down	-2.4732	down	-2.4821	down	sp|Q94C59|PATL4_ARATH Patellin-4 OS=Arabidopsis thaliana GN=PATL4 PE=1 SV=2//0	AT1G30690.2	gi|297846014|ref|XP_002890888.1|	predicted protein [Arabidopsis lyrata subsp. lyrata] &gt;gi|297336730|gb|EFH67147.1| predicted protein [Arabidopsis lyrata subsp. lyrata]	Sec14p-like phosphatidylinositol transfer family protein	Sec14p-like phosphatidylinositol transfer family protein; FUNCTIONS IN: transporter activity; INVOLVED IN: transport; LOCATED IN: cytosol, nucleus, plasma membrane; EXPRESSED IN: 23 plant structures; EXPRESSED DURING: 14 growth stages; CONTAINS InterPro DOMAIN/s: Cellular retinaldehyde-binding/triple function, C-terminal (InterPro:IPR001251), Cellular retinaldehyde-binding/triple function, N-term…
BnaA07g13430D	-1.943	down	-2.4583	down	-3.0627	down	-3.9441	down	-2.7588	down	-2.368	down	-2.7657	down	-4.5134	down	sp|Q9SJK3|AGO5_ARATH Protein argonaute 5 OS=Arabidopsis thaliana GN=AGO5 PE=1 SV=2//0	AT2G27880.1	gi|4510428|gb|AAD21514.1|	Argonaute (AGO1)-like protein [Arabidopsis thaliana]	Argonaute family protein	ARGONAUTE 5 (AGO5); FUNCTIONS IN: nucleic acid binding; INVOLVED IN: biological_process unknown; LOCATED IN: cellular_component unknown; EXPRESSED IN: 10 plant structures; EXPRESSED DURING: 6 growth stages; CONTAINS InterPro DOMAIN/s: Domain of unknown function DUF1785 (InterPro:IPR014811), Stem cell self-renewal protein Piwi (InterPro:IPR003165), Polynucleotidyl transferase, ribonuclease H fold …
BnaA07g24600D	-3.9003	down	-5.5762	down	-6.7911	down	-2.9609	down	-2.4626	down	-2.2146	down	-3.5118	down	-1.7652	down	sp|Q9XF43|KCS6_ARATH 3-ketoacyl-CoA synthase 6 OS=Arabidopsis thaliana GN=CUT1 PE=1 SV=1//0	AT1G68530.1	gi|17979464|gb|AAL50069.1|	At1g68530/T26J14_10 [Arabidopsis thaliana] &gt;gi|20334738|gb|AAM16230.1| At1g68530/T26J14_10 [Arabidopsis thaliana]	3-ketoacyl-CoA synthase 6	3-ketoacyl-CoA synthase 6 (KCS6); FUNCTIONS IN: transferase activity, transferring acyl groups other than amino-acyl groups, catalytic activity; INVOLVED IN: in 7 processes; LOCATED IN: endoplasmic reticulum; EXPRESSED IN: 29 plant structures; EXPRESSED DURING: 13 growth stages; CONTAINS InterPro DOMAIN/s: Thiolase-like (InterPro:IPR016039), Very-long-chain 3-ketoacyl-CoA synthase (InterPro:IPR01…
BnaA07g29220D	-1.7054	down	-3.3757	down	-3.0792	down	-1.9255	down	-1.1539	down	-3.1944	down	-3.6806	down	-1.8876	down	sp|Q9FVV1|GDL28_ARATH GDSL esterase/lipase At1g71250 OS=Arabidopsis thaliana GN=At1g71250 PE=2 SV=1//0	AT1G71240.2	gi|30698785|ref|NP_177280.2|	uncharacterized protein [Arabidopsis thaliana] &gt;gi|332197057|gb|AEE35178.1| uncharacterized protein AT1G71240 [Arabidopsis thaliana]	Plant protein of unknown function (DUF639)	Plant protein of unknown function (DUF639); FUNCTIONS IN: molecular_function unknown; INVOLVED IN: biological_process unknown; LOCATED IN: cellular_component unknown; CONTAINS InterPro DOMAIN/s: Protein of unknown function DUF639 (InterPro:IPR006927); BEST Arabidopsis thaliana protein match is: Plant protein of unknown function (DUF639) (TAIR:AT1G48840.1); Has 140 Blast hits to 137 proteins in 12…
BnaA07g29880D	-1.2009	down	-1.825	down	-2.2252	down	-8.2547	down	-1.0491	down	-1.1793	down	-1.759	down	-7.1508	down	sp|Q56WK6|PATL1_ARATH Patellin-1 OS=Arabidopsis thaliana GN=PATL1 PE=1 SV=2//0	AT1G72150.1	gi|15218382|ref|NP_177360.1|	patellin-1 [Arabidopsis thaliana] &gt;gi|78099065|sp|Q56WK6.2|PATL1_ARATH RecName: Full=Patellin-1 &gt;gi|12323660|gb|AAG51793.1|AC067754_9 cytosolic factor, putative; 12503-14597 [Arabidopsis thaliana] &gt;gi|15028181|gb|AAK76587.1| putative cytosolic factor [Arabidopsis thaliana] &gt;gi|21280861|gb|AAM44913.1| putative cytosolic factor protein [Arabidopsis thaliana] &gt;gi|332197161|gb|AEE35282…	PATELLIN 1	PATELLIN 1 (PATL1); FUNCTIONS IN: transporter activity; INVOLVED IN: transport, pollen tube growth; LOCATED IN: apoplast, plasma membrane, chloroplast, vacuole, membrane; EXPRESSED IN: 25 plant structures; EXPRESSED DURING: 15 growth stages; CONTAINS InterPro DOMAIN/s: Cellular retinaldehyde-binding/triple function, C-terminal (InterPro:IPR001251), Cellular retinaldehyde-binding/triple function, …
BnaA07g30790D	-2.4799	down	-3.4948	down	-3.5013	down	-6.0561	down	-2.9618	down	-3.0002	down	-4.0111	down	-8.2868	down	sp|P13087|MIRA_RICDU Miraculin OS=Richadella dulcifica PE=1 SV=3//2.33629e-18	AT1G73325.1	gi|18410332|ref|NP_565062.1|	Kunitz family trypsin and protease inhibitor protein [Arabidopsis thaliana] &gt;gi|11120808|gb|AAG30988.1|AC012396_24 tumor-related protein, putative [Arabidopsis thaliana] &gt;gi|332197322|gb|AEE35443.1| Kunitz family trypsin and protease inhibitor protein [Arabidopsis thaliana]	Kunitz family trypsin and protease inhibitor protein	Kunitz family trypsin and protease inhibitor protein; FUNCTIONS IN: endopeptidase inhibitor activity; INVOLVED IN: biological_process unknown; LOCATED IN: endomembrane system; CONTAINS InterPro DOMAIN/s: Proteinase inhibitor I3, Kunitz legume (InterPro:IPR002160), Kunitz inhibitor ST1-like (InterPro:IPR011065); BEST Arabidopsis thaliana protein match is: drought-repressed 4 (TAIR:AT1G73330.1); Ha…
BnaA07g33910D	-1.754	down	-3.2115	down	-4.3154	down	-4.0451	down	-2.5929	down	-3.2428	down	-3.7763	down	-5.8041	down	sp|Q9SGZ5|BXL7_ARATH Probable beta-D-xylosidase 7 OS=Arabidopsis thaliana GN=BXL7 PE=2 SV=2//0	AT1G78060.1	gi|297842585|ref|XP_002889174.1|	glycosyl hydrolase family 3 protein [Arabidopsis lyrata subsp. lyrata] &gt;gi|297335015|gb|EFH65433.1| glycosyl hydrolase family 3 protein [Arabidopsis lyrata subsp. lyrata]	Glycosyl hydrolase family protein	Glycosyl hydrolase family protein; FUNCTIONS IN: hydrolase activity, hydrolyzing O-glycosyl compounds; INVOLVED IN: carbohydrate metabolic process; LOCATED IN: apoplast, cell wall, chloroplast, plant-type cell wall; EXPRESSED IN: 22 plant structures; EXPRESSED DURING: 13 growth stages; CONTAINS InterPro DOMAIN/s: Glycoside hydrolase, family 3, N-terminal (InterPro:IPR001764), Glycoside hydrolase,…
BnaA07g36480D	-2.3531	down	-2.2567	down	-2.9843	down	-10.882	down	-1.9915	down	-1.9028	down	-2.7561	down	-8.7206	down	-//-	AT1G29050.1	gi|9502431|gb|AAF88130.1|AC021043_23	Unknown protein [Arabidopsis thaliana]	TRICHOME BIREFRINGENCE-LIKE 38	TRICHOME BIREFRINGENCE-LIKE 38 (TBL38); INVOLVED IN: biological_process unknown; LOCATED IN: endomembrane system; EXPRESSED IN: 22 plant structures; EXPRESSED DURING: 12 growth stages; CONTAINS InterPro DOMAIN/s: Protein of unknown function DUF231, plant (InterPro:IPR004253); BEST Arabidopsis thaliana protein match is: TRICHOME BIREFRINGENCE-LIKE 37 (TAIR:AT2G34070.1); Has 1347 Blast hits to 1329…
BnaA07g38670D	-1.4835	down	-2.5924	down	-1.9988	down	-5.0995	down	-1.6327	down	-2.2861	down	-2.965	down	-3.4267	down	-//-	AT1G67850.2	gi|18408876|ref|NP_564909.1|	uncharacterized protein [Arabidopsis thaliana] &gt;gi|42572023|ref|NP_974102.1| uncharacterized protein [Arabidopsis thaliana] &gt;gi|14326582|gb|AAK60335.1|AF385745_1 At1g67850/F12A21_2 [Arabidopsis thaliana] &gt;gi|25090152|gb|AAN72241.1| At1g67850/F12A21_2 [Arabidopsis thaliana] &gt;gi|222423797|dbj|BAH19864.1| AT1G67850 [Arabidopsis thaliana] &gt;gi|222424761|dbj|BAH20333.1| AT1G67850 [Arabid…	Protein of unknown function (DUF707)	Protein of unknown function (DUF707); CONTAINS InterPro DOMAIN/s: Protein of unknown function DUF707 (InterPro:IPR007877); BEST Arabidopsis thaliana protein match is: Protein of unknown function (DUF707) (TAIR:AT1G13000.2); Has 35333 Blast hits to 34131 proteins in 2444 species: Archae - 798; Bacteria - 22429; Metazoa - 974; Fungi - 991; Plants - 531; Viruses - 0; Other Eukaryotes - 9610 (source:…
BnaA08g05650D	-7.773	down	-5.4895	down	-7.7569	down	-6.6487	down	-6.8132	down	-5.1288	down	-7.8374	down	-6.109	down	sp|Q00451|PRF1_SOLLC 36.4 kDa proline-rich protein OS=Solanum lycopersicum GN=TPRP-F1 PE=2 SV=1//1.28544e-27	AT4G15160.2	gi|2244874|emb|CAB10295.1|	cell wall protein like [Arabidopsis thaliana] &gt;gi|7268262|emb|CAB78558.1| cell wall protein like [Arabidopsis thaliana]	Bifunctional inhibitor/lipid-transfer protein/seed storage 2S albumin superfamily protein	Bifunctional inhibitor/lipid-transfer protein/seed storage 2S albumin superfamily protein; FUNCTIONS IN: lipid binding; INVOLVED IN: lipid transport; LOCATED IN: endomembrane system; EXPRESSED IN: 18 plant structures; EXPRESSED DURING: 9 growth stages; CONTAINS InterPro DOMAIN/s: Bifunctional inhibitor/plant lipid transfer protein/seed storage (InterPro:IPR016140), Plant lipid transfer protein/se…
BnaA08g13880D	-1.0821	down	-1.5827	down	-2.6463	down	-3.4563	down	-1.2966	down	-1.069	down	-1.0707	down	-3.5006	down	sp|F4J5S1|CLU_ARATH Clustered mitochondria protein OS=Arabidopsis thaliana GN=FMT PE=2 SV=1//8.76593e-08	AT4G28080.1	gi|334186990|ref|NP_194537.7|	tetratricopeptide repeat domain protein [Arabidopsis thaliana] &gt;gi|332660036|gb|AEE85436.1| tetratricopeptide repeat domain protein [Arabidopsis thaliana]	Tetratricopeptide repeat (TPR)-like superfamily protein	Tetratricopeptide repeat (TPR)-like superfamily protein; FUNCTIONS IN: binding; EXPRESSED IN: 22 plant structures; EXPRESSED DURING: 13 growth stages; CONTAINS InterPro DOMAIN/s: Tetratricopeptide-like helical (InterPro:IPR011990), Tetratricopeptide repeat-containing (InterPro:IPR013026), Tetratricopeptide repeat (InterPro:IPR019734); BEST Arabidopsis thaliana protein match is: Tetratricopeptide …
BnaA08g23780D	-1.7149	down	-1.091	down	-1.1454	down	-2.1766	down	-1.7491	down	-1.3547	down	-1.1883	down	-1.8066	down	sp|P31414|AVP1_ARATH Pyrophosphate-energized vacuolar membrane proton pump 1 OS=Arabidopsis thaliana GN=AVP1 PE=1 SV=1//0	AT1G15690.1	gi|357942701|gb|AET95910.1|	AVP1-1 [Brassica rapa]	Inorganic H pyrophosphatase family protein	AVP1; FUNCTIONS IN: hydrogen-translocating pyrophosphatase activity; INVOLVED IN: response to water deprivation, response to salt stress, establishment or maintenance of transmembrane electrochemical gradient, leaf development, auxin polar transport; LOCATED IN: in 10 components; EXPRESSED IN: 28 plant structures; EXPRESSED DURING: 16 growth stages; CONTAINS InterPro DOMAIN/s: Inorganic H+ pyroph…
BnaA08g25580D	-2.5898	down	-1.0636	down	-3.2393	down	-2.3099	down	-2.4288	down	-1.0525	down	-2.9636	down	-2.4397	down	sp|Q9SAC6|GWD1_ARATH Alpha-glucan water dikinase 1, chloroplastic OS=Arabidopsis thaliana GN=GWD1 PE=1 SV=2//0	AT1G10760.1	gi|18391200|ref|NP_563877.1|	alpha-glucan water dikinase 1 [Arabidopsis thaliana] &gt;gi|57012990|sp|Q9SAC6.2|GWD1_ARATH RecName: Full=Alpha-glucan water dikinase 1, chloroplastic; AltName: Full=Protein starch excess 1; AltName: Full=Protein starch-related R1; Flags: Precursor &gt;gi|12044358|gb|AAG47821.1|AF312027_1 SEX1 [Arabidopsis thaliana] &gt;gi|332190522|gb|AEE28643.1| alpha-glucan water dikinase 1 [Arabidopsis thalia…	Pyruvate phosphate dikinase, PEP/pyruvate binding domain	STARCH EXCESS 1 (SEX1); FUNCTIONS IN: protein binding, alpha-glucan, water dikinase activity; INVOLVED IN: cold acclimation, response to symbiotic fungus, response to trehalose stimulus, circadian rhythm, starch catabolic process; LOCATED IN: mitochondrion, chloroplast stroma, chloroplast, chloroplast envelope; EXPRESSED IN: 24 plant structures; EXPRESSED DURING: 14 growth stages; CONTAINS InterP…
BnaA08g26540D	-2.0677	down	-4.0985	down	-5.5841	down	-6.6983	down	-1.316	down	-2.8391	down	-3.6827	down	-6.6267	down	sp|P84239|H3_URECA Histone H3 OS=Urechis caupo PE=1 SV=2//1.08316e-38	AT5G65360.1	gi|297746363|emb|CBI16419.3|	unnamed protein product [Vitis vinifera]	Histone superfamily protein	Histone superfamily protein; FUNCTIONS IN: DNA binding; INVOLVED IN: nucleosome assembly; LOCATED IN: chloroplast, nucleosome; EXPRESSED IN: 23 plant structures; EXPRESSED DURING: 14 growth stages; CONTAINS InterPro DOMAIN/s: Histone H3 (InterPro:IPR000164), Histone-fold (InterPro:IPR009072), Histone core (InterPro:IPR007125); BEST Arabidopsis thaliana protein match is: Histone superfamily protei…
BnaA09g03220D	-2.5511	down	-2.0949	down	-3.1805	down	-2.5846	down	-2.9245	down	-1.4624	down	-2.4792	down	-4.1989	down	sp|C0LGV1|RCH1_ARATH LRR receptor-like serine/threonine-protein kinase RCH1 OS=Arabidopsis thaliana GN=RCH1 PE=2 SV=1//3.11996e-40	AT5G48940.1	gi|42568408|ref|NP_199705.2|	LRR receptor-like serine/threonine-protein kinase RCH1 [Arabidopsis thaliana] &gt;gi|263505419|sp|C0LGV1.1|RCH1_ARATH RecName: Full=LRR receptor-like serine/threonine-protein kinase RCH1; AltName: Full=Protein ROOT CLAVATA-HOMOLOG1 1; Flags: Precursor &gt;gi|224589709|gb|ACN59386.1| leucine-rich repeat receptor-like protein kinase [Arabidopsis thaliana] &gt;gi|332008362|gb|AED95745.1| LRR recepto…	Leucine-rich repeat transmembrane protein kinase family protein	Leucine-rich repeat transmembrane protein kinase family protein; FUNCTIONS IN: protein serine/threonine kinase activity, protein kinase activity, ATP binding; INVOLVED IN: transmembrane receptor protein tyrosine kinase signaling pathway, protein amino acid phosphorylation; EXPRESSED IN: root, cultured cell; CONTAINS InterPro DOMAIN/s: Protein kinase, ATP binding site (InterPro:IPR017441), Protein…
BnaA09g09650D	-5.0886	down	-3.475	down	-3.0726	down	-4.2863	down	-3.6557	down	-2.0302	down	-3.9315	down	-5.0104	down	sp|Q9ZU70|ATB21_ARATH Homeobox-leucine zipper protein ATHB-21 OS=Arabidopsis thaliana GN=ATHB-21 PE=2 SV=1//3.68887e-94	AT2G18550.1	gi|297836600|ref|XP_002886182.1|	ATHB21/HB-2 [Arabidopsis lyrata subsp. lyrata] &gt;gi|297332022|gb|EFH62441.1| ATHB21/HB-2 [Arabidopsis lyrata subsp. lyrata]	homeobox protein 21	homeobox protein 21 (HB21); FUNCTIONS IN: DNA binding, sequence-specific DNA binding transcription factor activity; INVOLVED IN: regulation of transcription, DNA-dependent, regulation of transcription; LOCATED IN: nucleus; EXPRESSED IN: 21 plant structures; EXPRESSED DURING: 13 growth stages; CONTAINS InterPro DOMAIN/s: Homeobox, conserved site (InterPro:IPR017970), Homeobox (InterPro:IPR001356),…
BnaA09g30050D	-3.3196	down	-5.991	down	-5.9965	down	-10.209	down	-2.9242	down	-5.3121	down	-5.6854	down	-7.9112	down	sp|O49298|PME6_ARATH Probable pectinesterase/pectinesterase inhibitor 6 OS=Arabidopsis thaliana GN=PME6 PE=2 SV=1//0	AT1G23200.1	gi|312282745|dbj|BAJ34238.1|	unnamed protein product [Thellungiella halophila]	Plant invertase/pectin methylesterase inhibitor superfamily	Plant invertase/pectin methylesterase inhibitor superfamily; FUNCTIONS IN: enzyme inhibitor activity, pectinesterase activity; INVOLVED IN: cell wall modification; LOCATED IN: endomembrane system, cell wall, plant-type cell wall; EXPRESSED IN: 8 plant structures; EXPRESSED DURING: 4 anthesis, petal differentiation and expansion stage; CONTAINS InterPro DOMAIN/s: Pectinesterase, active site (Inter…
BnaA09g31650D	-1.4665	down	-2.2421	down	-2.4695	down	-6.9159	down	-1.2167	down	-1.4982	down	-2.4191	down	-6.4589	down	sp|Q9SD46|PER36_ARATH Peroxidase 36 OS=Arabidopsis thaliana GN=PER36 PE=2 SV=2//0	AT3G50990.1	gi|297816360|ref|XP_002876063.1|	predicted protein [Arabidopsis lyrata subsp. lyrata] &gt;gi|297321901|gb|EFH52322.1| predicted protein [Arabidopsis lyrata subsp. lyrata]	Peroxidase superfamily protein	Peroxidase superfamily protein; FUNCTIONS IN: peroxidase activity, heme binding; INVOLVED IN: oxidation reduction, response to oxidative stress; LOCATED IN: endomembrane system; CONTAINS InterPro DOMAIN/s: Haem peroxidase (InterPro:IPR010255), Plant peroxidase (InterPro:IPR000823), Peroxidases heam-ligand binding site (InterPro:IPR019793), Haem peroxidase, plant/fungal/bacterial (InterPro:IPR0020…
BnaA09g42250D	-1.5914	down	-1.3363	down	-2.47	down	-2.0525	down	-2.055	down	-1.7391	down	-2.5938	down	-3.7915	down	sp|P34881|DNMT1_ARATH DNA (cytosine-5)-methyltransferase 1 OS=Arabidopsis thaliana GN=DMT1 PE=1 SV=1//0	AT5G49160.1	gi|116062014|dbj|BAF34635.1|	DNA methyltransferase 1a [Brassica rapa]	methyltransferase 1	methyltransferase 1 (MET1); FUNCTIONS IN: methyltransferase activity; INVOLVED IN: in 6 processes; LOCATED IN: nucleus; EXPRESSED IN: 22 plant structures; EXPRESSED DURING: 15 growth stages; CONTAINS InterPro DOMAIN/s: DNA (cytosine-5)-methyltransferase 1 (InterPro:IPR017198), DNA methylase, C-5 cytosine-specific (InterPro:IPR001525), Bromo adjacent homology (BAH) domain (InterPro:IPR001025), DNA…
BnaA10g00570D	-1.473	down	-2.0318	down	-3.5793	down	-3.0515	down	-2.0624	down	-1.3514	down	-2.2927	down	-3.3044	down	sp|F4J5S1|CLU_ARATH Clustered mitochondria protein OS=Arabidopsis thaliana GN=FMT PE=2 SV=1//1.73725e-88	AT1G01320.2	gi|334182214|ref|NP_001184884.1|	tetratricopeptide repeat-containing protein [Arabidopsis thaliana] &gt;gi|332189151|gb|AEE27272.1| tetratricopeptide repeat-containing protein [Arabidopsis thaliana]	Tetratricopeptide repeat (TPR)-like superfamily protein	Tetratricopeptide repeat (TPR)-like superfamily protein; FUNCTIONS IN: binding; LOCATED IN: cellular_component unknown; EXPRESSED IN: 24 plant structures; EXPRESSED DURING: 14 growth stages; CONTAINS InterPro DOMAIN/s: Tetratricopeptide-like helical (InterPro:IPR011990), Tetratricopeptide repeat-containing (InterPro:IPR013026), Tetratricopeptide repeat (InterPro:IPR019734); BEST Arabidopsis thali…
BnaA10g04030D	-1.2381	down	-2.8075	down	-3.3566	down	-6.4448	down	-1.748	down	-2.5225	down	-2.5999	down	-6.1382	down	sp|O65797|ADS1_ARATH Delta-9 acyl-lipid desaturase 1 OS=Arabidopsis thaliana GN=ADS1 PE=2 SV=1//0	AT1G06080.1	gi|15221393|ref|NP_172098.1|	delta-9 acyl-lipid desaturase 1 [Arabidopsis thaliana] &gt;gi|62510410|sp|O65797.1|ADS1_ARATH RecName: Full=Delta-9 acyl-lipid desaturase 1 &gt;gi|8810470|gb|AAF80131.1|AC024174_13 Contains a very strong similarity to delta 9 desaturase mRNA from Arabidopsis thaliana gb|D88536 and contains a fatty acid desaturase PF|01069 domain. EST gb|Z30750 comes from this gene [Arabidopsis thaliana] &gt;gi|12…	delta 9 desaturase 1	delta 9 desaturase 1 (ADS1); FUNCTIONS IN: oxidoreductase activity, oxidoreductase activity, acting on paired donors, with oxidation of a pair of donors resulting in the reduction of molecular oxygen to two molecules of water; INVOLVED IN: oxidation reduction, lipid metabolic process; EXPRESSED IN: 17 plant structures; EXPRESSED DURING: 13 growth stages; CONTAINS InterPro DOMAIN/s: Fatty acid des…
BnaA10g12840D	-2.0484	down	-3.173	down	-4.5049	down	-5.0639	down	-1.3772	down	-2.89	down	-3.3274	down	-4.7385	down	sp|Q9FJE8|H2A7_ARATH Probable histone H2A.7 OS=Arabidopsis thaliana GN=At5g59870 PE=1 SV=1//1.27085e-66	AT5G59870.1	gi|15238549|ref|NP_200795.1|	histone H2A 6 [Arabidopsis thaliana] &gt;gi|75309136|sp|Q9FJE8.1|H2A7_ARATH RecName: Full=Probable histone H2A.7; AltName: Full=HTA6 &gt;gi|9757908|dbj|BAB08355.1| histone H2A-like protein [Arabidopsis thaliana] &gt;gi|21554077|gb|AAM63158.1| histone H2A-like protein [Arabidopsis thaliana] &gt;gi|26450843|dbj|BAC42529.1| putative histone H2A [Arabidopsis thaliana] &gt;gi|28372830|gb|AAO39897.1| A…	histone H2A 6	histone H2A 6 (HTA6); FUNCTIONS IN: DNA binding; INVOLVED IN: nucleosome assembly; LOCATED IN: nucleolus; EXPRESSED IN: 27 plant structures; EXPRESSED DURING: 13 growth stages; CONTAINS InterPro DOMAIN/s: Histone H2A (InterPro:IPR002119), Histone-fold (InterPro:IPR009072), Histone core (InterPro:IPR007125); BEST Arabidopsis thaliana protein match is: histone H2A 12 (TAIR:AT5G02560.1); Has 1807 Bl…
BnaA10g25630D	-1.4074	down	-1.295	down	-2.6169	down	-6.4195	down	-1.9233	down	-1.7572	down	-2.1243	down	-7.202	down	sp|Q8LK56|DME_ARATH Transcriptional activator DEMETER OS=Arabidopsis thaliana GN=DME PE=1 SV=2//2.34612e-125	AT5G04560.1	gi|296090400|emb|CBI40219.3|	unnamed protein product [Vitis vinifera]	HhH-GPD base excision DNA repair family protein	DEMETER (DME); CONTAINS InterPro DOMAIN/s: DNA glycosylase (InterPro:IPR011257), Endonuclease III-like, iron-sulphur cluster loop motif (InterPro:IPR003651), HhH-GPD domain (InterPro:IPR003265); BEST Arabidopsis thaliana protein match is: demeter-like 1 (TAIR:AT2G36490.1); Has 3638 Blast hits to 3482 proteins in 1335 species: Archae - 238; Bacteria - 2315; Metazoa - 178; Fungi - 96; Plants - 343;…
BnaA10g28210D	-1.103	down	-3.1083	down	-4.7763	down	-7.727	down	-1.7882	down	-3.4974	down	-4.8519	down	-7.5158	down	sp|Q9MAJ7|BGAL5_ARATH Beta-galactosidase 5 OS=Arabidopsis thaliana GN=BGAL5 PE=2 SV=1//0	AT1G45130.1	gi|15219534|ref|NP_175127.1|	beta-galactosidase 5 [Arabidopsis thaliana] &gt;gi|75192251|sp|Q9MAJ7.1|BGAL5_ARATH RecName: Full=Beta-galactosidase 5; Short=Lactase 5; Flags: Precursor &gt;gi|7767665|gb|AAF69162.1|AC007915_14 F27F5.20 [Arabidopsis thaliana] &gt;gi|17979002|gb|AAL47461.1| At1g45130/F27F5_20 [Arabidopsis thaliana] &gt;gi|20334754|gb|AAM16238.1| At1g45130/F27F5_20 [Arabidopsis thaliana] &gt;gi|332193961|gb|AEE320…	beta-galactosidase 5	beta-galactosidase 5 (BGAL5); FUNCTIONS IN: cation binding, beta-galactosidase activity, hydrolase activity, hydrolyzing O-glycosyl compounds, catalytic activity; INVOLVED IN: lactose catabolic process, using glucoside 3-dehydrogenase, carbohydrate metabolic process, lactose catabolic process via UDP-galactose, lactose catabolic process; LOCATED IN: endomembrane system; EXPRESSED IN: 24 plant str…
BnaAnng08630D	-1.0637	down	-1.3872	down	-2.5002	down	-8.0138	down	-1.1485	down	-1.4027	down	-1.9275	down	-8.6627	down	sp|Q9SZN7|HIP26_ARATH Heavy metal-associated isoprenylated plant protein 26 OS=Arabidopsis thaliana GN=HIPP26 PE=1 SV=1//3.15824e-07	AT5G19090.1	gi|30687142|ref|NP_850851.1|	heavy metal transport/detoxification domain-containing protein [Arabidopsis thaliana] &gt;gi|238481311|ref|NP_001154719.1| heavy metal transport/detoxification domain-containing protein [Arabidopsis thaliana] &gt;gi|332005268|gb|AED92651.1| heavy metal transport/detoxification domain-containing protein [Arabidopsis thaliana] &gt;gi|332005269|gb|AED92652.1| heavy metal transport/detoxification dom…	Heavy metal transport/detoxification superfamily protein	Heavy metal transport/detoxification superfamily protein ; FUNCTIONS IN: metal ion binding; INVOLVED IN: metal ion transport; LOCATED IN: cellular_component unknown; EXPRESSED IN: 22 plant structures; EXPRESSED DURING: 13 growth stages; CONTAINS InterPro DOMAIN/s: Heavy metal transport/detoxification protein (InterPro:IPR006121); BEST Arabidopsis thaliana protein match is: Heavy metal transport/d…
BnaAnng09060D	-1.7132	down	-3.1475	down	-5.247	down	-6.2543	down	-1.4633	down	-1.9796	down	-3.7842	down	-5.8107	down	sp|C0LGS2|Y4361_ARATH Probable LRR receptor-like serine/threonine-protein kinase At4g36180 OS=Arabidopsis thaliana GN=At4g36180 PE=1 SV=1//0	AT1G75640.1	gi|297842307|ref|XP_002889035.1|	leucine-rich repeat family protein [Arabidopsis lyrata subsp. lyrata] &gt;gi|297334876|gb|EFH65294.1| leucine-rich repeat family protein [Arabidopsis lyrata subsp. lyrata]	Leucine-rich receptor-like protein kinase family protein	Leucine-rich receptor-like protein kinase family protein; FUNCTIONS IN: protein serine/threonine kinase activity, kinase activity, ATP binding; INVOLVED IN: transmembrane receptor protein tyrosine kinase signaling pathway, protein amino acid phosphorylation; LOCATED IN: plasma membrane; EXPRESSED IN: 18 plant structures; EXPRESSED DURING: 7 growth stages; CONTAINS InterPro DOMAIN/s: Protein kinas…
BnaAnng10440D	-2.9908	down	-6.2696	down	-5.716	down	-5.6215	down	-1.3705	down	-4.6861	down	-7.8098	down	-6.6663	down	-//-	AT1G10190.1	gi|297800702|ref|XP_002868235.1|	predicted protein [Arabidopsis lyrata subsp. lyrata] &gt;gi|297314071|gb|EFH44494.1| predicted protein [Arabidopsis lyrata subsp. lyrata]	Protein of Unknown Function (DUF239)	Protein of Unknown Function (DUF239); FUNCTIONS IN: molecular_function unknown; INVOLVED IN: biological_process unknown; LOCATED IN: endomembrane system; CONTAINS InterPro DOMAIN/s: Protein of unknown function DUF239, plant (InterPro:IPR004314); BEST Arabidopsis thaliana protein match is: Protein of Unknown Function (DUF239) (TAIR:AT4G15050.1); Has 640 Blast hits to 606 proteins in 22 species: Ar…
BnaAnng30540D	-1.7904	down	-1.6632	down	-1.7082	down	-5.743	down	-2.3711	down	-2.0006	down	-3.2067	down	-6.5657	down	sp|Q9SCV8|BGAL4_ARATH Beta-galactosidase 4 OS=Arabidopsis thaliana GN=BGAL4 PE=1 SV=1//0	AT5G56870.1	gi|222424809|dbj|BAH20357.1|	AT5G56870 [Arabidopsis thaliana]	beta-galactosidase 4	beta-galactosidase 4 (BGAL4); FUNCTIONS IN: beta-galactosidase activity; INVOLVED IN: lactose catabolic process, using glucoside 3-dehydrogenase, carbohydrate metabolic process, lactose catabolic process via UDP-galactose, lactose catabolic process; LOCATED IN: endomembrane system; EXPRESSED IN: 25 plant structures; EXPRESSED DURING: 12 growth stages; CONTAINS InterPro DOMAIN/s: Glycoside hydrola…
BnaC01g06600D	-2.0497	down	-5.4996	down	-6.2679	down	-8.8692	down	-1.3135	down	-3.1785	down	-5.9126	down	-6.1842	down	sp|Q9SK27|ENL1_ARATH Early nodulin-like protein 1 OS=Arabidopsis thaliana GN=At2g25060 PE=1 SV=2//5.36901e-57	AT4G31840.1	gi|15236544|ref|NP_194912.1|	early nodulin-like protein 15 [Arabidopsis thaliana] &gt;gi|4584523|emb|CAB40754.1| putative protein [Arabidopsis thaliana] &gt;gi|7270087|emb|CAB79902.1| putative protein [Arabidopsis thaliana] &gt;gi|19698955|gb|AAL91213.1| putative protein [Arabidopsis thaliana] &gt;gi|21593998|gb|AAM65916.1| similar to early nodulins [Arabidopsis thaliana] &gt;gi|27311879|gb|AAO00905.1| putative protein [Arab…	early nodulin-like protein 15	early nodulin-like protein 15 (ENODL15); FUNCTIONS IN: electron carrier activity, copper ion binding; LOCATED IN: plasma membrane, anchored to membrane; EXPRESSED IN: 22 plant structures; EXPRESSED DURING: 13 growth stages; CONTAINS InterPro DOMAIN/s: Plastocyanin-like (InterPro:IPR003245), Cupredoxin (InterPro:IPR008972); BEST Arabidopsis thaliana protein match is: early nodulin-like protein 14 …
BnaC01g07530D	-3.7854	down	-9.4992	down	-6.9455	down	-9.5468	down	-1.1814	down	-4.1741	down	-7.8827	down	-7.9105	down	-//-	AT4G30880.1	gi|32395579|gb|AAP37971.1|	seed specific protein Bn15D18B [Brassica napus]	Bifunctional inhibitor/lipid-transfer protein/seed storage 2S albumin superfamily protein	Bifunctional inhibitor/lipid-transfer protein/seed storage 2S albumin superfamily protein; FUNCTIONS IN: lipid binding; INVOLVED IN: lipid transport; LOCATED IN: endomembrane system; CONTAINS InterPro DOMAIN/s: Bifunctional inhibitor/plant lipid transfer protein/seed storage (InterPro:IPR016140), Plant lipid transfer protein/seed storage/trypsin-alpha amylase inhibitor (InterPro:IPR003612); BEST …
BnaC01g09540D	-2.0017	down	-5.3653	down	-6.6998	down	-8.2875	down	-2.5866	down	-4.1656	down	-5.1823	down	-8.38	down	sp|P30182|TOP2_ARATH DNA topoisomerase 2 OS=Arabidopsis thaliana GN=TOP2 PE=2 SV=2//0	AT3G23890.2	gi|186510360|ref|NP_001118686.1|	DNA topoisomerase 2 [Arabidopsis thaliana] &gt;gi|332643306|gb|AEE76827.1| DNA topoisomerase 2 [Arabidopsis thaliana]	topoisomerase II	topoisomerase II (TOPII); CONTAINS InterPro DOMAIN/s: DNA topoisomerase, type IIA, subunit A/C-terminal (InterPro:IPR002205), DNA topoisomerase, type IIA, conserved site (InterPro:IPR018522), DNA topoisomerase, type IIA, subunit A/ C-terminal, alpha-beta (InterPro:IPR013758), DNA topoisomerase, type IIA, subunit B, domain 2 (InterPro:IPR013506), DNA topoisomerase, type IIA, subunit A, alpha-helic…
BnaC01g15630D	-1.1713	down	-5.6887	down	-7.2192	down	-8.5438	down	-1.2571	down	-3.0907	down	-5.1679	down	-8.9505	down	sp|Q9SUP7|HMGB6_ARATH High mobility group B protein 6 OS=Arabidopsis thaliana GN=HMGB6 PE=2 SV=1//2.14627e-178	AT4G23800.2	gi|334186863|ref|NP_001190816.1|	HMG (high mobility group) box protein [Arabidopsis thaliana] &gt;gi|332659408|gb|AEE84808.1| HMG (high mobility group) box protein [Arabidopsis thaliana]	HMG (high mobility group) box protein	HMG (high mobility group) box protein; FUNCTIONS IN: sequence-specific DNA binding transcription factor activity; LOCATED IN: nucleus, chloroplast; EXPRESSED IN: 19 plant structures; EXPRESSED DURING: 11 growth stages; CONTAINS InterPro DOMAIN/s: High mobility group, superfamily (InterPro:IPR009071), High mobility group, HMG1/HMG2 (InterPro:IPR000910); BEST Arabidopsis thaliana protein match is: …
BnaC01g18760D	-1.678	down	-1.7905	down	-1.8926	down	-6.1536	down	-1.6951	down	-2.1477	down	-1.9841	down	-4.1274	down	sp|Q9SUA4|OPT5_ARATH Oligopeptide transporter 5 OS=Arabidopsis thaliana GN=OPT5 PE=2 SV=1//0	AT4G26590.1	gi|297799344|ref|XP_002867556.1|	ATOPT5 [Arabidopsis lyrata subsp. lyrata] &gt;gi|297313392|gb|EFH43815.1| ATOPT5 [Arabidopsis lyrata subsp. lyrata]	oligopeptide transporter 5	oligopeptide transporter 5 (OPT5); CONTAINS InterPro DOMAIN/s: Tetrapeptide transporter, OPT1/isp4 (InterPro:IPR004648), Oligopeptide transporter OPT superfamily (InterPro:IPR004813); BEST Arabidopsis thaliana protein match is: oligopeptide transporter 1 (TAIR:AT5G55930.1); Has 1807 Blast hits to 1807 proteins in 277 species: Archae - 0; Bacteria - 0; Metazoa - 736; Fungi - 347; Plants - 385; Vir…
BnaC01g20930D	-2.6793	down	-4.5738	down	-4.5203	down	-9.2509	down	-1.6151	down	-2.794	down	-4.5359	down	-10.118	down	sp|Q9T076|ENL2_ARATH Early nodulin-like protein 2 OS=Arabidopsis thaliana GN=At4g27520 PE=1 SV=1//5.57848e-36	AT4G28365.1	gi|525342139|dbj|BAN63377.1|	BnENODL4 [Brassica napus]	early nodulin-like protein 3	early nodulin-like protein 3 (ENODL3); FUNCTIONS IN: electron carrier activity, copper ion binding; LOCATED IN: anchored to membrane; CONTAINS InterPro DOMAIN/s: Plastocyanin-like (InterPro:IPR003245), Cupredoxin (InterPro:IPR008972); BEST Arabidopsis thaliana protein match is: early nodulin-like protein 4 (TAIR:AT4G32490.1); Has 30201 Blast hits to 17322 proteins in 780 species: Archae - 12; Bac…
BnaC01g22560D	-2.2374	down	-5.6256	down	-6.7516	down	-8.8697	down	-1.4287	down	-3.539	down	-6.0694	down	-9.2236	down	-//-	AT1G10190.1	gi|297800702|ref|XP_002868235.1|	predicted protein [Arabidopsis lyrata subsp. lyrata] &gt;gi|297314071|gb|EFH44494.1| predicted protein [Arabidopsis lyrata subsp. lyrata]	Protein of Unknown Function (DUF239)	Protein of Unknown Function (DUF239); FUNCTIONS IN: molecular_function unknown; INVOLVED IN: biological_process unknown; LOCATED IN: endomembrane system; CONTAINS InterPro DOMAIN/s: Protein of unknown function DUF239, plant (InterPro:IPR004314); BEST Arabidopsis thaliana protein match is: Protein of Unknown Function (DUF239) (TAIR:AT4G15050.1); Has 640 Blast hits to 606 proteins in 22 species: Ar…
BnaC02g00130D	-2.0065	down	-1.9089	down	-2.4685	down	-8.2785	down	-3.1251	down	-4.9956	down	-4.6976	down	-8.6796	down	sp|Q9LHE3|ASPG2_ARATH Protein ASPARTIC PROTEASE IN GUARD CELL 2 OS=Arabidopsis thaliana GN=ASPG2 PE=2 SV=1//8.08145e-61	AT5G10770.1	gi|22326716|ref|NP_196638.2|	aspartyl protease family protein [Arabidopsis thaliana] &gt;gi|18700103|gb|AAL77663.1| AT5g10770/T30N20_40 [Arabidopsis thaliana] &gt;gi|24111269|gb|AAN46758.1| At5g10770/T30N20_40 [Arabidopsis thaliana] &gt;gi|332004211|gb|AED91594.1| aspartyl protease family protein [Arabidopsis thaliana]	Eukaryotic aspartyl protease family protein	Eukaryotic aspartyl protease family protein; FUNCTIONS IN: DNA binding, aspartic-type endopeptidase activity; INVOLVED IN: proteolysis; EXPRESSED IN: 12 plant structures; EXPRESSED DURING: 4 anthesis, C globular stage, petal differentiation and expansion stage, E expanded cotyledon stage; CONTAINS InterPro DOMAIN/s: Peptidase aspartic (InterPro:IPR021109), Peptidase aspartic, catalytic (InterPro:…
BnaC02g38730D	-3.327	down	-5.4831	down	-5.5282	down	-6.1569	down	-1.0916	down	-2.9176	down	-4.6795	down	-7.1989	down	sp|P17818|CHSY_MATIN Chalcone synthase OS=Matthiola incana GN=CHS PE=2 SV=1//0	AT5G13930.1	gi|6684423|gb|AAF23577.1|AF112102_1	chalcone synthase [Fourraea alpina]	Chalcone and stilbene synthase family protein	TRANSPARENT TESTA 4 (TT4); FUNCTIONS IN: naringenin-chalcone synthase activity; INVOLVED IN: in 11 processes; LOCATED IN: plant-type vacuole membrane, endoplasmic reticulum, nucleus; EXPRESSED IN: 22 plant structures; EXPRESSED DURING: 14 growth stages; CONTAINS InterPro DOMAIN/s: Chalcone/stilbene synthase, N-terminal (InterPro:IPR001099), Thiolase-like (InterPro:IPR016039), Polyketide synthase,…
BnaC03g12660D	-3.2851	down	-5.5933	down	-5.1078	down	-8.8109	down	-1.2257	down	-2.5972	down	-3.3915	down	-6.6404	down	sp|Q9SK27|ENL1_ARATH Early nodulin-like protein 1 OS=Arabidopsis thaliana GN=At2g25060 PE=1 SV=2//1.75463e-38	AT5G57920.1	gi|9758361|dbj|BAB08862.1|	phytocyanin/early nodulin-like protein [Arabidopsis thaliana]	early nodulin-like protein 10	early nodulin-like protein 10 (ENODL10); FUNCTIONS IN: electron carrier activity, copper ion binding; LOCATED IN: endomembrane system; EXPRESSED IN: 14 plant structures; EXPRESSED DURING: 10 growth stages; CONTAINS InterPro DOMAIN/s: Plastocyanin-like (InterPro:IPR003245), Cupredoxin (InterPro:IPR008972); BEST Arabidopsis thaliana protein match is: early nodulin-like protein 15 (TAIR:AT4G31840.1)…
BnaC03g27700D	-1.7549	down	-3.2585	down	-4.2974	down	-10.17	down	-1.1123	down	-2.8021	down	-3.3777	down	-8.5561	down	sp|Q9FGR9|CEP1_ARATH KDEL-tailed cysteine endopeptidase CEP1 OS=Arabidopsis thaliana GN=CEP1 PE=2 SV=1//0	AT5G50260.1	gi|18423124|ref|NP_568722.1|	KDEL-tailed cysteine endopeptidase CEP1 [Arabidopsis thaliana] &gt;gi|75309064|sp|Q9FGR9.1|CEP1_ARATH RecName: Full=KDEL-tailed cysteine endopeptidase CEP1; AltName: Full=Cysteine proteinase CP56; Short=AtCP56; Flags: Precursor &gt;gi|9759028|dbj|BAB09397.1| cysteine endopeptidase [Arabidopsis thaliana] &gt;gi|20258850|gb|AAM13907.1| putative cysteine proteinase [Arabidopsis thaliana] &gt;gi|3080…	Cysteine proteinases superfamily protein	Cysteine proteinases superfamily protein; FUNCTIONS IN: cysteine-type endopeptidase activity, cysteine-type peptidase activity; INVOLVED IN: proteolysis; LOCATED IN: endomembrane system; EXPRESSED IN: 8 plant structures; EXPRESSED DURING: 4 anthesis, C globular stage, petal differentiation and expansion stage; CONTAINS InterPro DOMAIN/s: Peptidase C1A, papain (InterPro:IPR013128), Proteinase inhi…
BnaC03g36310D	-1.7588	down	-5.7699	down	-7.6086	down	-7.5141	down	-2.2621	down	-4.4136	down	-8.9587	down	-6.2302	down	sp|O22666|RGP3_ARATH UDP-arabinopyranose mutase 3 OS=Arabidopsis thaliana GN=RGP3 PE=1 SV=2//0	AT3G08900.1	gi|6403494|gb|AAF07834.1|AC010871_10	putative reversibly glycosylatable polypeptide [Arabidopsis thaliana]	reversibly glycosylated polypeptide 3	reversibly glycosylated polypeptide 3 (RGP3); FUNCTIONS IN: transferase activity, transferring hexosyl groups, glycogenin glucosyltransferase activity; INVOLVED IN: cellulose biosynthetic process, cellular cell wall organization; LOCATED IN: membrane; EXPRESSED IN: leaf whorl, sepal, flower, cultured cell; EXPRESSED DURING: petal differentiation and expansion stage; CONTAINS InterPro DOMAIN/s: Al…
BnaC03g43790D	-1.2514	down	-1.0629	down	-2.4439	down	-6.2191	down	-1.1406	down	-1.1991	down	-1.2927	down	-5.6268	down	sp|Q9LHF1|LRX4_ARATH Leucine-rich repeat extensin-like protein 4 OS=Arabidopsis thaliana GN=LRX4 PE=1 SV=1//0	AT3G24480.1	gi|297835536|ref|XP_002885650.1|	predicted protein [Arabidopsis lyrata subsp. lyrata] &gt;gi|297331490|gb|EFH61909.1| predicted protein [Arabidopsis lyrata subsp. lyrata]	Leucine-rich repeat (LRR) family protein	Leucine-rich repeat (LRR) family protein; FUNCTIONS IN: structural constituent of cell wall; LOCATED IN: cell wall, plant-type cell wall; EXPRESSED IN: 22 plant structures; EXPRESSED DURING: 13 growth stages; CONTAINS InterPro DOMAIN/s: Leucine-rich repeat-containing N-terminal domain, type 2 (InterPro:IPR013210), Leucine-rich repeat (InterPro:IPR001611); BEST Arabidopsis thaliana protein match i…
BnaC03g74950D	-1.8766	down	-4.0595	down	-5.1825	down	-6.3551	down	-2.0484	down	-3.3444	down	-4.0852	down	-6.776	down	sp|Q9C5Y4|SMC21_ARATH Structural maintenance of chromosomes protein 2-1 OS=Arabidopsis thaliana GN=SMC2-1 PE=2 SV=2//0	AT5G62410.1	gi|15241831|ref|NP_201047.1|	structural maintenance of chromosome 2 [Arabidopsis thaliana] &gt;gi|146325733|sp|Q9C5Y4.2|SMC21_ARATH RecName: Full=Structural maintenance of chromosomes protein 2-1; Short=AtSMC2-1; AltName: Full=Chromosome-associated protein E-1; Short=AtCAP-E1; AltName: Full=Protein TITAN 3 &gt;gi|10178072|dbj|BAB11491.1| chromosome assembly protein homolog [Arabidopsis thaliana] &gt;gi|332010222|gb|AED97605.…	structural maintenance of chromosomes 2	structural maintenance of chromosomes 2 (SMC2); FUNCTIONS IN: transporter activity; INVOLVED IN: chromosome organization; LOCATED IN: condensin complex; EXPRESSED IN: 22 plant structures; EXPRESSED DURING: 13 growth stages; CONTAINS InterPro DOMAIN/s: SMCs flexible hinge (InterPro:IPR010935), RecF/RecN/SMC protein, N-terminal (InterPro:IPR003395); BEST Arabidopsis thaliana protein match is: Struc…
BnaC04g04810D	-1.4808	down	-7.4696	down	-6.5009	down	-6.4064	down	-1.406	down	-4.4096	down	-7.7032	down	-8.731	down	sp|Q9SIY8|LAC5_ARATH Laccase-5 OS=Arabidopsis thaliana GN=LAC5 PE=2 SV=1//0	AT2G40370.1	gi|15226663|ref|NP_181568.1|	laccase 5 [Arabidopsis thaliana] &gt;gi|75206199|sp|Q9SIY8.1|LAC5_ARATH RecName: Full=Laccase-5; AltName: Full=Benzenediol:oxygen oxidoreductase 5; AltName: Full=Diphenol oxidase 5; AltName: Full=Urishiol oxidase 5; Flags: Precursor &gt;gi|21744872|gb|AAM77221.1|AF506030_1 laccase [Arabidopsis thaliana] &gt;gi|4586053|gb|AAD25671.1| putative laccase (diphenol oxidase) [Arabidopsis thaliana] &gt;g…	laccase 5	laccase 5 (LAC5); FUNCTIONS IN: laccase activity; INVOLVED IN: response to copper ion; LOCATED IN: endomembrane system, apoplast; EXPRESSED IN: 8 plant structures; EXPRESSED DURING: 4 anthesis, petal differentiation and expansion stage; CONTAINS InterPro DOMAIN/s: Multicopper oxidase, type 3 (InterPro:IPR011707), Laccase (InterPro:IPR017761), Multicopper oxidase, type 2 (InterPro:IPR011706), Cupr…
BnaC04g12550D	-1.1724	down	-1.5668	down	-1.8921	down	-2.2066	down	-1.5006	down	-1.2337	down	-1.7652	down	-2.4207	down	-//-	AT2G32240.1	gi|240254562|ref|NP_565741.4|	uncharacterized protein [Arabidopsis thaliana] &gt;gi|330253560|gb|AEC08654.1| uncharacterized protein AT2G32240 [Arabidopsis thaliana]	0	FUNCTIONS IN: molecular_function unknown; INVOLVED IN: response to cadmium ion; LOCATED IN: plasma membrane; EXPRESSED IN: 25 plant structures; EXPRESSED DURING: 13 growth stages; CONTAINS InterPro DOMAIN/s: Prefoldin (InterPro:IPR009053); BEST Arabidopsis thaliana protein match is: unknown protein (TAIR:AT1G05320.3); Has 470429 Blast hits to 168274 proteins in 4282 species: Archae - 6896; Bacter…
BnaC04g16450D	-1.2292	down	-1.2347	down	-1.4586	down	-2.968	down	-1.3615	down	-1.1174	down	-1.3194	down	-3.1594	down	sp|Q9SJK3|AGO5_ARATH Protein argonaute 5 OS=Arabidopsis thaliana GN=AGO5 PE=1 SV=2//0	AT2G27880.1	gi|30683679|ref|NP_850110.1|	argonaute 5 [Arabidopsis thaliana] &gt;gi|322510009|sp|Q9SJK3.2|AGO5_ARATH RecName: Full=Protein argonaute 5 &gt;gi|330252961|gb|AEC08055.1| argonaute family protein [Arabidopsis thaliana]	Argonaute family protein	ARGONAUTE 5 (AGO5); FUNCTIONS IN: nucleic acid binding; INVOLVED IN: biological_process unknown; LOCATED IN: cellular_component unknown; EXPRESSED IN: 10 plant structures; EXPRESSED DURING: 6 growth stages; CONTAINS InterPro DOMAIN/s: Domain of unknown function DUF1785 (InterPro:IPR014811), Stem cell self-renewal protein Piwi (InterPro:IPR003165), Polynucleotidyl transferase, ribonuclease H fold …
BnaC04g19550D	-2.279	down	-5.0123	down	-7.4724	down	-6.3642	down	-2.4642	down	-3.5871	down	-6.4884	down	-5.3449	down	sp|O64495|SDD1_ARATH Subtilisin-like protease SDD1 OS=Arabidopsis thaliana GN=SDD1 PE=2 SV=1//3.41411e-59	AT1G62340.1	gi|16444944|dbj|BAB70678.1|	subtilisin-like serine protease [Arabidopsis thaliana]	PA-domain containing subtilase family protein	ABNORMAL LEAF-SHAPE 1 (ALE1); FUNCTIONS IN: serine-type endopeptidase activity; INVOLVED IN: proteolysis, cuticle development; LOCATED IN: endomembrane system, cell wall, membrane; EXPRESSED IN: embryo, endosperm; CONTAINS InterPro DOMAIN/s: Protease-associated PA (InterPro:IPR003137), Peptidase S8A, DUF1034 C-terminal (InterPro:IPR010435), Peptidase S8/S53, subtilisin/kexin/sedolisin (InterPro:I…
BnaC04g27780D	-1.3854	down	-4.4226	down	-5.3552	down	-8.3579	down	-1.6726	down	-3.0375	down	-4.8214	down	-8.8492	down	sp|Q9LFA6|BGAL2_ARATH Beta-galactosidase 2 OS=Arabidopsis thaliana GN=BGAL2 PE=2 SV=2//0	AT3G52840.1	gi|297816572|ref|XP_002876169.1|	AT3g52840/F8J2_10 [Arabidopsis lyrata subsp. lyrata] &gt;gi|297322007|gb|EFH52428.1| AT3g52840/F8J2_10 [Arabidopsis lyrata subsp. lyrata]	beta-galactosidase 2	beta-galactosidase 2 (BGAL2); FUNCTIONS IN: cation binding, beta-galactosidase activity, hydrolase activity, hydrolyzing O-glycosyl compounds, catalytic activity; INVOLVED IN: lactose catabolic process, using glucoside 3-dehydrogenase, carbohydrate metabolic process, lactose catabolic process via UDP-galactose, lactose catabolic process; LOCATED IN: apoplast; EXPRESSED IN: 26 plant structures; EX…
BnaC04g29170D	-2.3462	down	-4.9669	down	-4.1819	down	-8.1846	down	-2.7293	down	-3.6972	down	-3.8615	down	-6.04	down	sp|P49043|VPE_CITSI Vacuolar-processing enzyme OS=Citrus sinensis PE=2 SV=1//1.45707e-141	AT3G20210.1	gi|297830708|ref|XP_002883236.1|	DELTA-VPE [Arabidopsis lyrata subsp. lyrata] &gt;gi|297329076|gb|EFH59495.1| DELTA-VPE [Arabidopsis lyrata subsp. lyrata]	delta vacuolar processing enzyme	delta vacuolar processing enzyme (DELTA-VPE); CONTAINS InterPro DOMAIN/s: Peptidase C13, legumain (InterPro:IPR001096); BEST Arabidopsis thaliana protein match is: gamma vacuolar processing enzyme (TAIR:AT4G32940.1); Has 783 Blast hits to 781 proteins in 238 species: Archae - 4; Bacteria - 12; Metazoa - 279; Fungi - 115; Plants - 249; Viruses - 0; Other Eukaryotes - 124 (source: NCBI BLink).
BnaC04g35500D	-1.6666	down	-1.0925	down	-2.3918	down	-5.5996	down	-1.7188	down	-1.7282	down	-2.264	down	-4.9185	down	sp|P34881|DNMT1_ARATH DNA (cytosine-5)-methyltransferase 1 OS=Arabidopsis thaliana GN=DMT1 PE=1 SV=1//2.13879e-06	AT5G49160.1	gi|116062016|dbj|BAF34636.1|	DNA methyltransferase 1b [Brassica rapa]	methyltransferase 1	methyltransferase 1 (MET1); FUNCTIONS IN: methyltransferase activity; INVOLVED IN: in 6 processes; LOCATED IN: nucleus; EXPRESSED IN: 22 plant structures; EXPRESSED DURING: 15 growth stages; CONTAINS InterPro DOMAIN/s: DNA (cytosine-5)-methyltransferase 1 (InterPro:IPR017198), DNA methylase, C-5 cytosine-specific (InterPro:IPR001525), Bromo adjacent homology (BAH) domain (InterPro:IPR001025), DNA…
BnaC04g38330D	-1.05	down	-1.9465	down	-1.6297	down	-4.8803	down	-1.0795	down	-1.2401	down	-1.0774	down	-4.4116	down	sp|Q570B4|KCS10_ARATH 3-ketoacyl-CoA synthase 10 OS=Arabidopsis thaliana GN=FDH PE=1 SV=2//0	AT2G26250.1	gi|312282401|dbj|BAJ34066.1|	unnamed protein product [Thellungiella halophila]	3-ketoacyl-CoA synthase 10	3-ketoacyl-CoA synthase 10 (KCS10); FUNCTIONS IN: transferase activity, transferring acyl groups other than amino-acyl groups, catalytic activity, acyltransferase activity; INVOLVED IN: in 8 processes; LOCATED IN: endoplasmic reticulum, membrane; EXPRESSED IN: 26 plant structures; EXPRESSED DURING: 13 growth stages; CONTAINS InterPro DOMAIN/s: Thiolase-like (InterPro:IPR016039), Very-long-chain 3…
BnaC04g40110D	-4.769	down	-5.0298	down	-4.6598	down	-6.0775	down	-4.2816	down	-3.7127	down	-3.8363	down	-7.4491	down	sp|P32483|PABS_STRGR Para-aminobenzoate synthase OS=Streptomyces griseus GN=pab PE=3 SV=1//1.0277e-139	AT2G28880.1	gi|30684045|ref|NP_850127.1|	aminodeoxychorismate synthase [Arabidopsis thaliana] &gt;gi|20466065|gb|AAM19955.1| At2g28880/F8N16.17 [Arabidopsis thaliana] &gt;gi|27363398|gb|AAO11618.1| At2g28880/F8N16.17 [Arabidopsis thaliana] &gt;gi|52078130|tpg|DAA01457.1| TPA_exp: plastid aminodeoxychorismate synthase/glutamine amidotransferase [Arabidopsis thaliana] &gt;gi|330253090|gb|AEC08184.1| aminodeoxychorismate synthase [Arabidop…	para-aminobenzoate (PABA) synthase family protein	embryo defective 1997 (emb1997); FUNCTIONS IN: oxo-acid-lyase activity, catalytic activity, anthranilate synthase activity; INVOLVED IN: embryo development ending in seed dormancy; LOCATED IN: chloroplast; EXPRESSED IN: 20 plant structures; EXPRESSED DURING: 6 growth stages; CONTAINS InterPro DOMAIN/s: Glutamine amidotransferase class-I, C-terminal (InterPro:IPR000991), Glutamine amidotransferase…
BnaC04g50500D	-3.7985	down	-8.1968	down	-8.2418	down	-7.1336	down	-2.6355	down	-5.0764	down	-8.0366	down	-6.8931	down	sp|B0X1Q4|RUMI_CULQU O-glucosyltransferase rumi homolog OS=Culex quinquefasciatus GN=CPIJ013394 PE=3 SV=1//1.19577e-25	AT2G45830.1	gi|42569947|ref|NP_182107.3|	downstream target of AGL15 2 [Arabidopsis thaliana] &gt;gi|330255513|gb|AEC10607.1| downstream target of AGL15 2 [Arabidopsis thaliana] &gt;gi|591402132|gb|AHL38793.1| glycosyltransferase, partial [Arabidopsis thaliana]	downstream target of AGL15 2	downstream target of AGL15 2 (DTA2); CONTAINS InterPro DOMAIN/s: Lipopolysaccharide-modifying protein (InterPro:IPR006598), Protein of unknown function DUF821, CAP10-like (InterPro:IPR008539); BEST Arabidopsis thaliana protein match is: Arabidopsis thaliana protein of unknown function (DUF821) (TAIR:AT3G61270.1); Has 35333 Blast hits to 34131 proteins in 2444 species: Archae - 798; Bacteria - 224…
BnaC05g00640D	-1.8189	down	-1.6824	down	-3.1131	down	-2.4406	down	-2.0758	down	-1.5027	down	-2.4116	down	-2.8042	down	sp|F4J5S1|CLU_ARATH Clustered mitochondria protein OS=Arabidopsis thaliana GN=FMT PE=2 SV=1//1.16009e-88	AT1G01320.2	gi|334182214|ref|NP_001184884.1|	tetratricopeptide repeat-containing protein [Arabidopsis thaliana] &gt;gi|332189151|gb|AEE27272.1| tetratricopeptide repeat-containing protein [Arabidopsis thaliana]	Tetratricopeptide repeat (TPR)-like superfamily protein	Tetratricopeptide repeat (TPR)-like superfamily protein; FUNCTIONS IN: binding; LOCATED IN: cellular_component unknown; EXPRESSED IN: 24 plant structures; EXPRESSED DURING: 14 growth stages; CONTAINS InterPro DOMAIN/s: Tetratricopeptide-like helical (InterPro:IPR011990), Tetratricopeptide repeat-containing (InterPro:IPR013026), Tetratricopeptide repeat (InterPro:IPR019734); BEST Arabidopsis thali…
BnaC05g01400D	-1.3056	down	-4.4581	down	-7.1661	down	-8.7537	down	-1.8217	down	-3.5296	down	-4.8459	down	-6.4587	down	sp|Q9SRW9|CSLD5_ARATH Cellulose synthase-like protein D5 OS=Arabidopsis thaliana GN=CSLD5 PE=2 SV=1//0	AT1G02730.1	gi|15217853|ref|NP_171773.1|	cellulose synthase-like protein D5 [Arabidopsis thaliana] &gt;gi|75207418|sp|Q9SRW9.1|CSLD5_ARATH RecName: Full=Cellulose synthase-like protein D5; Short=AtCslD5 &gt;gi|6056428|gb|AAF02892.1|AC009525_26 Very similar to cellulose synthase catalytic subunit [Arabidopsis thaliana] &gt;gi|332189343|gb|AEE27464.1| cellulose synthase-like protein D5 [Arabidopsis thaliana] &gt;gi|591402492|gb|AHL38973.1…	cellulose synthase-like D5	cellulose synthase-like D5 (CSLD5); CONTAINS InterPro DOMAIN/s: Cellulose synthase (InterPro:IPR005150); BEST Arabidopsis thaliana protein match is: cellulose synthase-like D3 (TAIR:AT3G03050.1); Has 3375 Blast hits to 3003 proteins in 709 species: Archae - 13; Bacteria - 1269; Metazoa - 102; Fungi - 19; Plants - 1879; Viruses - 2; Other Eukaryotes - 91 (source: NCBI BLink).
BnaC05g03580D	-1.3028	down	-1.4717	down	-1.488	down	-7.0428	down	-1.7129	down	-1.0941	down	-1.122	down	-6.7944	down	sp|P41410|RAD54_SCHPO DNA repair protein rhp54 OS=Schizosaccharomyces pombe (strain 972 / ATCC 24843) GN=rhp54 PE=1 SV=2//1.16495e-38	AT1G05490.1	gi|145335142|ref|NP_172040.2|	chromatin remodeling 31 [Arabidopsis thaliana] &gt;gi|544602156|sp|F4I8S3.1|CLSY3_ARATH RecName: Full=SNF2 domain-containing protein CLASSY 3; AltName: Full=Chromatin remodeling protein 31 &gt;gi|332189724|gb|AEE27845.1| chromatin remodeling 31 [Arabidopsis thaliana]	chromatin remodeling 31	chromatin remodeling 31 (chr31); FUNCTIONS IN: helicase activity, DNA binding, ATP binding, nucleic acid binding; INVOLVED IN: biological_process unknown; EXPRESSED IN: 13 plant structures; EXPRESSED DURING: 6 growth stages; CONTAINS InterPro DOMAIN/s: DEAD-like helicase, N-terminal (InterPro:IPR014001), DNA/RNA helicase, C-terminal (InterPro:IPR001650), Helicase, superfamily 1/2, ATP-binding dom…
BnaC05g08370D	-5.2976	down	-5.2841	down	-5.2679	down	-5.1734	down	-3.4781	down	-7.016	down	-7.9173	down	-5.1889	down	-//-	AT1G10880.1	gi|225424039|ref|XP_002279551.1|	PREDICTED: uncharacterized protein LOC100250702 [Vitis vinifera]	Core-2/I-branching beta-1,6-N-acetylglucosaminyltransferase family protein	Core-2/I-branching beta-1,6-N-acetylglucosaminyltransferase family protein; INVOLVED IN: response to salt stress; LOCATED IN: cellular_component unknown; EXPRESSED IN: cultured cell; CONTAINS InterPro DOMAIN/s: Core-2/I-Branching enzyme (InterPro:IPR021141); BEST Arabidopsis thaliana protein match is: Core-2/I-branching beta-1,6-N-acetylglucosaminyltransferase family protein (TAIR:AT5G16170.1); H…
BnaC05g13450D	-1.4612	down	-1.6242	down	-1.8126	down	-3.0234	down	-1.0697	down	-1.3193	down	-1.7971	down	-2.5202	down	sp|F4I7I0|ALAT1_ARATH Alanine aminotransferase 1, mitochondrial OS=Arabidopsis thaliana GN=ALAAT1 PE=1 SV=1//0	AT1G17290.1	gi|297839097|ref|XP_002887430.1|	ALAAT2 [Arabidopsis lyrata subsp. lyrata] &gt;gi|297333271|gb|EFH63689.1| ALAAT2 [Arabidopsis lyrata subsp. lyrata]	alanine aminotransferas	alanine aminotransferas (AlaAT1); FUNCTIONS IN: L-alanine:2-oxoglutarate aminotransferase activity, ATP binding; INVOLVED IN: response to cadmium ion, response to hypoxia, L-alanine catabolic process, by transamination; LOCATED IN: mitochondrion, chloroplast; EXPRESSED IN: 9 plant structures; EXPRESSED DURING: L mature pollen stage, M germinated pollen stage; CONTAINS InterPro DOMAIN/s: 1-aminocy…
BnaC05g16990D	-1.8431	down	-5.6439	down	-6.8214	down	-9.5245	down	-1.6411	down	-3.8719	down	-5.6446	down	-9.5469	down	sp|Q39PS9|TOLB_GEOMG Protein TolB OS=Geobacter metallireducens (strain GS-15 / ATCC 53774 / DSM 7210) GN=tolB PE=3 SV=1//3.2659e-06	AT1G21670.1	gi|18395017|ref|NP_564146.1|	uncharacterized protein [Arabidopsis thaliana] &gt;gi|5263318|gb|AAD41420.1|AC007727_9 F8K7.9 [Arabidopsis thaliana] &gt;gi|14334812|gb|AAK59584.1| unknown protein [Arabidopsis thaliana] &gt;gi|24030458|gb|AAN41381.1| unknown protein [Arabidopsis thaliana] &gt;gi|332192016|gb|AEE30137.1| uncharacterized protein AT1G21670 [Arabidopsis thaliana]	0	LOCATED IN: cell wall, plant-type cell wall; EXPRESSED IN: 23 plant structures; EXPRESSED DURING: 14 growth stages; CONTAINS InterPro DOMAIN/s: WD40-like Beta Propeller (InterPro:IPR011659), Six-bladed beta-propeller, TolB-like (InterPro:IPR011042); BEST Arabidopsis thaliana protein match is: DPP6 N-terminal domain-like protein (TAIR:AT1G21680.1); Has 8461 Blast hits to 5060 proteins in 1257 spec…
BnaC05g18500D	-3.1291	down	-5.8791	down	-4.6654	down	-10.734	down	-3.4996	down	-5.3466	down	-5.6953	down	-10.767	down	sp|O49298|PME6_ARATH Probable pectinesterase/pectinesterase inhibitor 6 OS=Arabidopsis thaliana GN=PME6 PE=2 SV=1//0	AT1G23200.1	gi|312282745|dbj|BAJ34238.1|	unnamed protein product [Thellungiella halophila]	Plant invertase/pectin methylesterase inhibitor superfamily	Plant invertase/pectin methylesterase inhibitor superfamily; FUNCTIONS IN: enzyme inhibitor activity, pectinesterase activity; INVOLVED IN: cell wall modification; LOCATED IN: endomembrane system, cell wall, plant-type cell wall; EXPRESSED IN: 8 plant structures; EXPRESSED DURING: 4 anthesis, petal differentiation and expansion stage; CONTAINS InterPro DOMAIN/s: Pectinesterase, active site (Inter…
BnaC05g22080D	-1.0686	down	-1.722	down	-4.4545	down	-8.5615	down	-1.1535	down	-1.3895	down	-3.0788	down	-6.4375	down	-//-	AT1G29050.1	gi|9502431|gb|AAF88130.1|AC021043_23	Unknown protein [Arabidopsis thaliana]	TRICHOME BIREFRINGENCE-LIKE 38	TRICHOME BIREFRINGENCE-LIKE 38 (TBL38); INVOLVED IN: biological_process unknown; LOCATED IN: endomembrane system; EXPRESSED IN: 22 plant structures; EXPRESSED DURING: 12 growth stages; CONTAINS InterPro DOMAIN/s: Protein of unknown function DUF231, plant (InterPro:IPR004253); BEST Arabidopsis thaliana protein match is: TRICHOME BIREFRINGENCE-LIKE 37 (TAIR:AT2G34070.1); Has 1347 Blast hits to 1329…
BnaC05g23700D	-1.5044	down	-1.6345	down	-2.0628	down	-2.1517	down	-1.1139	down	-1.3597	down	-1.8732	down	-2.6411	down	sp|Q94C59|PATL4_ARATH Patellin-4 OS=Arabidopsis thaliana GN=PATL4 PE=1 SV=2//0	AT1G30690.2	gi|297846014|ref|XP_002890888.1|	predicted protein [Arabidopsis lyrata subsp. lyrata] &gt;gi|297336730|gb|EFH67147.1| predicted protein [Arabidopsis lyrata subsp. lyrata]	Sec14p-like phosphatidylinositol transfer family protein	Sec14p-like phosphatidylinositol transfer family protein; FUNCTIONS IN: transporter activity; INVOLVED IN: transport; LOCATED IN: cytosol, nucleus, plasma membrane; EXPRESSED IN: 23 plant structures; EXPRESSED DURING: 14 growth stages; CONTAINS InterPro DOMAIN/s: Cellular retinaldehyde-binding/triple function, C-terminal (InterPro:IPR001251), Cellular retinaldehyde-binding/triple function, N-term…
BnaC05g31880D	-1.6277	down	-4.9418	down	-5.1766	down	-10.964	down	-1.9236	down	-4.4281	down	-4.67	down	-11.388	down	sp|P49043|VPE_CITSI Vacuolar-processing enzyme OS=Citrus sinensis PE=2 SV=1//2.64625e-159	AT3G20210.1	gi|297830708|ref|XP_002883236.1|	DELTA-VPE [Arabidopsis lyrata subsp. lyrata] &gt;gi|297329076|gb|EFH59495.1| DELTA-VPE [Arabidopsis lyrata subsp. lyrata]	delta vacuolar processing enzyme	delta vacuolar processing enzyme (DELTA-VPE); CONTAINS InterPro DOMAIN/s: Peptidase C13, legumain (InterPro:IPR001096); BEST Arabidopsis thaliana protein match is: gamma vacuolar processing enzyme (TAIR:AT4G32940.1); Has 783 Blast hits to 781 proteins in 238 species: Archae - 4; Bacteria - 12; Metazoa - 279; Fungi - 115; Plants - 249; Viruses - 0; Other Eukaryotes - 124 (source: NCBI BLink).
BnaC05g32380D	-1.5366	down	-2.4832	down	-2.3414	down	-5.1786	down	-1.4877	down	-2.5009	down	-2.0319	down	-4.264	down	sp|Q9SZ11|GLPQ2_ARATH Probable glycerophosphoryl diester phosphodiesterase 2 OS=Arabidopsis thaliana GN=GPDL2 PE=1 SV=3//0	AT3G20520.1	gi|297789829|ref|XP_002862842.1|	glycerophosphoryl diester phosphodiesterase family protein [Arabidopsis lyrata subsp. lyrata] &gt;gi|297308589|gb|EFH39100.1| glycerophosphoryl diester phosphodiesterase family protein [Arabidopsis lyrata subsp. lyrata]	SHV3-like 3	SHV3-like 3 (SVL3); FUNCTIONS IN: phosphoric diester hydrolase activity, glycerophosphodiester phosphodiesterase activity; INVOLVED IN: glycerol metabolic process, lipid metabolic process; LOCATED IN: anchored to membrane; EXPRESSED IN: 10 plant structures; EXPRESSED DURING: 4 anthesis, C globular stage, petal differentiation and expansion stage; CONTAINS InterPro DOMAIN/s: PLC-like phosphodieste…
BnaC05g33920D	-1.89	down	-4.3911	down	-3.8512	down	-6.4388	down	-2.5587	down	-3.5821	down	-3.4361	down	-8.418	down	sp|Q9GYZ0|KIF15_STRPU Kinesin-like protein KIF15 OS=Strongylocentrotus purpuratus GN=KIF15 PE=1 SV=1//6.03039e-117	AT3G19050.1	gi|145338697|ref|NP_188535.4|	phragmoplast orienting kinesin 2 [Arabidopsis thaliana] &gt;gi|122238362|sp|Q27IK6.1|POK2_ARATH RecName: Full=Phragmoplast orienting kinesin 2; AltName: Full=Kinesin POK2 &gt;gi|89160909|gb|ABD62997.1| kinesin POK2 [Arabidopsis thaliana] &gt;gi|332642667|gb|AEE76188.1| phragmoplast orienting kinesin 2 [Arabidopsis thaliana]	phragmoplast orienting kinesin 2	phragmoplast orienting kinesin 2 (POK2); FUNCTIONS IN: microtubule motor activity, ATP binding; INVOLVED IN: cytokinesis; EXPRESSED IN: root vascular system, primary root tip, lateral root primordium; CONTAINS InterPro DOMAIN/s: Kinesin, motor region, conserved site (InterPro:IPR019821), Kinesin, motor domain (InterPro:IPR001752); BEST Arabidopsis thaliana protein match is: phragmoplast orienting…
BnaC05g36380D	-2.8513	down	-6.0275	down	-6.0113	down	-5.9168	down	-2.6201	down	-5.4211	down	-7.6443	down	-4.9159	down	-//-	0	-	-	0	0
BnaC06g01870D	-1.8145	down	-2.7907	down	-3.0327	down	-10.154	down	-1.5891	down	-2.8058	down	-3.1713	down	-12.08	down	-//-	AT4G37900.1	gi|297798082|ref|XP_002866925.1|	glycine-rich protein [Arabidopsis lyrata subsp. lyrata] &gt;gi|297312761|gb|EFH43184.1| glycine-rich protein [Arabidopsis lyrata subsp. lyrata]	Protein of unknown function (duplicated DUF1399)	Protein of unknown function (duplicated DUF1399); CONTAINS InterPro DOMAIN/s: Protein of unknown function DUF1399 (InterPro:IPR009836); BEST Arabidopsis thaliana protein match is: Protein of unknown function (duplicated DUF1399) (TAIR:AT2G22660.2); Has 24258 Blast hits to 6156 proteins in 640 species: Archae - 4; Bacteria - 13513; Metazoa - 5207; Fungi - 694; Plants - 2964; Viruses - 274; Other E…
BnaC06g03870D	-1.8373	down	-7.0194	down	-6.4658	down	-9.0671	down	-1.8589	down	-6.6257	down	-9.1119	down	-6.3835	down	-//-	AT1G50650.1	gi|297852770|ref|XP_002894266.1|	predicted protein [Arabidopsis lyrata subsp. lyrata] &gt;gi|297340108|gb|EFH70525.1| predicted protein [Arabidopsis lyrata subsp. lyrata]	Stigma-specific Stig1 family protein	Stigma-specific Stig1 family protein; FUNCTIONS IN: molecular_function unknown; INVOLVED IN: biological_process unknown; LOCATED IN: endomembrane system; CONTAINS InterPro DOMAIN/s: Stigma-specific protein Stig1 (InterPro:IPR006969); BEST Arabidopsis thaliana protein match is: Stigma-specific Stig1 family protein (TAIR:AT1G50720.1); Has 352 Blast hits to 217 proteins in 35 species: Archae - 0; Ba…
BnaC06g06120D	-1.3282	down	-2.1582	down	-3.1098	down	-7.1422	down	-1.0724	down	-1.7952	down	-2.4927	down	-7.6829	down	sp|O49445|LRK72_ARATH Probable L-type lectin-domain containing receptor kinase VII.2 OS=Arabidopsis thaliana GN=LECRK72 PE=1 SV=2//7.84991e-47	AT1G53070.1	gi|297847690|ref|XP_002891726.1|	legume lectin family protein [Arabidopsis lyrata subsp. lyrata] &gt;gi|297337568|gb|EFH67985.1| legume lectin family protein [Arabidopsis lyrata subsp. lyrata]	Legume lectin family protein	Legume lectin family protein; FUNCTIONS IN: carbohydrate binding, binding; INVOLVED IN: response to karrikin; LOCATED IN: cell wall, plant-type cell wall; EXPRESSED IN: 23 plant structures; EXPRESSED DURING: 13 growth stages; CONTAINS InterPro DOMAIN/s: Legume lectin, beta chain (InterPro:IPR001220), Concanavalin A-like lectin/glucanase, subgroup (InterPro:IPR013320), Concanavalin A-like lectin/g…
BnaC06g10960D	-1.4509	down	-2.156	down	-2.2949	down	-1.1156	down	-1.8917	down	-2.4976	down	-3.2094	down	-1.902	down	sp|P21241|RUBB_BRANA RuBisCO large subunit-binding protein subunit beta, chloroplastic OS=Brassica napus PE=2 SV=1//0	AT1G55490.2	gi|297853250|ref|XP_002894506.1|	CPN60B [Arabidopsis lyrata subsp. lyrata] &gt;gi|297340348|gb|EFH70765.1| CPN60B [Arabidopsis lyrata subsp. lyrata]	chaperonin 60 beta	chaperonin 60 beta (CPN60B); FUNCTIONS IN: protein binding; INVOLVED IN: protein folding, systemic acquired resistance, cell death, response to cold, chaperone mediated protein folding requiring cofactor; LOCATED IN: in 7 components; EXPRESSED IN: 25 plant structures; EXPRESSED DURING: 15 growth stages; CONTAINS InterPro DOMAIN/s: Chaperonin Cpn60/TCP-1 (InterPro:IPR002423), Chaperonin Cpn60, con…
BnaC06g12940D	-2.3291	down	-2.0739	down	-1.3861	down	-10.241	down	-2.0526	down	-1.4175	down	-1.5385	down	-9.8142	down	-//-	AT5G40450.1	gi|334188092|ref|NP_198861.4|	uncharacterized protein [Arabidopsis thaliana] &gt;gi|332007166|gb|AED94549.1| uncharacterized protein AT5G40450 [Arabidopsis thaliana]	0	unknown protein; FUNCTIONS IN: molecular_function unknown; INVOLVED IN: biological_process unknown; LOCATED IN: chloroplast, plasma membrane; EXPRESSED IN: 24 plant structures; EXPRESSED DURING: 13 growth stages; Has 30201 Blast hits to 17322 proteins in 780 species: Archae - 12; Bacteria - 1396; Metazoa - 17338; Fungi - 3422; Plants - 5037; Viruses - 0; Other Eukaryotes - 2996 (source: NCBI BLin…
BnaC06g37340D	-2.2506	down	-4.3989	down	-5.0289	down	-4.9161	down	-1.5029	down	-2.537	down	-3.5043	down	-5.9472	down	sp|P0CG89|H4_SOYBN Histone H4 OS=Glycine max PE=3 SV=1//3.50271e-51	AT5G59970.1	gi|195617694|gb|ACG30677.1|	histone H4 [Zea mays]	Histone superfamily protein	Histone superfamily protein; FUNCTIONS IN: DNA binding; INVOLVED IN: nucleosome assembly; LOCATED IN: vacuole; CONTAINS InterPro DOMAIN/s: Histone H4, conserved site (InterPro:IPR019809), Histone-fold (InterPro:IPR009072), Histone core (InterPro:IPR007125), Histone H4 (InterPro:IPR001951); BEST Arabidopsis thaliana protein match is: Histone superfamily protein (TAIR:AT5G59690.1); Has 30201 Blast …
BnaC07g15660D	-1.902	down	-1.6604	down	-1.4283	down	-5.4216	down	-1.6338	down	-1.685	down	-1.8919	down	-5.6392	down	sp|Q9SBK6|JMT_BRARP Jasmonate O-methyltransferase OS=Brassica rapa subsp. pekinensis GN=JMT PE=1 SV=1//0	AT1G19640.1	gi|56748931|sp|Q9SBK6.1|JMT_BRARP	RecName: Full=Jasmonate O-methyltransferase; AltName: Full=Floral nectary-specific protein 1; AltName: Full=S-adenosyl-L-methionine:jasmonic acid carboxyl methyltransferase &gt;gi|6651395|gb|AAF22289.1|AF179222_1 floral nectary-specific protein [Brassica rapa subsp. pekinensis]	jasmonic acid carboxyl methyltransferase	jasmonic acid carboxyl methyltransferase (JMT); CONTAINS InterPro DOMAIN/s: SAM dependent carboxyl methyltransferase (InterPro:IPR005299); BEST Arabidopsis thaliana protein match is: S-adenosyl-L-methionine-dependent methyltransferases superfamily protein (TAIR:AT3G11480.1); Has 890 Blast hits to 871 proteins in 121 species: Archae - 0; Bacteria - 61; Metazoa - 9; Fungi - 5; Plants - 740; Viruses…
BnaC07g18750D	-1.6002	down	-6.1724	down	-8.6943	down	-11.178	down	-1.725	down	-5.6814	down	-7.8844	down	-12.497	down	sp|P25803|CYSEP_PHAVU Vignain OS=Phaseolus vulgaris PE=2 SV=2//1.87472e-114	AT5G45890.1	gi|21666724|gb|AAM73806.1|AF448505_1	cysteine proteinase [Brassica napus] &gt;gi|21666726|gb|AAM73807.1|AF448506_1 cysteine proteinase [Brassica napus]	senescence-associated gene 12	senescence-associated gene 12 (SAG12); CONTAINS InterPro DOMAIN/s: Peptidase C1A, papain (InterPro:IPR013128), Proteinase inhibitor I29, cathepsin propeptide (InterPro:IPR013201), Peptidase C1A, papain C-terminal (InterPro:IPR000668), Peptidase, cysteine peptidase active site (InterPro:IPR000169); BEST Arabidopsis thaliana protein match is: Cysteine proteinases superfamily protein (TAIR:AT3G49340…
BnaC07g25420D	-1.8193	down	-4.186	down	-3.8966	down	-6.4353	down	-1.9761	down	-2.7988	down	-2.9578	down	-5.3393	down	sp|Q9FJL0|SMC4_ARATH Structural maintenance of chromosomes protein 4 OS=Arabidopsis thaliana GN=SMC4 PE=2 SV=1//0	AT5G48600.2	gi|334188261|ref|NP_001190492.1|	structural maintenance of chromosomes protein 4 [Arabidopsis thaliana] &gt;gi|332008312|gb|AED95695.1| structural maintenance of chromosomes protein 4 [Arabidopsis thaliana]	structural maintenance of chromosome 3	structural maintenance of chromosome 3 (SMC3); FUNCTIONS IN: transporter activity, ATP binding; INVOLVED IN: chromosome segregation, chromosome organization; LOCATED IN: chromosome, nucleus; EXPRESSED IN: 23 plant structures; EXPRESSED DURING: 13 growth stages; CONTAINS InterPro DOMAIN/s: SMCs flexible hinge (InterPro:IPR010935), RecF/RecN/SMC protein, N-terminal (InterPro:IPR003395); BEST Arabid…
BnaC07g42500D	-1.9356	down	-9.248	down	-8.2289	down	-11.17	down	-2.978	down	-5.6028	down	-6.4709	down	-9.7869	down	sp|P24806|XTH24_ARATH Xyloglucan endotransglucosylase/hydrolase protein 24 OS=Arabidopsis thaliana GN=XTH24 PE=1 SV=2//1.5701e-168	AT4G30270.1	gi|297798948|ref|XP_002867358.1|	meristem-5 [Arabidopsis lyrata subsp. lyrata] &gt;gi|297313194|gb|EFH43617.1| meristem-5 [Arabidopsis lyrata subsp. lyrata]	xyloglucan endotransglucosylase/hydrolase 24	xyloglucan endotransglucosylase/hydrolase 24 (XTH24); FUNCTIONS IN: hydrolase activity, acting on glycosyl bonds, xyloglucan:xyloglucosyl transferase activity; INVOLVED IN: aging, response to gibberellin stimulus, gibberellic acid mediated signaling pathway, response to brassinosteroid stimulus, plant-type cell wall loosening; LOCATED IN: cell wall, plasma membrane, cytoplasm, plant-type cell wal…
BnaC07g43510D	-1.7082	down	-6.8759	down	-6.921	down	-6.2278	down	-1.3868	down	-3.1405	down	-5.996	down	-6.2675	down	sp|Q9SK27|ENL1_ARATH Early nodulin-like protein 1 OS=Arabidopsis thaliana GN=At2g25060 PE=1 SV=2//3.59876e-54	AT4G31840.1	gi|15236544|ref|NP_194912.1|	early nodulin-like protein 15 [Arabidopsis thaliana] &gt;gi|4584523|emb|CAB40754.1| putative protein [Arabidopsis thaliana] &gt;gi|7270087|emb|CAB79902.1| putative protein [Arabidopsis thaliana] &gt;gi|19698955|gb|AAL91213.1| putative protein [Arabidopsis thaliana] &gt;gi|21593998|gb|AAM65916.1| similar to early nodulins [Arabidopsis thaliana] &gt;gi|27311879|gb|AAO00905.1| putative protein [Arab…	early nodulin-like protein 15	early nodulin-like protein 15 (ENODL15); FUNCTIONS IN: electron carrier activity, copper ion binding; LOCATED IN: plasma membrane, anchored to membrane; EXPRESSED IN: 22 plant structures; EXPRESSED DURING: 13 growth stages; CONTAINS InterPro DOMAIN/s: Plastocyanin-like (InterPro:IPR003245), Cupredoxin (InterPro:IPR008972); BEST Arabidopsis thaliana protein match is: early nodulin-like protein 14 …
BnaC07g49810D	-1.4185	down	-5.1268	down	-5.8239	down	-7.6339	down	-2.0182	down	-3.1763	down	-5.0251	down	-7.2753	down	sp|Q91784|KIF4_XENLA Chromosome-associated kinesin KIF4 OS=Xenopus laevis GN=kif4 PE=2 SV=1//6.40464e-27	AT5G60930.1	gi|22327992|ref|NP_200901.2|	P-loop containing nucleoside triphosphate hydrolases superfamily protein [Arabidopsis thaliana] &gt;gi|332010015|gb|AED97398.1| kinesin family member 4/7/21/27 [Arabidopsis thaliana]	P-loop containing nucleoside triphosphate hydrolases superfamily protein	P-loop containing nucleoside triphosphate hydrolases superfamily protein; FUNCTIONS IN: microtubule motor activity, ATP binding; INVOLVED IN: microtubule-based movement; EXPRESSED IN: 21 plant structures; EXPRESSED DURING: 14 growth stages; CONTAINS InterPro DOMAIN/s: Kinesin, motor region, conserved site (InterPro:IPR019821), Kinesin, motor domain (InterPro:IPR001752); BEST Arabidopsis thaliana …
BnaC07g50320D	-1.6103	down	-4.8629	down	-7.0372	down	-10.04	down	-1.198	down	-3.0473	down	-4.7211	down	-9.3339	down	sp|Q9T076|ENL2_ARATH Early nodulin-like protein 2 OS=Arabidopsis thaliana GN=At4g27520 PE=1 SV=1//3.56473e-07	AT4G27520.1	gi|15234164|ref|NP_194482.1|	early nodulin-like protein 2 [Arabidopsis thaliana] &gt;gi|34395735|sp|Q9T076.1|ENL2_ARATH RecName: Full=Early nodulin-like protein 2; AltName: Full=Phytocyanin-like protein; Flags: Precursor &gt;gi|11762218|gb|AAG40387.1|AF325035_1 AT4g27520 [Arabidopsis thaliana] &gt;gi|4469003|emb|CAB38264.1| putative protein [Arabidopsis thaliana] &gt;gi|7269606|emb|CAB81402.1| putative protein [Arabidopsis t…	early nodulin-like protein 2	early nodulin-like protein 2 (ENODL2); FUNCTIONS IN: electron carrier activity, copper ion binding; LOCATED IN: in 6 components; EXPRESSED IN: 24 plant structures; EXPRESSED DURING: 13 growth stages; CONTAINS InterPro DOMAIN/s: Plastocyanin-like (InterPro:IPR003245), Cupredoxin (InterPro:IPR008972); BEST Arabidopsis thaliana protein match is: early nodulin-like protein 1 (TAIR:AT5G53870.1); Has 1…
BnaC08g16730D	-2.1855	down	-1.5734	down	-1.9585	down	-2.1881	down	-1.736	down	-2.1437	down	-1.7716	down	-1.6068	down	sp|P31414|AVP1_ARATH Pyrophosphate-energized vacuolar membrane proton pump 1 OS=Arabidopsis thaliana GN=AVP1 PE=1 SV=1//0	AT1G15690.1	gi|357942701|gb|AET95910.1|	AVP1-1 [Brassica rapa]	Inorganic H pyrophosphatase family protein	AVP1; FUNCTIONS IN: hydrogen-translocating pyrophosphatase activity; INVOLVED IN: response to water deprivation, response to salt stress, establishment or maintenance of transmembrane electrochemical gradient, leaf development, auxin polar transport; LOCATED IN: in 10 components; EXPRESSED IN: 28 plant structures; EXPRESSED DURING: 16 growth stages; CONTAINS InterPro DOMAIN/s: Inorganic H+ pyroph…
BnaC08g44600D	-1.1111	down	-2.4239	down	-2.2816	down	-6.4339	down	-1.237	down	-1.3359	down	-1.7456	down	-6.1669	down	sp|O65797|ADS1_ARATH Delta-9 acyl-lipid desaturase 1 OS=Arabidopsis thaliana GN=ADS1 PE=2 SV=1//0	AT1G06080.1	gi|15221393|ref|NP_172098.1|	delta-9 acyl-lipid desaturase 1 [Arabidopsis thaliana] &gt;gi|62510410|sp|O65797.1|ADS1_ARATH RecName: Full=Delta-9 acyl-lipid desaturase 1 &gt;gi|8810470|gb|AAF80131.1|AC024174_13 Contains a very strong similarity to delta 9 desaturase mRNA from Arabidopsis thaliana gb|D88536 and contains a fatty acid desaturase PF|01069 domain. EST gb|Z30750 comes from this gene [Arabidopsis thaliana] &gt;gi|12…	delta 9 desaturase 1	delta 9 desaturase 1 (ADS1); FUNCTIONS IN: oxidoreductase activity, oxidoreductase activity, acting on paired donors, with oxidation of a pair of donors resulting in the reduction of molecular oxygen to two molecules of water; INVOLVED IN: oxidation reduction, lipid metabolic process; EXPRESSED IN: 17 plant structures; EXPRESSED DURING: 13 growth stages; CONTAINS InterPro DOMAIN/s: Fatty acid des…
BnaC09g05560D	-2.5488	down	-2.3947	down	-3.5137	down	-6.7643	down	-2.2386	down	-1.9765	down	-4.9173	down	-6.5301	down	sp|Q9S7C9|ESCA_ARATH Putative DNA-binding protein ESCAROLA OS=Arabidopsis thaliana GN=ESC PE=2 SV=1//4.26623e-06	AT5G62260.1	gi|79544830|ref|NP_201032.2|	AT hook motif DNA-binding protein [Arabidopsis thaliana] &gt;gi|8809639|dbj|BAA97190.1| unnamed protein product [Arabidopsis thaliana] &gt;gi|26451694|dbj|BAC42942.1| unknown protein [Arabidopsis thaliana] &gt;gi|28973553|gb|AAO64101.1| unknown protein [Arabidopsis thaliana] &gt;gi|119657356|tpd|FAA00277.1| TPA: AT-hook motif nuclear localized protein 6 [Arabidopsis thaliana] &gt;gi|332010204|gb|…	AT hook motif DNA-binding family protein	AT hook motif DNA-binding family protein; FUNCTIONS IN: DNA binding; INVOLVED IN: regulation of transcription, DNA-dependent; LOCATED IN: nucleus; EXPRESSED IN: 11 plant structures; EXPRESSED DURING: 7 growth stages; CONTAINS InterPro DOMAIN/s: Protein of unknown function DUF296 (InterPro:IPR005175), AT hook, DNA-binding motif (InterPro:IPR017956); BEST Arabidopsis thaliana protein match is: AT h…
BnaC09g06910D	-1.6079	down	-3.1201	down	-4.0605	down	-5.0631	down	-1.1169	down	-2.7775	down	-2.7141	down	-4.8534	down	sp|P68428|H32_WHEAT Histone H3.2 OS=Triticum aestivum PE=1 SV=2//2.41917e-60	AT5G65360.1	gi|440892698|gb|ELR45778.1|	Histone H3.2 [Bos mutus]	Histone superfamily protein	Histone superfamily protein; FUNCTIONS IN: DNA binding; INVOLVED IN: nucleosome assembly; LOCATED IN: chloroplast, nucleosome; EXPRESSED IN: 23 plant structures; EXPRESSED DURING: 14 growth stages; CONTAINS InterPro DOMAIN/s: Histone H3 (InterPro:IPR000164), Histone-fold (InterPro:IPR009072), Histone core (InterPro:IPR007125); BEST Arabidopsis thaliana protein match is: Histone superfamily protei…
BnaC09g19790D	-1.3311	down	-1.8883	down	-1.9469	down	-4.5075	down	-1.436	down	-1.2515	down	-1.4693	down	-4.7225	down	sp|Q9FJS2|HDG5_ARATH Homeobox-leucine zipper protein HDG5 OS=Arabidopsis thaliana GN=HDG5 PE=2 SV=3//0	AT5G46880.1	gi|334188232|ref|NP_199499.3|	homeobox-leucine zipper protein HDG5 [Arabidopsis thaliana] &gt;gi|322510124|sp|Q9FJS2.3|HDG5_ARATH RecName: Full=Homeobox-leucine zipper protein HDG5; AltName: Full=HD-ZIP protein HDG5; AltName: Full=Homeodomain GLABRA 2-like protein 5; AltName: Full=Homeodomain transcription factor HDG5; AltName: Full=Protein HOMEODOMAIN GLABROUS 5 &gt;gi|332008060|gb|AED95443.1| homeobox-leucine zipper protein…	homeobox-7	homeobox-7 (HB-7); FUNCTIONS IN: DNA binding, sequence-specific DNA binding transcription factor activity; INVOLVED IN: regulation of transcription, DNA-dependent, regulation of transcription; LOCATED IN: nucleus; EXPRESSED IN: 22 plant structures; EXPRESSED DURING: 6 growth stages; CONTAINS InterPro DOMAIN/s: Homeobox (InterPro:IPR001356), Homeobox, conserved site (InterPro:IPR017970), Homeodoma…
BnaC09g31940D	-2.2512	down	-5.4531	down	-5.8201	down	-6.2378	down	-2.4034	down	-3.8019	down	-4.7812	down	-6.3939	down	sp|Q9BWU0|NADAP_HUMAN Kanadaptin OS=Homo sapiens GN=SLC4A1AP PE=1 SV=1//3.41103e-09	AT1G34355.1	gi|297846436|ref|XP_002891099.1|	forkhead-associated domain-containing protein [Arabidopsis lyrata subsp. lyrata] &gt;gi|297336941|gb|EFH67358.1| forkhead-associated domain-containing protein [Arabidopsis lyrata subsp. lyrata]	forkhead-associated (FHA) domain-containing protein	PARALLEL SPINDLE 1 (PS1); CONTAINS InterPro DOMAIN/s: SMAD/FHA domain (InterPro:IPR008984), Nucleotide binding protein, PINc (InterPro:IPR006596), Forkhead-associated (FHA) domain (InterPro:IPR000253); BEST Arabidopsis thaliana protein match is: unknown protein (TAIR:AT2G34110.1); Has 3416 Blast hits to 2816 proteins in 576 species: Archae - 6; Bacteria - 1040; Metazoa - 1174; Fungi - 342; Plants…
BnaC09g35230D	-1.5791	down	-2.8065	down	-3.5753	down	-2.0832	down	-1.0944	down	-2.5059	down	-2.7808	down	-1.9676	down	sp|Q9FJE8|H2A7_ARATH Probable histone H2A.7 OS=Arabidopsis thaliana GN=At5g59870 PE=1 SV=1//1.27085e-66	AT5G59870.1	gi|15238549|ref|NP_200795.1|	histone H2A 6 [Arabidopsis thaliana] &gt;gi|75309136|sp|Q9FJE8.1|H2A7_ARATH RecName: Full=Probable histone H2A.7; AltName: Full=HTA6 &gt;gi|9757908|dbj|BAB08355.1| histone H2A-like protein [Arabidopsis thaliana] &gt;gi|21554077|gb|AAM63158.1| histone H2A-like protein [Arabidopsis thaliana] &gt;gi|26450843|dbj|BAC42529.1| putative histone H2A [Arabidopsis thaliana] &gt;gi|28372830|gb|AAO39897.1| A…	histone H2A 6	histone H2A 6 (HTA6); FUNCTIONS IN: DNA binding; INVOLVED IN: nucleosome assembly; LOCATED IN: nucleolus; EXPRESSED IN: 27 plant structures; EXPRESSED DURING: 13 growth stages; CONTAINS InterPro DOMAIN/s: Histone H2A (InterPro:IPR002119), Histone-fold (InterPro:IPR009072), Histone core (InterPro:IPR007125); BEST Arabidopsis thaliana protein match is: histone H2A 12 (TAIR:AT5G02560.1); Has 1807 Bl…
BnaC09g36190D	-1.4918	down	-3.7246	down	-5.0371	down	-5.6247	down	-1.2853	down	-3.0212	down	-4.103	down	-7.0377	down	sp|Q9FFC0|H2B10_ARATH Histone H2B.10 OS=Arabidopsis thaliana GN=At5g22880 PE=1 SV=3//1.67028e-60	AT5G22880.1	gi|357472693|ref|XP_003606631.1|	Histone H2B [Medicago truncatula] &gt;gi|355507686|gb|AES88828.1| Histone H2B [Medicago truncatula]	histone B2	histone B2 (HTB2); FUNCTIONS IN: DNA binding; INVOLVED IN: nucleosome assembly; LOCATED IN: nucleolus, nucleus; EXPRESSED IN: 22 plant structures; EXPRESSED DURING: 13 growth stages; CONTAINS InterPro DOMAIN/s: Histone H2B (InterPro:IPR000558), Histone-fold (InterPro:IPR009072), Histone core (InterPro:IPR007125); BEST Arabidopsis thaliana protein match is: Histone superfamily protein (TAIR:AT3G45…
BnaC09g44170D	-1.1496	down	-2.1106	down	-2.2007	down	-2.8056	down	-1.1139	down	-1.9402	down	-2.0581	down	-3.3049	down	sp|Q9LXV3|DIT1_ARATH Dicarboxylate transporter 1, chloroplastic OS=Arabidopsis thaliana GN=DIT1 PE=1 SV=1//0	AT5G12860.1	gi|30684152|ref|NP_568283.2|	dicarboxylate transporter 1 [Arabidopsis thaliana] &gt;gi|75180949|sp|Q9LXV3.1|DIT1_ARATH RecName: Full=Dicarboxylate transporter 1, chloroplastic; AltName: Full=2-oxoglutarate/malate translocator 1; Short=AtpOMT1; Flags: Precursor &gt;gi|7630042|emb|CAB88250.1| 2-oxoglutarate/malate translocator precursor-like protein [Arabidopsis thaliana] &gt;gi|332004439|gb|AED91822.1| dicarboxylate transport…	dicarboxylate transporter 1	dicarboxylate transporter 1 (DiT1); FUNCTIONS IN: oxoglutarate:malate antiporter activity; INVOLVED IN: N-terminal protein myristoylation, malate transport, response to nematode; LOCATED IN: mitochondrion, chloroplast, plastid, membrane, chloroplast envelope; EXPRESSED IN: 24 plant structures; EXPRESSED DURING: 13 growth stages; CONTAINS InterPro DOMAIN/s: Sodium/sulphate symporter (InterPro:IPR0…
BnaC09g44220D	-2.6535	down	-4.5644	down	-5.1399	down	-3.7889	down	-1.9444	down	-4.5819	down	-5.1206	down	-3.4604	down	-//-	AT5G12460.1	gi|145357943|ref|NP_568279.2|	uncharacterized protein [Arabidopsis thaliana] &gt;gi|91806854|gb|ABE66154.1| fringe-like protein [Arabidopsis thaliana] &gt;gi|332004430|gb|AED91813.1| uncharacterized protein AT5G12460 [Arabidopsis thaliana]	Protein of unknown function (DUF604)	Protein of unknown function (DUF604); FUNCTIONS IN: molecular_function unknown; INVOLVED IN: biological_process unknown; LOCATED IN: chloroplast; CONTAINS InterPro DOMAIN/s: Protein of unknown function DUF604 (InterPro:IPR006740); BEST Arabidopsis thaliana protein match is: Protein of unknown function (DUF604) (TAIR:AT2G37730.1); Has 562 Blast hits to 553 proteins in 90 species: Archae - 0; Bacte…
BnaC09g50630D	-6.368	down	-6.7025	down	-4.66	down	-6.0543	down	-5.9465	down	-6.4845	down	-5.8008	down	-4.6573	down	sp|Q9LZ72|KCS21_ARATH 3-ketoacyl-CoA synthase 21 OS=Arabidopsis thaliana GN=KCS21 PE=2 SV=1//0	AT5G04530.1	gi|297810541|ref|XP_002873154.1|	beta-ketoacyl-CoA synthase family protein [Arabidopsis lyrata subsp. lyrata] &gt;gi|297318991|gb|EFH49413.1| beta-ketoacyl-CoA synthase family protein [Arabidopsis lyrata subsp. lyrata]	3-ketoacyl-CoA synthase 19	3-ketoacyl-CoA synthase 19 (KCS19); FUNCTIONS IN: transferase activity, transferring acyl groups other than amino-acyl groups, catalytic activity, acyltransferase activity; INVOLVED IN: response to cold, response to light stimulus, response to osmotic stress; LOCATED IN: endomembrane system, membrane; EXPRESSED IN: 17 plant structures; EXPRESSED DURING: 12 growth stages; CONTAINS InterPro DOMAIN/…
BnaC09g50670D	-1.3764	down	-1.0223	down	-2.7499	down	-8.5273	down	-1.6985	down	-1.865	down	-1.9405	down	-8.5046	down	sp|Q8LK56|DME_ARATH Transcriptional activator DEMETER OS=Arabidopsis thaliana GN=DME PE=1 SV=2//0	AT5G04560.2	gi|145334291|ref|NP_001078527.1|	transcriptional activator DEMETER [Arabidopsis thaliana] &gt;gi|108935833|sp|Q8LK56.2|DME_ARATH RecName: Full=Transcriptional activator DEMETER; AltName: Full=DNA glycosylase-related protein DME &gt;gi|84782664|gb|ABC61677.1| DNA glycosylase DEMETER [Arabidopsis thaliana] &gt;gi|332003378|gb|AED90761.1| transcriptional activator DEMETER [Arabidopsis thaliana]	HhH-GPD base excision DNA repair family protein	DEMETER (DME); CONTAINS InterPro DOMAIN/s: DNA glycosylase (InterPro:IPR011257), Endonuclease III-like, iron-sulphur cluster loop motif (InterPro:IPR003651), HhH-GPD domain (InterPro:IPR003265); BEST Arabidopsis thaliana protein match is: demeter-like 1 (TAIR:AT2G36490.1); Has 3806 Blast hits to 3649 proteins in 1364 species: Archae - 237; Bacteria - 2338; Metazoa - 256; Fungi - 124; Plants - 347…
BnaC09g54550D	-1.6832	down	-3.1593	down	-3.5315	down	-6.8561	down	-1.3391	down	-2.8713	down	-3.0802	down	-7.9588	down	sp|Q96509|PER55_ARATH Peroxidase 55 OS=Arabidopsis thaliana GN=PER55 PE=1 SV=1//1.12954e-157	AT5G14130.1	gi|15241315|ref|NP_196917.1|	peroxidase 55 [Arabidopsis thaliana] &gt;gi|26397723|sp|Q96509.1|PER55_ARATH RecName: Full=Peroxidase 55; Short=Atperox P55; AltName: Full=ATP20a; Flags: Precursor &gt;gi|1546694|emb|CAA67338.1| peroxidase [Arabidopsis thaliana] &gt;gi|9757794|dbj|BAB08292.1| peroxidase ATP20a [Arabidopsis thaliana] &gt;gi|16209689|gb|AAL14402.1| AT5g14130/MUA22_13 [Arabidopsis thaliana] &gt;gi|21700839|gb|AAM705…	Peroxidase superfamily protein	Peroxidase superfamily protein; FUNCTIONS IN: peroxidase activity, heme binding; INVOLVED IN: response to oxidative stress, oxidation reduction; LOCATED IN: endomembrane system; EXPRESSED IN: embryo, hypocotyl, fruit, root; EXPRESSED DURING: C globular stage; CONTAINS InterPro DOMAIN/s: Haem peroxidase (InterPro:IPR010255), Plant peroxidase (InterPro:IPR000823), Peroxidases heam-ligand binding si…
BnaCnng06690D	-1.7704	down	-3.4643	down	-5.0568	down	-8.7599	down	-1.0734	down	-2.9204	down	-3.7488	down	-8.3414	down	sp|P84239|H3_URECA Histone H3 OS=Urechis caupo PE=1 SV=2//1.08316e-38	AT5G65360.1	gi|297746363|emb|CBI16419.3|	unnamed protein product [Vitis vinifera]	Histone superfamily protein	Histone superfamily protein; FUNCTIONS IN: DNA binding; INVOLVED IN: nucleosome assembly; LOCATED IN: chloroplast, nucleosome; EXPRESSED IN: 23 plant structures; EXPRESSED DURING: 14 growth stages; CONTAINS InterPro DOMAIN/s: Histone H3 (InterPro:IPR000164), Histone-fold (InterPro:IPR009072), Histone core (InterPro:IPR007125); BEST Arabidopsis thaliana protein match is: Histone superfamily protei…
BnaCnng25850D	-1.7984	down	-4.9805	down	-6.7036	down	-7.3324	down	-1.9258	down	-4.9357	down	-7.4219	down	-7.5008	down	sp|Q9MAJ7|BGAL5_ARATH Beta-galactosidase 5 OS=Arabidopsis thaliana GN=BGAL5 PE=2 SV=1//0	AT1G45130.1	gi|15219534|ref|NP_175127.1|	beta-galactosidase 5 [Arabidopsis thaliana] &gt;gi|75192251|sp|Q9MAJ7.1|BGAL5_ARATH RecName: Full=Beta-galactosidase 5; Short=Lactase 5; Flags: Precursor &gt;gi|7767665|gb|AAF69162.1|AC007915_14 F27F5.20 [Arabidopsis thaliana] &gt;gi|17979002|gb|AAL47461.1| At1g45130/F27F5_20 [Arabidopsis thaliana] &gt;gi|20334754|gb|AAM16238.1| At1g45130/F27F5_20 [Arabidopsis thaliana] &gt;gi|332193961|gb|AEE320…	beta-galactosidase 5	beta-galactosidase 5 (BGAL5); FUNCTIONS IN: cation binding, beta-galactosidase activity, hydrolase activity, hydrolyzing O-glycosyl compounds, catalytic activity; INVOLVED IN: lactose catabolic process, using glucoside 3-dehydrogenase, carbohydrate metabolic process, lactose catabolic process via UDP-galactose, lactose catabolic process; LOCATED IN: endomembrane system; EXPRESSED IN: 24 plant str…
BnaCnng30450D	-2.2481	down	-3.3248	down	-4.5608	down	-7.5955	down	-1.6752	down	-4.0975	down	-3.8136	down	-7.4602	down	sp|Q9FLG1|BXL4_ARATH Beta-D-xylosidase 4 OS=Arabidopsis thaliana GN=BXL4 PE=1 SV=1//0	AT5G64570.1	gi|74355968|dbj|BAE44362.1|	alpha-L-arabinofuranosidase [Raphanus sativus]	beta-D-xylosidase 4	beta-D-xylosidase 4 (XYL4); FUNCTIONS IN: xylan 1,4-beta-xylosidase activity, hydrolase activity, hydrolyzing O-glycosyl compounds; INVOLVED IN: xylan catabolic process; LOCATED IN: apoplast, cell wall; EXPRESSED IN: 24 plant structures; EXPRESSED DURING: 13 growth stages; CONTAINS InterPro DOMAIN/s: Glycoside hydrolase, family 3, N-terminal (InterPro:IPR001764), Glycoside hydrolase, family 3, C-…
BnaCnng30900D	-2.7067	down	-2.8333	down	-6.0482	down	-4.0509	down	-3.1146	down	-2.5044	down	-3.6758	down	-5.791	down	sp|C0LGV1|RCH1_ARATH LRR receptor-like serine/threonine-protein kinase RCH1 OS=Arabidopsis thaliana GN=RCH1 PE=2 SV=1//7.49792e-38	AT5G48940.1	gi|42568408|ref|NP_199705.2|	LRR receptor-like serine/threonine-protein kinase RCH1 [Arabidopsis thaliana] &gt;gi|263505419|sp|C0LGV1.1|RCH1_ARATH RecName: Full=LRR receptor-like serine/threonine-protein kinase RCH1; AltName: Full=Protein ROOT CLAVATA-HOMOLOG1 1; Flags: Precursor &gt;gi|224589709|gb|ACN59386.1| leucine-rich repeat receptor-like protein kinase [Arabidopsis thaliana] &gt;gi|332008362|gb|AED95745.1| LRR recepto…	Leucine-rich repeat transmembrane protein kinase family protein	Leucine-rich repeat transmembrane protein kinase family protein; FUNCTIONS IN: protein serine/threonine kinase activity, protein kinase activity, ATP binding; INVOLVED IN: transmembrane receptor protein tyrosine kinase signaling pathway, protein amino acid phosphorylation; EXPRESSED IN: root, cultured cell; CONTAINS InterPro DOMAIN/s: Protein kinase, ATP binding site (InterPro:IPR017441), Protein…
BnaCnng69940D	-5.5336	down	-8.8649	down	-6.325	down	-4.3276	down	-6.4703	down	-5.2009	down	-3.7396	down	-1.7376	down	sp|O80950|MB22_ARATH Myrosinase-binding protein-like At2g39310 OS=Arabidopsis thaliana GN=At2g39310 PE=2 SV=1//8.28939e-15	AT2G39310.3	gi|1711296|emb|CAA70587.1|	myrosinase binding protein [Brassica napus]	jacalin-related lectin 22	jacalin-related lectin 22; FUNCTIONS IN: molecular_function unknown; INVOLVED IN: biological_process unknown; LOCATED IN: cellular_component unknown; EXPRESSED IN: 13 plant structures; EXPRESSED DURING: LP.06 six leaves visible, LP.04 four leaves visible, 4 anthesis, LP.12 twelve leaves visible, D bilateral stage; CONTAINS InterPro DOMAIN/s: Mannose-binding lectin (InterPro:IPR001229); BEST Arabi…
BnaCnng70250D	-2.89	down	-1.1269	down	-2.6879	down	-7.2893	down	-2.1421	down	-1.7605	down	-1.4523	down	-6.5182	down	-//-	AT2G43150.1	gi|449531229|ref|XP_004172590.1|	PREDICTED: uncharacterized LOC101208428, partial [Cucumis sativus]	Proline-rich extensin-like family protein	Proline-rich extensin-like family protein; FUNCTIONS IN: structural constituent of cell wall; INVOLVED IN: plant-type cell wall organization; LOCATED IN: endomembrane system; EXPRESSED IN: 16 plant structures; EXPRESSED DURING: 12 growth stages; CONTAINS InterPro DOMAIN/s: Extensin-like repeat (InterPro:IPR006706); Has 134937 Blast hits to 39196 proteins in 1663 species: Archae - 308; Bacteria - …
BnaCnng73570D	-1.8217	down	-2.4549	down	-3.8285	down	-2.0976	down	-1.4246	down	-1.4942	down	-1.9984	down	-3.0591	down	sp|Q9SCT4|IMK2_ARATH Probably inactive leucine-rich repeat receptor-like protein kinase IMK2 OS=Arabidopsis thaliana GN=IMK2 PE=1 SV=1//3.48055e-09	AT3G51740.1	gi|15231029|ref|NP_190742.1|	probably inactive leucine-rich repeat receptor-like protein kinase IMK2 [Arabidopsis thaliana] &gt;gi|75202755|sp|Q9SCT4.1|IMK2_ARATH RecName: Full=Probably inactive leucine-rich repeat receptor-like protein kinase IMK2; AltName: Full=Protein INFLORESCENCE MERISTEM RECEPTOR-LIKE KINASE 2; Flags: Precursor &gt;gi|13937246|gb|AAK50115.1|AF372978_1 AT3g51740/T18N14_120 [Arabidopsis thaliana] &gt;gi|…	inflorescence meristem receptor-like kinase 2	inflorescence meristem receptor-like kinase 2 (IMK2); FUNCTIONS IN: protein serine/threonine kinase activity, protein kinase activity, kinase activity, ATP binding; INVOLVED IN: transmembrane receptor protein tyrosine kinase signaling pathway, protein amino acid phosphorylation; LOCATED IN: cell wall, plasma membrane, membrane, plant-type cell wall; EXPRESSED IN: 22 plant structures; EXPRESSED DU…
BnaUnng00290D	-1.7113	down	-2.3668	down	-1.5747	down	-4.8028	down	-1.7143	down	-1.6393	down	-1.3859	down	-5.1863	down	-//-	AT5G41790.1	gi|297805464|ref|XP_002870616.1|	predicted protein [Arabidopsis lyrata subsp. lyrata] &gt;gi|297316452|gb|EFH46875.1| predicted protein [Arabidopsis lyrata subsp. lyrata]	COP1-interactive protein 1	COP1-interactive protein 1 (CIP1); FUNCTIONS IN: protein binding; INVOLVED IN: regulation of protein import into nucleus; LOCATED IN: cytoskeleton, plasma membrane, chloroplast, vacuole; EXPRESSED IN: 24 plant structures; EXPRESSED DURING: 13 growth stages; CONTAINS InterPro DOMAIN/s: Prefoldin (InterPro:IPR009053); BEST Arabidopsis thaliana protein match is: myosin heavy chain-related (TAIR:AT1G…
Novel00279	-3.6728	down	-5.6649	down	-7.7423	down	-6.504	down	-2.1149	down	-3.5414	down	-4.665	down	-5.2778	down	-//-	#N/A	#N/A	#N/A	#N/A	#N/A
Novel00765	-1.1086	down	-2.0632	down	-2.2448	down	-7.7901	down	-1.8794	down	-2.2402	down	-3.8952	down	-7.593	down	sp|Q9FGY1|BXL1_ARATH Beta-D-xylosidase 1 OS=Arabidopsis thaliana GN=BXL1 PE=1 SV=1//9.9894e-12	#N/A	#N/A	#N/A	#N/A	#N/A
Novel01026	-5.4499	down	-7.2957	down	-8.3407	down	-8.3434	down	-4.5028	down	-4.3626	down	-7.2639	down	-4.5355	down	-//-	#N/A	#N/A	#N/A	#N/A	#N/A
Novel01433	-1.8481	down	-2.6331	down	-3.1529	down	-8.6581	down	-1.3191	down	-2.6636	down	-3.1034	down	-8.8137	down	-//-	#N/A	#N/A	#N/A	#N/A	#N/A
Novel03453	-1.3026	down	-2.3701	down	-2.5699	down	-3.628	down	-1.0861	down	-2.0655	down	-1.984	down	-3.3731	down	sp|Q8NBZ7|UXS1_HUMAN UDP-glucuronic acid decarboxylase 1 OS=Homo sapiens GN=UXS1 PE=1 SV=1//2.7526e-139	#N/A	#N/A	#N/A	#N/A	#N/A
