# Supplementary material for: Transcriptomic comparison between developing seeds of yellow- and black-seeded Brassica napus reveals that genes influence seed quality
Source: BMC Plant Biol. 2019 May 16;19:203. doi: 10.1186/s12870-019-1821-z (PMC6524335; doi:10.1186/s12870-019-1821-z)
Supplement: Supplementary file 4 — Table S4. Up- and downregulated genes among all the developmental stages of yellow- and black-seeded B. napus. (XLSX 25 kb) [file 12870_2019_1821_MOESM4_ESM.xlsx]

## Sheet: DEGs between Y and B
Additional file 4: Table S4. Up- and down-regulated genes among all the developmental stages of yellow- and black-seeded B. napus.
Gene_id	log2.Fold_change. (Y3 vs. B3)	up-/down- regulated (Y3 vs. B3)	log2.Fold_change. (Y4 vs. B4)	up-/down- regulated (Y4 vs. B4)	log2.Fold_change. (Y5 vs. B5)	up-/down- regulated (Y5 vs. B5)	log2.Fold_change. (Y6 vs. B6)	up-/down- regulated (Y6 vs. B6)	log2.Fold_change. (YM vs. BM)	up-/down- regulated (YM vs. BM)	Blast swiss prot	A.thaliana Locus	Blast nr	Description	Description	Detail description
Novel02501	2.092	up	2.7577	up	3.0214	up	2.4313	up	1.7107	up	sp|O22682|CYSK4_ARATH Probable cysteine synthase, chloroplastic OS=Arabidopsis thaliana GN=At3g03630 PE=1 SV=1//1.13712e-08	#N/A	#N/A	#N/A	#N/A	#N/A
BnaA01g06440D	1.2195	up	2.825	up	1.9397	up	2.4261	up	1.3762	up	-//-	AT5G03480.1	gi|297851804|ref|XP_002893783.1|	predicted protein [Arabidopsis lyrata subsp. lyrata] &gt;gi|297339625|gb|EFH70042.1| predicted protein [Arabidopsis lyrata subsp. lyrata]	RNA-binding (RRM/RBD/RNP motifs) family protein	RNA-binding (RRM/RBD/RNP motifs) family protein; FUNCTIONS IN: nucleotide binding, nucleic acid binding; INVOLVED IN: biological_process unknown; LOCATED IN: nucleus; CONTAINS InterPro DOMAIN/s: RNA recognition motif, RNP-1 (InterPro:IPR000504), Nucleotide-binding, alpha-beta plait (InterPro:IPR012677); BEST Arabidopsis thaliana protein match is: RNA-binding (RRM/RBD/RNP motifs) family protein (T…
BnaA01g30630D	1.3702	up	2.4874	up	2.5219	up	2.7002	up	1.1111	up	sp|Q9LHG9|NACA1_ARATH Nascent polypeptide-associated complex subunit alpha-like protein 1 OS=Arabidopsis thaliana GN=At3g12390 PE=1 SV=1//6.74672e-64	AT3G12390.1	gi|15230476|ref|NP_187845.1|	Nascent polypeptide-associated complex subunit alpha-like protein 1 [Arabidopsis thaliana] &gt;gi|71151984|sp|Q9LHG9.1|NACA1_ARATH RecName: Full=Nascent polypeptide-associated complex subunit alpha-like protein 1; Short=NAC-alpha-like protein 1; AltName: Full=Alpha-NAC-like protein 1 &gt;gi|12321974|gb|AAG51031.1|AC069474_30 nascent polypeptide associated complex alpha chain, putative; 85450-8419…	Nascent polypeptide-associated complex (NAC), alpha subunit family protein	Nascent polypeptide-associated complex (NAC), alpha subunit family protein; INVOLVED IN: response to salt stress; LOCATED IN: cytosolic ribosome; EXPRESSED IN: 24 plant structures; EXPRESSED DURING: 13 growth stages; CONTAINS InterPro DOMAIN/s: Ubiquitin-associated/translation elongation factor EF1B, N-terminal (InterPro:IPR000449), Nascent polypeptide-associated complex, alpha subunit (InterPro:…
BnaA03g46250D	2.2597	up	6.2005	up	3.0586	up	3.6294	up	3.5213	up	-//-	0	-	-	0	0
BnaC01g38680D	1.6276	up	1.3421	up	1.7557	up	1.9876	up	2.0849	up	sp|Q8W4L0|CML49_ARATH Probable calcium-binding protein CML49 OS=Arabidopsis thaliana GN=CML49 PE=2 SV=1//5.32774e-114	AT3G10300.3	gi|404386045|gb|AFR67586.1|	calcium binding EF-hand family protein [Brassica oleracea var. capitata] &gt;gi|557477490|gb|AHA11076.1| CML49 [Brassica oleracea]	Calcium-binding EF-hand family protein	Calcium-binding EF-hand family protein; FUNCTIONS IN: calcium ion binding; INVOLVED IN: biological_process unknown; LOCATED IN: cellular_component unknown; EXPRESSED IN: 22 plant structures; EXPRESSED DURING: 14 growth stages; CONTAINS InterPro DOMAIN/s: EF-Hand 1, calcium-binding site (InterPro:IPR018247), EF-HAND 2 (InterPro:IPR018249), EF-hand-like domain (InterPro:IPR011992), Calcium-binding …
BnaC02g03550D	2.6177	up	3.1906	up	1.9662	up	2.1143	up	2.544	up	sp|P56170|MT23_BRAJU Metallothionein-like protein type 2, MT2-22 OS=Brassica juncea PE=3 SV=1//1.71198e-19	AT3G09390.1	gi|310896452|gb|ADP37973.1|	metallothionein protein [Brassica napus]	metallothionein 2A	metallothionein 2A (MT2A); CONTAINS InterPro DOMAIN/s: Plant metallothionein, family 15 (InterPro:IPR000347); BEST Arabidopsis thaliana protein match is: metallothionein 2B (TAIR:AT5G02380.1); Has 597 Blast hits to 588 proteins in 128 species: Archae - 0; Bacteria - 0; Metazoa - 53; Fungi - 2; Plants - 530; Viruses - 0; Other Eukaryotes - 12 (source: NCBI BLink).
BnaC02g09300D	1.0842	up	3.2324	up	2.7133	up	1.4844	up	1.7255	up	sp|Q9C5U3|PRS8A_ARATH 26S protease regulatory subunit 8 homolog A OS=Arabidopsis thaliana GN=RPT6A PE=2 SV=1//0	AT5G19990.1	gi|18420092|ref|NP_568389.1|	regulatory particle triple-A ATPase 6A [Arabidopsis thaliana] &gt;gi|75168996|sp|Q9C5U3.1|PRS8A_ARATH RecName: Full=26S protease regulatory subunit 8 homolog A; AltName: Full=26S proteasome AAA-ATPase subunit RPT6a; AltName: Full=26S proteasome subunit 8 homolog A; AltName: Full=Regulatory particle triple-A ATPase subunit 6a &gt;gi|13537115|dbj|BAB40755.1| AtSUG1 [Arabidopsis thaliana] &gt;gi|174…	regulatory particle triple-A ATPase 6A	regulatory particle triple-A ATPase 6A (RPT6A); FUNCTIONS IN: ATPase activity; INVOLVED IN: ubiquitin-dependent protein catabolic process; LOCATED IN: proteasome regulatory particle, base subcomplex, proteasome complex, nucleus, plasma membrane; EXPRESSED IN: guard cell; CONTAINS InterPro DOMAIN/s: ATPase, AAA+ type, core (InterPro:IPR003593), ATPase, AAA-type, core (InterPro:IPR003959), ATPase, …
BnaC05g42990D	1.5501	up	4.1626	up	2.1474	up	2.0193	up	2.6805	up	-//-	AT3G10040.1	gi|30681119|ref|NP_187615.2|	sequence-specific DNA binding transcription factor [Arabidopsis thaliana] &gt;gi|23270391|gb|AAM13849.2| unknown protein [Arabidopsis thaliana] &gt;gi|332641332|gb|AEE74853.1| sequence-specific DNA binding transcription factor [Arabidopsis thaliana]	sequence-specific DNA binding transcription factors	sequence-specific DNA binding transcription factors; BEST Arabidopsis thaliana protein match is: unknown protein (TAIR:AT1G76870.1); Has 3136 Blast hits to 1955 proteins in 249 species: Archae - 4; Bacteria - 147; Metazoa - 846; Fungi - 267; Plants - 330; Viruses - 57; Other Eukaryotes - 1485 (source: NCBI BLink).
BnaCnng18330D	2.7953	up	2.9721	up	3.3476	up	2.4194	up	2.492	up	sp|Q9M9M9|NDUAC_ARATH Probable NADH dehydrogenase [ubiquinone] 1 alpha subcomplex subunit 12 OS=Arabidopsis thaliana GN=At3g03100 PE=1 SV=1//4.80114e-112	AT3G03100.1	gi|18396441|ref|NP_566192.1|	putative NADH dehydrogenase [ubiquinone] 1 alpha subcomplex subunit 12 [Arabidopsis thaliana] &gt;gi|12644540|sp|Q9M9M9.1|NDUAC_ARATH RecName: Full=Probable NADH dehydrogenase [ubiquinone] 1 alpha subcomplex subunit 12 &gt;gi|6714426|gb|AAF26114.1|AC012328_17 unknown protein [Arabidopsis thaliana] &gt;gi|13878173|gb|AAK44164.1|AF370349_1 unknown protein [Arabidopsis thaliana] &gt;gi|17104529|gb|A…	NADH:ubiquinone oxidoreductase, 17.2kDa subunit	NADH:ubiquinone oxidoreductase, 17.2kDa subunit; CONTAINS InterPro DOMAIN/s: NADH:ubiquinone oxidoreductase, 17.2kDa subunit (InterPro:IPR007763); Has 1526 Blast hits to 1526 proteins in 350 species: Archae - 0; Bacteria - 415; Metazoa - 153; Fungi - 83; Plants - 51; Viruses - 0; Other Eukaryotes - 824 (source: NCBI BLink).
Novel00194	2.2607	up	5.7761	up	3.0366	up	1.894	up	2.2395	up	-//-	#N/A	#N/A	#N/A	#N/A	#N/A
Novel01197	1.8115	up	2.0478	up	2.0806	up	2.2431	up	1.5654	up	sp|P0CG83|UBIQP_HORVU Polyubiquitin (Fragment) OS=Hordeum vulgare PE=2 SV=1//6.81183e-60	#N/A	#N/A	#N/A	#N/A	#N/A
BnaA09g01040D	-2.8937	down	-5.7251	down	-2.6789	down	-5.1598	down	-3.1543	down	-//-	AT1G56220.3	gi|18405730|ref|NP_564714.1|	dormancy/auxin associated protein [Arabidopsis thaliana] &gt;gi|21592368|gb|AAM64319.1| putative auxin-repressed protein [Arabidopsis thaliana] &gt;gi|222424258|dbj|BAH20086.1| AT1G56220 [Arabidopsis thaliana] &gt;gi|332195240|gb|AEE33361.1| dormancy/auxin associated protein [Arabidopsis thaliana]	Dormancy/auxin associated family protein	Dormancy/auxin associated family protein; CONTAINS InterPro DOMAIN/s: Dormancyauxin associated (InterPro:IPR008406); BEST Arabidopsis thaliana protein match is: Dormancy/auxin associated family protein (TAIR:AT1G54070.1); Has 195 Blast hits to 194 proteins in 35 species: Archae - 0; Bacteria - 0; Metazoa - 0; Fungi - 0; Plants - 194; Viruses - 0; Other Eukaryotes - 1 (source: NCBI BLink).
BnaA03g54880D	-2.1655	down	-3.0388	down	-1.844	down	-2.9533	down	-1.6123	down	sp|P56170|MT23_BRAJU Metallothionein-like protein type 2, MT2-22 OS=Brassica juncea PE=3 SV=1//3.94646e-24	AT5G02380.1	gi|2497888|sp|P56170.1|MT23_BRAJU	RecName: Full=Metallothionein-like protein type 2, MT2-22 &gt;gi|2243132|emb|CAA71804.1| metallothionein-like protein type 2 [Brassica juncea]	metallothionein 2B	metallothionein 2B (MT2B); CONTAINS InterPro DOMAIN/s: Plant metallothionein, family 15 (InterPro:IPR000347); BEST Arabidopsis thaliana protein match is: metallothionein 2A (TAIR:AT3G09390.1); Has 601 Blast hits to 601 proteins in 129 species: Archae - 0; Bacteria - 0; Metazoa - 21; Fungi - 0; Plants - 576; Viruses - 0; Other Eukaryotes - 4 (source: NCBI BLink).
BnaA09g00390D	-2.5968	down	-5.9981	down	-2.0742	down	-4.3747	down	-2.3193	down	sp|Q5DNB1|METK_BRARP S-adenosylmethionine synthase OS=Brassica rapa subsp. pekinensis GN=SAMS PE=2 SV=1//0	AT4G01850.2	gi|75284101|sp|Q5DNB1.1|METK_BRARP	RecName: Full=S-adenosylmethionine synthase; Short=AdoMet synthase; AltName: Full=Methionine adenosyltransferase; Short=MAT &gt;gi|75306462|sp|Q94FA4.1|METK5_BRAJU RecName: Full=S-adenosylmethionine synthase 5; Short=AdoMet synthase 5; AltName: Full=Methionine adenosyltransferase 5; Short=MAT 5 &gt;gi|14600072|gb|AAK71235.1| S-adenosylmethionine synthetase [Brassica juncea] &gt;gi|56130947|gb|AAV…	S-adenosylmethionine synthetase 2	S-adenosylmethionine synthetase 2 (SAM-2); FUNCTIONS IN: methionine adenosyltransferase activity; INVOLVED IN: one-carbon metabolic process, S-adenosylmethionine biosynthetic process; EXPRESSED IN: 27 plant structures; EXPRESSED DURING: 16 growth stages; CONTAINS InterPro DOMAIN/s: S-adenosylmethionine synthetase (InterPro:IPR002133), S-adenosylmethionine synthetase superfamily (InterPro:IPR02263…
BnaC08g45610D	-4.0916	down	-10.565	down	-3.4154	down	-3.1111	down	-2.9007	down	-//-	AT1G70770.2	gi|15223242|ref|NP_177234.1|	uncharacterized protein [Arabidopsis thaliana] &gt;gi|334183820|ref|NP_001185367.1| uncharacterized protein [Arabidopsis thaliana] &gt;gi|5902390|gb|AAD55492.1|AC008148_2 Unknown protein [Arabidopsis thaliana] &gt;gi|12324751|gb|AAG52333.1|AC011663_12 unknown protein; 13405-15968 [Arabidopsis thaliana] &gt;gi|22531184|gb|AAM97096.1| unknown protein [Arabidopsis thaliana] &gt;gi|30725430|gb|AAP377…	Protein of unknown function DUF2359, transmembrane	Protein of unknown function DUF2359, transmembrane; FUNCTIONS IN: molecular_function unknown; LOCATED IN: endoplasmic reticulum, nucleus; EXPRESSED IN: 25 plant structures; EXPRESSED DURING: 15 growth stages; CONTAINS InterPro DOMAIN/s: Protein of unknown function DUF2359, transmembrane (InterPro:IPR019308); BEST Arabidopsis thaliana protein match is: Protein of unknown function DUF2359, transmem…
BnaA01g04620D	-3.8641	down	-6.1934	down	-2.6693	down	-2.3175	down	-2.8066	down	sp|Q9SUV2|PT432_ARATH Probable sugar phosphate/phosphate translocator At4g32390 OS=Arabidopsis thaliana GN=At4g32390 PE=2 SV=1//0	AT4G32390.1	gi|15236781|ref|NP_194965.1|	nucleotide-sugar transporter family protein [Arabidopsis thaliana] &gt;gi|75209423|sp|Q9SUV2.1|PT432_ARATH RecName: Full=Probable sugar phosphate/phosphate translocator At4g32390 &gt;gi|4049341|emb|CAA22566.1| putative protein [Arabidopsis thaliana] &gt;gi|7270143|emb|CAB79956.1| putative protein [Arabidopsis thaliana] &gt;gi|332660651|gb|AEE86051.1| nucleotide-sugar transporter family protein [A…	Nucleotide-sugar transporter family protein	Nucleotide-sugar transporter family protein; FUNCTIONS IN: organic anion transmembrane transporter activity; LOCATED IN: endomembrane system, membrane; EXPRESSED IN: 22 plant structures; EXPRESSED DURING: 13 growth stages; CONTAINS InterPro DOMAIN/s: Protein of unknown function DUF6, transmembrane (InterPro:IPR000620), Protein of unknown function DUF250 (InterPro:IPR004853); BEST Arabidopsis thal…
BnaA01g05240D	-2.4339	down	-2.8929	down	-3.137	down	-2.4997	down	-3.7405	down	sp|Q54NP8|KIF4_DICDI Kinesin-related protein 4 OS=Dictyostelium discoideum GN=kif4 PE=2 SV=1//8.15554e-69	AT4G38950.2	gi|42567523|ref|NP_195606.2|	ATP binding microtubule motor family protein [Arabidopsis thaliana] &gt;gi|186517568|ref|NP_001119143.1| ATP binding microtubule motor family protein [Arabidopsis thaliana] &gt;gi|332661597|gb|AEE86997.1| ATP binding microtubule motor family protein [Arabidopsis thaliana] &gt;gi|332661598|gb|AEE86998.1| ATP binding microtubule motor family protein [Arabidopsis thaliana]	ATP binding microtubule motor family protein	ATP binding microtubule motor family protein; FUNCTIONS IN: microtubule motor activity, ATP binding; INVOLVED IN: microtubule-based process, microtubule-based movement; EXPRESSED IN: 20 plant structures; EXPRESSED DURING: 11 growth stages; CONTAINS InterPro DOMAIN/s: Kinesin, motor region, conserved site (InterPro:IPR019821), Protein of unknown function DUF3490 (InterPro:IPR021881), Kinesin, moto…
BnaA03g56540D	-1.9846	down	-5.9868	down	-3.5255	down	-5.0136	down	-4.6219	down	-//-	0	-	-	0	0
BnaA07g02370D	-5.337	down	-5.3794	down	-4.6928	down	-5.1955	down	-6.2525	down	sp|Q6H9K0|PGLR2_PLAAC Exopolygalacturonase (Fragment) OS=Platanus acerifolia GN=plaa2 PE=1 SV=1//1.436e-80	AT1G17150.1	gi|297844650|ref|XP_002890206.1|	glycoside hydrolase family 28 protein [Arabidopsis lyrata subsp. lyrata] &gt;gi|297336048|gb|EFH66465.1| glycoside hydrolase family 28 protein [Arabidopsis lyrata subsp. lyrata]	Pectin lyase-like superfamily protein	Pectin lyase-like superfamily protein; FUNCTIONS IN: polygalacturonase activity; INVOLVED IN: carbohydrate metabolic process; LOCATED IN: endomembrane system; CONTAINS InterPro DOMAIN/s: Pectin lyase fold/virulence factor (InterPro:IPR011050), Pectin lyase fold (InterPro:IPR012334), Glycoside hydrolase, family 28 (InterPro:IPR000743); BEST Arabidopsis thaliana protein match is: Pectin lyase-like …
BnaA07g23080D	-3.2759	down	-6.4402	down	-2.3433	down	-2.7205	down	-4.1766	down	sp|Q9ZSR8|RSSA_BRANA 40S ribosomal protein SA OS=Brassica napus GN=LRP PE=2 SV=1//1.0604e-179	AT1G72370.1	gi|15214300|sp|Q9ZSR8.1|RSSA_BRANA	RecName: Full=40S ribosomal protein SA; AltName: Full=Laminin receptor-like protein; AltName: Full=p40 &gt;gi|3769681|gb|AAC97937.1| laminin receptor-like protein [Brassica napus]	40s ribosomal protein SA	40s ribosomal protein SA (P40); FUNCTIONS IN: structural constituent of ribosome; INVOLVED IN: response to salt stress, mature ribosome assembly, translation, response to osmotic stress; LOCATED IN: in 8 components; EXPRESSED IN: 25 plant structures; EXPRESSED DURING: 14 growth stages; CONTAINS InterPro DOMAIN/s: Ribosomal protein S2 (InterPro:IPR001865), Ribosomal protein S2, conserved site (Int…
BnaA09g00820D	-2.3796	down	-4.4872	down	-2.6229	down	-3.1783	down	-2.4101	down	sp|Q9D5T0|ATAD1_MOUSE ATPase family AAA domain-containing protein 1 OS=Mus musculus GN=Atad1 PE=1 SV=1//2.37968e-69	AT4G02480.1	gi|20259341|gb|AAM13995.1|	unknown protein [Arabidopsis thaliana]	AAA-type ATPase family protein	AAA-type ATPase family protein; FUNCTIONS IN: nucleoside-triphosphatase activity, ATPase activity, nucleotide binding, ATP binding; LOCATED IN: chloroplast; EXPRESSED IN: 24 plant structures; EXPRESSED DURING: 14 growth stages; CONTAINS InterPro DOMAIN/s: ATPase, AAA+ type, core (InterPro:IPR003593), ATPase, AAA-type, core (InterPro:IPR003959), SMAD/FHA domain (InterPro:IPR008984), ATPase, AAA-ty…
BnaA09g01570D	-2.5462	down	-6.1853	down	-3.2854	down	-5.6749	down	-2.1033	down	sp|Q91YR7|PRP6_MOUSE Pre-mRNA-processing factor 6 OS=Mus musculus GN=Prpf6 PE=2 SV=1//0	AT4G03430.1	gi|15236308|ref|NP_192252.1|	pre-mRNA-processing factor 6-like protein STA1 [Arabidopsis thaliana] &gt;gi|4206197|gb|AAD11585.1| putative pre-mRNA splicing factor [Arabidopsis thaliana] &gt;gi|7270213|emb|CAB77828.1| putative pre-mRNA splicing factor [Arabidopsis thaliana] &gt;gi|16604551|gb|AAL24077.1| putative pre-mRNA splicing factor [Arabidopsis thaliana] &gt;gi|23296408|gb|AAN13111.1| putative pre-mRNA splicing factor […	pre-mRNA splicing factor-related	EMBRYO DEFECTIVE 2770 (EMB2770); FUNCTIONS IN: binding; INVOLVED IN: nuclear mRNA splicing, via spliceosome, response to cold, response to abiotic stimulus; LOCATED IN: nucleus; EXPRESSED IN: 27 plant structures; EXPRESSED DURING: 15 growth stages; CONTAINS InterPro DOMAIN/s: RNA-processing protein, HAT helix (InterPro:IPR003107), Tetratricopeptide-like helical (InterPro:IPR011990), PRP1 splicing…
BnaC01g39090D	-2.5699	down	-3.499	down	-2.4582	down	-3.0626	down	-3.2834	down	sp|Q9SF40|RL4A_ARATH 60S ribosomal protein L4-1 OS=Arabidopsis thaliana GN=RPL4A PE=2 SV=1//0	AT3G09630.1	gi|26450328|dbj|BAC42280.1|	putative 60S ribosomal protein [Arabidopsis thaliana]	Ribosomal protein L4/L1 family	Ribosomal protein L4/L1 family; FUNCTIONS IN: structural constituent of ribosome; INVOLVED IN: translation; LOCATED IN: in 9 components; EXPRESSED IN: 26 plant structures; EXPRESSED DURING: 14 growth stages; CONTAINS InterPro DOMAIN/s: Ribosomal protein L4/L1e (InterPro:IPR002136), Ribosomal protein L4/L1e, eukaryotic/archaeal, conserved site (InterPro:IPR013000); BEST Arabidopsis thaliana protei…
BnaC02g39110D	-3.2176	down	-4.1132	down	-2.8527	down	-4.3314	down	-2.0553	down	sp|Q24K02|IDE_BOVIN Insulin-degrading enzyme OS=Bos taurus GN=IDE PE=2 SV=1//1.03264e-17	AT1G06900.1	gi|566201423|ref|XP_002319408.2|	insulin-degrading enzyme-related family protein [Populus trichocarpa] &gt;gi|550325886|gb|EEE95331.2| insulin-degrading enzyme-related family protein [Populus trichocarpa]	Insulinase (Peptidase family M16) family protein	Insulinase (Peptidase family M16) family protein; FUNCTIONS IN: metalloendopeptidase activity, catalytic activity, zinc ion binding, metal ion binding; INVOLVED IN: proteolysis; LOCATED IN: cellular_component unknown; EXPRESSED IN: 23 plant structures; EXPRESSED DURING: 13 growth stages; CONTAINS InterPro DOMAIN/s: Peptidase M16, zinc-binding site (InterPro:IPR001431), Peptidase M16, C-terminal (…
BnaC02g39140D	-2.8194	down	-4.2322	down	-2.6121	down	-3.5847	down	-2.3171	down	-//-	0	-	-	0	0
BnaC03g04230D	-1.9514	down	-3.1009	down	-2.1669	down	-3.0326	down	-3.2004	down	sp|P51430|RS62_ARATH 40S ribosomal protein S6-2 OS=Arabidopsis thaliana GN=RPS6B PE=1 SV=3//5.75288e-124	AT5G10360.1	gi|72255619|gb|AAZ66937.1|	117M18_18 [Brassica rapa]	Ribosomal protein S6e	embryo defective 3010 (EMB3010); FUNCTIONS IN: structural constituent of ribosome; INVOLVED IN: growth, translation, embryo development ending in seed dormancy; LOCATED IN: cytosolic small ribosomal subunit, cytosolic ribosome, plasma membrane; EXPRESSED IN: 29 plant structures; EXPRESSED DURING: 15 growth stages; CONTAINS InterPro DOMAIN/s: Ribosomal protein S6e (InterPro:IPR001377), Ribosomal p…
BnaC03g11550D	-2.7774	down	-4.4938	down	-2.934	down	-4.33	down	-4.1392	down	sp|Q00332|RS15A_BRANA 40S ribosomal protein S15a OS=Brassica napus GN=RPS15A PE=2 SV=3//6.89283e-91	AT5G59850.1	gi|133793|sp|Q00332.3|RS15A_BRANA	RecName: Full=40S ribosomal protein S15a; AltName: Full=PPCB8 &gt;gi|17863|emb|CAA42599.1| r-protein BnS15a [Brassica napus] &gt;gi|119720818|gb|ABL97979.1| 40S ribosomal protein S15a [Brassica rapa]	Ribosomal protein S8 family protein	Ribosomal protein S8 family protein; FUNCTIONS IN: structural constituent of ribosome; INVOLVED IN: translation; LOCATED IN: cytosolic small ribosomal subunit, cell wall, membrane; EXPRESSED IN: 22 plant structures; EXPRESSED DURING: 13 growth stages; CONTAINS InterPro DOMAIN/s: Ribosomal protein S8 (InterPro:IPR000630); BEST Arabidopsis thaliana protein match is: ribosomal protein S15A (TAIR:AT1…
BnaC03g12060D	-3.47	down	-6.0751	down	-4.0492	down	-6.0246	down	-3.9771	down	sp|Q5R885|UXS1_PONAB UDP-glucuronic acid decarboxylase 1 OS=Pongo abelii GN=UXS1 PE=2 SV=1//1.5308e-142	AT5G59290.2	gi|297796879|ref|XP_002866324.1|	UDP-glucuronic acid decarboxylase [Arabidopsis lyrata subsp. lyrata] &gt;gi|297312159|gb|EFH42583.1| UDP-glucuronic acid decarboxylase [Arabidopsis lyrata subsp. lyrata]	UDP-glucuronic acid decarboxylase 3	UDP-glucuronic acid decarboxylase 3 (UXS3); CONTAINS InterPro DOMAIN/s: NAD-dependent epimerase/dehydratase (InterPro:IPR001509), NAD(P)-binding domain (InterPro:IPR016040); BEST Arabidopsis thaliana protein match is: UDP-XYL synthase 5 (TAIR:AT3G46440.2); Has 42743 Blast hits to 42677 proteins in 3006 species: Archae - 845; Bacteria - 24952; Metazoa - 655; Fungi - 341; Plants - 1394; Viruses - 8…
BnaC03g15710D	-1.8861	down	-3.3514	down	-2.3194	down	-2.3074	down	-1.9772	down	sp|P92966|RSP41_ARATH Arginine/serine-rich-splicing factor RSP41 OS=Arabidopsis thaliana GN=RSP41 PE=1 SV=2//1.20066e-119	AT5G52040.1	gi|30696138|ref|NP_851174.1|	arginine/serine-rich-splicing factor RSP41 [Arabidopsis thaliana] &gt;gi|21542447|sp|P92966.2|RSP41_ARATH RecName: Full=Arginine/serine-rich-splicing factor RSP41 &gt;gi|13877817|gb|AAK43986.1|AF370171_1 putative arginine/serine-rich splicing factor RSP41 homolog [Arabidopsis thaliana] &gt;gi|10177739|dbj|BAB11052.1| arginine/serine-rich splicing factor RSP41 homolog [Arabidopsis thaliana] &gt;gi…	RNA-binding (RRM/RBD/RNP motifs) family protein	ATRSP41; FUNCTIONS IN: RNA binding, nucleotide binding, nucleic acid binding; INVOLVED IN: nuclear mRNA splicing, via spliceosome, RNA splicing; LOCATED IN: spliceosomal complex; EXPRESSED IN: 25 plant structures; EXPRESSED DURING: 14 growth stages; CONTAINS InterPro DOMAIN/s: RNA recognition motif, RNP-1 (InterPro:IPR000504), Nucleotide-binding, alpha-beta plait (InterPro:IPR012677); BEST Arabid…
BnaC04g24800D	-3.3984	down	-7.9178	down	-3.306	down	-6.1505	down	-2.6618	down	-//-	AT3G56880.1	gi|297817002|ref|XP_002876384.1|	VQ motif-containing protein [Arabidopsis lyrata subsp. lyrata] &gt;gi|297322222|gb|EFH52643.1| VQ motif-containing protein [Arabidopsis lyrata subsp. lyrata]	VQ motif-containing protein	VQ motif-containing protein; CONTAINS InterPro DOMAIN/s: VQ (InterPro:IPR008889); BEST Arabidopsis thaliana protein match is: calmodulin (CAM)-binding protein of 25 kDa (TAIR:AT2G41010.1); Has 109 Blast hits to 109 proteins in 12 species: Archae - 0; Bacteria - 0; Metazoa - 0; Fungi - 3; Plants - 106; Viruses - 0; Other Eukaryotes - 0 (source: NCBI BLink).
BnaC04g31650D	-1.9429	down	-2.6578	down	-1.8818	down	-2.1802	down	-1.9601	down	sp|Q9FKA5|Y5957_ARATH Uncharacterized protein At5g39570 OS=Arabidopsis thaliana GN=At5g39570 PE=1 SV=1//4.78974e-85	AT5G39570.1	gi|297805780|ref|XP_002870774.1|	predicted protein [Arabidopsis lyrata subsp. lyrata] &gt;gi|297316610|gb|EFH47033.1| predicted protein [Arabidopsis lyrata subsp. lyrata]	0	FUNCTIONS IN: molecular_function unknown; INVOLVED IN: biological_process unknown; LOCATED IN: cytosol, nucleus; EXPRESSED IN: 25 plant structures; EXPRESSED DURING: 14 growth stages; BEST Arabidopsis thaliana protein match is: glycine-rich protein (TAIR:AT3G29075.1); Has 30201 Blast hits to 17322 proteins in 780 species: Archae - 12; Bacteria - 1396; Metazoa - 17338; Fungi - 3422; Plants - 5037;…
BnaC06g02510D	-6.6775	down	-3.8303	down	-3.2553	down	-3.3094	down	-3.4865	down	-//-	0	-	-	0	0
BnaC07g23030D	-2.0613	down	-3.3601	down	-1.6109	down	-1.7467	down	2.7003	up	sp|Q1RJT3|ODP2_RICBR Dihydrolipoyllysine-residue acetyltransferase component of pyruvate dehydrogenase complex OS=Rickettsia bellii (strain RML369-C) GN=pdhC PE=3 SV=1//4.07025e-53	AT3G25860.1	gi|15230922|ref|NP_189215.1|	dihydrolipoamide S-acetyltransferase [Arabidopsis thaliana] &gt;gi|5881963|gb|AAD55139.1|AF066079_1 dihydrolipoamide S-acetyltransferase [Arabidopsis thaliana] &gt;gi|14335166|gb|AAK59863.1| AT3g25860/MPE11_1 [Arabidopsis thaliana] &gt;gi|26983848|gb|AAN86176.1| putative dihydrolipoamide S-acetyltransferase [Arabidopsis thaliana] &gt;gi|332643559|gb|AEE77080.1| dihydrolipoamide S-acetyltransferas…	2-oxoacid dehydrogenases acyltransferase family protein	LTA2; FUNCTIONS IN: dihydrolipoyllysine-residue acetyltransferase activity; INVOLVED IN: metabolic process, acetyl-CoA biosynthetic process from pyruvate; LOCATED IN: cytosolic ribosome, chloroplast stroma, chloroplast, membrane, chloroplast envelope; EXPRESSED IN: 24 plant structures; EXPRESSED DURING: 15 growth stages; CONTAINS InterPro DOMAIN/s: 2-oxo acid dehydrogenase, lipoyl-binding site (I…
BnaC07g35100D	-1.9076	down	-5.6233	down	-3.143	down	-4.6323	down	-3.1348	down	sp|P49211|RL321_ARATH 60S ribosomal protein L32-1 OS=Arabidopsis thaliana GN=RPL32A PE=2 SV=2//3.49344e-93	AT4G18100.1	gi|15236757|ref|NP_193544.1|	60S ribosomal protein L32-1 [Arabidopsis thaliana] &gt;gi|27735239|sp|P49211.2|RL321_ARATH RecName: Full=60S ribosomal protein L32-1 &gt;gi|5816996|emb|CAB53651.1| ribosomal protein L32-like protein [Arabidopsis thaliana] &gt;gi|7268562|emb|CAB78812.1| ribosomal protein L32-like protein [Arabidopsis thaliana] &gt;gi|15982917|gb|AAL09805.1| AT4g18100/F15J5_70 [Arabidopsis thaliana] &gt;gi|18252929…	Ribosomal protein L32e	Ribosomal protein L32e; FUNCTIONS IN: structural constituent of ribosome; INVOLVED IN: translation, ribosome biogenesis; LOCATED IN: cytosolic ribosome, ribosome, cytosolic large ribosomal subunit, nucleolus; EXPRESSED IN: callus, pollen tube, leaf; CONTAINS InterPro DOMAIN/s: Ribosomal protein L32e (InterPro:IPR001515), Ribosomal protein L32e, conserved site (InterPro:IPR018263); BEST Arabidopsi…
BnaC08g43610D	-3.2485	down	-4.726	down	-2.2284	down	-2.0003	down	-2.5051	down	sp|Q9VR99|CATIN_DROME Cactin OS=Drosophila melanogaster GN=cactin PE=1 SV=3//3.86923e-97	AT1G03910.1	gi|334182281|ref|NP_001184904.1|	uncharacterized protein [Arabidopsis thaliana] &gt;gi|332189512|gb|AEE27633.1| uncharacterized protein AT1G03910 [Arabidopsis thaliana]	0	EXPRESSED IN: 25 plant structures; EXPRESSED DURING: 13 growth stages; CONTAINS InterPro DOMAIN/s: Cactin protein, cactus-binding domain, C-terminal (InterPro:IPR019134), Cactin, central region (InterPro:IPR018816); BEST Arabidopsis thaliana protein match is: unknown protein (TAIR:AT2G36815.2); Has 11711 Blast hits to 7382 proteins in 452 species: Archae - 31; Bacteria - 352; Metazoa - 6006; Fung…
BnaC08g45100D	-3.8785	down	-5.6525	down	-2.0132	down	-1.6985	down	-2.2596	down	sp|Q499T2|GILT_RAT Gamma-interferon-inducible lysosomal thiol reductase OS=Rattus norvegicus GN=Ifi30 PE=2 SV=1//4.02292e-27	AT1G07080.1	gi|18390723|ref|NP_563779.1|	GILT domain-containing protein [Arabidopsis thaliana] &gt;gi|15146334|gb|AAK83650.1| At1g07080/F10K1_15 [Arabidopsis thaliana] &gt;gi|15809756|gb|AAL06806.1| At1g07080/F10K1_15 [Arabidopsis thaliana] &gt;gi|332189954|gb|AEE28075.1| GILT domain-containing protein [Arabidopsis thaliana]	Thioredoxin superfamily protein	Thioredoxin superfamily protein; FUNCTIONS IN: catalytic activity; INVOLVED IN: biological_process unknown; LOCATED IN: vacuole; EXPRESSED IN: 23 plant structures; EXPRESSED DURING: 15 growth stages; CONTAINS InterPro DOMAIN/s: Gamma interferon inducible lysosomal thiol reductase GILT (InterPro:IPR004911), Thioredoxin-like fold (InterPro:IPR012336); BEST Arabidopsis thaliana protein match is: gam…
BnaC09g10000D	-1.9557	down	-4.846	down	-3.6381	down	-5.2805	down	-4.1898	down	sp|O82204|RL281_ARATH 60S ribosomal protein L28-1 OS=Arabidopsis thaliana GN=RPL28A PE=1 SV=1//2.7694e-89	AT2G19730.3	gi|193872598|gb|ACF23027.1|	ST45-109 [Eutrema halophilum]	Ribosomal L28e protein family	Ribosomal L28e protein family; FUNCTIONS IN: structural constituent of ribosome; INVOLVED IN: translation, ribosome biogenesis; LOCATED IN: cytosolic ribosome, ribosome, cytosolic large ribosomal subunit, chloroplast, plasma membrane; EXPRESSED IN: 23 plant structures; EXPRESSED DURING: 14 growth stages; CONTAINS InterPro DOMAIN/s: Ribosomal protein L28e (InterPro:IPR002672); BEST Arabidopsis tha…
BnaC09g10900D	-1.598	down	-5.8125	down	-2.5412	down	-4.2542	down	-2.2465	down	sp|Q39044|VPEB_ARATH Vacuolar-processing enzyme beta-isozyme OS=Arabidopsis thaliana GN=At1g62710 PE=2 SV=3//0	AT1G62710.1	gi|15221556|ref|NP_176458.1|	vacuolar-processing enzyme beta [Arabidopsis thaliana] &gt;gi|22002012|sp|Q39044.3|VPEB_ARATH RecName: Full=Vacuolar-processing enzyme beta-isozyme; AltName: Full=Beta-VPE; Flags: Precursor &gt;gi|14194097|gb|AAK56243.1|AF367254_1 At1g62710/F23N19_8 [Arabidopsis thaliana] &gt;gi|16323336|gb|AAL15381.1| At1g62710/F23N19_8 [Arabidopsis thaliana] &gt;gi|332195875|gb|AEE33996.1| vacuolar-processing e…	beta vacuolar processing enzyme	beta vacuolar processing enzyme (BETA-VPE); FUNCTIONS IN: cysteine-type endopeptidase activity; INVOLVED IN: proteolysis, response to salt stress, vacuolar protein processing; LOCATED IN: endomembrane system; EXPRESSED IN: 23 plant structures; EXPRESSED DURING: 13 growth stages; CONTAINS InterPro DOMAIN/s: Peptidase C13, legumain (InterPro:IPR001096); BEST Arabidopsis thaliana protein match is: g…
BnaCnng31910D	-2.2394	down	-5.4749	down	-4.1428	down	-5.2514	down	-4.2974	down	sp|P49204|RS42_ARATH 40S ribosomal protein S4-2 OS=Arabidopsis thaliana GN=RPS4B PE=2 SV=4//1.40973e-171	AT5G07090.1	gi|18415395|ref|NP_568179.1|	40S ribosomal protein S4-2 [Arabidopsis thaliana] &gt;gi|20143904|sp|P49204.4|RS42_ARATH RecName: Full=40S ribosomal protein S4-2 &gt;gi|7546687|emb|CAB87265.1| ribosomal protein S4 [Arabidopsis thaliana] &gt;gi|15292999|gb|AAK93610.1| putative 40S ribosomal protein S4 [Arabidopsis thaliana] &gt;gi|17979543|gb|AAL50106.1| AT5g07090/T28J14_30 [Arabidopsis thaliana] &gt;gi|19310835|gb|AAL85148.1| p…	Ribosomal protein S4 (RPS4A) family protein	Ribosomal protein S4 (RPS4A) family protein; FUNCTIONS IN: structural constituent of ribosome, protein binding; INVOLVED IN: translation; LOCATED IN: cytosolic small ribosomal subunit, cytosolic ribosome, plasma membrane; EXPRESSED IN: 25 plant structures; EXPRESSED DURING: 13 growth stages; CONTAINS InterPro DOMAIN/s: Ribosomal protein S4e, central (InterPro:IPR013845), Ribosomal protein S4e, N-…
Novel00587	-3.264	down	-8.1095	down	-3.0553	down	-4.9788	down	-3.891	down	-//-	#N/A	#N/A	#N/A	#N/A	#N/A
Novel02182	-3.597	down	-6.1356	down	-3.4113	down	-5.2875	down	-3.9748	down	-//-	#N/A	#N/A	#N/A	#N/A	#N/A
Novel02694	-3.7307	down	-5.9416	down	-3.4864	down	-6.3898	down	-4.7025	down	-//-	#N/A	#N/A	#N/A	#N/A	#N/A
