# Supplementary material for: Transcriptomic comparison between developing seeds of yellow- and black-seeded Brassica napus reveals that genes influence seed quality
Source: BMC Plant Biol. 2019 May 16;19:203. doi: 10.1186/s12870-019-1821-z (PMC6524335; doi:10.1186/s12870-019-1821-z)
Supplement: Supplementary file 5 — Figure S1. The SOM clusters of DEGs from five developmental stages of two rapeseed lines. (XLSX 173 kb) [file 12870_2019_1821_MOESM5_ESM.xlsx]

## Sheet: down
Additional file 6: Table S5. All the down-DEGs with GO annotation.
BnaA01g04200D	GO:0015031 GO:0034613 GO:0051179 GO:0033036 GO:0009987 GO:0051641 GO:0008150 GO:0051649 GO:0071702 GO:0008104 GO:0045184 GO:0051234 GO:0006886 GO:0006810 GO:0070727 GO:0046907 GO:0005622 GO:0005575 GO:0044464 GO:0005623
BnaA02g24020D	GO:2000112 GO:0044249 GO:0050794 GO:0043170 GO:0019222 GO:0044271 GO:0034654 GO:0009058 GO:0060255 GO:0009059 GO:0006725 GO:0009987 GO:0006807 GO:0010468 GO:0044260 GO:0034641 GO:0010467 GO:0080090 GO:0050789 GO:0071704 GO:2001141 GO:0018130 GO:0019438 GO:0009889 GO:0044237 GO:0031323 GO:0044238 GO:0065007 GO:0010556 GO:0016070 GO:0006139 GO:0006351 GO:0051171 GO:0019219 GO:0051252 GO:0008152 GO:…
BnaA05g11980D	GO:0097159 GO:0046914 GO:0003677 GO:0043169 GO:0046872 GO:0003676 GO:0003674 GO:0043167 GO:0005488 GO:0008270
BnaCnng33730D	GO:0097159 GO:0030554 GO:0017076 GO:0003674 GO:0005488 GO:0000166
BnaCnng33730D	GO:0097159 GO:0030554 GO:0017076 GO:0003674 GO:0005488 GO:0000166
BnaCnng33730D	GO:0097159 GO:0030554 GO:0017076 GO:0003674 GO:0005488 GO:0000166
BnaCnng33730D	GO:0097159 GO:0030554 GO:0017076 GO:0003674 GO:0005488 GO:0000166
BnaA08g00370D	GO:0097159 GO:0005515 GO:0003676 GO:0003677 GO:0003674 GO:0005488
Novel01081	GO:0097159 GO:0003677 GO:0003676 GO:0003674 GO:0005488
Novel01081	GO:0097159 GO:0003677 GO:0003676 GO:0003674 GO:0005488
Novel01081	GO:0097159 GO:0003677 GO:0003676 GO:0003674 GO:0005488
BnaUnng05060D	GO:0097159 GO:0003676 GO:0003674 GO:0005488
BnaUnng05060D	GO:0097159 GO:0003676 GO:0003674 GO:0005488
BnaUnng05060D	GO:0097159 GO:0003676 GO:0003674 GO:0005488
BnaC04g30410D	GO:0097159 GO:0003676 GO:0003674 GO:0005488
Novel02056	GO:0097159 GO:0003674 GO:0003676 GO:0003677 GO:0005488
BnaA02g24220D	GO:0090304 GO:0034645 GO:0046483 GO:0006355 GO:0051252 GO:0008152 GO:0019219 GO:0051171 GO:0031326 GO:0008150 GO:0032774 GO:0065007 GO:0044238 GO:0016070 GO:0010556 GO:0006351 GO:0006139 GO:0019438 GO:0044237 GO:0009889 GO:0031323 GO:2001141 GO:0071704 GO:0018130 GO:0044260 GO:0010468 GO:0006807 GO:0080090 GO:0010467 GO:0034641 GO:0050789 GO:0009058 GO:0009059 GO:0060255 GO:0006725 GO:0009987 GO:…
BnaA02g24220D	GO:0090304 GO:0034645 GO:0046483 GO:0006355 GO:0051252 GO:0008152 GO:0019219 GO:0051171 GO:0031326 GO:0008150 GO:0032774 GO:0065007 GO:0044238 GO:0016070 GO:0010556 GO:0006351 GO:0006139 GO:0019438 GO:0044237 GO:0009889 GO:0031323 GO:2001141 GO:0071704 GO:0018130 GO:0044260 GO:0010468 GO:0006807 GO:0080090 GO:0010467 GO:0034641 GO:0050789 GO:0009058 GO:0009059 GO:0060255 GO:0006725 GO:0009987 GO:…
BnaA02g24220D	GO:0090304 GO:0034645 GO:0046483 GO:0006355 GO:0051252 GO:0008152 GO:0019219 GO:0051171 GO:0031326 GO:0008150 GO:0032774 GO:0065007 GO:0044238 GO:0016070 GO:0010556 GO:0006351 GO:0006139 GO:0019438 GO:0044237 GO:0009889 GO:0031323 GO:2001141 GO:0071704 GO:0018130 GO:0044260 GO:0010468 GO:0006807 GO:0080090 GO:0010467 GO:0034641 GO:0050789 GO:0009058 GO:0009059 GO:0060255 GO:0006725 GO:0009987 GO:…
BnaA02g24220D	GO:0090304 GO:0034645 GO:0046483 GO:0006355 GO:0051252 GO:0008152 GO:0019219 GO:0051171 GO:0031326 GO:0008150 GO:0032774 GO:0065007 GO:0044238 GO:0016070 GO:0010556 GO:0006351 GO:0006139 GO:0019438 GO:0044237 GO:0009889 GO:0031323 GO:2001141 GO:0071704 GO:0018130 GO:0044260 GO:0010468 GO:0006807 GO:0080090 GO:0010467 GO:0034641 GO:0050789 GO:0009058 GO:0009059 GO:0060255 GO:0006725 GO:0009987 GO:…
BnaA10g13870D	GO:0090304 GO:0034645 GO:0005975 GO:0006464 GO:0008150 GO:0008152 GO:0009100 GO:0044237 GO:0006486 GO:0006260 GO:0034641 GO:0006725 GO:0009987 GO:0009059 GO:0043170 GO:0046483 GO:0019538 GO:0070085 GO:0006139 GO:0044238 GO:0009101 GO:0043413 GO:0071704 GO:0006471 GO:0043412 GO:0044260 GO:0006807 GO:0006259 GO:0009058 GO:0044267 GO:0044249 GO:0044464 GO:0005623 GO:0043229 GO:0005622 GO:0043226 GO:…
BnaA10g13870D	GO:0090304 GO:0034645 GO:0005975 GO:0006464 GO:0008150 GO:0008152 GO:0009100 GO:0044237 GO:0006486 GO:0006260 GO:0034641 GO:0006725 GO:0009987 GO:0009059 GO:0043170 GO:0046483 GO:0019538 GO:0070085 GO:0006139 GO:0044238 GO:0009101 GO:0043413 GO:0071704 GO:0006471 GO:0043412 GO:0044260 GO:0006807 GO:0006259 GO:0009058 GO:0044267 GO:0044249 GO:0044464 GO:0005623 GO:0043229 GO:0005622 GO:0043226 GO:…
BnaC08g45770D	GO:0090304 GO:0008152 GO:0008150 GO:0016070 GO:0044237 GO:0034641 GO:0006396 GO:0009987 GO:0008380 GO:0006725 GO:0043170 GO:0046483 GO:0044238 GO:0006139 GO:0071704 GO:0010467 GO:0006807 GO:0044260 GO:0005623 GO:0044464 GO:0043229 GO:0044422 GO:0005622 GO:0043226 GO:0030529 GO:0044424 GO:0043231 GO:0044428 GO:0043227 GO:0032991 GO:0005634 GO:0005681 GO:0005575 GO:0044446
BnaC08g45770D	GO:0090304 GO:0008152 GO:0008150 GO:0016070 GO:0044237 GO:0034641 GO:0006396 GO:0009987 GO:0008380 GO:0006725 GO:0043170 GO:0046483 GO:0044238 GO:0006139 GO:0071704 GO:0010467 GO:0006807 GO:0044260 GO:0005623 GO:0044464 GO:0043229 GO:0044422 GO:0005622 GO:0043226 GO:0030529 GO:0044424 GO:0043231 GO:0044428 GO:0043227 GO:0032991 GO:0005634 GO:0005681 GO:0005575 GO:0044446
BnaCnng27240D	GO:0090304 GO:0008152 GO:0006334 GO:0008150 GO:0006323 GO:0022607 GO:0044237 GO:0071824 GO:0051276 GO:0034641 GO:0071840 GO:0009987 GO:0006725 GO:0043170 GO:0016043 GO:0065004 GO:0046483 GO:0034622 GO:0044085 GO:0034728 GO:0044238 GO:0006325 GO:0031497 GO:0006333 GO:0006139 GO:0043933 GO:0065003 GO:0071704 GO:0071103 GO:0044260 GO:0006807 GO:0006259 GO:0006996 GO:0005623 GO:0044464 GO:0000786 GO:…
BnaC04g09030D	GO:0080090 GO:0034641 GO:0018130 GO:0019222 GO:0043170 GO:0050794 GO:0060255 GO:0009059 GO:0009987 GO:0006725 GO:0006355 GO:0008152 GO:0019219 GO:0008150 GO:0031326 GO:0034645 GO:0090304 GO:0019438 GO:0044237 GO:0065007 GO:0006351 GO:0016070 GO:0010556 GO:0010467 GO:0044260 GO:0006807 GO:0010468 GO:0050789 GO:2001141 GO:0071704 GO:0034654 GO:0044271 GO:0044249 GO:2000112 GO:0009058 GO:0051252 GO:…
BnaA03g39030D	GO:0072527 GO:0009165 GO:0006231 GO:0044281 GO:0044283 GO:0046073 GO:0006139 GO:0044238 GO:0019637 GO:0009117 GO:0009124 GO:0006220 GO:0046483 GO:0009265 GO:0009263 GO:0046385 GO:0044249 GO:0009394 GO:0034654 GO:0008652 GO:0044271 GO:0009058 GO:0009219 GO:0055114 GO:0009176 GO:0006807 GO:0006793 GO:0006082 GO:0071704 GO:0019752 GO:0006545 GO:0072528 GO:0044237 GO:0009177 GO:0006796 GO:0019438 GO:…
BnaA03g39030D	GO:0072527 GO:0009165 GO:0006231 GO:0044281 GO:0044283 GO:0046073 GO:0006139 GO:0044238 GO:0019637 GO:0009117 GO:0009124 GO:0006220 GO:0046483 GO:0009265 GO:0009263 GO:0046385 GO:0044249 GO:0009394 GO:0034654 GO:0008652 GO:0044271 GO:0009058 GO:0009219 GO:0055114 GO:0009176 GO:0006807 GO:0006793 GO:0006082 GO:0071704 GO:0019752 GO:0006545 GO:0072528 GO:0044237 GO:0009177 GO:0006796 GO:0019438 GO:…
BnaA07g22620D	GO:0071840 GO:0042254 GO:0016051 GO:0009311 GO:0009452 GO:0006725 GO:0009987 GO:0008033 GO:0043170 GO:0006400 GO:0009451 GO:0006396 GO:0034641 GO:0000154 GO:0044419 GO:0032259 GO:0016070 GO:0001510 GO:0006399 GO:0043414 GO:0044237 GO:0006364 GO:0034660 GO:0051704 GO:0090304 GO:0005975 GO:0009312 GO:0008152 GO:0006464 GO:0008150 GO:0009058 GO:0006479 GO:0016072 GO:0006629 GO:0044267 GO:0008213 GO:…
BnaA07g22620D	GO:0071840 GO:0042254 GO:0016051 GO:0009311 GO:0009452 GO:0006725 GO:0009987 GO:0008033 GO:0043170 GO:0006400 GO:0009451 GO:0006396 GO:0034641 GO:0000154 GO:0044419 GO:0032259 GO:0016070 GO:0001510 GO:0006399 GO:0043414 GO:0044237 GO:0006364 GO:0034660 GO:0051704 GO:0090304 GO:0005975 GO:0009312 GO:0008152 GO:0006464 GO:0008150 GO:0009058 GO:0006479 GO:0016072 GO:0006629 GO:0044267 GO:0008213 GO:…
BnaA07g22620D	GO:0071840 GO:0042254 GO:0016051 GO:0009311 GO:0009452 GO:0006725 GO:0009987 GO:0008033 GO:0043170 GO:0006400 GO:0009451 GO:0006396 GO:0034641 GO:0000154 GO:0044419 GO:0032259 GO:0016070 GO:0001510 GO:0006399 GO:0043414 GO:0044237 GO:0006364 GO:0034660 GO:0051704 GO:0090304 GO:0005975 GO:0009312 GO:0008152 GO:0006464 GO:0008150 GO:0009058 GO:0006479 GO:0016072 GO:0006629 GO:0044267 GO:0008213 GO:…
BnaA07g22620D	GO:0071840 GO:0042254 GO:0016051 GO:0009311 GO:0009452 GO:0006725 GO:0009987 GO:0008033 GO:0043170 GO:0006400 GO:0009451 GO:0006396 GO:0034641 GO:0000154 GO:0044419 GO:0032259 GO:0016070 GO:0001510 GO:0006399 GO:0043414 GO:0044237 GO:0006364 GO:0034660 GO:0051704 GO:0090304 GO:0005975 GO:0009312 GO:0008152 GO:0006464 GO:0008150 GO:0009058 GO:0006479 GO:0016072 GO:0006629 GO:0044267 GO:0008213 GO:…
BnaA02g08820D	GO:0071840 GO:0006457 GO:0009058 GO:0051641 GO:0060255 GO:0009059 GO:0050896 GO:0006725 GO:0009987 GO:0050794 GO:0044249 GO:0043170 GO:0016043 GO:0033036 GO:2000112 GO:0034654 GO:0019222 GO:0044271 GO:0044267 GO:0006996 GO:2001141 GO:0051179 GO:0071704 GO:0034613 GO:0018130 GO:0070585 GO:0044260 GO:0006807 GO:0010468 GO:0080090 GO:0034641 GO:0010467 GO:0050789 GO:0015031 GO:0046907 GO:0006839 GO:…
BnaA02g08820D	GO:0071840 GO:0006457 GO:0009058 GO:0051641 GO:0060255 GO:0009059 GO:0050896 GO:0006725 GO:0009987 GO:0050794 GO:0044249 GO:0043170 GO:0016043 GO:0033036 GO:2000112 GO:0034654 GO:0019222 GO:0044271 GO:0044267 GO:0006996 GO:2001141 GO:0051179 GO:0071704 GO:0034613 GO:0018130 GO:0070585 GO:0044260 GO:0006807 GO:0010468 GO:0080090 GO:0034641 GO:0010467 GO:0050789 GO:0015031 GO:0046907 GO:0006839 GO:…
BnaA02g08820D	GO:0071840 GO:0006457 GO:0009058 GO:0051641 GO:0060255 GO:0009059 GO:0050896 GO:0006725 GO:0009987 GO:0050794 GO:0044249 GO:0043170 GO:0016043 GO:0033036 GO:2000112 GO:0034654 GO:0019222 GO:0044271 GO:0044267 GO:0006996 GO:2001141 GO:0051179 GO:0071704 GO:0034613 GO:0018130 GO:0070585 GO:0044260 GO:0006807 GO:0010468 GO:0080090 GO:0034641 GO:0010467 GO:0050789 GO:0015031 GO:0046907 GO:0006839 GO:…
BnaA01g28600D	GO:0071704 GO:0051179 GO:0042157 GO:0033036 GO:0043170 GO:0010876 GO:0051234 GO:0006869 GO:0008152 GO:0019538 GO:0008150 GO:0071702 GO:0044238 GO:0006810 GO:0044425 GO:0016021 GO:0005575 GO:0031224 GO:0016020 GO:0005576 GO:0005488 GO:0008289 GO:0003674
BnaA01g28600D	GO:0071704 GO:0051179 GO:0042157 GO:0033036 GO:0043170 GO:0010876 GO:0051234 GO:0006869 GO:0008152 GO:0019538 GO:0008150 GO:0071702 GO:0044238 GO:0006810 GO:0044425 GO:0016021 GO:0005575 GO:0031224 GO:0016020 GO:0005576 GO:0005488 GO:0008289 GO:0003674
BnaA03g40670D	GO:0071704 GO:0044260 GO:0010467 GO:0009058 GO:0044249 GO:0044267 GO:0019538 GO:0044238 GO:0009059 GO:0009987 GO:0043170 GO:0034645 GO:0008152 GO:0008150 GO:0006412 GO:0044237 GO:0032991 GO:0005575 GO:0005840 GO:0044446 GO:0043228 GO:0015934 GO:0044422 GO:0005622 GO:0043226 GO:0044424 GO:0030529 GO:0044444 GO:0005623 GO:0044464 GO:0005737 GO:0043232 GO:0043229 GO:0005198 GO:0003674 GO:0003735
BnaCnng67640D	GO:0071704 GO:0044260 GO:0006807 GO:0010467 GO:0009058 GO:0044249 GO:0034654 GO:0044271 GO:0046483 GO:0032774 GO:0006139 GO:0044238 GO:0018130 GO:0034641 GO:0006725 GO:0009987 GO:0009059 GO:0043170 GO:0034645 GO:0090304 GO:0008150 GO:0008152 GO:0016070 GO:0006351 GO:0044237 GO:0019438 GO:0005575 GO:0042597 GO:0044464 GO:0005623 GO:0097159 GO:0003677 GO:0003676 GO:0003674 GO:0005488 GO:0043565
BnaC03g07200D	GO:0071704 GO:0044238 GO:0008152 GO:0008150 GO:0005975
BnaA07g02370D	GO:0071704 GO:0044238 GO:0008150 GO:0008152 GO:0005975 GO:0016787 GO:0004553 GO:0016798 GO:0003674 GO:0004650 GO:0003824
BnaA07g02370D	GO:0071704 GO:0044238 GO:0008150 GO:0008152 GO:0005975 GO:0016787 GO:0004553 GO:0016798 GO:0003674 GO:0004650 GO:0003824
BnaA07g02370D	GO:0071704 GO:0044238 GO:0008150 GO:0008152 GO:0005975 GO:0016787 GO:0004553 GO:0016798 GO:0003674 GO:0004650 GO:0003824
BnaA07g02370D	GO:0071704 GO:0044238 GO:0008150 GO:0008152 GO:0005975 GO:0016787 GO:0004553 GO:0016798 GO:0003674 GO:0004650 GO:0003824
BnaA07g02370D	GO:0071704 GO:0044238 GO:0008150 GO:0008152 GO:0005975 GO:0016787 GO:0004553 GO:0016798 GO:0003674 GO:0004650 GO:0003824
BnaA06g09700D	GO:0071704 GO:0044238 GO:0008150 GO:0008152 GO:0005975 GO:0005575 GO:0019028 GO:0019012 GO:0044423 GO:0003674 GO:0005198 GO:0016787 GO:0004553 GO:0016798 GO:0003824
BnaA06g09700D	GO:0071704 GO:0044238 GO:0008150 GO:0008152 GO:0005975 GO:0005575 GO:0019028 GO:0019012 GO:0044423 GO:0003674 GO:0005198 GO:0016787 GO:0004553 GO:0016798 GO:0003824
BnaA06g09700D	GO:0071704 GO:0044238 GO:0008150 GO:0008152 GO:0005975 GO:0005575 GO:0019028 GO:0019012 GO:0044423 GO:0003674 GO:0005198 GO:0016787 GO:0004553 GO:0016798 GO:0003824
BnaC01g43700D	GO:0071704 GO:0044238 GO:0008150 GO:0008152 GO:0005975 GO:0005575 GO:0019028 GO:0019012 GO:0044423 GO:0003674 GO:0005198 GO:0004553 GO:0016787 GO:0016798 GO:0003824
BnaC01g43700D	GO:0071704 GO:0044238 GO:0008150 GO:0008152 GO:0005975 GO:0005575 GO:0019028 GO:0019012 GO:0044423 GO:0003674 GO:0005198 GO:0004553 GO:0016787 GO:0016798 GO:0003824
BnaA09g00490D	GO:0071704 GO:0044238 GO:0008150 GO:0008152 GO:0005975 GO:0003674 GO:0004553 GO:0016787 GO:0016798 GO:0003824
BnaCnng53320D	GO:0071704 GO:0044238 GO:0005975 GO:0008152 GO:0008150 GO:0016798 GO:0016787 GO:0004553 GO:0003674 GO:0003824
BnaA02g13970D	GO:0071704 GO:0044238 GO:0005975 GO:0008152 GO:0008150 GO:0003824 GO:0003674 GO:0016798 GO:0004553 GO:0016787
BnaA02g06370D	GO:0071704 GO:0034641 GO:0006807 GO:0009308 GO:0050789 GO:0051716 GO:0009987 GO:0007165 GO:0044106 GO:0050896 GO:0007264 GO:0050794 GO:0023052 GO:0035556 GO:0008152 GO:0008150 GO:0007049 GO:0007154 GO:0065007 GO:0006576 GO:0044237 GO:0005622 GO:0005575 GO:0005623 GO:0044464 GO:0032559 GO:0017076 GO:0035639 GO:0016818 GO:0043167 GO:0001882 GO:0030554 GO:0043168 GO:0097159 GO:0005488 GO:0032550 GO:…
BnaA01g01470D	GO:0071704 GO:0010467 GO:0044260 GO:0009059 GO:0009058 GO:0009987 GO:0043170 GO:0044249 GO:0044267 GO:0034645 GO:0008152 GO:0019538 GO:0008150 GO:0044238 GO:0044237 GO:0006412 GO:0032991 GO:0005622 GO:0043226 GO:0005575 GO:0030529 GO:0044424 GO:0005840 GO:0044444 GO:0005623 GO:0044464 GO:0043228 GO:0005737 GO:0043232 GO:0043229 GO:0003735 GO:0005198 GO:0003674
BnaA03g00670D	GO:0071704 GO:0010467 GO:0044260 GO:0009058 GO:0044249 GO:0044267 GO:0019538 GO:0044238 GO:0009059 GO:0009987 GO:0043170 GO:0034645 GO:0008152 GO:0008150 GO:0006412 GO:0044237 GO:0032991 GO:0005575 GO:0005840 GO:0043228 GO:0005622 GO:0043226 GO:0030529 GO:0044424 GO:0044444 GO:0005623 GO:0044464 GO:0016020 GO:0005737 GO:0043232 GO:0043229 GO:0005515 GO:0005198 GO:0003674 GO:0005488 GO:0019955 GO:…
BnaA03g28360D	GO:0071704 GO:0010467 GO:0006807 GO:0044260 GO:0046483 GO:0006139 GO:0044238 GO:0034641 GO:0006396 GO:0009987 GO:0006725 GO:0043170 GO:0090304 GO:0008150 GO:0008152 GO:0016070 GO:0044237 GO:0004518 GO:0000175 GO:0016796 GO:0004532 GO:0003723 GO:0097159 GO:0004540 GO:0003676 GO:0016896 GO:0016787 GO:0003674 GO:0004527 GO:0008408 GO:0005488 GO:0016788 GO:0003824
BnaA01g05130D	GO:0071704 GO:0006914 GO:0031331 GO:0050789 GO:0009896 GO:0010467 GO:0044260 GO:0009987 GO:0009894 GO:0009059 GO:0009058 GO:0044248 GO:0031329 GO:0044267 GO:0019222 GO:0050794 GO:0044249 GO:0043170 GO:0034645 GO:0009056 GO:0019538 GO:0008150 GO:0009893 GO:0048518 GO:0008152 GO:0048522 GO:0010508 GO:0031325 GO:0044238 GO:0065007 GO:0031323 GO:0010506 GO:0006412 GO:0044237 GO:0005622 GO:0032991 GO:…
BnaC04g33280D	GO:0071704 GO:0006807 GO:0044260 GO:0010467 GO:0009058 GO:0044249 GO:0044271 GO:0034654 GO:0046483 GO:0032774 GO:0006139 GO:0044238 GO:0018130 GO:0034641 GO:0006725 GO:0009987 GO:0009059 GO:0043170 GO:0034645 GO:0090304 GO:0008150 GO:0008152 GO:0016070 GO:0006351 GO:0044237 GO:0019438 GO:0016021 GO:0044425 GO:0005575 GO:0031224 GO:0005576 GO:0016020 GO:0034062 GO:0097159 GO:0005515 GO:0016740 GO:…
BnaC08g35240D	GO:0071704 GO:0006793 GO:0046165 GO:0006021 GO:0044262 GO:0009058 GO:0006629 GO:0044249 GO:0006644 GO:0019637 GO:0006066 GO:0008654 GO:0044283 GO:0044238 GO:0034637 GO:0044281 GO:0008610 GO:0006020 GO:0044255 GO:0090407 GO:0009987 GO:0016051 GO:0005975 GO:0008150 GO:0019751 GO:0046173 GO:0008152 GO:0006796 GO:0044237 GO:0005575 GO:0005622 GO:0044424 GO:0044464 GO:0005623 GO:0005737 GO:0016787 GO:…
BnaC04g35970D	GO:0071704 GO:0006629 GO:0044238 GO:0008152 GO:0008150 GO:0016787 GO:0003674 GO:0016788 GO:0003824
BnaA04g13700D	GO:0071704 GO:0006629 GO:0044238 GO:0008150 GO:0008152 GO:0016787 GO:0003674 GO:0016788 GO:0003824
BnaA02g30470D	GO:0071704 GO:0006629 GO:0009058 GO:0008610 GO:0044238 GO:0008150 GO:0008152 GO:0043168 GO:0016740 GO:0005543 GO:0016746 GO:0003674 GO:0008289 GO:0043167 GO:0016747 GO:0005488 GO:0003824
BnaA02g30470D	GO:0071704 GO:0006629 GO:0009058 GO:0008610 GO:0044238 GO:0008150 GO:0008152 GO:0043168 GO:0016740 GO:0005543 GO:0016746 GO:0003674 GO:0008289 GO:0043167 GO:0016747 GO:0005488 GO:0003824
BnaA09g00710D	GO:0071704 GO:0005985 GO:0044262 GO:0009058 GO:0044238 GO:0005984 GO:0009987 GO:0009311 GO:0008150 GO:0008152 GO:0005975 GO:0044237
BnaA09g00710D	GO:0071704 GO:0005985 GO:0044262 GO:0009058 GO:0044238 GO:0005984 GO:0009987 GO:0009311 GO:0008150 GO:0008152 GO:0005975 GO:0044237
BnaA09g00710D	GO:0071704 GO:0005985 GO:0044262 GO:0009058 GO:0044238 GO:0005984 GO:0009987 GO:0009311 GO:0008150 GO:0008152 GO:0005975 GO:0044237
BnaA01g28080D	GO:0071704 GO:0005975 GO:0008152 GO:0008150 GO:0044238 GO:0043167 GO:0046914 GO:0005488 GO:0005515 GO:0008270 GO:0043169 GO:0046872 GO:0003824 GO:0016830 GO:0016829 GO:0016832 GO:0003674
BnaA01g28080D	GO:0071704 GO:0005975 GO:0008152 GO:0008150 GO:0044238 GO:0043167 GO:0046914 GO:0005488 GO:0005515 GO:0008270 GO:0043169 GO:0046872 GO:0003824 GO:0016830 GO:0016829 GO:0016832 GO:0003674
BnaA01g28080D	GO:0071704 GO:0005975 GO:0008152 GO:0008150 GO:0044238 GO:0043167 GO:0046914 GO:0005488 GO:0005515 GO:0008270 GO:0043169 GO:0046872 GO:0003824 GO:0016830 GO:0016829 GO:0016832 GO:0003674
BnaA01g28080D	GO:0071704 GO:0005975 GO:0008152 GO:0008150 GO:0044238 GO:0043167 GO:0046914 GO:0005488 GO:0005515 GO:0008270 GO:0043169 GO:0046872 GO:0003824 GO:0016830 GO:0016829 GO:0016832 GO:0003674
BnaA04g21230D	GO:0071702 GO:0051234 GO:0006886 GO:0006810 GO:0070727 GO:0015031 GO:0051179 GO:0033036 GO:0009058 GO:0008152 GO:0008104 GO:0051649 GO:0008150 GO:0045184 GO:0046907 GO:0034613 GO:0051641 GO:0009987 GO:0005783 GO:0031224 GO:0012505 GO:0019012 GO:0043231 GO:0031300 GO:0031090 GO:0044425 GO:0016021 GO:0043227 GO:0031301 GO:0005789 GO:0044432 GO:0042175 GO:0044446 GO:0030176 GO:0019028 GO:0005575 GO:…
BnaC01g35900D	GO:0071702 GO:0019538 GO:0051234 GO:0010876 GO:0006869 GO:0006810 GO:0044238 GO:0051179 GO:0071704 GO:0033036 GO:0042157 GO:0008150 GO:0008152 GO:0043170 GO:0019012 GO:0005575 GO:0019028 GO:0044423 GO:0005576 GO:0003674 GO:0005198 GO:0008289 GO:0005488
BnaCnng32920D	GO:0071702 GO:0019538 GO:0006869 GO:0051234 GO:0010876 GO:0006810 GO:0044238 GO:0071704 GO:0051179 GO:0033036 GO:0042157 GO:0008150 GO:0008152 GO:0043170 GO:0005575 GO:0005576 GO:0003674 GO:0008289 GO:0005488
BnaCnng32920D	GO:0071702 GO:0019538 GO:0006869 GO:0051234 GO:0010876 GO:0006810 GO:0044238 GO:0071704 GO:0051179 GO:0033036 GO:0042157 GO:0008150 GO:0008152 GO:0043170 GO:0005575 GO:0005576 GO:0003674 GO:0008289 GO:0005488
BnaA02g21770D	GO:0071702 GO:0007218 GO:0044085 GO:0008150 GO:0007154 GO:0008152 GO:0015886 GO:0090304 GO:0034645 GO:0034622 GO:0023052 GO:0046483 GO:0071705 GO:0051234 GO:0044237 GO:0007166 GO:0006810 GO:0022607 GO:0006260 GO:0043623 GO:0016070 GO:0006139 GO:0044238 GO:0065007 GO:0017004 GO:0050789 GO:0007186 GO:0070271 GO:0006807 GO:0006396 GO:0044260 GO:0010467 GO:0034641 GO:0071822 GO:0051179 GO:0071704 GO:…
Novel00279	GO:0071554 GO:0071555 GO:0008150 GO:0009987 GO:0071840 GO:0016043 GO:0045229 GO:0009664 GO:0071669 GO:0005198 GO:0003674 GO:0005199
BnaA04g24790D	GO:0071554 GO:0008150 GO:0071555 GO:0016043 GO:0009987 GO:0071840 GO:0045229 GO:0042545 GO:0044464 GO:0005623 GO:0030312 GO:0071944 GO:0005575 GO:0005618 GO:0042578 GO:0003824 GO:0004857 GO:0004114 GO:0016788 GO:0003674 GO:0052689 GO:0016787 GO:0004112 GO:0030234 GO:0030599 GO:0008081
BnaA04g24790D	GO:0071554 GO:0008150 GO:0071555 GO:0016043 GO:0009987 GO:0071840 GO:0045229 GO:0042545 GO:0044464 GO:0005623 GO:0030312 GO:0071944 GO:0005575 GO:0005618 GO:0042578 GO:0003824 GO:0004857 GO:0004114 GO:0016788 GO:0003674 GO:0052689 GO:0016787 GO:0004112 GO:0030234 GO:0030599 GO:0008081
BnaA04g24790D	GO:0071554 GO:0008150 GO:0071555 GO:0016043 GO:0009987 GO:0071840 GO:0045229 GO:0042545 GO:0044464 GO:0005623 GO:0030312 GO:0071944 GO:0005575 GO:0005618 GO:0042578 GO:0003824 GO:0004857 GO:0004114 GO:0016788 GO:0003674 GO:0052689 GO:0016787 GO:0004112 GO:0030234 GO:0030599 GO:0008081
BnaA04g24790D	GO:0071554 GO:0008150 GO:0071555 GO:0016043 GO:0009987 GO:0071840 GO:0045229 GO:0042545 GO:0044464 GO:0005623 GO:0030312 GO:0071944 GO:0005575 GO:0005618 GO:0042578 GO:0003824 GO:0004857 GO:0004114 GO:0016788 GO:0003674 GO:0052689 GO:0016787 GO:0004112 GO:0030234 GO:0030599 GO:0008081
BnaC08g44490D	GO:0070887 GO:0042710 GO:0051716 GO:0042221 GO:0010467 GO:0006807 GO:0043412 GO:0044260 GO:0071704 GO:0071229 GO:0034470 GO:0006139 GO:0002098 GO:0044238 GO:0046483 GO:0002097 GO:0034227 GO:0008033 GO:0043170 GO:0009987 GO:0050896 GO:0006725 GO:0034641 GO:0006396 GO:0006400 GO:0009451 GO:0044237 GO:0002143 GO:0006399 GO:0016070 GO:0008150 GO:0001101 GO:0008152 GO:0090304 GO:0051704 GO:0034660 GO:…
BnaC08g44490D	GO:0070887 GO:0042710 GO:0051716 GO:0042221 GO:0010467 GO:0006807 GO:0043412 GO:0044260 GO:0071704 GO:0071229 GO:0034470 GO:0006139 GO:0002098 GO:0044238 GO:0046483 GO:0002097 GO:0034227 GO:0008033 GO:0043170 GO:0009987 GO:0050896 GO:0006725 GO:0034641 GO:0006396 GO:0006400 GO:0009451 GO:0044237 GO:0002143 GO:0006399 GO:0016070 GO:0008150 GO:0001101 GO:0008152 GO:0090304 GO:0051704 GO:0034660 GO:…
BnaC08g44490D	GO:0070887 GO:0042710 GO:0051716 GO:0042221 GO:0010467 GO:0006807 GO:0043412 GO:0044260 GO:0071704 GO:0071229 GO:0034470 GO:0006139 GO:0002098 GO:0044238 GO:0046483 GO:0002097 GO:0034227 GO:0008033 GO:0043170 GO:0009987 GO:0050896 GO:0006725 GO:0034641 GO:0006396 GO:0006400 GO:0009451 GO:0044237 GO:0002143 GO:0006399 GO:0016070 GO:0008150 GO:0001101 GO:0008152 GO:0090304 GO:0051704 GO:0034660 GO:…
BnaA10g02870D	GO:0070838 GO:0006810 GO:0051234 GO:0007154 GO:0072511 GO:0006811 GO:0007165 GO:0051716 GO:0000041 GO:0015684 GO:0007264 GO:0006826 GO:0051179 GO:0050789 GO:0006812 GO:0065007 GO:0030001 GO:0023052 GO:0008150 GO:0035556 GO:0009987 GO:0050896 GO:0050794 GO:0031224 GO:0005575 GO:0044425 GO:0016021 GO:0016020 GO:0044464 GO:0005623 GO:0005622 GO:0016462 GO:0032555 GO:0003674 GO:0005215 GO:0001883 GO:…
BnaA08g02390D	GO:0065008 GO:0051817 GO:0044403 GO:0035821 GO:0044003 GO:0016032 GO:0019087 GO:0019048 GO:0008150 GO:0051704 GO:0065007 GO:0044419 GO:0051701 GO:0009987 GO:0031224 GO:0016021 GO:0044425 GO:0005575 GO:0016020 GO:0003676 GO:0003674 GO:0097159 GO:0005488
BnaA09g01610D	GO:0065008 GO:0045454 GO:0050789 GO:0019725 GO:0065007 GO:0008150 GO:0050794 GO:0009987 GO:0042592 GO:0003674 GO:0003824 GO:0016491
BnaA09g01610D	GO:0065008 GO:0045454 GO:0050789 GO:0019725 GO:0065007 GO:0008150 GO:0050794 GO:0009987 GO:0042592 GO:0003674 GO:0003824 GO:0016491
BnaA05g27910D	GO:0065008 GO:0006879 GO:0055065 GO:0006873 GO:0019725 GO:0030003 GO:0008150 GO:0055082 GO:0046916 GO:0065007 GO:0048878 GO:0042592 GO:0055076 GO:0009987 GO:0006875 GO:0055072 GO:0055080 GO:0050801 GO:0046872 GO:0043169 GO:0003674 GO:0008199 GO:0046914 GO:0005506 GO:0043167 GO:0005488
BnaC09g43510D	GO:0065007 GO:0044237 GO:0023052 GO:0007049 GO:0008150 GO:0035556 GO:0008152 GO:0009987 GO:0050896 GO:0050794 GO:0007059 GO:0007154 GO:0051301 GO:0000103 GO:0006790 GO:0007165 GO:0051716 GO:0007264 GO:0050789 GO:0016020 GO:0044464 GO:0005623 GO:0005622 GO:0031224 GO:0005575 GO:0044425 GO:0016021 GO:0003824 GO:0017111 GO:0005524 GO:0003724 GO:0032561 GO:0016772 GO:0019001 GO:0016301 GO:0016817 GO:…
BnaC09g11040D	GO:0065007 GO:0044004 GO:0044179 GO:0051818 GO:0051704 GO:0005975 GO:0008152 GO:0031640 GO:0008150 GO:0051801 GO:0019836 GO:0051701 GO:0044419 GO:0044238 GO:0051715 GO:0001906 GO:0044003 GO:0001897 GO:0051817 GO:0044403 GO:0035821 GO:0001907 GO:0051883 GO:0044364 GO:0065008 GO:0071704 GO:0052331 GO:0005576 GO:0005575 GO:0003824 GO:0005488 GO:0003674 GO:0016798 GO:0016787 GO:0004553 GO:0030246
BnaC09g11040D	GO:0065007 GO:0044004 GO:0044179 GO:0051818 GO:0051704 GO:0005975 GO:0008152 GO:0031640 GO:0008150 GO:0051801 GO:0019836 GO:0051701 GO:0044419 GO:0044238 GO:0051715 GO:0001906 GO:0044003 GO:0001897 GO:0051817 GO:0044403 GO:0035821 GO:0001907 GO:0051883 GO:0044364 GO:0065008 GO:0071704 GO:0052331 GO:0005576 GO:0005575 GO:0003824 GO:0005488 GO:0003674 GO:0016798 GO:0016787 GO:0004553 GO:0030246
BnaC09g51120D	GO:0065007 GO:0032501 GO:0003008 GO:0023052 GO:0008150 GO:0050896 GO:0009987 GO:0050794 GO:0007186 GO:0050909 GO:0007600 GO:0007606 GO:0007166 GO:0007154 GO:0051716 GO:0007165 GO:0050877 GO:0050789 GO:0016020 GO:0031224 GO:0005575 GO:0044425 GO:0016021 GO:0003824 GO:0005488 GO:0060089 GO:0038023 GO:0016881 GO:0004888 GO:0016874 GO:0003674 GO:0004930 GO:0005515 GO:0004871 GO:0016879 GO:0004872
BnaC09g51120D	GO:0065007 GO:0032501 GO:0003008 GO:0023052 GO:0008150 GO:0050896 GO:0009987 GO:0050794 GO:0007186 GO:0050909 GO:0007600 GO:0007606 GO:0007166 GO:0007154 GO:0051716 GO:0007165 GO:0050877 GO:0050789 GO:0016020 GO:0031224 GO:0005575 GO:0044425 GO:0016021 GO:0003824 GO:0005488 GO:0060089 GO:0038023 GO:0016881 GO:0004888 GO:0016874 GO:0003674 GO:0004930 GO:0005515 GO:0004871 GO:0016879 GO:0004872
BnaC09g51120D	GO:0065007 GO:0032501 GO:0003008 GO:0023052 GO:0008150 GO:0050896 GO:0009987 GO:0050794 GO:0007186 GO:0050909 GO:0007600 GO:0007606 GO:0007166 GO:0007154 GO:0051716 GO:0007165 GO:0050877 GO:0050789 GO:0016020 GO:0031224 GO:0005575 GO:0044425 GO:0016021 GO:0003824 GO:0005488 GO:0060089 GO:0038023 GO:0016881 GO:0004888 GO:0016874 GO:0003674 GO:0004930 GO:0005515 GO:0004871 GO:0016879 GO:0004872
BnaA05g16080D	GO:0065007 GO:0016070 GO:0010556 GO:0031325 GO:0045893 GO:0048522 GO:0006351 GO:0019438 GO:0044237 GO:0009891 GO:0031328 GO:0051254 GO:0090304 GO:0034645 GO:0045935 GO:0006355 GO:0008152 GO:0019219 GO:0031326 GO:0008150 GO:0009059 GO:0060255 GO:0006725 GO:0009987 GO:0050794 GO:0043170 GO:0019222 GO:0018130 GO:0010604 GO:0080090 GO:0034641 GO:0051173 GO:0010557 GO:0044238 GO:0006139 GO:0009889 GO:…
BnaC04g19270D	GO:0065007 GO:0008152 GO:0008150 GO:0009987 GO:0050794 GO:0042592 GO:0065008 GO:0019725 GO:0055114 GO:0045454 GO:0050789 GO:0003824 GO:0016491 GO:0003674 GO:0016209
BnaC08g45540D	GO:0065007 GO:0008150 GO:0050794 GO:0009987 GO:0042592 GO:0065008 GO:0045454 GO:0050789 GO:0019725 GO:0003824 GO:0016491 GO:0003674
BnaA06g35660D	GO:0065007 GO:0008150 GO:0023052 GO:0051704 GO:0050794 GO:0009987 GO:0050896 GO:0009405 GO:0007186 GO:0007166 GO:0007154 GO:0007165 GO:0051716 GO:0050789 GO:0016829 GO:0016836 GO:0003824 GO:0038023 GO:0060089 GO:0018822 GO:0004888 GO:0003674 GO:0005198 GO:0016835 GO:0004930 GO:0004871 GO:0004872
BnaA10g27630D	GO:0065003 GO:0043933 GO:0071704 GO:0034724 GO:0044260 GO:0006807 GO:0071103 GO:0006259 GO:0031055 GO:0006996 GO:0034622 GO:0046483 GO:0044085 GO:0043486 GO:0006333 GO:0034508 GO:0034728 GO:0006325 GO:0031497 GO:0044238 GO:0034080 GO:0006139 GO:0043044 GO:0034641 GO:0051276 GO:0071840 GO:0006725 GO:0009987 GO:0043170 GO:0016043 GO:0065004 GO:0090304 GO:0006336 GO:0016568 GO:0008152 GO:0006334 GO:…
BnaA10g27630D	GO:0065003 GO:0043933 GO:0071704 GO:0034724 GO:0044260 GO:0006807 GO:0071103 GO:0006259 GO:0031055 GO:0006996 GO:0034622 GO:0046483 GO:0044085 GO:0043486 GO:0006333 GO:0034508 GO:0034728 GO:0006325 GO:0031497 GO:0044238 GO:0034080 GO:0006139 GO:0043044 GO:0034641 GO:0051276 GO:0071840 GO:0006725 GO:0009987 GO:0043170 GO:0016043 GO:0065004 GO:0090304 GO:0006336 GO:0016568 GO:0008152 GO:0006334 GO:…
BnaA03g14070D	GO:0065003 GO:0043933 GO:0051179 GO:0071704 GO:0044260 GO:0006807 GO:0071103 GO:0006259 GO:0006996 GO:0034622 GO:0046483 GO:0048870 GO:0044085 GO:0006333 GO:0034728 GO:0006325 GO:0031497 GO:0044238 GO:0006139 GO:0051674 GO:0001539 GO:0051276 GO:0034641 GO:0071840 GO:0006725 GO:0009987 GO:0043170 GO:0016043 GO:0040011 GO:0065004 GO:0090304 GO:0006334 GO:0008152 GO:0008150 GO:0006928 GO:0006323 GO:…
BnaA09g14400D	GO:0061134 GO:0061135 GO:0003674 GO:0030414 GO:0030234 GO:0004866 GO:0004857
BnaA09g14400D	GO:0061134 GO:0061135 GO:0003674 GO:0030414 GO:0030234 GO:0004866 GO:0004857
BnaC09g14950D	GO:0061134 GO:0061135 GO:0003674 GO:0030234 GO:0030414 GO:0004866 GO:0004857
BnaC09g14950D	GO:0061134 GO:0061135 GO:0003674 GO:0030234 GO:0030414 GO:0004866 GO:0004857
BnaA03g00350D	GO:0061024 GO:0044085 GO:0016044 GO:0022607 GO:0008150 GO:0044091 GO:0043165 GO:0071709 GO:0016043 GO:0009987 GO:0071840 GO:0043163 GO:0045229 GO:0005575 GO:0016020 GO:0019867
BnaC07g23030D	GO:0055114 GO:0071704 GO:0044238 GO:0008152 GO:0008150 GO:0005975 GO:0016740 GO:0032550 GO:0030554 GO:0001882 GO:0097159 GO:0043168 GO:0017076 GO:0035639 GO:0032555 GO:0003674 GO:0004553 GO:0016787 GO:0016798 GO:0032553 GO:0032549 GO:0001883 GO:0016746 GO:0005488 GO:0000166 GO:0043167 GO:0016491 GO:0032559 GO:0005524 GO:0003824
BnaC07g23030D	GO:0055114 GO:0071704 GO:0044238 GO:0008152 GO:0008150 GO:0005975 GO:0016740 GO:0032550 GO:0030554 GO:0001882 GO:0097159 GO:0043168 GO:0017076 GO:0035639 GO:0032555 GO:0003674 GO:0004553 GO:0016787 GO:0016798 GO:0032553 GO:0032549 GO:0001883 GO:0016746 GO:0005488 GO:0000166 GO:0043167 GO:0016491 GO:0032559 GO:0005524 GO:0003824
BnaC07g23030D	GO:0055114 GO:0071704 GO:0044238 GO:0008152 GO:0008150 GO:0005975 GO:0016740 GO:0032550 GO:0030554 GO:0001882 GO:0097159 GO:0043168 GO:0017076 GO:0035639 GO:0032555 GO:0003674 GO:0004553 GO:0016787 GO:0016798 GO:0032553 GO:0032549 GO:0001883 GO:0016746 GO:0005488 GO:0000166 GO:0043167 GO:0016491 GO:0032559 GO:0005524 GO:0003824
BnaC07g23030D	GO:0055114 GO:0071704 GO:0044238 GO:0008152 GO:0008150 GO:0005975 GO:0016740 GO:0032550 GO:0030554 GO:0001882 GO:0097159 GO:0043168 GO:0017076 GO:0035639 GO:0032555 GO:0003674 GO:0004553 GO:0016787 GO:0016798 GO:0032553 GO:0032549 GO:0001883 GO:0016746 GO:0005488 GO:0000166 GO:0043167 GO:0016491 GO:0032559 GO:0005524 GO:0003824
BnaC08g44220D	GO:0055114 GO:0071704 GO:0006007 GO:0016052 GO:0006006 GO:0006096 GO:0046365 GO:0019318 GO:0019320 GO:0044238 GO:0005996 GO:0009987 GO:0008152 GO:0008150 GO:0009056 GO:0005975 GO:0006091 GO:0044237 GO:0016616 GO:0048037 GO:0016614 GO:0003674 GO:0016491 GO:0004332 GO:0005488 GO:0016830 GO:0016829 GO:0016832 GO:0003824
BnaA07g29460D	GO:0055114 GO:0050896 GO:0006979 GO:0006950 GO:0008150 GO:0008152 GO:0097159 GO:0003674 GO:0020037 GO:0016209 GO:0016684 GO:0005488 GO:0004601 GO:0016491 GO:0046906 GO:0003824
BnaA02g35180D	GO:0055114 GO:0050789 GO:0010467 GO:0044260 GO:0010468 GO:0006807 GO:2001141 GO:0071704 GO:0034654 GO:0044271 GO:0044249 GO:2000112 GO:0009058 GO:0032774 GO:0051252 GO:0051171 GO:0046483 GO:0031323 GO:0009889 GO:0006139 GO:0044238 GO:0080090 GO:0034641 GO:0018130 GO:0019222 GO:0043170 GO:0050794 GO:0009987 GO:0006725 GO:0009059 GO:0060255 GO:0008150 GO:0031326 GO:0006355 GO:0008152 GO:0019219 GO:…
BnaC05g10690D	GO:0055114 GO:0009987 GO:0022900 GO:0044237 GO:0006091 GO:0008152 GO:0008150 GO:0044455 GO:0044429 GO:0044446 GO:0005743 GO:0031967 GO:0005739 GO:0005575 GO:0031090 GO:0031975 GO:0070469 GO:0032991 GO:0044425 GO:0045271 GO:0043227 GO:0043231 GO:0030964 GO:0044424 GO:0043226 GO:0019866 GO:0005746 GO:0043234 GO:0005622 GO:0044422 GO:0005747 GO:0031966 GO:0043229 GO:0016020 GO:0005737 GO:0005740 GO:…
BnaC01g36700D	GO:0055114 GO:0008152 GO:0008150 GO:0097159 GO:0005506 GO:0046914 GO:0043169 GO:0046872 GO:0020037 GO:0003674 GO:0016705 GO:0046906 GO:0043167 GO:0016491 GO:0005488 GO:0003824
BnaC03g11850D	GO:0055114 GO:0008152 GO:0008150 GO:0051213 GO:0003674 GO:0016706 GO:0003824 GO:0016705 GO:0016491
BnaAnng01990D	GO:0055114 GO:0008152 GO:0008150 GO:0051213 GO:0003674 GO:0016491 GO:0016705 GO:0016706 GO:0003824
BnaA04g20350D	GO:0055114 GO:0008152 GO:0008150 GO:0043168 GO:0097159 GO:0050662 GO:0048037 GO:0016616 GO:0008762 GO:0016614 GO:0050660 GO:0003674 GO:0043167 GO:0016491 GO:0005488 GO:0000166 GO:0003824
BnaC07g49710D	GO:0055114 GO:0008152 GO:0008150 GO:0020037 GO:0003674 GO:0046872 GO:0043169 GO:0046914 GO:0005506 GO:0097159 GO:0003824 GO:0005488 GO:0043167 GO:0046906 GO:0016491 GO:0016705
BnaC03g12340D	GO:0055114 GO:0008152 GO:0008150 GO:0020037 GO:0003674 GO:0046872 GO:0043169 GO:0005506 GO:0046914 GO:0097159 GO:0003824 GO:0005488 GO:0046906 GO:0043167 GO:0016491 GO:0016705
BnaA03g02070D	GO:0055114 GO:0008152 GO:0008150 GO:0016671 GO:0003674 GO:0016491 GO:0016667 GO:0003824 GO:0008113
BnaA03g02070D	GO:0055114 GO:0008152 GO:0008150 GO:0016671 GO:0003674 GO:0016491 GO:0016667 GO:0003824 GO:0008113
BnaA03g02070D	GO:0055114 GO:0008152 GO:0008150 GO:0016671 GO:0003674 GO:0016491 GO:0016667 GO:0003824 GO:0008113
BnaA09g16400D	GO:0055114 GO:0008152 GO:0008150 GO:0016616 GO:0016614 GO:0003674 GO:0016491 GO:0003824
BnaA09g16400D	GO:0055114 GO:0008152 GO:0008150 GO:0016616 GO:0016614 GO:0003674 GO:0016491 GO:0003824
BnaA09g16400D	GO:0055114 GO:0008152 GO:0008150 GO:0016616 GO:0016614 GO:0003674 GO:0016491 GO:0003824
BnaA09g16400D	GO:0055114 GO:0008152 GO:0008150 GO:0016616 GO:0016614 GO:0003674 GO:0016491 GO:0003824
BnaA02g32380D	GO:0055114 GO:0008152 GO:0008150 GO:0006950 GO:0050896 GO:0006952 GO:0020037 GO:0003674 GO:0046872 GO:0043169 GO:0046914 GO:0005506 GO:0097159 GO:0003824 GO:0005488 GO:0046906 GO:0043167 GO:0016491 GO:0016705
BnaC09g47360D	GO:0055114 GO:0008152 GO:0008150 GO:0003674 GO:0051213 GO:0016706 GO:0003824 GO:0016491 GO:0016705
BnaAnng34630D	GO:0055114 GO:0008152 GO:0008150 GO:0003674 GO:0050660 GO:0048037 GO:0050662 GO:0043168 GO:0097159 GO:0003824 GO:0005488 GO:0000166 GO:0043167 GO:0016491
BnaC01g13210D	GO:0055114 GO:0008152 GO:0008150 GO:0003674 GO:0033743 GO:0016671 GO:0016667 GO:0003824 GO:0016491
BnaC01g13210D	GO:0055114 GO:0008152 GO:0008150 GO:0003674 GO:0033743 GO:0016671 GO:0016667 GO:0003824 GO:0016491
BnaA10g23900D	GO:0055114 GO:0008152 GO:0008150 GO:0003674 GO:0016671 GO:0016667 GO:0003824 GO:0008113 GO:0016491
BnaC03g03070D	GO:0055114 GO:0008152 GO:0008150 GO:0003674 GO:0016671 GO:0016667 GO:0003824 GO:0008113 GO:0016491
BnaA04g03460D	GO:0055114 GO:0008152 GO:0008150 GO:0003674 GO:0003824 GO:0016491
BnaA04g03460D	GO:0055114 GO:0008152 GO:0008150 GO:0003674 GO:0003824 GO:0016491
BnaC01g44720D	GO:0055114 GO:0008150 GO:0008152 GO:0097159 GO:0005506 GO:0046914 GO:0046872 GO:0043169 GO:0003674 GO:0020037 GO:0016491 GO:0043167 GO:0046906 GO:0016705 GO:0005488 GO:0003824
BnaC01g14310D	GO:0055114 GO:0008150 GO:0008152 GO:0051213 GO:0003674 GO:0016706 GO:0003824 GO:0016491 GO:0016705
BnaC01g14310D	GO:0055114 GO:0008150 GO:0008152 GO:0051213 GO:0003674 GO:0016706 GO:0003824 GO:0016491 GO:0016705
BnaC01g14310D	GO:0055114 GO:0008150 GO:0008152 GO:0051213 GO:0003674 GO:0016706 GO:0003824 GO:0016491 GO:0016705
BnaC01g14310D	GO:0055114 GO:0008150 GO:0008152 GO:0051213 GO:0003674 GO:0016706 GO:0003824 GO:0016491 GO:0016705
BnaA03g14010D	GO:0055114 GO:0008150 GO:0008152 GO:0046914 GO:0005506 GO:0097159 GO:0003674 GO:0020037 GO:0046872 GO:0043169 GO:0005488 GO:0016491 GO:0046906 GO:0043167 GO:0016705 GO:0003824
BnaC08g17160D	GO:0055114 GO:0008150 GO:0008152 GO:0043169 GO:0046872 GO:0003674 GO:0020037 GO:0097159 GO:0046914 GO:0005506 GO:0003824 GO:0016705 GO:0016491 GO:0043167 GO:0046906 GO:0005488
BnaA02g12330D	GO:0055114 GO:0008150 GO:0008152 GO:0016491 GO:0003824 GO:0003674 GO:0016209
BnaA02g12330D	GO:0055114 GO:0008150 GO:0008152 GO:0016491 GO:0003824 GO:0003674 GO:0016209
BnaA05g11950D	GO:0055114 GO:0008150 GO:0008152 GO:0005575 GO:0016020 GO:0003674 GO:0020037 GO:0016780 GO:0046872 GO:0047355 GO:0043169 GO:0016740 GO:0046914 GO:0005506 GO:0097159 GO:0003824 GO:0016772 GO:0005488 GO:0016491 GO:0043167 GO:0046906 GO:0016705
BnaC01g17250D	GO:0055114 GO:0008150 GO:0008152 GO:0003674 GO:0051213 GO:0003824 GO:0016706 GO:0016491 GO:0016705
Novel02839	GO:0055114 GO:0008150 GO:0008152 GO:0003674 GO:0051213 GO:0003824 GO:0016706 GO:0016491 GO:0016705
Novel02839	GO:0055114 GO:0008150 GO:0008152 GO:0003674 GO:0051213 GO:0003824 GO:0016706 GO:0016491 GO:0016705
BnaA09g55530D	GO:0055114 GO:0008150 GO:0008152 GO:0003674 GO:0020037 GO:0046872 GO:0043169 GO:0005506 GO:0046914 GO:0097159 GO:0003824 GO:0005488 GO:0016491 GO:0046906 GO:0043167 GO:0016705
BnaC03g03110D	GO:0055114 GO:0008150 GO:0008152 GO:0003674 GO:0016671 GO:0008113 GO:0003824 GO:0016667 GO:0016491
BnaC03g03110D	GO:0055114 GO:0008150 GO:0008152 GO:0003674 GO:0016671 GO:0008113 GO:0003824 GO:0016667 GO:0016491
BnaC02g18660D	GO:0055114 GO:0006979 GO:0006950 GO:0008152 GO:0008150 GO:0050896 GO:0020037 GO:0003674 GO:0016209 GO:0097159 GO:0003824 GO:0016684 GO:0005488 GO:0004601 GO:0046906 GO:0016491
BnaC08g27300D	GO:0055114 GO:0006801 GO:0072593 GO:0009987 GO:0008150 GO:0008152 GO:0044237 GO:0043169 GO:0046872 GO:0016209 GO:0003674 GO:0016491 GO:0043167 GO:0016721 GO:0005488 GO:0004784 GO:0003824
BnaC08g27300D	GO:0055114 GO:0006801 GO:0072593 GO:0009987 GO:0008150 GO:0008152 GO:0044237 GO:0043169 GO:0046872 GO:0016209 GO:0003674 GO:0016491 GO:0043167 GO:0016721 GO:0005488 GO:0004784 GO:0003824
BnaA09g38700D	GO:0055086 GO:0090407 GO:0034641 GO:0015986 GO:0042455 GO:0009144 GO:0045229 GO:0018130 GO:0016043 GO:0046034 GO:0006753 GO:0009150 GO:0071840 GO:0042278 GO:0046128 GO:0006725 GO:0009987 GO:0008152 GO:0009152 GO:0009260 GO:0008150 GO:0009116 GO:0071555 GO:0019438 GO:0072521 GO:0044237 GO:0006796 GO:0019693 GO:0015672 GO:0071554 GO:0006754 GO:0009201 GO:0009205 GO:0009163 GO:0015985 GO:0006807 GO:…
BnaA09g38700D	GO:0055086 GO:0090407 GO:0034641 GO:0015986 GO:0042455 GO:0009144 GO:0045229 GO:0018130 GO:0016043 GO:0046034 GO:0006753 GO:0009150 GO:0071840 GO:0042278 GO:0046128 GO:0006725 GO:0009987 GO:0008152 GO:0009152 GO:0009260 GO:0008150 GO:0009116 GO:0071555 GO:0019438 GO:0072521 GO:0044237 GO:0006796 GO:0019693 GO:0015672 GO:0071554 GO:0006754 GO:0009201 GO:0009205 GO:0009163 GO:0015985 GO:0006807 GO:…
BnaA07g16410D	GO:0055086 GO:0034641 GO:0006206 GO:0018130 GO:0043170 GO:0019856 GO:0009059 GO:0016051 GO:0006725 GO:0009987 GO:0046112 GO:0008152 GO:0044264 GO:0008150 GO:0009116 GO:0034645 GO:0005975 GO:0006112 GO:0033692 GO:0044237 GO:0006091 GO:0005977 GO:0006807 GO:0044260 GO:0006207 GO:0055114 GO:0009250 GO:0072528 GO:0009112 GO:0071704 GO:0005976 GO:0044249 GO:0044271 GO:0006073 GO:0009058 GO:0044262 GO:…
BnaAnng21220D	GO:0055085 GO:0051179 GO:0006810 GO:0051234 GO:0009987 GO:0008150 GO:0005575 GO:0044425 GO:0016021 GO:0031224 GO:0016020 GO:0003674 GO:0005215 GO:0022857
BnaC04g06850D	GO:0055085 GO:0009119 GO:0009259 GO:0044271 GO:0009145 GO:0034654 GO:0042451 GO:0044249 GO:0046390 GO:0009199 GO:0006818 GO:0009058 GO:0006807 GO:0006812 GO:0009163 GO:0015985 GO:0071704 GO:0051179 GO:0006793 GO:0006164 GO:0009142 GO:0072522 GO:0044281 GO:0009165 GO:0006810 GO:0006139 GO:0009141 GO:0034220 GO:0044238 GO:0009206 GO:0046129 GO:0009117 GO:0019637 GO:0006163 GO:0006811 GO:0046483 GO:…
BnaC03g03130D	GO:0051716 GO:0007165 GO:0050789 GO:0009968 GO:0048583 GO:0009966 GO:0010648 GO:0010646 GO:0007154 GO:0050794 GO:0023051 GO:0009987 GO:0048519 GO:0050896 GO:0048523 GO:0023057 GO:0065007 GO:0048585 GO:0008150 GO:0023052 GO:0005575 GO:0044424 GO:0005622 GO:0005737 GO:0005623 GO:0044464
BnaA06g28960D	GO:0051704 GO:0008150 GO:0009405 GO:0005198 GO:0003674
BnaA07g05160D	GO:0051641 GO:0009987 GO:0032507 GO:0034613 GO:0065007 GO:0035437 GO:0033365 GO:0008104 GO:0008150 GO:0051651 GO:0033036 GO:0051179 GO:0070727 GO:0051235 GO:0070972 GO:0072595 GO:0045185 GO:0065008 GO:0006621 GO:0016020 GO:0005575 GO:0044425 GO:0016021 GO:0031224 GO:0005488 GO:0033218 GO:0042277 GO:0005515 GO:0046923 GO:0005048 GO:0003674
BnaA07g05160D	GO:0051641 GO:0009987 GO:0032507 GO:0034613 GO:0065007 GO:0035437 GO:0033365 GO:0008104 GO:0008150 GO:0051651 GO:0033036 GO:0051179 GO:0070727 GO:0051235 GO:0070972 GO:0072595 GO:0045185 GO:0065008 GO:0006621 GO:0016020 GO:0005575 GO:0044425 GO:0016021 GO:0031224 GO:0005488 GO:0033218 GO:0042277 GO:0005515 GO:0046923 GO:0005048 GO:0003674
BnaA07g05160D	GO:0051641 GO:0009987 GO:0032507 GO:0034613 GO:0065007 GO:0035437 GO:0033365 GO:0008104 GO:0008150 GO:0051651 GO:0033036 GO:0051179 GO:0070727 GO:0051235 GO:0070972 GO:0072595 GO:0045185 GO:0065008 GO:0006621 GO:0016020 GO:0005575 GO:0044425 GO:0016021 GO:0031224 GO:0005488 GO:0033218 GO:0042277 GO:0005515 GO:0046923 GO:0005048 GO:0003674
BnaA09g00510D	GO:0051641 GO:0009987 GO:0016192 GO:0008150 GO:0051649 GO:0046907 GO:0051179 GO:0006891 GO:0051234 GO:0048193 GO:0006810 GO:0044431 GO:0044422 GO:0005794 GO:0005622 GO:0043234 GO:0043226 GO:0044424 GO:0044444 GO:0005623 GO:0044464 GO:0005737 GO:0043229 GO:0043227 GO:0032991 GO:0005575 GO:0044446 GO:0017119 GO:0043231
BnaA09g00510D	GO:0051641 GO:0009987 GO:0016192 GO:0008150 GO:0051649 GO:0046907 GO:0051179 GO:0006891 GO:0051234 GO:0048193 GO:0006810 GO:0044431 GO:0044422 GO:0005794 GO:0005622 GO:0043234 GO:0043226 GO:0044424 GO:0044444 GO:0005623 GO:0044464 GO:0005737 GO:0043229 GO:0043227 GO:0032991 GO:0005575 GO:0044446 GO:0017119 GO:0043231
BnaA09g00510D	GO:0051641 GO:0009987 GO:0016192 GO:0008150 GO:0051649 GO:0046907 GO:0051179 GO:0006891 GO:0051234 GO:0048193 GO:0006810 GO:0044431 GO:0044422 GO:0005794 GO:0005622 GO:0043234 GO:0043226 GO:0044424 GO:0044444 GO:0005623 GO:0044464 GO:0005737 GO:0043229 GO:0043227 GO:0032991 GO:0005575 GO:0044446 GO:0017119 GO:0043231
BnaC03g77150D	GO:0051603 GO:0030163 GO:0009987 GO:0044265 GO:0043170 GO:0006511 GO:0006508 GO:0044237 GO:0009056 GO:0009057 GO:0008152 GO:0008150 GO:0044248 GO:0044267 GO:0044257 GO:0071704 GO:0044260 GO:0043632 GO:0044238 GO:0019941 GO:0019538 GO:0044424 GO:0005622 GO:0043234 GO:0005623 GO:0044464 GO:0005575 GO:0031461 GO:0032991 GO:0000151 GO:0005488 GO:0019899 GO:0005515 GO:0031625 GO:0003674
BnaC09g10900D	GO:0051259 GO:0070271 GO:0006508 GO:0071840 GO:0006461 GO:0051262 GO:0043170 GO:0051289 GO:0016043 GO:0008152 GO:0008150 GO:0022607 GO:0043933 GO:0065003 GO:0071704 GO:0071822 GO:0051260 GO:0019538 GO:0044085 GO:0044238 GO:0008140 GO:0000988 GO:0000989 GO:0003712 GO:0003713 GO:0003824 GO:0008234 GO:0004175 GO:0070011 GO:0008233 GO:0004197 GO:0016787 GO:0003674
BnaC09g10900D	GO:0051259 GO:0070271 GO:0006508 GO:0071840 GO:0006461 GO:0051262 GO:0043170 GO:0051289 GO:0016043 GO:0008152 GO:0008150 GO:0022607 GO:0043933 GO:0065003 GO:0071704 GO:0071822 GO:0051260 GO:0019538 GO:0044085 GO:0044238 GO:0008140 GO:0000988 GO:0000989 GO:0003712 GO:0003713 GO:0003824 GO:0008234 GO:0004175 GO:0070011 GO:0008233 GO:0004197 GO:0016787 GO:0003674
BnaC09g10900D	GO:0051259 GO:0070271 GO:0006508 GO:0071840 GO:0006461 GO:0051262 GO:0043170 GO:0051289 GO:0016043 GO:0008152 GO:0008150 GO:0022607 GO:0043933 GO:0065003 GO:0071704 GO:0071822 GO:0051260 GO:0019538 GO:0044085 GO:0044238 GO:0008140 GO:0000988 GO:0000989 GO:0003712 GO:0003713 GO:0003824 GO:0008234 GO:0004175 GO:0070011 GO:0008233 GO:0004197 GO:0016787 GO:0003674
BnaC09g10900D	GO:0051259 GO:0070271 GO:0006508 GO:0071840 GO:0006461 GO:0051262 GO:0043170 GO:0051289 GO:0016043 GO:0008152 GO:0008150 GO:0022607 GO:0043933 GO:0065003 GO:0071704 GO:0071822 GO:0051260 GO:0019538 GO:0044085 GO:0044238 GO:0008140 GO:0000988 GO:0000989 GO:0003712 GO:0003713 GO:0003824 GO:0008234 GO:0004175 GO:0070011 GO:0008233 GO:0004197 GO:0016787 GO:0003674
BnaC09g10900D	GO:0051259 GO:0070271 GO:0006508 GO:0071840 GO:0006461 GO:0051262 GO:0043170 GO:0051289 GO:0016043 GO:0008152 GO:0008150 GO:0022607 GO:0043933 GO:0065003 GO:0071704 GO:0071822 GO:0051260 GO:0019538 GO:0044085 GO:0044238 GO:0008140 GO:0000988 GO:0000989 GO:0003712 GO:0003713 GO:0003824 GO:0008234 GO:0004175 GO:0070011 GO:0008233 GO:0004197 GO:0016787 GO:0003674
BnaC09g10920D	GO:0051234 GO:0071702 GO:0048278 GO:0046903 GO:0006887 GO:0022406 GO:0006810 GO:0051179 GO:0015031 GO:0033036 GO:0045184 GO:0032940 GO:0006904 GO:0008150 GO:0051649 GO:0008104 GO:0009987 GO:0016192 GO:0051641 GO:0005938 GO:0032991 GO:0005575 GO:0071944 GO:0044448 GO:0044444 GO:0044464 GO:0005623 GO:0005737 GO:0005622 GO:0043234 GO:0000145 GO:0044424 GO:0003674 GO:0005515 GO:0005488
BnaC09g10920D	GO:0051234 GO:0071702 GO:0048278 GO:0046903 GO:0006887 GO:0022406 GO:0006810 GO:0051179 GO:0015031 GO:0033036 GO:0045184 GO:0032940 GO:0006904 GO:0008150 GO:0051649 GO:0008104 GO:0009987 GO:0016192 GO:0051641 GO:0005938 GO:0032991 GO:0005575 GO:0071944 GO:0044448 GO:0044444 GO:0044464 GO:0005623 GO:0005737 GO:0005622 GO:0043234 GO:0000145 GO:0044424 GO:0003674 GO:0005515 GO:0005488
BnaC09g10920D	GO:0051234 GO:0071702 GO:0048278 GO:0046903 GO:0006887 GO:0022406 GO:0006810 GO:0051179 GO:0015031 GO:0033036 GO:0045184 GO:0032940 GO:0006904 GO:0008150 GO:0051649 GO:0008104 GO:0009987 GO:0016192 GO:0051641 GO:0005938 GO:0032991 GO:0005575 GO:0071944 GO:0044448 GO:0044444 GO:0044464 GO:0005623 GO:0005737 GO:0005622 GO:0043234 GO:0000145 GO:0044424 GO:0003674 GO:0005515 GO:0005488
BnaUnng03150D	GO:0051234 GO:0071702 GO:0006810 GO:0051179 GO:0015031 GO:0033036 GO:0045184 GO:0008104 GO:0008150 GO:0022892 GO:0005215 GO:0003674 GO:0008565
BnaA10g24440D	GO:0051234 GO:0046483 GO:0034470 GO:0044281 GO:0006810 GO:0044238 GO:0006139 GO:0010467 GO:0043412 GO:0044260 GO:0006807 GO:0070525 GO:0051179 GO:0071704 GO:0009119 GO:0008152 GO:0008150 GO:0070526 GO:0034660 GO:0009116 GO:0090304 GO:0006399 GO:0072521 GO:0044237 GO:0046085 GO:0016070 GO:0034641 GO:0055086 GO:0006396 GO:0009451 GO:0006400 GO:0043170 GO:0008033 GO:0046128 GO:0042278 GO:0009987 GO:…
BnaA10g24440D	GO:0051234 GO:0046483 GO:0034470 GO:0044281 GO:0006810 GO:0044238 GO:0006139 GO:0010467 GO:0043412 GO:0044260 GO:0006807 GO:0070525 GO:0051179 GO:0071704 GO:0009119 GO:0008152 GO:0008150 GO:0070526 GO:0034660 GO:0009116 GO:0090304 GO:0006399 GO:0072521 GO:0044237 GO:0046085 GO:0016070 GO:0034641 GO:0055086 GO:0006396 GO:0009451 GO:0006400 GO:0043170 GO:0008033 GO:0046128 GO:0042278 GO:0009987 GO:…
BnaC02g15450D	GO:0051234 GO:0019637 GO:0007155 GO:0046148 GO:0044238 GO:0008610 GO:0006810 GO:0016108 GO:0071704 GO:0051179 GO:0006793 GO:0008299 GO:0055114 GO:0016114 GO:0009058 GO:0044249 GO:0006629 GO:0006721 GO:0016117 GO:0016109 GO:0052646 GO:0009056 GO:0008152 GO:0006720 GO:0008150 GO:0046434 GO:0006796 GO:0044237 GO:0042440 GO:0016116 GO:0044255 GO:0006836 GO:0022610 GO:0006072 GO:0009987 GO:0046168 GO:…
BnaC02g15450D	GO:0051234 GO:0019637 GO:0007155 GO:0046148 GO:0044238 GO:0008610 GO:0006810 GO:0016108 GO:0071704 GO:0051179 GO:0006793 GO:0008299 GO:0055114 GO:0016114 GO:0009058 GO:0044249 GO:0006629 GO:0006721 GO:0016117 GO:0016109 GO:0052646 GO:0009056 GO:0008152 GO:0006720 GO:0008150 GO:0046434 GO:0006796 GO:0044237 GO:0042440 GO:0016116 GO:0044255 GO:0006836 GO:0022610 GO:0006072 GO:0009987 GO:0046168 GO:…
BnaC02g15450D	GO:0051234 GO:0019637 GO:0007155 GO:0046148 GO:0044238 GO:0008610 GO:0006810 GO:0016108 GO:0071704 GO:0051179 GO:0006793 GO:0008299 GO:0055114 GO:0016114 GO:0009058 GO:0044249 GO:0006629 GO:0006721 GO:0016117 GO:0016109 GO:0052646 GO:0009056 GO:0008152 GO:0006720 GO:0008150 GO:0046434 GO:0006796 GO:0044237 GO:0042440 GO:0016116 GO:0044255 GO:0006836 GO:0022610 GO:0006072 GO:0009987 GO:0046168 GO:…
BnaC02g15450D	GO:0051234 GO:0019637 GO:0007155 GO:0046148 GO:0044238 GO:0008610 GO:0006810 GO:0016108 GO:0071704 GO:0051179 GO:0006793 GO:0008299 GO:0055114 GO:0016114 GO:0009058 GO:0044249 GO:0006629 GO:0006721 GO:0016117 GO:0016109 GO:0052646 GO:0009056 GO:0008152 GO:0006720 GO:0008150 GO:0046434 GO:0006796 GO:0044237 GO:0042440 GO:0016116 GO:0044255 GO:0006836 GO:0022610 GO:0006072 GO:0009987 GO:0046168 GO:…
BnaA02g15750D	GO:0051234 GO:0010876 GO:0006869 GO:0019538 GO:0008150 GO:0071702 GO:0008152 GO:0044238 GO:0006810 GO:0071704 GO:0051179 GO:0042157 GO:0043170 GO:0033036 GO:0005576 GO:0005575 GO:0008289 GO:0003674 GO:0005488
BnaA02g15750D	GO:0051234 GO:0010876 GO:0006869 GO:0019538 GO:0008150 GO:0071702 GO:0008152 GO:0044238 GO:0006810 GO:0071704 GO:0051179 GO:0042157 GO:0043170 GO:0033036 GO:0005576 GO:0005575 GO:0008289 GO:0003674 GO:0005488
BnaA02g15750D	GO:0051234 GO:0010876 GO:0006869 GO:0019538 GO:0008150 GO:0071702 GO:0008152 GO:0044238 GO:0006810 GO:0071704 GO:0051179 GO:0042157 GO:0043170 GO:0033036 GO:0005576 GO:0005575 GO:0008289 GO:0003674 GO:0005488
BnaA02g24250D	GO:0051234 GO:0008150 GO:0006810 GO:0051179 GO:0016020 GO:0005575 GO:0005215 GO:0003674
BnaA02g24250D	GO:0051234 GO:0008150 GO:0006810 GO:0051179 GO:0016020 GO:0005575 GO:0005215 GO:0003674
BnaA02g24250D	GO:0051234 GO:0008150 GO:0006810 GO:0051179 GO:0016020 GO:0005575 GO:0005215 GO:0003674
BnaA04g26290D	GO:0051234 GO:0006810 GO:0051179 GO:0055114 GO:0008150 GO:0008152 GO:0043169 GO:0046872 GO:0003674 GO:0005215 GO:0020037 GO:0097159 GO:0005506 GO:0046914 GO:0003824 GO:0016705 GO:0016491 GO:0046906 GO:0043167 GO:0005488
BnaA08g29710D	GO:0051234 GO:0006810 GO:0051179 GO:0055085 GO:0008150 GO:0009987 GO:0031224 GO:0044425 GO:0016021 GO:0005575 GO:0016020 GO:0003674 GO:0005215 GO:0022857
BnaA04g26560D	GO:0051234 GO:0006810 GO:0051179 GO:0008150 GO:0005575 GO:0016020 GO:0003674 GO:0005215
BnaA04g26560D	GO:0051234 GO:0006810 GO:0051179 GO:0008150 GO:0005575 GO:0016020 GO:0003674 GO:0005215
BnaC09g10280D	GO:0051234 GO:0000075 GO:0006886 GO:0015992 GO:0006811 GO:0007154 GO:0071702 GO:0070727 GO:0034220 GO:0006810 GO:0015988 GO:0051179 GO:0006812 GO:0050789 GO:0015031 GO:0051716 GO:0006818 GO:0007165 GO:0022402 GO:0033036 GO:0055085 GO:0051726 GO:0045184 GO:0023052 GO:0015991 GO:0008104 GO:0007049 GO:0008150 GO:0051649 GO:0065007 GO:0046907 GO:0010564 GO:0015672 GO:0048523 GO:0034613 GO:0010948 GO:…
BnaC09g10280D	GO:0051234 GO:0000075 GO:0006886 GO:0015992 GO:0006811 GO:0007154 GO:0071702 GO:0070727 GO:0034220 GO:0006810 GO:0015988 GO:0051179 GO:0006812 GO:0050789 GO:0015031 GO:0051716 GO:0006818 GO:0007165 GO:0022402 GO:0033036 GO:0055085 GO:0051726 GO:0045184 GO:0023052 GO:0015991 GO:0008104 GO:0007049 GO:0008150 GO:0051649 GO:0065007 GO:0046907 GO:0010564 GO:0015672 GO:0048523 GO:0034613 GO:0010948 GO:…
BnaC09g10280D	GO:0051234 GO:0000075 GO:0006886 GO:0015992 GO:0006811 GO:0007154 GO:0071702 GO:0070727 GO:0034220 GO:0006810 GO:0015988 GO:0051179 GO:0006812 GO:0050789 GO:0015031 GO:0051716 GO:0006818 GO:0007165 GO:0022402 GO:0033036 GO:0055085 GO:0051726 GO:0045184 GO:0023052 GO:0015991 GO:0008104 GO:0007049 GO:0008150 GO:0051649 GO:0065007 GO:0046907 GO:0010564 GO:0015672 GO:0048523 GO:0034613 GO:0010948 GO:…
BnaCnng14850D	GO:0051188 GO:0044260 GO:0006807 GO:0071704 GO:0033014 GO:0006310 GO:0044271 GO:0044249 GO:0006259 GO:0051716 GO:0009058 GO:0051301 GO:0006974 GO:0046483 GO:0051186 GO:0007059 GO:0033554 GO:0006779 GO:0006139 GO:0015995 GO:0046148 GO:0044238 GO:0034641 GO:0015994 GO:0018130 GO:0033013 GO:0043170 GO:0006778 GO:0009987 GO:0006281 GO:0050896 GO:0015979 GO:0006725 GO:0007049 GO:0008150 GO:0008152 GO:…
BnaCnng14850D	GO:0051188 GO:0044260 GO:0006807 GO:0071704 GO:0033014 GO:0006310 GO:0044271 GO:0044249 GO:0006259 GO:0051716 GO:0009058 GO:0051301 GO:0006974 GO:0046483 GO:0051186 GO:0007059 GO:0033554 GO:0006779 GO:0006139 GO:0015995 GO:0046148 GO:0044238 GO:0034641 GO:0015994 GO:0018130 GO:0033013 GO:0043170 GO:0006778 GO:0009987 GO:0006281 GO:0050896 GO:0015979 GO:0006725 GO:0007049 GO:0008150 GO:0008152 GO:…
BnaC06g34130D	GO:0051179 GO:0055085 GO:0051234 GO:0006810 GO:0009987 GO:0008150 GO:0016021 GO:0044425 GO:0005575 GO:0031224 GO:0016020 GO:0005215 GO:0003674 GO:0022857
BnaC05g02300D	GO:0051179 GO:0050789 GO:0007165 GO:0051716 GO:0055085 GO:0007264 GO:0051234 GO:0007059 GO:0051301 GO:0007154 GO:0006810 GO:0050896 GO:0009987 GO:0050794 GO:0023052 GO:0007049 GO:0008150 GO:0035556 GO:0065007 GO:0044425 GO:0016021 GO:0005575 GO:0031224 GO:0005622 GO:0044464 GO:0005623 GO:0016020 GO:0035639 GO:0017076 GO:0043168 GO:0097159 GO:0001882 GO:0015399 GO:0030554 GO:0004564 GO:0032550 GO:…
BnaC04g10860D	GO:0051179 GO:0042221 GO:0055085 GO:0051234 GO:0006810 GO:0015893 GO:0042493 GO:0050896 GO:0009987 GO:0008150 GO:0006855 GO:0005575 GO:0016020 GO:0015238 GO:0015291 GO:0003674 GO:0005215 GO:0022804 GO:0022857 GO:0015297
BnaA05g08680D	GO:0051179 GO:0015988 GO:0006812 GO:0006818 GO:0055085 GO:0015992 GO:0051234 GO:0006811 GO:0007275 GO:0034220 GO:0006810 GO:0009790 GO:0009987 GO:0015991 GO:0008150 GO:0015672 GO:0032501 GO:0032502 GO:0048856 GO:0044425 GO:0032991 GO:0033178 GO:0005575 GO:0016469 GO:0043234 GO:0016020 GO:0015399 GO:0042626 GO:0019829 GO:0046961 GO:0016820 GO:0022892 GO:0022891 GO:0016787 GO:0015405 GO:0016462 GO:…
BnaA05g08680D	GO:0051179 GO:0015988 GO:0006812 GO:0006818 GO:0055085 GO:0015992 GO:0051234 GO:0006811 GO:0007275 GO:0034220 GO:0006810 GO:0009790 GO:0009987 GO:0015991 GO:0008150 GO:0015672 GO:0032501 GO:0032502 GO:0048856 GO:0044425 GO:0032991 GO:0033178 GO:0005575 GO:0016469 GO:0043234 GO:0016020 GO:0015399 GO:0042626 GO:0019829 GO:0046961 GO:0016820 GO:0022892 GO:0022891 GO:0016787 GO:0015405 GO:0016462 GO:…
BnaAnng02530D	GO:0051179 GO:0006812 GO:0006810 GO:0051234 GO:0006811 GO:0030001 GO:0008150 GO:0005575 GO:0030684 GO:0032991 GO:0030529 GO:0044424 GO:0005622 GO:0032040 GO:0005623 GO:0044464 GO:0003674 GO:0043169 GO:0046872 GO:0005488 GO:0043167
BnaAnng22640D	GO:0051179 GO:0006810 GO:0051234 GO:0008150 GO:0005575 GO:0016020 GO:0005215 GO:0003674
BnaAnng22640D	GO:0051179 GO:0006810 GO:0051234 GO:0008150 GO:0005575 GO:0016020 GO:0005215 GO:0003674
BnaA03g09910D	GO:0051087 GO:0060589 GO:0060590 GO:0008047 GO:0005488 GO:0030234 GO:0003674 GO:0001671 GO:0005515
BnaA03g33190D	GO:0051028 GO:0015931 GO:0050657 GO:0008150 GO:0006403 GO:0051236 GO:0051234 GO:0050658 GO:0071705 GO:0071702 GO:0006810 GO:0051179 GO:0033036 GO:0005623 GO:0044464 GO:0043229 GO:0005622 GO:0043226 GO:0044424 GO:0043231 GO:0043227 GO:0005634 GO:0005575 GO:0005488 GO:0003674 GO:0005515
BnaA03g33190D	GO:0051028 GO:0015931 GO:0050657 GO:0008150 GO:0006403 GO:0051236 GO:0051234 GO:0050658 GO:0071705 GO:0071702 GO:0006810 GO:0051179 GO:0033036 GO:0005623 GO:0044464 GO:0043229 GO:0005622 GO:0043226 GO:0044424 GO:0043231 GO:0043227 GO:0005634 GO:0005575 GO:0005488 GO:0003674 GO:0005515
BnaA02g16300D	GO:0050896 GO:0008150 GO:0006950
BnaC06g32660D	GO:0050896 GO:0006979 GO:0006950 GO:0008150 GO:0008152 GO:0055114 GO:0016684 GO:0005488 GO:0004601 GO:0016491 GO:0046906 GO:0003824 GO:0097159 GO:0003674 GO:0020037 GO:0016209
BnaC06g32660D	GO:0050896 GO:0006979 GO:0006950 GO:0008150 GO:0008152 GO:0055114 GO:0016684 GO:0005488 GO:0004601 GO:0016491 GO:0046906 GO:0003824 GO:0097159 GO:0003674 GO:0020037 GO:0016209
BnaC06g32660D	GO:0050896 GO:0006979 GO:0006950 GO:0008150 GO:0008152 GO:0055114 GO:0016684 GO:0005488 GO:0004601 GO:0016491 GO:0046906 GO:0003824 GO:0097159 GO:0003674 GO:0020037 GO:0016209
BnaC04g35470D	GO:0050896 GO:0006952 GO:0009607 GO:0006950 GO:0008150
BnaC04g35470D	GO:0050896 GO:0006952 GO:0009607 GO:0006950 GO:0008150
BnaC04g35470D	GO:0050896 GO:0006952 GO:0009607 GO:0006950 GO:0008150
BnaA02g01680D	GO:0050896 GO:0006952 GO:0008150 GO:0006950 GO:0005575 GO:0005576
BnaA02g03720D	GO:0050817 GO:0006950 GO:0007596 GO:0008152 GO:0019538 GO:0008150 GO:0065008 GO:0006979 GO:0044238 GO:0065007 GO:0032501 GO:0050878 GO:0071704 GO:0055114 GO:0006508 GO:0007599 GO:0009611 GO:0050896 GO:0043170 GO:0042060 GO:0005576 GO:0005575 GO:0016787 GO:0016209 GO:0003824 GO:0020037 GO:0008236 GO:0003674 GO:0004175 GO:0070011 GO:0046906 GO:0097159 GO:0016491 GO:0005488 GO:0017171 GO:0016684 GO:…
BnaC08g43440D	GO:0050794 GO:0009987 GO:0050896 GO:0065007 GO:0035556 GO:0008150 GO:0007049 GO:0023052 GO:0007264 GO:0051716 GO:0007165 GO:0050789 GO:0007154 GO:0005622 GO:0005623 GO:0044464 GO:0005575 GO:0005525 GO:0005488 GO:0000166 GO:0043167 GO:0016818 GO:0003824 GO:0017111 GO:0016817 GO:0019001 GO:0032561 GO:0003924 GO:0032550 GO:0001882 GO:0097159 GO:0043168 GO:0017076 GO:0035639 GO:0003674 GO:0016462 GO:…
BnaC08g43440D	GO:0050794 GO:0009987 GO:0050896 GO:0065007 GO:0035556 GO:0008150 GO:0007049 GO:0023052 GO:0007264 GO:0051716 GO:0007165 GO:0050789 GO:0007154 GO:0005622 GO:0005623 GO:0044464 GO:0005575 GO:0005525 GO:0005488 GO:0000166 GO:0043167 GO:0016818 GO:0003824 GO:0017111 GO:0016817 GO:0019001 GO:0032561 GO:0003924 GO:0032550 GO:0001882 GO:0097159 GO:0043168 GO:0017076 GO:0035639 GO:0003674 GO:0016462 GO:…
BnaA05g05230D	GO:0050790 GO:0043086 GO:0019222 GO:0008150 GO:0008152 GO:0065007 GO:0051179 GO:0050789 GO:0051354 GO:0065009 GO:0044092 GO:0051234 GO:0051341 GO:0006810 GO:0016020 GO:0005575 GO:0003674 GO:0005215
BnaAnng14520D	GO:0050789 GO:0071704 GO:0019538 GO:0044092 GO:0065009 GO:0044238 GO:0006508 GO:0043086 GO:0050790 GO:0043170 GO:0019222 GO:0008150 GO:0008152 GO:0065007 GO:0004175 GO:0070011 GO:0008233 GO:0005515 GO:0017171 GO:0016787 GO:0042802 GO:0003674 GO:0004252 GO:0005488 GO:0008236 GO:0003824
BnaAnng14520D	GO:0050789 GO:0071704 GO:0019538 GO:0044092 GO:0065009 GO:0044238 GO:0006508 GO:0043086 GO:0050790 GO:0043170 GO:0019222 GO:0008150 GO:0008152 GO:0065007 GO:0004175 GO:0070011 GO:0008233 GO:0005515 GO:0017171 GO:0016787 GO:0042802 GO:0003674 GO:0004252 GO:0005488 GO:0008236 GO:0003824
BnaAnng14520D	GO:0050789 GO:0071704 GO:0019538 GO:0044092 GO:0065009 GO:0044238 GO:0006508 GO:0043086 GO:0050790 GO:0043170 GO:0019222 GO:0008150 GO:0008152 GO:0065007 GO:0004175 GO:0070011 GO:0008233 GO:0005515 GO:0017171 GO:0016787 GO:0042802 GO:0003674 GO:0004252 GO:0005488 GO:0008236 GO:0003824
BnaC02g16670D	GO:0050789 GO:0065009 GO:0044092 GO:0050790 GO:0043086 GO:0019222 GO:0008152 GO:0008150 GO:0065007 GO:0070011 GO:0004175 GO:0008233 GO:0017171 GO:0005515 GO:0016787 GO:0042802 GO:0003674 GO:0004252 GO:0005488 GO:0008236 GO:0003824
BnaA01g25250D	GO:0050789 GO:0051179 GO:0055085 GO:0007264 GO:0050794 GO:0009987 GO:0050896 GO:0007165 GO:0051716 GO:0007154 GO:0007049 GO:0008150 GO:0051301 GO:0035556 GO:0023052 GO:0051234 GO:0007059 GO:0006810 GO:0065007 GO:0005622 GO:0044425 GO:0016021 GO:0005575 GO:0044464 GO:0005623 GO:0031224 GO:0016020 GO:0015399 GO:0030554 GO:0001882 GO:0097159 GO:0043168 GO:0043167 GO:0016818 GO:0017076 GO:0032559 GO:…
BnaA02g00620D	GO:0050789 GO:0051179 GO:0055085 GO:0007264 GO:0050794 GO:0009987 GO:0007165 GO:0050896 GO:0051716 GO:0008150 GO:0007154 GO:0035556 GO:0023052 GO:0051234 GO:0006810 GO:0065007 GO:0005622 GO:0016021 GO:0044425 GO:0005575 GO:0044464 GO:0005623 GO:0031224 GO:0016020 GO:0001882 GO:0043168 GO:0097159 GO:0043167 GO:0016818 GO:0017076 GO:0035639 GO:0008270 GO:0003924 GO:0005525 GO:0032550 GO:0000166 GO:…
BnaA02g03230D	GO:0050789 GO:0045454 GO:0042592 GO:0019725 GO:0050794 GO:0009987 GO:0008150 GO:0065008 GO:0065007 GO:0016491 GO:0009055 GO:0015035 GO:0005488 GO:0005515 GO:0003674 GO:0003824 GO:0015036 GO:0016667
BnaA02g03230D	GO:0050789 GO:0045454 GO:0042592 GO:0019725 GO:0050794 GO:0009987 GO:0008150 GO:0065008 GO:0065007 GO:0016491 GO:0009055 GO:0015035 GO:0005488 GO:0005515 GO:0003674 GO:0003824 GO:0015036 GO:0016667
BnaA05g17150D	GO:0050789 GO:0010467 GO:0044260 GO:0006807 GO:0010468 GO:2001141 GO:0071704 GO:0034654 GO:0044271 GO:0044249 GO:2000112 GO:0009058 GO:0032774 GO:0051252 GO:0051171 GO:0046483 GO:0031323 GO:0009889 GO:0006139 GO:0044238 GO:0080090 GO:0034641 GO:0018130 GO:0019222 GO:0043170 GO:0050794 GO:0009987 GO:0006725 GO:0060255 GO:0009059 GO:0008150 GO:0031326 GO:0006355 GO:0008152 GO:0019219 GO:0034645 GO:…
BnaA09g00560D	GO:0050789 GO:0006807 GO:0071704 GO:0007264 GO:0007165 GO:0044106 GO:0051716 GO:0007154 GO:0007166 GO:0009308 GO:0007186 GO:0034641 GO:0050794 GO:0050896 GO:0009987 GO:0008150 GO:0008152 GO:0035556 GO:0023052 GO:0044237 GO:0006576 GO:0065007 GO:0043227 GO:0005575 GO:0005634 GO:0043231 GO:0005622 GO:0044424 GO:0043226 GO:0044464 GO:0005623 GO:0043229 GO:0005737 GO:0043168 GO:0097159 GO:0001882 GO:…
BnaA02g00030D	GO:0048856 GO:0032502 GO:0009653 GO:0044238 GO:0008152 GO:0008150 GO:0005975 GO:0048869 GO:0016043 GO:0000902 GO:0071840 GO:0009987 GO:0032989 GO:0071704 GO:0003674 GO:0003824 GO:0016787 GO:0016772 GO:0016773 GO:0016740
BnaA10g21910D	GO:0048518 GO:0009893 GO:0019538 GO:0044238 GO:0010508 GO:0031323 GO:0031331 GO:0071704 GO:0044260 GO:0010467 GO:0050789 GO:0031329 GO:0044248 GO:0009058 GO:0044249 GO:0044267 GO:0009056 GO:0034645 GO:0008152 GO:0008150 GO:0065007 GO:0031325 GO:0048522 GO:0044237 GO:0006412 GO:0010506 GO:0006914 GO:0009896 GO:0009059 GO:0009894 GO:0009987 GO:0050794 GO:0043170 GO:0019222 GO:0043228 GO:0032991 GO:…
BnaA07g23080D	GO:0048232 GO:0009058 GO:0044267 GO:0044249 GO:0071704 GO:0000003 GO:0010467 GO:0044260 GO:0044238 GO:0022414 GO:0019538 GO:0009987 GO:0009059 GO:0043170 GO:0048609 GO:0007283 GO:0032501 GO:0006412 GO:0044237 GO:0034645 GO:0032504 GO:0008150 GO:0007276 GO:0019953 GO:0008152 GO:0005575 GO:0005634 GO:0044446 GO:0005840 GO:0005694 GO:0043227 GO:0032991 GO:0043228 GO:0032993 GO:0043231 GO:0044427 GO:…
BnaA07g23080D	GO:0048232 GO:0009058 GO:0044267 GO:0044249 GO:0071704 GO:0000003 GO:0010467 GO:0044260 GO:0044238 GO:0022414 GO:0019538 GO:0009987 GO:0009059 GO:0043170 GO:0048609 GO:0007283 GO:0032501 GO:0006412 GO:0044237 GO:0034645 GO:0032504 GO:0008150 GO:0007276 GO:0019953 GO:0008152 GO:0005575 GO:0005634 GO:0044446 GO:0005840 GO:0005694 GO:0043227 GO:0032991 GO:0043228 GO:0032993 GO:0043231 GO:0044427 GO:…
BnaA07g23080D	GO:0048232 GO:0009058 GO:0044267 GO:0044249 GO:0071704 GO:0000003 GO:0010467 GO:0044260 GO:0044238 GO:0022414 GO:0019538 GO:0009987 GO:0009059 GO:0043170 GO:0048609 GO:0007283 GO:0032501 GO:0006412 GO:0044237 GO:0034645 GO:0032504 GO:0008150 GO:0007276 GO:0019953 GO:0008152 GO:0005575 GO:0005634 GO:0044446 GO:0005840 GO:0005694 GO:0043227 GO:0032991 GO:0043228 GO:0032993 GO:0043231 GO:0044427 GO:…
BnaA07g23080D	GO:0048232 GO:0009058 GO:0044267 GO:0044249 GO:0071704 GO:0000003 GO:0010467 GO:0044260 GO:0044238 GO:0022414 GO:0019538 GO:0009987 GO:0009059 GO:0043170 GO:0048609 GO:0007283 GO:0032501 GO:0006412 GO:0044237 GO:0034645 GO:0032504 GO:0008150 GO:0007276 GO:0019953 GO:0008152 GO:0005575 GO:0005634 GO:0044446 GO:0005840 GO:0005694 GO:0043227 GO:0032991 GO:0043228 GO:0032993 GO:0043231 GO:0044427 GO:…
BnaA07g23080D	GO:0048232 GO:0009058 GO:0044267 GO:0044249 GO:0071704 GO:0000003 GO:0010467 GO:0044260 GO:0044238 GO:0022414 GO:0019538 GO:0009987 GO:0009059 GO:0043170 GO:0048609 GO:0007283 GO:0032501 GO:0006412 GO:0044237 GO:0034645 GO:0032504 GO:0008150 GO:0007276 GO:0019953 GO:0008152 GO:0005575 GO:0005634 GO:0044446 GO:0005840 GO:0005694 GO:0043227 GO:0032991 GO:0043228 GO:0032993 GO:0043231 GO:0044427 GO:…
BnaA03g42410D	GO:0046999 GO:0050794 GO:0009987 GO:0000746 GO:0008150 GO:0051704 GO:0065007 GO:0050789 GO:0043900 GO:0019867 GO:0016020 GO:0005575
BnaA03g42410D	GO:0046999 GO:0050794 GO:0009987 GO:0000746 GO:0008150 GO:0051704 GO:0065007 GO:0050789 GO:0043900 GO:0019867 GO:0016020 GO:0005575
BnaA03g42410D	GO:0046999 GO:0050794 GO:0009987 GO:0000746 GO:0008150 GO:0051704 GO:0065007 GO:0050789 GO:0043900 GO:0019867 GO:0016020 GO:0005575
BnaA03g06290D	GO:0046907 GO:0045184 GO:0008104 GO:0051649 GO:0008150 GO:0051641 GO:0009987 GO:0034613 GO:0070727 GO:0006810 GO:0006886 GO:0051234 GO:0071702 GO:0033036 GO:0051179 GO:0015031 GO:0005623 GO:0044464 GO:0005622 GO:0005575
BnaC09g25980D	GO:0046907 GO:0006839 GO:0051649 GO:0008150 GO:0006850 GO:0015718 GO:0006848 GO:0009987 GO:0051641 GO:0015849 GO:0006810 GO:0071702 GO:0006811 GO:0051234 GO:0015711 GO:0051179 GO:0046942 GO:0006820 GO:0043229 GO:0031966 GO:0005737 GO:0005740 GO:0016020 GO:0044464 GO:0005623 GO:0044444 GO:0044424 GO:0043226 GO:0019866 GO:0005622 GO:0044422 GO:0043231 GO:0031224 GO:0044446 GO:0005743 GO:0031967 GO:…
BnaC09g25980D	GO:0046907 GO:0006839 GO:0051649 GO:0008150 GO:0006850 GO:0015718 GO:0006848 GO:0009987 GO:0051641 GO:0015849 GO:0006810 GO:0071702 GO:0006811 GO:0051234 GO:0015711 GO:0051179 GO:0046942 GO:0006820 GO:0043229 GO:0031966 GO:0005737 GO:0005740 GO:0016020 GO:0044464 GO:0005623 GO:0044444 GO:0044424 GO:0043226 GO:0019866 GO:0005622 GO:0044422 GO:0043231 GO:0031224 GO:0044446 GO:0005743 GO:0031967 GO:…
BnaC07g09400D	GO:0046872 GO:0043169 GO:0003674 GO:0003824 GO:0043167 GO:0005488
BnaAnng07050D	GO:0046740 GO:0046739 GO:0044403 GO:0052126 GO:0044000 GO:0016032 GO:0052192 GO:0044419 GO:0051814 GO:0009987 GO:0051701 GO:0040011 GO:0051704 GO:0008150 GO:0016021 GO:0044425 GO:0005575 GO:0031224 GO:0016020
BnaAnng07050D	GO:0046740 GO:0046739 GO:0044403 GO:0052126 GO:0044000 GO:0016032 GO:0052192 GO:0044419 GO:0051814 GO:0009987 GO:0051701 GO:0040011 GO:0051704 GO:0008150 GO:0016021 GO:0044425 GO:0005575 GO:0031224 GO:0016020
BnaAnng07050D	GO:0046740 GO:0046739 GO:0044403 GO:0052126 GO:0044000 GO:0016032 GO:0052192 GO:0044419 GO:0051814 GO:0009987 GO:0051701 GO:0040011 GO:0051704 GO:0008150 GO:0016021 GO:0044425 GO:0005575 GO:0031224 GO:0016020
BnaAnng07050D	GO:0046740 GO:0046739 GO:0044403 GO:0052126 GO:0044000 GO:0016032 GO:0052192 GO:0044419 GO:0051814 GO:0009987 GO:0051701 GO:0040011 GO:0051704 GO:0008150 GO:0016021 GO:0044425 GO:0005575 GO:0031224 GO:0016020
BnaA04g24710D	GO:0046483 GO:0015992 GO:0051234 GO:0006811 GO:0006139 GO:0034220 GO:0044238 GO:0001682 GO:0034470 GO:0006810 GO:0071704 GO:0051179 GO:0015988 GO:0010467 GO:0044260 GO:0006812 GO:0006807 GO:0006818 GO:0055085 GO:0015991 GO:0090304 GO:0034660 GO:0008150 GO:0008152 GO:0016070 GO:0015672 GO:0030001 GO:0044237 GO:0006399 GO:0034641 GO:0006396 GO:0009987 GO:0006725 GO:0043170 GO:0008033 GO:0044425 GO:…
Novel03437	GO:0046483 GO:0006974 GO:0044238 GO:0006139 GO:0033554 GO:0071704 GO:0044260 GO:0006807 GO:0051716 GO:0006259 GO:0006950 GO:0090304 GO:0008152 GO:0008150 GO:0009314 GO:0009411 GO:0006289 GO:0044237 GO:0034641 GO:0009628 GO:0009416 GO:0009987 GO:0006281 GO:0006725 GO:0050896 GO:0043170 GO:0016787 GO:0003674 GO:0004518 GO:0004519 GO:0003824 GO:0016788
Novel02584	GO:0046483 GO:0006278 GO:0044238 GO:0006139 GO:0044260 GO:0006807 GO:0071704 GO:0044249 GO:0009058 GO:0006259 GO:0008152 GO:0008150 GO:0090304 GO:0034645 GO:0006260 GO:0044237 GO:0034641 GO:0043170 GO:0009059 GO:0009987 GO:0006725 GO:0046872 GO:0003676 GO:0043169 GO:0003674 GO:0003723 GO:0097159 GO:0034061 GO:0016779 GO:0003964 GO:0016740 GO:0005515 GO:0046914 GO:0016772 GO:0003824 GO:0043167 GO:…
Novel02584	GO:0046483 GO:0006278 GO:0044238 GO:0006139 GO:0044260 GO:0006807 GO:0071704 GO:0044249 GO:0009058 GO:0006259 GO:0008152 GO:0008150 GO:0090304 GO:0034645 GO:0006260 GO:0044237 GO:0034641 GO:0043170 GO:0009059 GO:0009987 GO:0006725 GO:0046872 GO:0003676 GO:0043169 GO:0003674 GO:0003723 GO:0097159 GO:0034061 GO:0016779 GO:0003964 GO:0016740 GO:0005515 GO:0046914 GO:0016772 GO:0003824 GO:0043167 GO:…
Novel02584	GO:0046483 GO:0006278 GO:0044238 GO:0006139 GO:0044260 GO:0006807 GO:0071704 GO:0044249 GO:0009058 GO:0006259 GO:0008152 GO:0008150 GO:0090304 GO:0034645 GO:0006260 GO:0044237 GO:0034641 GO:0043170 GO:0009059 GO:0009987 GO:0006725 GO:0046872 GO:0003676 GO:0043169 GO:0003674 GO:0003723 GO:0097159 GO:0034061 GO:0016779 GO:0003964 GO:0016740 GO:0005515 GO:0046914 GO:0016772 GO:0003824 GO:0043167 GO:…
Novel02584	GO:0046483 GO:0006278 GO:0044238 GO:0006139 GO:0044260 GO:0006807 GO:0071704 GO:0044249 GO:0009058 GO:0006259 GO:0008152 GO:0008150 GO:0090304 GO:0034645 GO:0006260 GO:0044237 GO:0034641 GO:0043170 GO:0009059 GO:0009987 GO:0006725 GO:0046872 GO:0003676 GO:0043169 GO:0003674 GO:0003723 GO:0097159 GO:0034061 GO:0016779 GO:0003964 GO:0016740 GO:0005515 GO:0046914 GO:0016772 GO:0003824 GO:0043167 GO:…
Novel04092	GO:0046483 GO:0006278 GO:0010035 GO:0044238 GO:0006139 GO:0006807 GO:0044260 GO:0071704 GO:0044249 GO:0042221 GO:0009058 GO:0006259 GO:0008152 GO:0010038 GO:0008150 GO:0034645 GO:0090304 GO:0006260 GO:0044237 GO:0034641 GO:0043170 GO:0009059 GO:0009987 GO:0006725 GO:0050896 GO:0003676 GO:0003674 GO:0003723 GO:0097159 GO:0034061 GO:0016779 GO:0016740 GO:0003964 GO:0016772 GO:0003824 GO:0005488
BnaA09g42670D	GO:0046483 GO:0006139 GO:0044238 GO:0071704 GO:0006310 GO:0044260 GO:0006807 GO:0006259 GO:0090304 GO:0008150 GO:0008152 GO:0032259 GO:0044237 GO:0034641 GO:0006725 GO:0009987 GO:0043170 GO:0003677 GO:0003676 GO:0003674 GO:0097159 GO:0016740 GO:0008168 GO:0003824 GO:0016741 GO:0005488
BnaC08g41500D	GO:0046434 GO:0030001 GO:0043436 GO:0016070 GO:0015672 GO:0006399 GO:0046496 GO:0072524 GO:0019438 GO:0006796 GO:0044237 GO:0042440 GO:0009056 GO:0034660 GO:0042168 GO:0090304 GO:0005975 GO:0008152 GO:0046394 GO:0006720 GO:0008150 GO:0006725 GO:0009987 GO:0008033 GO:0006778 GO:0043170 GO:0005996 GO:0016053 GO:0046168 GO:0033013 GO:0006520 GO:0006753 GO:0016116 GO:0044255 GO:0046156 GO:0018130 GO:…
BnaC08g41500D	GO:0046434 GO:0030001 GO:0043436 GO:0016070 GO:0015672 GO:0006399 GO:0046496 GO:0072524 GO:0019438 GO:0006796 GO:0044237 GO:0042440 GO:0009056 GO:0034660 GO:0042168 GO:0090304 GO:0005975 GO:0008152 GO:0046394 GO:0006720 GO:0008150 GO:0006725 GO:0009987 GO:0008033 GO:0006778 GO:0043170 GO:0005996 GO:0016053 GO:0046168 GO:0033013 GO:0006520 GO:0006753 GO:0016116 GO:0044255 GO:0046156 GO:0018130 GO:…
BnaC08g41500D	GO:0046434 GO:0030001 GO:0043436 GO:0016070 GO:0015672 GO:0006399 GO:0046496 GO:0072524 GO:0019438 GO:0006796 GO:0044237 GO:0042440 GO:0009056 GO:0034660 GO:0042168 GO:0090304 GO:0005975 GO:0008152 GO:0046394 GO:0006720 GO:0008150 GO:0006725 GO:0009987 GO:0008033 GO:0006778 GO:0043170 GO:0005996 GO:0016053 GO:0046168 GO:0033013 GO:0006520 GO:0006753 GO:0016116 GO:0044255 GO:0046156 GO:0018130 GO:…
BnaC08g41500D	GO:0046434 GO:0030001 GO:0043436 GO:0016070 GO:0015672 GO:0006399 GO:0046496 GO:0072524 GO:0019438 GO:0006796 GO:0044237 GO:0042440 GO:0009056 GO:0034660 GO:0042168 GO:0090304 GO:0005975 GO:0008152 GO:0046394 GO:0006720 GO:0008150 GO:0006725 GO:0009987 GO:0008033 GO:0006778 GO:0043170 GO:0005996 GO:0016053 GO:0046168 GO:0033013 GO:0006520 GO:0006753 GO:0016116 GO:0044255 GO:0046156 GO:0018130 GO:…
BnaC07g37950D	GO:0046394 GO:0019219 GO:0006355 GO:0008152 GO:0008150 GO:0031326 GO:0090304 GO:0034645 GO:0019438 GO:0044237 GO:0065007 GO:0043436 GO:0006351 GO:0010556 GO:0016070 GO:0034641 GO:0080090 GO:0018130 GO:0016053 GO:0042398 GO:0019222 GO:0050794 GO:0043170 GO:0006520 GO:0060255 GO:0009059 GO:0009987 GO:0006725 GO:0051171 GO:0051252 GO:0032774 GO:0046483 GO:0044281 GO:0031323 GO:0009889 GO:0044238 GO:…
BnaA07g16940D	GO:0046379 GO:0005975 GO:0034645 GO:0008152 GO:0008150 GO:0044264 GO:0044237 GO:0033692 GO:0009059 GO:0016051 GO:0009987 GO:0043170 GO:0006694 GO:0044238 GO:0034637 GO:0000271 GO:0008202 GO:0045226 GO:0008610 GO:0005976 GO:0071704 GO:0044260 GO:0055114 GO:0009058 GO:0044262 GO:0006629 GO:0044249 GO:0051287 GO:0080019 GO:0003824 GO:0016229 GO:0033764 GO:0003854 GO:0016491 GO:0005488 GO:0000166 GO:…
BnaA07g16940D	GO:0046379 GO:0005975 GO:0034645 GO:0008152 GO:0008150 GO:0044264 GO:0044237 GO:0033692 GO:0009059 GO:0016051 GO:0009987 GO:0043170 GO:0006694 GO:0044238 GO:0034637 GO:0000271 GO:0008202 GO:0045226 GO:0008610 GO:0005976 GO:0071704 GO:0044260 GO:0055114 GO:0009058 GO:0044262 GO:0006629 GO:0044249 GO:0051287 GO:0080019 GO:0003824 GO:0016229 GO:0033764 GO:0003854 GO:0016491 GO:0005488 GO:0000166 GO:…
BnaA02g01340D	GO:0046373 GO:0019566 GO:0044238 GO:0008150 GO:0008152 GO:0005975 GO:0005996 GO:0019321 GO:0071704 GO:0003674 GO:0003824 GO:0016787 GO:0004553 GO:0016798 GO:0046556
BnaA02g01340D	GO:0046373 GO:0019566 GO:0044238 GO:0008150 GO:0008152 GO:0005975 GO:0005996 GO:0019321 GO:0071704 GO:0003674 GO:0003824 GO:0016787 GO:0004553 GO:0016798 GO:0046556
BnaA02g01340D	GO:0046373 GO:0019566 GO:0044238 GO:0008150 GO:0008152 GO:0005975 GO:0005996 GO:0019321 GO:0071704 GO:0003674 GO:0003824 GO:0016787 GO:0004553 GO:0016798 GO:0046556
BnaA02g01340D	GO:0046373 GO:0019566 GO:0044238 GO:0008150 GO:0008152 GO:0005975 GO:0005996 GO:0019321 GO:0071704 GO:0003674 GO:0003824 GO:0016787 GO:0004553 GO:0016798 GO:0046556
BnaCnng38920D	GO:0046364 GO:0071704 GO:0055114 GO:0009058 GO:0006007 GO:0046365 GO:0016052 GO:0006096 GO:0006006 GO:0044238 GO:0019318 GO:0019320 GO:0019319 GO:0016051 GO:0009987 GO:0005996 GO:0009056 GO:0005975 GO:0008152 GO:0008150 GO:0006094 GO:0044237 GO:0006091 GO:0005575 GO:0005622 GO:0044424 GO:0005623 GO:0044464 GO:0005737 GO:0016702 GO:0016860 GO:0045735 GO:0003674 GO:0051213 GO:0010309 GO:0016491 GO:…
BnaC09g49020D	GO:0046085 GO:0016070 GO:0006399 GO:0072521 GO:0044237 GO:0009116 GO:0034660 GO:0090304 GO:0008152 GO:0070526 GO:0008150 GO:0042278 GO:0046128 GO:0006725 GO:0009987 GO:0008033 GO:0043170 GO:0006400 GO:0009451 GO:0006396 GO:0055086 GO:0034641 GO:0044238 GO:0006139 GO:0006810 GO:0044281 GO:0034470 GO:0051234 GO:0046483 GO:0009119 GO:0051179 GO:0071704 GO:0006807 GO:0044260 GO:0043412 GO:0010467 GO:…
BnaC09g49020D	GO:0046085 GO:0016070 GO:0006399 GO:0072521 GO:0044237 GO:0009116 GO:0034660 GO:0090304 GO:0008152 GO:0070526 GO:0008150 GO:0042278 GO:0046128 GO:0006725 GO:0009987 GO:0008033 GO:0043170 GO:0006400 GO:0009451 GO:0006396 GO:0055086 GO:0034641 GO:0044238 GO:0006139 GO:0006810 GO:0044281 GO:0034470 GO:0051234 GO:0046483 GO:0009119 GO:0051179 GO:0071704 GO:0006807 GO:0044260 GO:0043412 GO:0010467 GO:…
BnaC08g43570D	GO:0045735 GO:0003674
BnaC08g43570D	GO:0045735 GO:0003674
BnaA06g36310D	GO:0045735 GO:0003674
BnaC07g48660D	GO:0045735 GO:0003674
BnaA10g02240D	GO:0045735 GO:0003674
BnaC08g43570D	GO:0045735 GO:0003674
BnaA06g36310D	GO:0045735 GO:0003674
BnaC07g48660D	GO:0045735 GO:0003674
BnaC08g43570D	GO:0045735 GO:0003674
BnaA06g36310D	GO:0045735 GO:0003674
BnaC07g48660D	GO:0045735 GO:0003674
BnaA02g29000D	GO:0044464 GO:0005623 GO:0031224 GO:0044444 GO:0043231 GO:0043229 GO:0005737 GO:0016020 GO:0005622 GO:0016021 GO:0044425 GO:0005811 GO:0043227 GO:0044424 GO:0005575 GO:0012511 GO:0043226
BnaC03g11510D	GO:0044464 GO:0005623 GO:0005622 GO:0005575 GO:0003779 GO:0005488 GO:0003674 GO:0008092 GO:0005515
BnaC03g11510D	GO:0044464 GO:0005623 GO:0005622 GO:0005575 GO:0003779 GO:0005488 GO:0003674 GO:0008092 GO:0005515
BnaC03g11510D	GO:0044464 GO:0005623 GO:0005622 GO:0005575 GO:0003779 GO:0005488 GO:0003674 GO:0008092 GO:0005515
BnaC03g11510D	GO:0044464 GO:0005623 GO:0005622 GO:0005575 GO:0003779 GO:0005488 GO:0003674 GO:0008092 GO:0005515
BnaA02g02540D	GO:0044464 GO:0005623 GO:0005575 GO:0005622 GO:0003674 GO:0019843 GO:0003676 GO:0005488 GO:0097159 GO:0003723
BnaA02g00720D	GO:0044425 GO:0016021 GO:0005575 GO:0031224 GO:0016020 GO:0004659 GO:0016765 GO:0016740 GO:0003824 GO:0003674
BnaA02g00720D	GO:0044425 GO:0016021 GO:0005575 GO:0031224 GO:0016020 GO:0004659 GO:0016765 GO:0016740 GO:0003824 GO:0003674
BnaA02g00720D	GO:0044425 GO:0016021 GO:0005575 GO:0031224 GO:0016020 GO:0004659 GO:0016765 GO:0016740 GO:0003824 GO:0003674
BnaA09g01250D	GO:0044423 GO:0019012 GO:0005575 GO:0019031 GO:0005488 GO:0003674 GO:0005515
BnaA09g01250D	GO:0044423 GO:0019012 GO:0005575 GO:0019031 GO:0005488 GO:0003674 GO:0005515
BnaC08g42830D	GO:0044423 GO:0005575 GO:0019028 GO:0019012 GO:0005488 GO:0005515 GO:0003674
BnaC08g42830D	GO:0044423 GO:0005575 GO:0019028 GO:0019012 GO:0005488 GO:0005515 GO:0003674
BnaC08g42830D	GO:0044423 GO:0005575 GO:0019028 GO:0019012 GO:0005488 GO:0005515 GO:0003674
BnaC08g42830D	GO:0044423 GO:0005575 GO:0019028 GO:0019012 GO:0005488 GO:0005515 GO:0003674
Novel02397	GO:0044419 GO:0052200 GO:0052173 GO:0051832 GO:0051701 GO:0009987 GO:0050896 GO:0008150 GO:0051707 GO:0009607 GO:0051704 GO:0051834 GO:0075136 GO:0065007 GO:0019048 GO:0065008 GO:0019049 GO:0035821 GO:0044403 GO:0051817 GO:0044413 GO:0044003 GO:0016032 GO:0044415
Novel02397	GO:0044419 GO:0052200 GO:0052173 GO:0051832 GO:0051701 GO:0009987 GO:0050896 GO:0008150 GO:0051707 GO:0009607 GO:0051704 GO:0051834 GO:0075136 GO:0065007 GO:0019048 GO:0065008 GO:0019049 GO:0035821 GO:0044403 GO:0051817 GO:0044413 GO:0044003 GO:0016032 GO:0044415
Novel02397	GO:0044419 GO:0052200 GO:0052173 GO:0051832 GO:0051701 GO:0009987 GO:0050896 GO:0008150 GO:0051707 GO:0009607 GO:0051704 GO:0051834 GO:0075136 GO:0065007 GO:0019048 GO:0065008 GO:0019049 GO:0035821 GO:0044403 GO:0051817 GO:0044413 GO:0044003 GO:0016032 GO:0044415
BnaC09g39020D	GO:0044419 GO:0043902 GO:0052150 GO:0052042 GO:0052433 GO:0019051 GO:0051701 GO:0050794 GO:0009987 GO:0043067 GO:0010942 GO:0019054 GO:0008150 GO:0052248 GO:0052151 GO:0052040 GO:0031640 GO:0051704 GO:0012501 GO:0006915 GO:0051818 GO:0043903 GO:0060139 GO:0044004 GO:0048522 GO:0012502 GO:0039526 GO:0006926 GO:0065007 GO:0051709 GO:0008219 GO:0050789 GO:0043900 GO:0010941 GO:0051179 GO:0044068 GO:…
BnaC08g45790D	GO:0044283 GO:0044281 GO:0051186 GO:0009110 GO:0046483 GO:0051301 GO:0044085 GO:0000917 GO:0009058 GO:0022402 GO:0044249 GO:0044271 GO:0006766 GO:0006767 GO:0033014 GO:0071704 GO:0042364 GO:0043093 GO:0006807 GO:0051188 GO:0000003 GO:0009236 GO:0022607 GO:0019438 GO:0032505 GO:0044237 GO:0000910 GO:0008152 GO:0019954 GO:0007049 GO:0008150 GO:0071840 GO:0006725 GO:0009987 GO:0016043 GO:0033013 GO:…
BnaA06g25690D	GO:0044281 GO:0044283 GO:0006535 GO:0044238 GO:0006807 GO:0071704 GO:0006082 GO:0019752 GO:0044249 GO:0006563 GO:0008652 GO:0000097 GO:0006790 GO:0009058 GO:0008150 GO:0009070 GO:0008152 GO:0046394 GO:0044237 GO:0043436 GO:0000096 GO:0006534 GO:0009069 GO:0044272 GO:0006520 GO:0016053 GO:0009987 GO:0019344 GO:0005575 GO:0044464 GO:0005623 GO:0005737 GO:0005622 GO:0044424 GO:0016746 GO:0003674 GO:…
BnaCnng51440D	GO:0044271 GO:0034654 GO:2000112 GO:0044249 GO:0009058 GO:0010467 GO:0006807 GO:0010468 GO:0044260 GO:0050789 GO:0071704 GO:2001141 GO:0031323 GO:0009889 GO:0044238 GO:0006139 GO:0051171 GO:0051252 GO:0032774 GO:0046483 GO:0019222 GO:0043170 GO:0050794 GO:0060255 GO:0009059 GO:0009987 GO:0006725 GO:0034641 GO:0080090 GO:0018130 GO:0019438 GO:0044237 GO:0065007 GO:0006351 GO:0010556 GO:0016070 GO:…
BnaCnng51440D	GO:0044271 GO:0034654 GO:2000112 GO:0044249 GO:0009058 GO:0010467 GO:0006807 GO:0010468 GO:0044260 GO:0050789 GO:0071704 GO:2001141 GO:0031323 GO:0009889 GO:0044238 GO:0006139 GO:0051171 GO:0051252 GO:0032774 GO:0046483 GO:0019222 GO:0043170 GO:0050794 GO:0060255 GO:0009059 GO:0009987 GO:0006725 GO:0034641 GO:0080090 GO:0018130 GO:0019438 GO:0044237 GO:0065007 GO:0006351 GO:0010556 GO:0016070 GO:…
BnaCnng51440D	GO:0044271 GO:0034654 GO:2000112 GO:0044249 GO:0009058 GO:0010467 GO:0006807 GO:0010468 GO:0044260 GO:0050789 GO:0071704 GO:2001141 GO:0031323 GO:0009889 GO:0044238 GO:0006139 GO:0051171 GO:0051252 GO:0032774 GO:0046483 GO:0019222 GO:0043170 GO:0050794 GO:0060255 GO:0009059 GO:0009987 GO:0006725 GO:0034641 GO:0080090 GO:0018130 GO:0019438 GO:0044237 GO:0065007 GO:0006351 GO:0010556 GO:0016070 GO:…
BnaCnng51440D	GO:0044271 GO:0034654 GO:2000112 GO:0044249 GO:0009058 GO:0010467 GO:0006807 GO:0010468 GO:0044260 GO:0050789 GO:0071704 GO:2001141 GO:0031323 GO:0009889 GO:0044238 GO:0006139 GO:0051171 GO:0051252 GO:0032774 GO:0046483 GO:0019222 GO:0043170 GO:0050794 GO:0060255 GO:0009059 GO:0009987 GO:0006725 GO:0034641 GO:0080090 GO:0018130 GO:0019438 GO:0044237 GO:0065007 GO:0006351 GO:0010556 GO:0016070 GO:…
BnaC03g33580D	GO:0044267 GO:0044260 GO:0071704 GO:0044238 GO:0019538 GO:0043170 GO:0009987 GO:0044237 GO:0008150 GO:0008152 GO:0005975 GO:0032550 GO:0001882 GO:0030554 GO:0043168 GO:0097159 GO:0017076 GO:0035639 GO:0003674 GO:0032555 GO:0004553 GO:0016787 GO:0001883 GO:0032553 GO:0032549 GO:0016798 GO:0000166 GO:0005488 GO:0043167 GO:0032559 GO:0005524 GO:0003824
BnaC09g50960D	GO:0044267 GO:0044260 GO:0043412 GO:0006793 GO:0071704 GO:0044238 GO:0019538 GO:0043170 GO:0009987 GO:0006468 GO:0044237 GO:0006796 GO:0008150 GO:0006464 GO:0008152 GO:0016310 GO:0016740 GO:0032550 GO:0005515 GO:0001882 GO:0030554 GO:0043168 GO:0097159 GO:0017076 GO:0035639 GO:0003674 GO:0032555 GO:0032553 GO:0032549 GO:0001883 GO:0016773 GO:0004672 GO:0000166 GO:0005488 GO:0043167 GO:0032559 GO:…
BnaC09g50960D	GO:0044267 GO:0044260 GO:0043412 GO:0006793 GO:0071704 GO:0044238 GO:0019538 GO:0043170 GO:0009987 GO:0006468 GO:0044237 GO:0006796 GO:0008150 GO:0006464 GO:0008152 GO:0016310 GO:0016740 GO:0032550 GO:0005515 GO:0001882 GO:0030554 GO:0043168 GO:0097159 GO:0017076 GO:0035639 GO:0003674 GO:0032555 GO:0032553 GO:0032549 GO:0001883 GO:0016773 GO:0004672 GO:0000166 GO:0005488 GO:0043167 GO:0032559 GO:…
BnaA10g15620D	GO:0044267 GO:0044249 GO:0009058 GO:0044260 GO:0010467 GO:0071704 GO:0044238 GO:0019538 GO:0043170 GO:0009987 GO:0009059 GO:0044237 GO:0006412 GO:0008150 GO:0006414 GO:0008152 GO:0034645 GO:0005575 GO:0032991 GO:0005853 GO:0044424 GO:0043234 GO:0005622 GO:0005737 GO:0044464 GO:0005623 GO:0044444 GO:0008135 GO:0097159 GO:0003723 GO:0003674 GO:0003676 GO:0003746 GO:0005488
Novel04300	GO:0044267 GO:0044249 GO:0009058 GO:0010467 GO:0044260 GO:0071704 GO:0044238 GO:0019538 GO:0043170 GO:0009987 GO:0009059 GO:0006412 GO:0044237 GO:0008150 GO:0006413 GO:0008152 GO:0034645 GO:0005575 GO:0032991 GO:0044424 GO:0005622 GO:0043234 GO:0005852 GO:0005737 GO:0044464 GO:0005623 GO:0044444 GO:0008135 GO:0005515 GO:0003723 GO:0097159 GO:0003674 GO:0031369 GO:0003676 GO:0042802 GO:0005488 GO:…
BnaA09g00970D	GO:0044267 GO:0043412 GO:0044260 GO:0071704 GO:0006793 GO:0044238 GO:0019538 GO:0043170 GO:0009987 GO:0006468 GO:0006796 GO:0044237 GO:0006464 GO:0008150 GO:0016310 GO:0008152 GO:0005575 GO:0019028 GO:0019012 GO:0044423 GO:0016740 GO:0032550 GO:0030554 GO:0001882 GO:0043168 GO:0097159 GO:0017076 GO:0035639 GO:0032555 GO:0003674 GO:0001883 GO:0032553 GO:0032549 GO:0016773 GO:0004672 GO:0000166 GO:…
BnaA09g00970D	GO:0044267 GO:0043412 GO:0044260 GO:0071704 GO:0006793 GO:0044238 GO:0019538 GO:0043170 GO:0009987 GO:0006468 GO:0006796 GO:0044237 GO:0006464 GO:0008150 GO:0016310 GO:0008152 GO:0005575 GO:0019028 GO:0019012 GO:0044423 GO:0016740 GO:0032550 GO:0030554 GO:0001882 GO:0043168 GO:0097159 GO:0017076 GO:0035639 GO:0032555 GO:0003674 GO:0001883 GO:0032553 GO:0032549 GO:0016773 GO:0004672 GO:0000166 GO:…
BnaA09g00970D	GO:0044267 GO:0043412 GO:0044260 GO:0071704 GO:0006793 GO:0044238 GO:0019538 GO:0043170 GO:0009987 GO:0006468 GO:0006796 GO:0044237 GO:0006464 GO:0008150 GO:0016310 GO:0008152 GO:0005575 GO:0019028 GO:0019012 GO:0044423 GO:0016740 GO:0032550 GO:0030554 GO:0001882 GO:0043168 GO:0097159 GO:0017076 GO:0035639 GO:0032555 GO:0003674 GO:0001883 GO:0032553 GO:0032549 GO:0016773 GO:0004672 GO:0000166 GO:…
BnaA09g07170D	GO:0044267 GO:0006793 GO:0071704 GO:0044260 GO:0043412 GO:0044238 GO:0019538 GO:0009987 GO:0043170 GO:0006468 GO:0044237 GO:0006796 GO:0008152 GO:0016310 GO:0006464 GO:0008150 GO:0005515 GO:0032550 GO:0016740 GO:0035639 GO:0017076 GO:0097159 GO:0043168 GO:0001882 GO:0030554 GO:0003674 GO:0032555 GO:0016773 GO:0001883 GO:0032549 GO:0032553 GO:0005488 GO:0000166 GO:0004672 GO:0032559 GO:0043167 GO:…
BnaCnng05510D	GO:0044262 GO:0071704 GO:0044281 GO:0044238 GO:0006066 GO:0009987 GO:0006071 GO:0019400 GO:0044237 GO:0008152 GO:0008150 GO:0019751 GO:0005975 GO:0008081 GO:0003674 GO:0016787 GO:0016788 GO:0008889 GO:0042578 GO:0003824
BnaC02g46250D	GO:0044262 GO:0009058 GO:0009103 GO:0044267 GO:0044271 GO:0034654 GO:2000112 GO:0044249 GO:0006629 GO:0005976 GO:0071704 GO:2001141 GO:0006793 GO:0050789 GO:0010467 GO:0006807 GO:0010468 GO:0043412 GO:0044260 GO:0006139 GO:0006023 GO:0044238 GO:0000271 GO:0034637 GO:0031323 GO:0009889 GO:0030203 GO:0008610 GO:0046483 GO:0032774 GO:0008653 GO:0019538 GO:0051171 GO:0051252 GO:0009987 GO:0006725 GO:…
BnaA08g00450D	GO:0044260 GO:0071704 GO:0044267 GO:0019538 GO:0044238 GO:0043170 GO:0009987 GO:0008150 GO:0008152 GO:0044237 GO:0043168 GO:0097159 GO:0001882 GO:0030554 GO:0035639 GO:0017076 GO:0032550 GO:0001883 GO:0032549 GO:0032553 GO:0003674 GO:0032555 GO:0043167 GO:0032559 GO:0000166 GO:0005488 GO:0005524
BnaA01g33280D	GO:0044260 GO:0043412 GO:0005976 GO:0006468 GO:0071704 GO:0006793 GO:0044255 GO:0009103 GO:0044267 GO:0006629 GO:0043170 GO:0044249 GO:0009987 GO:0044262 GO:0016051 GO:0009059 GO:0009058 GO:0008653 GO:0044264 GO:0008150 GO:0019538 GO:0006464 GO:0016310 GO:0008152 GO:0005975 GO:0034645 GO:0006796 GO:0044237 GO:0033692 GO:0008610 GO:0044238 GO:0000271 GO:0034637 GO:0005575 GO:0016020 GO:0030554 GO:…
BnaA01g02490D	GO:0044260 GO:0010467 GO:0071704 GO:0044267 GO:0044249 GO:0043170 GO:0009987 GO:0009058 GO:0009059 GO:0008150 GO:0019538 GO:0008152 GO:0034645 GO:0044237 GO:0006412 GO:0044238 GO:0005622 GO:0032991 GO:0005840 GO:0044424 GO:0030529 GO:0005575 GO:0043226 GO:0044464 GO:0005623 GO:0044444 GO:0043229 GO:0043232 GO:0005737 GO:0043228 GO:0003735 GO:0003674 GO:0005198
BnaAnng01090D	GO:0044260 GO:0010467 GO:0071704 GO:0044267 GO:0044249 GO:0009058 GO:0019538 GO:0044238 GO:0043170 GO:0009987 GO:0009059 GO:0008150 GO:0008152 GO:0034645 GO:0006412 GO:0044237 GO:0032991 GO:0005840 GO:0005575 GO:0043228 GO:0005622 GO:0044424 GO:0030529 GO:0043226 GO:0044464 GO:0005623 GO:0044444 GO:0043229 GO:0043232 GO:0005737 GO:0003674 GO:0005198 GO:0003735
BnaC07g27610D	GO:0044260 GO:0010467 GO:0071704 GO:0044249 GO:0044267 GO:0009058 GO:0019538 GO:0044238 GO:0043170 GO:0009059 GO:0009987 GO:0008152 GO:0008150 GO:0034645 GO:0006412 GO:0044237 GO:0032991 GO:0005840 GO:0005575 GO:0043228 GO:0005622 GO:0044424 GO:0030529 GO:0043226 GO:0005623 GO:0044464 GO:0044444 GO:0043232 GO:0043229 GO:0005737 GO:0003674 GO:0005198 GO:0003735
BnaC07g27610D	GO:0044260 GO:0010467 GO:0071704 GO:0044249 GO:0044267 GO:0009058 GO:0019538 GO:0044238 GO:0043170 GO:0009059 GO:0009987 GO:0008152 GO:0008150 GO:0034645 GO:0006412 GO:0044237 GO:0032991 GO:0005840 GO:0005575 GO:0043228 GO:0005622 GO:0044424 GO:0030529 GO:0043226 GO:0005623 GO:0044464 GO:0044444 GO:0043232 GO:0043229 GO:0005737 GO:0003674 GO:0005198 GO:0003735
BnaA06g00740D	GO:0044260 GO:0006807 GO:0051188 GO:0006310 GO:0033014 GO:0071704 GO:0044249 GO:0044271 GO:0009058 GO:0051716 GO:0006259 GO:0006974 GO:0051186 GO:0046483 GO:0033554 GO:0046148 GO:0044238 GO:0015995 GO:0006779 GO:0006139 GO:0034641 GO:0015994 GO:0018130 GO:0043170 GO:0006778 GO:0033013 GO:0006281 GO:0006725 GO:0015979 GO:0050896 GO:0009987 GO:0008152 GO:0008150 GO:0006950 GO:0090304 GO:0019438 GO:…
Novel01682	GO:0044260 GO:0006807 GO:0010467 GO:0071704 GO:0000390 GO:0043933 GO:0022411 GO:0006397 GO:0046483 GO:0000375 GO:0006139 GO:0044238 GO:0006396 GO:0034641 GO:0043170 GO:0016043 GO:0071826 GO:0008380 GO:0006725 GO:0032984 GO:0009987 GO:0071840 GO:0016071 GO:0008150 GO:0008152 GO:0000398 GO:0090304 GO:0044237 GO:0016070 GO:0032988 GO:0000377 GO:0032991 GO:0071014 GO:0005684 GO:0043227 GO:0044446 GO:…
Novel01682	GO:0044260 GO:0006807 GO:0010467 GO:0071704 GO:0000390 GO:0043933 GO:0022411 GO:0006397 GO:0046483 GO:0000375 GO:0006139 GO:0044238 GO:0006396 GO:0034641 GO:0043170 GO:0016043 GO:0071826 GO:0008380 GO:0006725 GO:0032984 GO:0009987 GO:0071840 GO:0016071 GO:0008150 GO:0008152 GO:0000398 GO:0090304 GO:0044237 GO:0016070 GO:0032988 GO:0000377 GO:0032991 GO:0071014 GO:0005684 GO:0043227 GO:0044446 GO:…
Novel01682	GO:0044260 GO:0006807 GO:0010467 GO:0071704 GO:0000390 GO:0043933 GO:0022411 GO:0006397 GO:0046483 GO:0000375 GO:0006139 GO:0044238 GO:0006396 GO:0034641 GO:0043170 GO:0016043 GO:0071826 GO:0008380 GO:0006725 GO:0032984 GO:0009987 GO:0071840 GO:0016071 GO:0008150 GO:0008152 GO:0000398 GO:0090304 GO:0044237 GO:0016070 GO:0032988 GO:0000377 GO:0032991 GO:0071014 GO:0005684 GO:0043227 GO:0044446 GO:…
BnaA10g19670D	GO:0044255 GO:0016055 GO:0016053 GO:0050794 GO:0009987 GO:0050896 GO:0046394 GO:0008152 GO:0008150 GO:0006633 GO:0023052 GO:0044237 GO:0043436 GO:0065007 GO:0050789 GO:0019752 GO:0006082 GO:0071704 GO:0044249 GO:0006629 GO:0051716 GO:0009058 GO:0007165 GO:0072330 GO:0007154 GO:0006631 GO:0044281 GO:0032787 GO:0008610 GO:0007166 GO:0044238 GO:0044283 GO:0016020 GO:0005575 GO:0016747 GO:0004312 GO:…
BnaA10g19670D	GO:0044255 GO:0016055 GO:0016053 GO:0050794 GO:0009987 GO:0050896 GO:0046394 GO:0008152 GO:0008150 GO:0006633 GO:0023052 GO:0044237 GO:0043436 GO:0065007 GO:0050789 GO:0019752 GO:0006082 GO:0071704 GO:0044249 GO:0006629 GO:0051716 GO:0009058 GO:0007165 GO:0072330 GO:0007154 GO:0006631 GO:0044281 GO:0032787 GO:0008610 GO:0007166 GO:0044238 GO:0044283 GO:0016020 GO:0005575 GO:0016747 GO:0004312 GO:…
BnaA10g19670D	GO:0044255 GO:0016055 GO:0016053 GO:0050794 GO:0009987 GO:0050896 GO:0046394 GO:0008152 GO:0008150 GO:0006633 GO:0023052 GO:0044237 GO:0043436 GO:0065007 GO:0050789 GO:0019752 GO:0006082 GO:0071704 GO:0044249 GO:0006629 GO:0051716 GO:0009058 GO:0007165 GO:0072330 GO:0007154 GO:0006631 GO:0044281 GO:0032787 GO:0008610 GO:0007166 GO:0044238 GO:0044283 GO:0016020 GO:0005575 GO:0016747 GO:0004312 GO:…
BnaA10g19670D	GO:0044255 GO:0016055 GO:0016053 GO:0050794 GO:0009987 GO:0050896 GO:0046394 GO:0008152 GO:0008150 GO:0006633 GO:0023052 GO:0044237 GO:0043436 GO:0065007 GO:0050789 GO:0019752 GO:0006082 GO:0071704 GO:0044249 GO:0006629 GO:0051716 GO:0009058 GO:0007165 GO:0072330 GO:0007154 GO:0006631 GO:0044281 GO:0032787 GO:0008610 GO:0007166 GO:0044238 GO:0044283 GO:0016020 GO:0005575 GO:0016747 GO:0004312 GO:…
BnaA04g15380D	GO:0044255 GO:0009987 GO:0016053 GO:0008150 GO:0006633 GO:0046394 GO:0008152 GO:0043436 GO:0044237 GO:0019752 GO:0071704 GO:0006082 GO:0009058 GO:0006629 GO:0044249 GO:0006631 GO:0072330 GO:0044283 GO:0044238 GO:0032787 GO:0044281 GO:0008610 GO:0016020 GO:0005575 GO:0016747 GO:0004312 GO:0004315 GO:0003824 GO:0016740 GO:0016746 GO:0003674
BnaA03g18930D	GO:0044249 GO:2000112 GO:0034654 GO:0044271 GO:0009058 GO:0044260 GO:0006807 GO:0010468 GO:0010467 GO:0050789 GO:2001141 GO:0071704 GO:0009889 GO:0031323 GO:0044238 GO:0006139 GO:0051252 GO:0051171 GO:0032774 GO:0046483 GO:0050794 GO:0043170 GO:0019222 GO:0060255 GO:0009059 GO:0006725 GO:0009987 GO:0080090 GO:0034641 GO:0018130 GO:0019438 GO:0044237 GO:0065007 GO:0016070 GO:0010556 GO:0006351 GO:…
BnaA03g18930D	GO:0044249 GO:2000112 GO:0034654 GO:0044271 GO:0009058 GO:0044260 GO:0006807 GO:0010468 GO:0010467 GO:0050789 GO:2001141 GO:0071704 GO:0009889 GO:0031323 GO:0044238 GO:0006139 GO:0051252 GO:0051171 GO:0032774 GO:0046483 GO:0050794 GO:0043170 GO:0019222 GO:0060255 GO:0009059 GO:0006725 GO:0009987 GO:0080090 GO:0034641 GO:0018130 GO:0019438 GO:0044237 GO:0065007 GO:0016070 GO:0010556 GO:0006351 GO:…
BnaA01g24020D	GO:0044249 GO:0050794 GO:0022402 GO:0043170 GO:0016043 GO:2000112 GO:0034654 GO:0044271 GO:0019222 GO:0055085 GO:0071840 GO:0009058 GO:0044248 GO:0060255 GO:0006818 GO:0009059 GO:0051716 GO:0007165 GO:0050896 GO:0006725 GO:0009987 GO:0044260 GO:0006812 GO:0006807 GO:0010468 GO:0080090 GO:0034641 GO:0010467 GO:0050789 GO:0000003 GO:0015988 GO:2001141 GO:0051179 GO:0071704 GO:0006914 GO:0043093 GO:…
BnaA10g18360D	GO:0044249 GO:0044271 GO:0044106 GO:0009058 GO:0006807 GO:0071704 GO:0006595 GO:0009309 GO:0042401 GO:0009987 GO:0006597 GO:0009308 GO:0008295 GO:0034641 GO:0008215 GO:0044237 GO:0006596 GO:0006576 GO:0008150 GO:0008152 GO:0008216 GO:0003674 GO:0016831 GO:0004014 GO:0016829 GO:0016830 GO:0003824
BnaC03g03990D	GO:0044249 GO:0033036 GO:0006073 GO:0009058 GO:0044262 GO:0044260 GO:0015031 GO:0009250 GO:0005976 GO:0051179 GO:0071704 GO:0006810 GO:0044238 GO:0034637 GO:0000271 GO:0070727 GO:0044042 GO:0071702 GO:0051234 GO:0006886 GO:0043170 GO:0030244 GO:0051641 GO:0009059 GO:0016051 GO:0009987 GO:0030243 GO:0034613 GO:0051273 GO:0051274 GO:0033692 GO:0044237 GO:0046907 GO:0008152 GO:0008104 GO:0008150 GO:…
BnaC03g03990D	GO:0044249 GO:0033036 GO:0006073 GO:0009058 GO:0044262 GO:0044260 GO:0015031 GO:0009250 GO:0005976 GO:0051179 GO:0071704 GO:0006810 GO:0044238 GO:0034637 GO:0000271 GO:0070727 GO:0044042 GO:0071702 GO:0051234 GO:0006886 GO:0043170 GO:0030244 GO:0051641 GO:0009059 GO:0016051 GO:0009987 GO:0030243 GO:0034613 GO:0051273 GO:0051274 GO:0033692 GO:0044237 GO:0046907 GO:0008152 GO:0008104 GO:0008150 GO:…
BnaA07g35190D	GO:0044249 GO:0006259 GO:0009058 GO:0010467 GO:0006807 GO:0044260 GO:0071704 GO:0000375 GO:0006139 GO:0044238 GO:0046483 GO:0006397 GO:0043170 GO:0009987 GO:0008380 GO:0006725 GO:0009059 GO:0006270 GO:0034641 GO:0006396 GO:0044237 GO:0006260 GO:0016070 GO:0000377 GO:0008150 GO:0016071 GO:0000398 GO:0008152 GO:0006261 GO:0090304 GO:0034645 GO:0044446 GO:0005575 GO:0005681 GO:0005634 GO:0032991 GO:…
BnaC07g50300D	GO:0044248 GO:0007155 GO:0006914 GO:0022610 GO:0009987 GO:0009056 GO:0008152 GO:0008150 GO:0044237 GO:0019028 GO:0005604 GO:0005575 GO:0044421 GO:0019012 GO:0031012 GO:0044420 GO:0005576 GO:0005578 GO:0044423 GO:0042803 GO:0005515 GO:0042802 GO:0008134 GO:0003674 GO:0005488 GO:0045502 GO:0046983
BnaA05g25840D	GO:0044248 GO:0007088 GO:0022402 GO:0051783 GO:0044267 GO:0006996 GO:0043161 GO:0007067 GO:0071704 GO:0000280 GO:0051128 GO:0044257 GO:0043632 GO:0044260 GO:0050789 GO:0044238 GO:0016032 GO:0010498 GO:0019941 GO:0044403 GO:0019538 GO:0071840 GO:0048285 GO:0007091 GO:0051603 GO:0031145 GO:0030163 GO:0009987 GO:0016043 GO:0043170 GO:0050794 GO:0044265 GO:0030071 GO:0006511 GO:0044419 GO:0006508 GO:…
Novel03525	GO:0044248 GO:0006914 GO:0009987 GO:0008150 GO:0008152 GO:0009056 GO:0044237
BnaC05g11190D	GO:0044238 GO:0071704 GO:0008150 GO:0008152 GO:0005975 GO:0019012 GO:0005575 GO:0019028 GO:0044423 GO:0003674 GO:0005198 GO:0016787 GO:0004553 GO:0016798 GO:0003824
BnaC05g11190D	GO:0044238 GO:0071704 GO:0008150 GO:0008152 GO:0005975 GO:0019012 GO:0005575 GO:0019028 GO:0044423 GO:0003674 GO:0005198 GO:0016787 GO:0004553 GO:0016798 GO:0003824
BnaA06g37220D	GO:0044238 GO:0071704 GO:0008150 GO:0008152 GO:0005975 GO:0016787 GO:0004553 GO:0016798 GO:0003674 GO:0003824
BnaA09g52180D	GO:0044238 GO:0065009 GO:0019538 GO:0071704 GO:0050789 GO:0065007 GO:0008152 GO:0008150 GO:0019222 GO:0043170 GO:0050790 GO:0006508 GO:0003674 GO:0004197 GO:0016787 GO:0008233 GO:0070011 GO:0004175 GO:0003824 GO:0008234
BnaA09g52180D	GO:0044238 GO:0065009 GO:0019538 GO:0071704 GO:0050789 GO:0065007 GO:0008152 GO:0008150 GO:0019222 GO:0043170 GO:0050790 GO:0006508 GO:0003674 GO:0004197 GO:0016787 GO:0008233 GO:0070011 GO:0004175 GO:0003824 GO:0008234
BnaA09g52180D	GO:0044238 GO:0065009 GO:0019538 GO:0071704 GO:0050789 GO:0065007 GO:0008152 GO:0008150 GO:0019222 GO:0043170 GO:0050790 GO:0006508 GO:0003674 GO:0004197 GO:0016787 GO:0008233 GO:0070011 GO:0004175 GO:0003824 GO:0008234
BnaA09g52180D	GO:0044238 GO:0065009 GO:0019538 GO:0071704 GO:0050789 GO:0065007 GO:0008152 GO:0008150 GO:0019222 GO:0043170 GO:0050790 GO:0006508 GO:0003674 GO:0004197 GO:0016787 GO:0008233 GO:0070011 GO:0004175 GO:0003824 GO:0008234
BnaC03g06120D	GO:0044238 GO:0044283 GO:0044281 GO:0032787 GO:0008610 GO:0007166 GO:0006631 GO:0072330 GO:0007154 GO:0051716 GO:0009058 GO:0007165 GO:0044249 GO:0006629 GO:0019752 GO:0006082 GO:0071704 GO:0050789 GO:0065007 GO:0043436 GO:0044237 GO:0023052 GO:0046394 GO:0008152 GO:0008150 GO:0006633 GO:0009987 GO:0050896 GO:0016053 GO:0050794 GO:0044255 GO:0016055 GO:0005575 GO:0016020 GO:0003674 GO:0016746 GO:…
BnaC03g06120D	GO:0044238 GO:0044283 GO:0044281 GO:0032787 GO:0008610 GO:0007166 GO:0006631 GO:0072330 GO:0007154 GO:0051716 GO:0009058 GO:0007165 GO:0044249 GO:0006629 GO:0019752 GO:0006082 GO:0071704 GO:0050789 GO:0065007 GO:0043436 GO:0044237 GO:0023052 GO:0046394 GO:0008152 GO:0008150 GO:0006633 GO:0009987 GO:0050896 GO:0016053 GO:0050794 GO:0044255 GO:0016055 GO:0005575 GO:0016020 GO:0003674 GO:0016746 GO:…
BnaA04g01910D	GO:0044238 GO:0044283 GO:0044281 GO:0009081 GO:0009058 GO:0044249 GO:0008652 GO:0006082 GO:0071704 GO:0019752 GO:0006807 GO:0055114 GO:0043436 GO:0044237 GO:0008152 GO:0046394 GO:0008150 GO:0009987 GO:0016053 GO:0006520 GO:0009082 GO:0003674 GO:0016614 GO:0016616 GO:0003824 GO:0004455 GO:0016491
BnaC05g17710D	GO:0044238 GO:0044283 GO:0044281 GO:0009058 GO:0008652 GO:0044249 GO:0019752 GO:0071704 GO:0006082 GO:0006807 GO:0009072 GO:0043436 GO:0009073 GO:0019438 GO:0044237 GO:0046394 GO:0008152 GO:0008150 GO:0009987 GO:0006725 GO:0016053 GO:0006520 GO:0003674 GO:0016740 GO:0016765 GO:0003824 GO:0003849
BnaA02g13140D	GO:0044238 GO:0044237 GO:0006412 GO:0034645 GO:0008152 GO:0019538 GO:0008150 GO:0009058 GO:0009059 GO:0009987 GO:0044249 GO:0043170 GO:0044267 GO:0071704 GO:0044260 GO:0010467 GO:0005737 GO:0043228 GO:0043232 GO:0043229 GO:0044444 GO:0005623 GO:0044464 GO:0043226 GO:0005575 GO:0044424 GO:0030529 GO:0005840 GO:0032991 GO:0005622 GO:0005198 GO:0003674 GO:0003735
BnaA02g03140D	GO:0044238 GO:0043436 GO:0044283 GO:0044281 GO:0006541 GO:0044237 GO:0046394 GO:0008152 GO:0008150 GO:0009084 GO:0009058 GO:0009987 GO:0008652 GO:0016053 GO:0044249 GO:0009064 GO:0006520 GO:0006542 GO:0019752 GO:0006082 GO:0071704 GO:0006807 GO:0003824 GO:0016874 GO:0016880 GO:0003674 GO:0016211 GO:0016879 GO:0004356
BnaA01g19710D	GO:0044238 GO:0042440 GO:0044237 GO:0019439 GO:0051186 GO:0009056 GO:0046483 GO:0046149 GO:0006787 GO:0015996 GO:0033015 GO:0008152 GO:0019538 GO:0008150 GO:0044248 GO:0009987 GO:0006725 GO:0006778 GO:0051187 GO:0043170 GO:0046700 GO:0033013 GO:0044270 GO:0015994 GO:0071704 GO:0034641 GO:0006807 GO:0006508 GO:0003824 GO:0008236 GO:0003674 GO:0047746 GO:0016787 GO:0052689 GO:0005515 GO:0017171 GO:…
BnaA05g30630D	GO:0044238 GO:0034637 GO:0000271 GO:0008610 GO:0008653 GO:0044262 GO:0009058 GO:0009103 GO:0044249 GO:0006629 GO:0005976 GO:0071704 GO:0055114 GO:0044260 GO:0033692 GO:0044237 GO:0005975 GO:0034645 GO:0008150 GO:0044264 GO:0008152 GO:0009987 GO:0016051 GO:0009059 GO:0043170 GO:0044255 GO:0005575 GO:0016020 GO:0003674 GO:0032555 GO:0050660 GO:0001883 GO:0032553 GO:0032549 GO:0016773 GO:0032550 GO:…
BnaA05g30630D	GO:0044238 GO:0034637 GO:0000271 GO:0008610 GO:0008653 GO:0044262 GO:0009058 GO:0009103 GO:0044249 GO:0006629 GO:0005976 GO:0071704 GO:0055114 GO:0044260 GO:0033692 GO:0044237 GO:0005975 GO:0034645 GO:0008150 GO:0044264 GO:0008152 GO:0009987 GO:0016051 GO:0009059 GO:0043170 GO:0044255 GO:0005575 GO:0016020 GO:0003674 GO:0032555 GO:0050660 GO:0001883 GO:0032553 GO:0032549 GO:0016773 GO:0032550 GO:…
BnaA05g30630D	GO:0044238 GO:0034637 GO:0000271 GO:0008610 GO:0008653 GO:0044262 GO:0009058 GO:0009103 GO:0044249 GO:0006629 GO:0005976 GO:0071704 GO:0055114 GO:0044260 GO:0033692 GO:0044237 GO:0005975 GO:0034645 GO:0008150 GO:0044264 GO:0008152 GO:0009987 GO:0016051 GO:0009059 GO:0043170 GO:0044255 GO:0005575 GO:0016020 GO:0003674 GO:0032555 GO:0050660 GO:0001883 GO:0032553 GO:0032549 GO:0016773 GO:0032550 GO:…
BnaA04g16960D	GO:0044238 GO:0031412 GO:0019538 GO:0006996 GO:0071704 GO:0008152 GO:0008150 GO:0016050 GO:0043170 GO:0016043 GO:0071840 GO:0009987 GO:0006508 GO:0043228 GO:0031410 GO:0005575 GO:0043232 GO:0043229 GO:0031982 GO:0005737 GO:0005623 GO:0044464 GO:0044444 GO:0044424 GO:0031411 GO:0043226 GO:0005622 GO:0003674 GO:0032555 GO:0016787 GO:0032553 GO:0032549 GO:0001883 GO:0008233 GO:0032550 GO:0043168 GO:…
BnaA04g16960D	GO:0044238 GO:0031412 GO:0019538 GO:0006996 GO:0071704 GO:0008152 GO:0008150 GO:0016050 GO:0043170 GO:0016043 GO:0071840 GO:0009987 GO:0006508 GO:0043228 GO:0031410 GO:0005575 GO:0043232 GO:0043229 GO:0031982 GO:0005737 GO:0005623 GO:0044464 GO:0044444 GO:0044424 GO:0031411 GO:0043226 GO:0005622 GO:0003674 GO:0032555 GO:0016787 GO:0032553 GO:0032549 GO:0001883 GO:0008233 GO:0032550 GO:0043168 GO:…
BnaAnng17710D	GO:0044238 GO:0019538 GO:0071704 GO:0008150 GO:0008152 GO:0043170 GO:0006508 GO:0003674 GO:0016787 GO:0004197 GO:0008233 GO:0070011 GO:0004175 GO:0008234 GO:0003824
BnaA10g23500D	GO:0044238 GO:0019538 GO:0071704 GO:0008150 GO:0008152 GO:0043170 GO:0006508 GO:0003674 GO:0004190 GO:0016787 GO:0008233 GO:0070011 GO:0004175 GO:0003824 GO:0070001
BnaC03g07550D	GO:0044238 GO:0019538 GO:0044267 GO:0044260 GO:0071704 GO:0044237 GO:0008152 GO:0008150 GO:0043170 GO:0009987 GO:0003674 GO:0032555 GO:0032553 GO:0032549 GO:0001883 GO:0032550 GO:0097159 GO:0043168 GO:0001882 GO:0030554 GO:0035639 GO:0017076 GO:0005524 GO:0005488 GO:0000166 GO:0043167 GO:0032559
BnaC03g07550D	GO:0044238 GO:0019538 GO:0044267 GO:0044260 GO:0071704 GO:0044237 GO:0008152 GO:0008150 GO:0043170 GO:0009987 GO:0003674 GO:0032555 GO:0032553 GO:0032549 GO:0001883 GO:0032550 GO:0097159 GO:0043168 GO:0001882 GO:0030554 GO:0035639 GO:0017076 GO:0005524 GO:0005488 GO:0000166 GO:0043167 GO:0032559
BnaCnng58960D	GO:0044238 GO:0019538 GO:0044267 GO:0044249 GO:0009058 GO:0010467 GO:0044260 GO:0071704 GO:0006412 GO:0044237 GO:0008150 GO:0008152 GO:0034645 GO:0043170 GO:0009987 GO:0009059 GO:0043228 GO:0005840 GO:0005575 GO:0032991 GO:0043229 GO:0043232 GO:0005737 GO:0044464 GO:0005623 GO:0044444 GO:0030529 GO:0044424 GO:0043226 GO:0005622 GO:0003674 GO:0005198 GO:0003735
BnaCnng58960D	GO:0044238 GO:0019538 GO:0044267 GO:0044249 GO:0009058 GO:0010467 GO:0044260 GO:0071704 GO:0006412 GO:0044237 GO:0008150 GO:0008152 GO:0034645 GO:0043170 GO:0009987 GO:0009059 GO:0043228 GO:0005840 GO:0005575 GO:0032991 GO:0043229 GO:0043232 GO:0005737 GO:0044464 GO:0005623 GO:0044444 GO:0030529 GO:0044424 GO:0043226 GO:0005622 GO:0003674 GO:0005198 GO:0003735
BnaA08g16920D	GO:0044238 GO:0019538 GO:0044267 GO:0006457 GO:0044260 GO:0071704 GO:0044237 GO:0008152 GO:0008150 GO:0043170 GO:0009987 GO:0003674 GO:0016859 GO:0003824 GO:0003755 GO:0016853
BnaA02g00600D	GO:0044238 GO:0019538 GO:0008150 GO:0008152 GO:0043170 GO:0006508 GO:0071704 GO:0003674 GO:0003824 GO:0004222 GO:0016787 GO:0008233 GO:0008237 GO:0004175 GO:0070011
BnaA02g00600D	GO:0044238 GO:0019538 GO:0008150 GO:0008152 GO:0043170 GO:0006508 GO:0071704 GO:0003674 GO:0003824 GO:0004222 GO:0016787 GO:0008233 GO:0008237 GO:0004175 GO:0070011
BnaC09g17150D	GO:0044238 GO:0008202 GO:0008610 GO:0009058 GO:0006629 GO:0071704 GO:0055114 GO:0044237 GO:0008152 GO:0008150 GO:0009987 GO:0006694 GO:0003674 GO:0016614 GO:0016616 GO:0048037 GO:0050662 GO:0003824 GO:0016229 GO:0005488 GO:0033764 GO:0003854 GO:0016491
BnaC09g17150D	GO:0044238 GO:0008202 GO:0008610 GO:0009058 GO:0006629 GO:0071704 GO:0055114 GO:0044237 GO:0008152 GO:0008150 GO:0009987 GO:0006694 GO:0003674 GO:0016614 GO:0016616 GO:0048037 GO:0050662 GO:0003824 GO:0016229 GO:0005488 GO:0033764 GO:0003854 GO:0016491
BnaC09g17150D	GO:0044238 GO:0008202 GO:0008610 GO:0009058 GO:0006629 GO:0071704 GO:0055114 GO:0044237 GO:0008152 GO:0008150 GO:0009987 GO:0006694 GO:0003674 GO:0016614 GO:0016616 GO:0048037 GO:0050662 GO:0003824 GO:0016229 GO:0005488 GO:0033764 GO:0003854 GO:0016491
BnaC09g17150D	GO:0044238 GO:0008202 GO:0008610 GO:0009058 GO:0006629 GO:0071704 GO:0055114 GO:0044237 GO:0008152 GO:0008150 GO:0009987 GO:0006694 GO:0003674 GO:0016614 GO:0016616 GO:0048037 GO:0050662 GO:0003824 GO:0016229 GO:0005488 GO:0033764 GO:0003854 GO:0016491
BnaA01g17170D	GO:0044238 GO:0008150 GO:0019538 GO:0008152 GO:0043170 GO:0071704 GO:0006508 GO:0003824 GO:0003674 GO:0004190 GO:0016787 GO:0008233 GO:0070001 GO:0070011 GO:0004175
BnaA01g15330D	GO:0044238 GO:0008150 GO:0008152 GO:0005975 GO:0071704 GO:0009341 GO:0005575 GO:0043234 GO:0032991 GO:0003674 GO:0003824 GO:0004553 GO:0016787 GO:0016798 GO:0004565 GO:0015925
BnaA01g00820D	GO:0044238 GO:0006629 GO:0071704 GO:0008152 GO:0008150
BnaA01g00820D	GO:0044238 GO:0006629 GO:0071704 GO:0008152 GO:0008150
BnaA08g28600D	GO:0044238 GO:0006629 GO:0071704 GO:0008150 GO:0008152
BnaA08g28600D	GO:0044238 GO:0006629 GO:0071704 GO:0008150 GO:0008152
BnaA08g28600D	GO:0044238 GO:0006629 GO:0071704 GO:0008150 GO:0008152
BnaA02g04260D	GO:0044238 GO:0006412 GO:0044237 GO:0034645 GO:0008150 GO:0019538 GO:0008152 GO:0006414 GO:0009987 GO:0009059 GO:0009058 GO:0044267 GO:0043170 GO:0044249 GO:0071704 GO:0010467 GO:0044260 GO:0005737 GO:0044444 GO:0044464 GO:0005623 GO:0005575 GO:0044424 GO:0005853 GO:0005622 GO:0043234 GO:0032991 GO:0003674 GO:0003676 GO:0003746 GO:0005488 GO:0008135 GO:0003723 GO:0097159
BnaA02g04260D	GO:0044238 GO:0006412 GO:0044237 GO:0034645 GO:0008150 GO:0019538 GO:0008152 GO:0006414 GO:0009987 GO:0009059 GO:0009058 GO:0044267 GO:0043170 GO:0044249 GO:0071704 GO:0010467 GO:0044260 GO:0005737 GO:0044444 GO:0044464 GO:0005623 GO:0005575 GO:0044424 GO:0005853 GO:0005622 GO:0043234 GO:0032991 GO:0003674 GO:0003676 GO:0003746 GO:0005488 GO:0008135 GO:0003723 GO:0097159
BnaC03g11650D	GO:0044238 GO:0006139 GO:0032774 GO:0046483 GO:0044249 GO:0044271 GO:0034654 GO:0009058 GO:0006807 GO:0044260 GO:0010467 GO:0071704 GO:0019438 GO:0044237 GO:0016070 GO:0006352 GO:0006351 GO:0008152 GO:0008150 GO:0034645 GO:0090304 GO:0043170 GO:0009059 GO:0006725 GO:0009987 GO:0034641 GO:0018130 GO:0043231 GO:0005634 GO:0005575 GO:0043227 GO:0043229 GO:0005623 GO:0044464 GO:0044424 GO:0043226 GO:…
BnaC03g11650D	GO:0044238 GO:0006139 GO:0032774 GO:0046483 GO:0044249 GO:0044271 GO:0034654 GO:0009058 GO:0006807 GO:0044260 GO:0010467 GO:0071704 GO:0019438 GO:0044237 GO:0016070 GO:0006352 GO:0006351 GO:0008152 GO:0008150 GO:0034645 GO:0090304 GO:0043170 GO:0009059 GO:0006725 GO:0009987 GO:0034641 GO:0018130 GO:0043231 GO:0005634 GO:0005575 GO:0043227 GO:0043229 GO:0005623 GO:0044464 GO:0044424 GO:0043226 GO:…
BnaC03g15710D	GO:0044238 GO:0006139 GO:0019439 GO:0046483 GO:0046700 GO:0006401 GO:0044248 GO:0006807 GO:0044260 GO:0071704 GO:0044237 GO:0016070 GO:0006402 GO:0009057 GO:0008152 GO:0008150 GO:0016071 GO:0009056 GO:0090304 GO:0044265 GO:0043170 GO:0009987 GO:0006725 GO:0034641 GO:0034655 GO:0044270 GO:0043231 GO:0005634 GO:0005575 GO:0043227 GO:0043229 GO:0005737 GO:0005623 GO:0044464 GO:0044424 GO:0043226 GO:…
BnaC03g15710D	GO:0044238 GO:0006139 GO:0019439 GO:0046483 GO:0046700 GO:0006401 GO:0044248 GO:0006807 GO:0044260 GO:0071704 GO:0044237 GO:0016070 GO:0006402 GO:0009057 GO:0008152 GO:0008150 GO:0016071 GO:0009056 GO:0090304 GO:0044265 GO:0043170 GO:0009987 GO:0006725 GO:0034641 GO:0034655 GO:0044270 GO:0043231 GO:0005634 GO:0005575 GO:0043227 GO:0043229 GO:0005737 GO:0005623 GO:0044464 GO:0044424 GO:0043226 GO:…
BnaC03g15710D	GO:0044238 GO:0006139 GO:0019439 GO:0046483 GO:0046700 GO:0006401 GO:0044248 GO:0006807 GO:0044260 GO:0071704 GO:0044237 GO:0016070 GO:0006402 GO:0009057 GO:0008152 GO:0008150 GO:0016071 GO:0009056 GO:0090304 GO:0044265 GO:0043170 GO:0009987 GO:0006725 GO:0034641 GO:0034655 GO:0044270 GO:0043231 GO:0005634 GO:0005575 GO:0043227 GO:0043229 GO:0005737 GO:0005623 GO:0044464 GO:0044424 GO:0043226 GO:…
BnaC03g15710D	GO:0044238 GO:0006139 GO:0019439 GO:0046483 GO:0046700 GO:0006401 GO:0044248 GO:0006807 GO:0044260 GO:0071704 GO:0044237 GO:0016070 GO:0006402 GO:0009057 GO:0008152 GO:0008150 GO:0016071 GO:0009056 GO:0090304 GO:0044265 GO:0043170 GO:0009987 GO:0006725 GO:0034641 GO:0034655 GO:0044270 GO:0043231 GO:0005634 GO:0005575 GO:0043227 GO:0043229 GO:0005737 GO:0005623 GO:0044464 GO:0044424 GO:0043226 GO:…
BnaC03g15710D	GO:0044238 GO:0006139 GO:0019439 GO:0046483 GO:0046700 GO:0006401 GO:0044248 GO:0006807 GO:0044260 GO:0071704 GO:0044237 GO:0016070 GO:0006402 GO:0009057 GO:0008152 GO:0008150 GO:0016071 GO:0009056 GO:0090304 GO:0044265 GO:0043170 GO:0009987 GO:0006725 GO:0034641 GO:0034655 GO:0044270 GO:0043231 GO:0005634 GO:0005575 GO:0043227 GO:0043229 GO:0005737 GO:0005623 GO:0044464 GO:0044424 GO:0043226 GO:…
BnaAnng35040D	GO:0044237 GO:0072521 GO:0006796 GO:0019438 GO:0015672 GO:0006754 GO:0009201 GO:0009205 GO:0019693 GO:0008150 GO:0009152 GO:0008152 GO:0009260 GO:0009116 GO:0046034 GO:0009150 GO:0006753 GO:0043170 GO:0006725 GO:0009987 GO:0042278 GO:0046128 GO:0015986 GO:0042455 GO:0055086 GO:0090407 GO:0034641 GO:0009144 GO:0018130 GO:0009142 GO:0009165 GO:0006810 GO:0072522 GO:0044281 GO:0034220 GO:0006139 GO:…
BnaAnng35040D	GO:0044237 GO:0072521 GO:0006796 GO:0019438 GO:0015672 GO:0006754 GO:0009201 GO:0009205 GO:0019693 GO:0008150 GO:0009152 GO:0008152 GO:0009260 GO:0009116 GO:0046034 GO:0009150 GO:0006753 GO:0043170 GO:0006725 GO:0009987 GO:0042278 GO:0046128 GO:0015986 GO:0042455 GO:0055086 GO:0090407 GO:0034641 GO:0009144 GO:0018130 GO:0009142 GO:0009165 GO:0006810 GO:0072522 GO:0044281 GO:0034220 GO:0006139 GO:…
BnaA02g13310D	GO:0044237 GO:0044281 GO:0032787 GO:0044238 GO:0043436 GO:0008150 GO:0008152 GO:0006631 GO:0006629 GO:0009987 GO:0009058 GO:0055114 GO:0006082 GO:0071704 GO:0019752 GO:0044255 GO:0003857 GO:0003674 GO:0003824 GO:0016614 GO:0016616 GO:0016491 GO:0008677
BnaC06g16700D	GO:0044237 GO:0043436 GO:0046394 GO:0008152 GO:0008150 GO:0016053 GO:0009082 GO:0006520 GO:0009987 GO:0044281 GO:0009081 GO:0044238 GO:0044283 GO:0008652 GO:0044249 GO:0009058 GO:0006807 GO:0055114 GO:0019752 GO:0071704 GO:0006082 GO:0003824 GO:0004455 GO:0016491 GO:0003674 GO:0016614 GO:0016616
BnaC04g03400D	GO:0044237 GO:0043436 GO:0008152 GO:0008150 GO:0006520 GO:0009987 GO:0000096 GO:0044281 GO:0044238 GO:0009066 GO:0006790 GO:0006807 GO:0055114 GO:0071704 GO:0006555 GO:0006082 GO:0019752 GO:0003824 GO:0004489 GO:0016491 GO:0003674 GO:0016645 GO:0016646
BnaC02g05070D	GO:0044237 GO:0043436 GO:0006633 GO:0008150 GO:0008152 GO:0046394 GO:0016053 GO:0009987 GO:0044255 GO:0008610 GO:0044281 GO:0032787 GO:0044283 GO:0044238 GO:0072330 GO:0006631 GO:0044249 GO:0006629 GO:0009058 GO:0071704 GO:0006082 GO:0019752 GO:0016020 GO:0005575 GO:0004315 GO:0003824 GO:0004312 GO:0016747 GO:0003674 GO:0016746 GO:0016740
BnaC02g05070D	GO:0044237 GO:0043436 GO:0006633 GO:0008150 GO:0008152 GO:0046394 GO:0016053 GO:0009987 GO:0044255 GO:0008610 GO:0044281 GO:0032787 GO:0044283 GO:0044238 GO:0072330 GO:0006631 GO:0044249 GO:0006629 GO:0009058 GO:0071704 GO:0006082 GO:0019752 GO:0016020 GO:0005575 GO:0004315 GO:0003824 GO:0004312 GO:0016747 GO:0003674 GO:0016746 GO:0016740
BnaC02g05070D	GO:0044237 GO:0043436 GO:0006633 GO:0008150 GO:0008152 GO:0046394 GO:0016053 GO:0009987 GO:0044255 GO:0008610 GO:0044281 GO:0032787 GO:0044283 GO:0044238 GO:0072330 GO:0006631 GO:0044249 GO:0006629 GO:0009058 GO:0071704 GO:0006082 GO:0019752 GO:0016020 GO:0005575 GO:0004315 GO:0003824 GO:0004312 GO:0016747 GO:0003674 GO:0016746 GO:0016740
BnaC07g32110D	GO:0044237 GO:0033692 GO:0044264 GO:0008150 GO:0008152 GO:0034645 GO:0005975 GO:0046379 GO:0043170 GO:0009987 GO:0016051 GO:0009059 GO:0045226 GO:0000271 GO:0034637 GO:0044238 GO:0044249 GO:0044262 GO:0009058 GO:0044260 GO:0071704 GO:0005976 GO:0003824 GO:0005488 GO:0016491 GO:0003674 GO:0008831 GO:0016614 GO:0048037 GO:0016616 GO:0050662
BnaC07g32110D	GO:0044237 GO:0033692 GO:0044264 GO:0008150 GO:0008152 GO:0034645 GO:0005975 GO:0046379 GO:0043170 GO:0009987 GO:0016051 GO:0009059 GO:0045226 GO:0000271 GO:0034637 GO:0044238 GO:0044249 GO:0044262 GO:0009058 GO:0044260 GO:0071704 GO:0005976 GO:0003824 GO:0005488 GO:0016491 GO:0003674 GO:0008831 GO:0016614 GO:0048037 GO:0016616 GO:0050662
BnaA05g16430D	GO:0044237 GO:0033692 GO:0009089 GO:0009085 GO:0043436 GO:0044264 GO:0008150 GO:0008152 GO:0009067 GO:0046394 GO:0034645 GO:0005975 GO:0046379 GO:0006694 GO:0006520 GO:0043170 GO:0016053 GO:0009987 GO:0009059 GO:0016051 GO:0006553 GO:0008610 GO:0044281 GO:0045226 GO:0044283 GO:0009066 GO:0000271 GO:0008202 GO:0034637 GO:0044238 GO:0046451 GO:0043648 GO:0006629 GO:0044249 GO:0008652 GO:0044262 GO:…
BnaA05g16430D	GO:0044237 GO:0033692 GO:0009089 GO:0009085 GO:0043436 GO:0044264 GO:0008150 GO:0008152 GO:0009067 GO:0046394 GO:0034645 GO:0005975 GO:0046379 GO:0006694 GO:0006520 GO:0043170 GO:0016053 GO:0009987 GO:0009059 GO:0016051 GO:0006553 GO:0008610 GO:0044281 GO:0045226 GO:0044283 GO:0009066 GO:0000271 GO:0008202 GO:0034637 GO:0044238 GO:0046451 GO:0043648 GO:0006629 GO:0044249 GO:0008652 GO:0044262 GO:…
BnaA05g16430D	GO:0044237 GO:0033692 GO:0009089 GO:0009085 GO:0043436 GO:0044264 GO:0008150 GO:0008152 GO:0009067 GO:0046394 GO:0034645 GO:0005975 GO:0046379 GO:0006694 GO:0006520 GO:0043170 GO:0016053 GO:0009987 GO:0009059 GO:0016051 GO:0006553 GO:0008610 GO:0044281 GO:0045226 GO:0044283 GO:0009066 GO:0000271 GO:0008202 GO:0034637 GO:0044238 GO:0046451 GO:0043648 GO:0006629 GO:0044249 GO:0008652 GO:0044262 GO:…
BnaA05g16430D	GO:0044237 GO:0033692 GO:0009089 GO:0009085 GO:0043436 GO:0044264 GO:0008150 GO:0008152 GO:0009067 GO:0046394 GO:0034645 GO:0005975 GO:0046379 GO:0006694 GO:0006520 GO:0043170 GO:0016053 GO:0009987 GO:0009059 GO:0016051 GO:0006553 GO:0008610 GO:0044281 GO:0045226 GO:0044283 GO:0009066 GO:0000271 GO:0008202 GO:0034637 GO:0044238 GO:0046451 GO:0043648 GO:0006629 GO:0044249 GO:0008652 GO:0044262 GO:…
BnaA01g12530D	GO:0044237 GO:0008152 GO:0008150 GO:0015979 GO:0009987 GO:0055114 GO:0009521 GO:0009523 GO:0016020 GO:0009579 GO:0005623 GO:0044464 GO:0044436 GO:0031224 GO:0034357 GO:0044424 GO:0005575 GO:0032991 GO:0044425 GO:0043234 GO:0016021 GO:0005622 GO:0051213 GO:0003674 GO:0003824 GO:0016706 GO:0016491 GO:0016705
BnaA01g12530D	GO:0044237 GO:0008152 GO:0008150 GO:0015979 GO:0009987 GO:0055114 GO:0009521 GO:0009523 GO:0016020 GO:0009579 GO:0005623 GO:0044464 GO:0044436 GO:0031224 GO:0034357 GO:0044424 GO:0005575 GO:0032991 GO:0044425 GO:0043234 GO:0016021 GO:0005622 GO:0051213 GO:0003674 GO:0003824 GO:0016706 GO:0016491 GO:0016705
BnaA01g12530D	GO:0044237 GO:0008152 GO:0008150 GO:0015979 GO:0009987 GO:0055114 GO:0009521 GO:0009523 GO:0016020 GO:0009579 GO:0005623 GO:0044464 GO:0044436 GO:0031224 GO:0034357 GO:0044424 GO:0005575 GO:0032991 GO:0044425 GO:0043234 GO:0016021 GO:0005622 GO:0051213 GO:0003674 GO:0003824 GO:0016706 GO:0016491 GO:0016705
BnaA09g35800D	GO:0044237 GO:0008152 GO:0008150 GO:0009987 GO:0072593 GO:0006801 GO:0055114 GO:0003824 GO:0004784 GO:0005488 GO:0016721 GO:0043167 GO:0016491 GO:0003674 GO:0043169 GO:0016209 GO:0046872
Novel01719	GO:0044237 GO:0008152 GO:0008150 GO:0006950 GO:0090304 GO:0043170 GO:0009987 GO:0050896 GO:0006725 GO:0006281 GO:0034641 GO:0033554 GO:0044238 GO:0006139 GO:0006974 GO:0046483 GO:0051716 GO:0006259 GO:0006807 GO:0044260 GO:0006310 GO:0071704 GO:0005737 GO:0005623 GO:0044464 GO:0044424 GO:0005622 GO:0005575 GO:0019001 GO:0032561 GO:0005525 GO:0005488 GO:0000166 GO:0043167 GO:0032555 GO:0003674 GO:…
Novel01719	GO:0044237 GO:0008152 GO:0008150 GO:0006950 GO:0090304 GO:0043170 GO:0009987 GO:0050896 GO:0006725 GO:0006281 GO:0034641 GO:0033554 GO:0044238 GO:0006139 GO:0006974 GO:0046483 GO:0051716 GO:0006259 GO:0006807 GO:0044260 GO:0006310 GO:0071704 GO:0005737 GO:0005623 GO:0044464 GO:0044424 GO:0005622 GO:0005575 GO:0019001 GO:0032561 GO:0005525 GO:0005488 GO:0000166 GO:0043167 GO:0032555 GO:0003674 GO:…
Novel01719	GO:0044237 GO:0008152 GO:0008150 GO:0006950 GO:0090304 GO:0043170 GO:0009987 GO:0050896 GO:0006725 GO:0006281 GO:0034641 GO:0033554 GO:0044238 GO:0006139 GO:0006974 GO:0046483 GO:0051716 GO:0006259 GO:0006807 GO:0044260 GO:0006310 GO:0071704 GO:0005737 GO:0005623 GO:0044464 GO:0044424 GO:0005622 GO:0005575 GO:0019001 GO:0032561 GO:0005525 GO:0005488 GO:0000166 GO:0043167 GO:0032555 GO:0003674 GO:…
BnaC07g42660D	GO:0044237 GO:0008150 GO:0008152 GO:0006694 GO:0009987 GO:0008610 GO:0008202 GO:0044238 GO:0006629 GO:0009058 GO:0055114 GO:0071704 GO:0016229 GO:0003824 GO:0005488 GO:0016491 GO:0003854 GO:0033764 GO:0003674 GO:0016614 GO:0048037 GO:0016616 GO:0050662
BnaAnng30680D	GO:0044237 GO:0006928 GO:0065007 GO:0008152 GO:0007049 GO:0008150 GO:0009056 GO:0000910 GO:0023052 GO:0016043 GO:0050794 GO:0040011 GO:0071840 GO:0050896 GO:0009987 GO:0007017 GO:0006914 GO:0051674 GO:0007010 GO:0000226 GO:0051301 GO:0048870 GO:0007154 GO:0022402 GO:0006996 GO:0044248 GO:0051716 GO:0007165 GO:0050789 GO:0051179 GO:0043229 GO:0016020 GO:0005929 GO:0005623 GO:0044464 GO:0044424 GO:…
BnaA01g08850D	GO:0044237 GO:0006796 GO:0044238 GO:0008150 GO:0006464 GO:0019538 GO:0008152 GO:0016310 GO:0044267 GO:0043170 GO:0009987 GO:0043412 GO:0044260 GO:0006793 GO:0071704 GO:0006468 GO:0003674 GO:0032555 GO:0005524 GO:0003824 GO:0016301 GO:0016773 GO:0032549 GO:0032553 GO:0001883 GO:0016772 GO:0004672 GO:0016740 GO:0032550 GO:0000166 GO:0005488 GO:0005515 GO:0043168 GO:0097159 GO:0001882 GO:0030554 GO:…
BnaA01g08850D	GO:0044237 GO:0006796 GO:0044238 GO:0008150 GO:0006464 GO:0019538 GO:0008152 GO:0016310 GO:0044267 GO:0043170 GO:0009987 GO:0043412 GO:0044260 GO:0006793 GO:0071704 GO:0006468 GO:0003674 GO:0032555 GO:0005524 GO:0003824 GO:0016301 GO:0016773 GO:0032549 GO:0032553 GO:0001883 GO:0016772 GO:0004672 GO:0016740 GO:0032550 GO:0000166 GO:0005488 GO:0005515 GO:0043168 GO:0097159 GO:0001882 GO:0030554 GO:…
BnaA01g08850D	GO:0044237 GO:0006796 GO:0044238 GO:0008150 GO:0006464 GO:0019538 GO:0008152 GO:0016310 GO:0044267 GO:0043170 GO:0009987 GO:0043412 GO:0044260 GO:0006793 GO:0071704 GO:0006468 GO:0003674 GO:0032555 GO:0005524 GO:0003824 GO:0016301 GO:0016773 GO:0032549 GO:0032553 GO:0001883 GO:0016772 GO:0004672 GO:0016740 GO:0032550 GO:0000166 GO:0005488 GO:0005515 GO:0043168 GO:0097159 GO:0001882 GO:0030554 GO:…
BnaC02g37350D	GO:0044237 GO:0006796 GO:0008152 GO:0016310 GO:0008150 GO:0006464 GO:0009987 GO:0043170 GO:0006468 GO:0044238 GO:0019538 GO:0044267 GO:0006793 GO:0071704 GO:0043412 GO:0044260 GO:0003824 GO:0005524 GO:0016772 GO:0016301 GO:0005488 GO:0000166 GO:0004672 GO:0032559 GO:0043167 GO:0003674 GO:0032555 GO:0032553 GO:0032549 GO:0001883 GO:0016773 GO:0005515 GO:0032550 GO:0016740 GO:0017076 GO:0035639 GO:…
BnaC02g37350D	GO:0044237 GO:0006796 GO:0008152 GO:0016310 GO:0008150 GO:0006464 GO:0009987 GO:0043170 GO:0006468 GO:0044238 GO:0019538 GO:0044267 GO:0006793 GO:0071704 GO:0043412 GO:0044260 GO:0003824 GO:0005524 GO:0016772 GO:0016301 GO:0005488 GO:0000166 GO:0004672 GO:0032559 GO:0043167 GO:0003674 GO:0032555 GO:0032553 GO:0032549 GO:0001883 GO:0016773 GO:0005515 GO:0032550 GO:0016740 GO:0017076 GO:0035639 GO:…
Novel01254	GO:0044237 GO:0006796 GO:0008150 GO:0008152 GO:0009987 GO:0090407 GO:0044255 GO:0008610 GO:0008654 GO:0044238 GO:0019637 GO:0006644 GO:0044249 GO:0006629 GO:0009058 GO:0006793 GO:0071704 GO:0016020 GO:0044464 GO:0005623 GO:0005575 GO:0005886 GO:0071944 GO:0043772 GO:0003824 GO:0016747 GO:0003674 GO:0016746 GO:0016740
Novel01254	GO:0044237 GO:0006796 GO:0008150 GO:0008152 GO:0009987 GO:0090407 GO:0044255 GO:0008610 GO:0008654 GO:0044238 GO:0019637 GO:0006644 GO:0044249 GO:0006629 GO:0009058 GO:0006793 GO:0071704 GO:0016020 GO:0044464 GO:0005623 GO:0005575 GO:0005886 GO:0071944 GO:0043772 GO:0003824 GO:0016747 GO:0003674 GO:0016746 GO:0016740
Novel01254	GO:0044237 GO:0006796 GO:0008150 GO:0008152 GO:0009987 GO:0090407 GO:0044255 GO:0008610 GO:0008654 GO:0044238 GO:0019637 GO:0006644 GO:0044249 GO:0006629 GO:0009058 GO:0006793 GO:0071704 GO:0016020 GO:0044464 GO:0005623 GO:0005575 GO:0005886 GO:0071944 GO:0043772 GO:0003824 GO:0016747 GO:0003674 GO:0016746 GO:0016740
Novel01254	GO:0044237 GO:0006796 GO:0008150 GO:0008152 GO:0009987 GO:0090407 GO:0044255 GO:0008610 GO:0008654 GO:0044238 GO:0019637 GO:0006644 GO:0044249 GO:0006629 GO:0009058 GO:0006793 GO:0071704 GO:0016020 GO:0044464 GO:0005623 GO:0005575 GO:0005886 GO:0071944 GO:0043772 GO:0003824 GO:0016747 GO:0003674 GO:0016746 GO:0016740
BnaC04g07790D	GO:0044237 GO:0006412 GO:0008150 GO:0008152 GO:0034645 GO:0043170 GO:0009987 GO:0009059 GO:0044238 GO:0019538 GO:0044267 GO:0044249 GO:0009058 GO:0010467 GO:0044260 GO:0071704 GO:0043229 GO:0043232 GO:0005737 GO:0044464 GO:0005623 GO:0044444 GO:0030529 GO:0044424 GO:0043226 GO:0005622 GO:0043228 GO:0005840 GO:0005575 GO:0032991 GO:0003735 GO:0003674 GO:0005198
BnaA09g52020D	GO:0044237 GO:0006412 GO:0008150 GO:0006414 GO:0008152 GO:0034645 GO:0043170 GO:0009987 GO:0009059 GO:0044238 GO:0019538 GO:0044267 GO:0044249 GO:0009058 GO:0044260 GO:0010467 GO:0071704 GO:0043229 GO:0043232 GO:0005737 GO:0044464 GO:0005623 GO:0044444 GO:0044424 GO:0030529 GO:0043226 GO:0005622 GO:0043228 GO:0005840 GO:0005575 GO:0032991 GO:0003735 GO:0003674 GO:0005198
BnaC08g46120D	GO:0044237 GO:0006412 GO:0006414 GO:0008152 GO:0008150 GO:0034645 GO:0043170 GO:0009059 GO:0009987 GO:0044238 GO:0019538 GO:0044249 GO:0044267 GO:0009058 GO:0010467 GO:0044260 GO:0071704 GO:0043232 GO:0043229 GO:0005737 GO:0005623 GO:0044464 GO:0044444 GO:0030529 GO:0044424 GO:0043226 GO:0005622 GO:0043228 GO:0005840 GO:0005575 GO:0032991 GO:0003735 GO:0003674 GO:0005198
BnaCnng50730D	GO:0044237 GO:0006260 GO:0019438 GO:0016070 GO:0008150 GO:0008152 GO:0090304 GO:0034645 GO:0006261 GO:0006865 GO:0043170 GO:0006725 GO:0009987 GO:0009059 GO:0034641 GO:0015849 GO:0018130 GO:0003333 GO:0006810 GO:0034220 GO:0006139 GO:0044238 GO:0071702 GO:0032774 GO:0006811 GO:0071705 GO:0046483 GO:0051234 GO:0055085 GO:0044249 GO:0044271 GO:0034654 GO:0006259 GO:0009058 GO:0006269 GO:0015711 GO:…
BnaA08g01200D	GO:0044237 GO:0006091 GO:0072662 GO:0006605 GO:0015919 GO:0065002 GO:0045333 GO:0046907 GO:0051649 GO:0008150 GO:0015977 GO:0008152 GO:0008104 GO:0045184 GO:0033365 GO:0043574 GO:0016043 GO:0009987 GO:0071840 GO:0072663 GO:0051641 GO:0006099 GO:0034613 GO:0045046 GO:0016482 GO:0006810 GO:0017038 GO:0070727 GO:0044238 GO:0071702 GO:0072594 GO:0015980 GO:0051234 GO:0006886 GO:0006996 GO:0055085 GO:…
BnaA02g35320D	GO:0044237 GO:0005975 GO:0008152 GO:0008150 GO:0044264 GO:0009987 GO:0043170 GO:0044238 GO:0044042 GO:0044262 GO:0006073 GO:0071704 GO:0005976 GO:0044260 GO:0005576 GO:0005623 GO:0044464 GO:0030312 GO:0071944 GO:0005575 GO:0005618 GO:0048046 GO:0003824 GO:0016758 GO:0016757 GO:0003674 GO:0016798 GO:0016787 GO:0004553 GO:0016740 GO:0016762
BnaA09g01600D	GO:0044179 GO:0044004 GO:0065007 GO:0008150 GO:0031640 GO:0051818 GO:0051704 GO:0051701 GO:0019836 GO:0051801 GO:0044419 GO:0044003 GO:0051715 GO:0001906 GO:0044364 GO:0065008 GO:0051883 GO:0044403 GO:0035821 GO:0001907 GO:0001897 GO:0051817 GO:0052331 GO:0043229 GO:0005576 GO:0044464 GO:0000152 GO:0005623 GO:0005680 GO:0044424 GO:0043226 GO:0043234 GO:0005622 GO:0044422 GO:0000151 GO:0044428 GO:…
BnaA09g01600D	GO:0044179 GO:0044004 GO:0065007 GO:0008150 GO:0031640 GO:0051818 GO:0051704 GO:0051701 GO:0019836 GO:0051801 GO:0044419 GO:0044003 GO:0051715 GO:0001906 GO:0044364 GO:0065008 GO:0051883 GO:0044403 GO:0035821 GO:0001907 GO:0001897 GO:0051817 GO:0052331 GO:0043229 GO:0005576 GO:0044464 GO:0000152 GO:0005623 GO:0005680 GO:0044424 GO:0043226 GO:0043234 GO:0005622 GO:0044422 GO:0000151 GO:0044428 GO:…
BnaA09g01600D	GO:0044179 GO:0044004 GO:0065007 GO:0008150 GO:0031640 GO:0051818 GO:0051704 GO:0051701 GO:0019836 GO:0051801 GO:0044419 GO:0044003 GO:0051715 GO:0001906 GO:0044364 GO:0065008 GO:0051883 GO:0044403 GO:0035821 GO:0001907 GO:0001897 GO:0051817 GO:0052331 GO:0043229 GO:0005576 GO:0044464 GO:0000152 GO:0005623 GO:0005680 GO:0044424 GO:0043226 GO:0043234 GO:0005622 GO:0044422 GO:0000151 GO:0044428 GO:…
BnaA08g31010D	GO:0044085 GO:0019538 GO:0046483 GO:0034470 GO:0022613 GO:0044238 GO:0006139 GO:0010467 GO:0006807 GO:0044260 GO:0043412 GO:0071704 GO:0016072 GO:0044267 GO:0008152 GO:0006464 GO:0008150 GO:0030488 GO:0006364 GO:0034660 GO:0090304 GO:0043414 GO:0006399 GO:0044237 GO:0032259 GO:0001510 GO:0016070 GO:0034641 GO:0006396 GO:0006400 GO:0009451 GO:0008033 GO:0043170 GO:0071840 GO:0042254 GO:0009987 GO:…
BnaC03g36170D	GO:0044085 GO:0019538 GO:0044238 GO:0022613 GO:0044260 GO:0010467 GO:0071704 GO:0044267 GO:0044249 GO:0009058 GO:0008150 GO:0008152 GO:0006414 GO:0034645 GO:0006412 GO:0044237 GO:0043170 GO:0009987 GO:0042254 GO:0071840 GO:0009059 GO:0043228 GO:0032991 GO:0005840 GO:0005575 GO:0044464 GO:0005623 GO:0044444 GO:0043229 GO:0043232 GO:0005737 GO:0005622 GO:0044424 GO:0030529 GO:0043226 GO:0003674 GO:…
BnaC09g32760D	GO:0044042 GO:0044238 GO:0006073 GO:0044262 GO:0044260 GO:0071704 GO:0005976 GO:0044237 GO:0044264 GO:0008150 GO:0008152 GO:0005975 GO:0043170 GO:0009987 GO:0071944 GO:0005575 GO:0048046 GO:0005618 GO:0005576 GO:0044464 GO:0005623 GO:0030312 GO:0003674 GO:0016757 GO:0016787 GO:0004553 GO:0016798 GO:0016740 GO:0016762 GO:0016758 GO:0003824
BnaA09g01630D	GO:0044042 GO:0044238 GO:0000271 GO:0034637 GO:0006074 GO:0006075 GO:0044262 GO:0009058 GO:0006073 GO:0044249 GO:0005976 GO:0071704 GO:0009250 GO:0044260 GO:0044237 GO:0033692 GO:0005975 GO:0034645 GO:0044264 GO:0008150 GO:0008152 GO:0009987 GO:0009059 GO:0016051 GO:0043170 GO:0051273 GO:0051274 GO:0005575 GO:0071944 GO:0005886 GO:0044425 GO:0032991 GO:0000148 GO:0016020 GO:0044464 GO:0005623 GO:…
BnaA09g01630D	GO:0044042 GO:0044238 GO:0000271 GO:0034637 GO:0006074 GO:0006075 GO:0044262 GO:0009058 GO:0006073 GO:0044249 GO:0005976 GO:0071704 GO:0009250 GO:0044260 GO:0044237 GO:0033692 GO:0005975 GO:0034645 GO:0044264 GO:0008150 GO:0008152 GO:0009987 GO:0009059 GO:0016051 GO:0043170 GO:0051273 GO:0051274 GO:0005575 GO:0071944 GO:0005886 GO:0044425 GO:0032991 GO:0000148 GO:0016020 GO:0044464 GO:0005623 GO:…
BnaC03g36310D	GO:0044042 GO:0034637 GO:0000271 GO:0044238 GO:0071704 GO:0005976 GO:0009250 GO:0044260 GO:0044262 GO:0009058 GO:0006073 GO:0044249 GO:0034645 GO:0005975 GO:0008150 GO:0044264 GO:0008152 GO:0044237 GO:0033692 GO:0051274 GO:0051273 GO:0030243 GO:0009987 GO:0030244 GO:0009059 GO:0016051 GO:0043170 GO:0003674 GO:0016853 GO:0003824 GO:0016866
BnaA03g23510D	GO:0044042 GO:0000271 GO:0034637 GO:0044238 GO:0071704 GO:0005976 GO:0009250 GO:0044260 GO:0044262 GO:0009058 GO:0006073 GO:0044249 GO:0034645 GO:0005975 GO:0044264 GO:0008150 GO:0008152 GO:0033692 GO:0044237 GO:0051274 GO:0051273 GO:0030243 GO:0009987 GO:0016051 GO:0009059 GO:0030244 GO:0043170 GO:0003677 GO:0003676 GO:0003674 GO:0097159 GO:0016853 GO:0003824 GO:0005488 GO:0016866
BnaCnng44750D	GO:0043632 GO:0044260 GO:0044257 GO:0071704 GO:0044267 GO:0044248 GO:0009058 GO:0019538 GO:0019941 GO:0044238 GO:0006508 GO:0006511 GO:0044265 GO:0043170 GO:0030163 GO:0051603 GO:0009987 GO:0016051 GO:0008150 GO:0008152 GO:0009057 GO:0005975 GO:0009056 GO:0044237 GO:0032991 GO:0031461 GO:0005575 GO:0000151 GO:0005622 GO:0043234 GO:0044424 GO:0044464 GO:0005623 GO:0097159 GO:0031625 GO:0005515 GO:…
BnaCnng44750D	GO:0043632 GO:0044260 GO:0044257 GO:0071704 GO:0044267 GO:0044248 GO:0009058 GO:0019538 GO:0019941 GO:0044238 GO:0006508 GO:0006511 GO:0044265 GO:0043170 GO:0030163 GO:0051603 GO:0009987 GO:0016051 GO:0008150 GO:0008152 GO:0009057 GO:0005975 GO:0009056 GO:0044237 GO:0032991 GO:0031461 GO:0005575 GO:0000151 GO:0005622 GO:0043234 GO:0044424 GO:0044464 GO:0005623 GO:0097159 GO:0031625 GO:0005515 GO:…
BnaCnng44750D	GO:0043632 GO:0044260 GO:0044257 GO:0071704 GO:0044267 GO:0044248 GO:0009058 GO:0019538 GO:0019941 GO:0044238 GO:0006508 GO:0006511 GO:0044265 GO:0043170 GO:0030163 GO:0051603 GO:0009987 GO:0016051 GO:0008150 GO:0008152 GO:0009057 GO:0005975 GO:0009056 GO:0044237 GO:0032991 GO:0031461 GO:0005575 GO:0000151 GO:0005622 GO:0043234 GO:0044424 GO:0044464 GO:0005623 GO:0097159 GO:0031625 GO:0005515 GO:…
BnaCnng44750D	GO:0043632 GO:0044260 GO:0044257 GO:0071704 GO:0044267 GO:0044248 GO:0009058 GO:0019538 GO:0019941 GO:0044238 GO:0006508 GO:0006511 GO:0044265 GO:0043170 GO:0030163 GO:0051603 GO:0009987 GO:0016051 GO:0008150 GO:0008152 GO:0009057 GO:0005975 GO:0009056 GO:0044237 GO:0032991 GO:0031461 GO:0005575 GO:0000151 GO:0005622 GO:0043234 GO:0044424 GO:0044464 GO:0005623 GO:0097159 GO:0031625 GO:0005515 GO:…
BnaA09g19380D	GO:0043436 GO:0046395 GO:0044237 GO:0009056 GO:0008150 GO:0006544 GO:0006546 GO:0008152 GO:0009987 GO:0009063 GO:0006520 GO:0009069 GO:0016054 GO:0009071 GO:0044238 GO:0044281 GO:0044282 GO:0044248 GO:0019752 GO:0006082 GO:0071704 GO:0006807 GO:0005737 GO:0044444 GO:0044464 GO:0005623 GO:0044424 GO:0005622 GO:0043234 GO:0005960 GO:0005575 GO:0032991
BnaA09g19380D	GO:0043436 GO:0046395 GO:0044237 GO:0009056 GO:0008150 GO:0006544 GO:0006546 GO:0008152 GO:0009987 GO:0009063 GO:0006520 GO:0009069 GO:0016054 GO:0009071 GO:0044238 GO:0044281 GO:0044282 GO:0044248 GO:0019752 GO:0006082 GO:0071704 GO:0006807 GO:0005737 GO:0044444 GO:0044464 GO:0005623 GO:0044424 GO:0005622 GO:0043234 GO:0005960 GO:0005575 GO:0032991
BnaA06g11010D	GO:0043436 GO:0044237 GO:0008150 GO:0008152 GO:0046394 GO:0009987 GO:0006520 GO:0016053 GO:0044283 GO:0044238 GO:0044281 GO:0009058 GO:0044249 GO:0008652 GO:0071704 GO:0006082 GO:0019752 GO:0055114 GO:0006807 GO:0005737 GO:0044464 GO:0005623 GO:0044424 GO:0005622 GO:0005575 GO:0003824 GO:0046983 GO:0005488 GO:0016903 GO:0016705 GO:0016491 GO:0043167 GO:0046906 GO:0003942 GO:0003674 GO:0020037 GO:…
BnaA06g11010D	GO:0043436 GO:0044237 GO:0008150 GO:0008152 GO:0046394 GO:0009987 GO:0006520 GO:0016053 GO:0044283 GO:0044238 GO:0044281 GO:0009058 GO:0044249 GO:0008652 GO:0071704 GO:0006082 GO:0019752 GO:0055114 GO:0006807 GO:0005737 GO:0044464 GO:0005623 GO:0044424 GO:0005622 GO:0005575 GO:0003824 GO:0046983 GO:0005488 GO:0016903 GO:0016705 GO:0016491 GO:0043167 GO:0046906 GO:0003942 GO:0003674 GO:0020037 GO:…
BnaC08g44900D	GO:0043412 GO:0044260 GO:0071704 GO:0006793 GO:0044267 GO:0019538 GO:0044238 GO:0006468 GO:0043170 GO:0009987 GO:0008150 GO:0006464 GO:0016310 GO:0008152 GO:0006796 GO:0044237 GO:0030554 GO:0001882 GO:0043168 GO:0097159 GO:0017076 GO:0035639 GO:0016740 GO:0032550 GO:0032549 GO:0032553 GO:0001883 GO:0016773 GO:0032555 GO:0003674 GO:0043167 GO:0032559 GO:0004672 GO:0000166 GO:0005488 GO:0016301 GO:…
BnaC08g44900D	GO:0043412 GO:0044260 GO:0071704 GO:0006793 GO:0044267 GO:0019538 GO:0044238 GO:0006468 GO:0043170 GO:0009987 GO:0008150 GO:0006464 GO:0016310 GO:0008152 GO:0006796 GO:0044237 GO:0030554 GO:0001882 GO:0043168 GO:0097159 GO:0017076 GO:0035639 GO:0016740 GO:0032550 GO:0032549 GO:0032553 GO:0001883 GO:0016773 GO:0032555 GO:0003674 GO:0043167 GO:0032559 GO:0004672 GO:0000166 GO:0005488 GO:0016301 GO:…
BnaA02g05510D	GO:0043229 GO:0043231 GO:0044464 GO:0005623 GO:0005575 GO:0043226 GO:0005634 GO:0044424 GO:0043227 GO:0005622
BnaA07g14960D	GO:0043229 GO:0005737 GO:0016020 GO:0044464 GO:0005623 GO:0044444 GO:0044424 GO:0043226 GO:0005622 GO:0005811 GO:0043231 GO:0031224 GO:0005575 GO:0012511 GO:0016021 GO:0044425 GO:0043227
BnaA02g25560D	GO:0043227 GO:0005622 GO:0005575 GO:0005739 GO:0043226 GO:0044424 GO:0044444 GO:0044464 GO:0005623 GO:0005737 GO:0043231 GO:0043229 GO:0003954 GO:0016491 GO:0016651 GO:0050136 GO:0016655 GO:0003824 GO:0008137 GO:0003674
BnaC08g11970D	GO:0043226 GO:0044424 GO:0005622 GO:0005811 GO:0005737 GO:0016020 GO:0043229 GO:0044444 GO:0044464 GO:0005623 GO:0005575 GO:0012511 GO:0043227 GO:0044425 GO:0016021 GO:0043231 GO:0031224
BnaC08g11970D	GO:0043226 GO:0044424 GO:0005622 GO:0005811 GO:0005737 GO:0016020 GO:0043229 GO:0044444 GO:0044464 GO:0005623 GO:0005575 GO:0012511 GO:0043227 GO:0044425 GO:0016021 GO:0043231 GO:0031224
BnaA01g32320D	GO:0043170 GO:0033036 GO:0044267 GO:0009987 GO:0044260 GO:0043412 GO:0015031 GO:0071704 GO:0051179 GO:0006810 GO:0044237 GO:0044238 GO:0008152 GO:0008104 GO:0008150 GO:0006464 GO:0019538 GO:0071702 GO:0051234 GO:0045184 GO:0005488 GO:0005515 GO:0016879 GO:0016881 GO:0003674 GO:0003824 GO:0016874
BnaA01g32320D	GO:0043170 GO:0033036 GO:0044267 GO:0009987 GO:0044260 GO:0043412 GO:0015031 GO:0071704 GO:0051179 GO:0006810 GO:0044237 GO:0044238 GO:0008152 GO:0008104 GO:0008150 GO:0006464 GO:0019538 GO:0071702 GO:0051234 GO:0045184 GO:0005488 GO:0005515 GO:0016879 GO:0016881 GO:0003674 GO:0003824 GO:0016874
BnaC07g43150D	GO:0043170 GO:0009987 GO:0044237 GO:0043414 GO:0032259 GO:0008150 GO:0006464 GO:0008152 GO:0044267 GO:0006479 GO:0043412 GO:0044260 GO:0071704 GO:0008213 GO:0044238 GO:0019538 GO:0016741 GO:0003824 GO:0008168 GO:0016740 GO:0003674
BnaA05g21950D	GO:0043170 GO:0009987 GO:0044237 GO:0008152 GO:0008150 GO:0044267 GO:0044260 GO:0071704 GO:0044238 GO:0019538 GO:0044424 GO:0043226 GO:0005622 GO:0043229 GO:0005623 GO:0044464 GO:0005634 GO:0005575 GO:0043227 GO:0043231 GO:0005488 GO:0000166 GO:0043167 GO:0032559 GO:0005524 GO:0032550 GO:0097159 GO:0043168 GO:0030554 GO:0001882 GO:0035639 GO:0017076 GO:0032555 GO:0003674 GO:0032553 GO:0032549 GO:…
BnaC03g60160D	GO:0043170 GO:0009987 GO:0044237 GO:0008152 GO:0008150 GO:0044267 GO:0006457 GO:0044260 GO:0071704 GO:0044238 GO:0019538 GO:0003824 GO:0003755 GO:0016853 GO:0016859 GO:0003674
BnaA09g01390D	GO:0043170 GO:0009987 GO:0044237 GO:0008152 GO:0008150 GO:0044264 GO:0005975 GO:0006073 GO:0044262 GO:0044260 GO:0071704 GO:0005976 GO:0044238 GO:0044042 GO:0030312 GO:0005576 GO:0005623 GO:0044464 GO:0071944 GO:0005575 GO:0005618 GO:0048046 GO:0003824 GO:0016758 GO:0016740 GO:0016762 GO:0016757 GO:0003674 GO:0016787 GO:0004553 GO:0016798
BnaA03g14630D	GO:0043170 GO:0009987 GO:0009059 GO:0008150 GO:0008152 GO:0034645 GO:0044237 GO:0006412 GO:0044260 GO:0010467 GO:0071704 GO:0044267 GO:0044249 GO:0009058 GO:0019538 GO:0044238 GO:0005622 GO:0044424 GO:0030529 GO:0043226 GO:0044464 GO:0005623 GO:0044444 GO:0043229 GO:0043232 GO:0005737 GO:0032991 GO:0005840 GO:0005575 GO:0043228 GO:0005488 GO:0003735 GO:0097159 GO:0003723 GO:0003676 GO:0003674 GO:…
BnaA03g14630D	GO:0043170 GO:0009987 GO:0009059 GO:0008150 GO:0008152 GO:0034645 GO:0044237 GO:0006412 GO:0044260 GO:0010467 GO:0071704 GO:0044267 GO:0044249 GO:0009058 GO:0019538 GO:0044238 GO:0005622 GO:0044424 GO:0030529 GO:0043226 GO:0044464 GO:0005623 GO:0044444 GO:0043229 GO:0043232 GO:0005737 GO:0032991 GO:0005840 GO:0005575 GO:0043228 GO:0005488 GO:0003735 GO:0097159 GO:0003723 GO:0003676 GO:0003674 GO:…
BnaA07g18330D	GO:0043170 GO:0009987 GO:0006468 GO:0044237 GO:0006796 GO:0008152 GO:0016310 GO:0008150 GO:0006464 GO:0044267 GO:0044260 GO:0043412 GO:0006793 GO:0071704 GO:0044238 GO:0019538 GO:0004672 GO:0005488 GO:0000166 GO:0043167 GO:0032559 GO:0005524 GO:0003824 GO:0016301 GO:0016772 GO:0016740 GO:0032550 GO:0097159 GO:0043168 GO:0001882 GO:0030554 GO:0035639 GO:0017076 GO:0003674 GO:0032555 GO:0016773 GO:…
BnaC09g11770D	GO:0043170 GO:0009059 GO:0006725 GO:0009987 GO:0034641 GO:0022610 GO:0001503 GO:0006260 GO:0044237 GO:0032501 GO:0008152 GO:0008150 GO:0034645 GO:0090304 GO:0044249 GO:0009058 GO:0006259 GO:0044260 GO:0006807 GO:0055114 GO:0071704 GO:0007155 GO:0044238 GO:0006139 GO:0006801 GO:0072593 GO:0046483 GO:0005576 GO:0005575 GO:0005488 GO:0016721 GO:0043167 GO:0016491 GO:0003887 GO:0003824 GO:0016772 GO:…
BnaA08g09930D	GO:0043170 GO:0008152 GO:0008150 GO:0051179 GO:0071704 GO:0033036 GO:0042157 GO:0019538 GO:0071702 GO:0006869 GO:0010876 GO:0051234 GO:0006810 GO:0044238 GO:0016020 GO:0005576 GO:0016021 GO:0044425 GO:0005575 GO:0031224 GO:0005488 GO:0003674 GO:0008289
BnaA08g09930D	GO:0043170 GO:0008152 GO:0008150 GO:0051179 GO:0071704 GO:0033036 GO:0042157 GO:0019538 GO:0071702 GO:0006869 GO:0010876 GO:0051234 GO:0006810 GO:0044238 GO:0016020 GO:0005576 GO:0016021 GO:0044425 GO:0005575 GO:0031224 GO:0005488 GO:0003674 GO:0008289
BnaAnng01490D	GO:0043170 GO:0006508 GO:0008150 GO:0008152 GO:0071704 GO:0044238 GO:0019538 GO:0005488 GO:0005515 GO:0003674
BnaA02g35000D	GO:0043168 GO:0005543 GO:0003674 GO:0008289 GO:0043167 GO:0005488
BnaA10g27170D	GO:0043167 GO:0008270 GO:0005488 GO:0046872 GO:0043169 GO:0003674 GO:0046914
BnaA10g27170D	GO:0043167 GO:0008270 GO:0005488 GO:0046872 GO:0043169 GO:0003674 GO:0046914
BnaA10g27170D	GO:0043167 GO:0008270 GO:0005488 GO:0046872 GO:0043169 GO:0003674 GO:0046914
BnaA10g27170D	GO:0043167 GO:0008270 GO:0005488 GO:0046872 GO:0043169 GO:0003674 GO:0046914
BnaAnng01630D	GO:0043167 GO:0005488 GO:0046914 GO:0005506 GO:0043169 GO:0046872 GO:0003674
BnaC07g26800D	GO:0042802 GO:0003674 GO:0005515 GO:0005488
BnaA03g21450D	GO:0042592 GO:0048878 GO:0034641 GO:0009987 GO:0006725 GO:0006270 GO:0009059 GO:0050801 GO:0055080 GO:0006875 GO:0043170 GO:0006261 GO:0034645 GO:0090304 GO:0055082 GO:0008150 GO:0008152 GO:0065007 GO:0044237 GO:0006260 GO:0019725 GO:0071704 GO:0051179 GO:0072503 GO:0055065 GO:0006873 GO:0006807 GO:0044260 GO:0030003 GO:0006259 GO:0009058 GO:0055085 GO:0044249 GO:0046483 GO:0051234 GO:0072507 GO:…
BnaC07g37060D	GO:0042592 GO:0009987 GO:0050794 GO:0008150 GO:0008152 GO:0065007 GO:0019725 GO:0055114 GO:0045454 GO:0050789 GO:0065008 GO:0016491 GO:0003824 GO:0016667 GO:0009055 GO:0015035 GO:0016209 GO:0015036 GO:0003674
BnaC07g37060D	GO:0042592 GO:0009987 GO:0050794 GO:0008150 GO:0008152 GO:0065007 GO:0019725 GO:0055114 GO:0045454 GO:0050789 GO:0065008 GO:0016491 GO:0003824 GO:0016667 GO:0009055 GO:0015035 GO:0016209 GO:0015036 GO:0003674
BnaC07g37060D	GO:0042592 GO:0009987 GO:0050794 GO:0008150 GO:0008152 GO:0065007 GO:0019725 GO:0055114 GO:0045454 GO:0050789 GO:0065008 GO:0016491 GO:0003824 GO:0016667 GO:0009055 GO:0015035 GO:0016209 GO:0015036 GO:0003674
BnaA06g39970D	GO:0042545 GO:0071554 GO:0071555 GO:0008150 GO:0071840 GO:0009987 GO:0016043 GO:0045229 GO:0071944 GO:0005575 GO:0005618 GO:0005623 GO:0044464 GO:0030312 GO:0003674 GO:0016787 GO:0052689 GO:0030599 GO:0003824 GO:0016788
BnaA06g39970D	GO:0042545 GO:0071554 GO:0071555 GO:0008150 GO:0071840 GO:0009987 GO:0016043 GO:0045229 GO:0071944 GO:0005575 GO:0005618 GO:0005623 GO:0044464 GO:0030312 GO:0003674 GO:0016787 GO:0052689 GO:0030599 GO:0003824 GO:0016788
BnaA03g04950D	GO:0042254 GO:0071840 GO:0008150 GO:0044085 GO:0022613 GO:0005622 GO:0044422 GO:0044424 GO:0031974 GO:0043226 GO:0043233 GO:0005623 GO:0044464 GO:0043232 GO:0043229 GO:0043227 GO:0005730 GO:0070013 GO:0044446 GO:0005634 GO:0031981 GO:0005575 GO:0043231 GO:0044428 GO:0043228
BnaA01g24940D	GO:0042221 GO:0009987 GO:0050896 GO:0055085 GO:0051179 GO:0042493 GO:0015893 GO:0006855 GO:0006810 GO:0051234 GO:0008150 GO:0005575 GO:0016020 GO:0022804 GO:0005215 GO:0015297 GO:0003674 GO:0022857 GO:0015238 GO:0015291
BnaC06g09330D	GO:0042221 GO:0008150 GO:0050896 GO:0009636 GO:0046677
BnaC05g37670D	GO:0042157 GO:0033036 GO:0071704 GO:0051179 GO:0044238 GO:0006810 GO:0010876 GO:0051234 GO:0006869 GO:0019538 GO:0071702 GO:0043170 GO:0008152 GO:0008150 GO:0005575 GO:0005576 GO:0008289 GO:0003674 GO:0005488
BnaC05g37670D	GO:0042157 GO:0033036 GO:0071704 GO:0051179 GO:0044238 GO:0006810 GO:0010876 GO:0051234 GO:0006869 GO:0019538 GO:0071702 GO:0043170 GO:0008152 GO:0008150 GO:0005575 GO:0005576 GO:0008289 GO:0003674 GO:0005488
BnaAnng00800D	GO:0035821 GO:0044403 GO:0051817 GO:0030682 GO:0065008 GO:0019049 GO:0016032 GO:0044238 GO:0044415 GO:0044413 GO:0044003 GO:0020012 GO:0051807 GO:0071704 GO:0052564 GO:0052572 GO:0019048 GO:0006629 GO:0009607 GO:0051704 GO:0006950 GO:0008150 GO:0051707 GO:0008152 GO:0051805 GO:0075136 GO:0065007 GO:0051834 GO:0052173 GO:0006952 GO:0030683 GO:0044419 GO:0052200 GO:0009987 GO:0050896 GO:0051832 GO:…
BnaC04g00940D	GO:0035737 GO:0035738 GO:0007610 GO:0050896 GO:0008150 GO:0051705 GO:0051704
BnaC04g00940D	GO:0035737 GO:0035738 GO:0007610 GO:0050896 GO:0008150 GO:0051705 GO:0051704
BnaC04g00940D	GO:0035737 GO:0035738 GO:0007610 GO:0050896 GO:0008150 GO:0051705 GO:0051704
BnaA04g20180D	GO:0035639 GO:0017076 GO:0043168 GO:0097159 GO:0030554 GO:0001882 GO:0032550 GO:0001883 GO:0032549 GO:0032553 GO:0016787 GO:0016462 GO:0032555 GO:0003674 GO:0016818 GO:0032559 GO:0043167 GO:0016887 GO:0000166 GO:0005488 GO:0004386 GO:0005525 GO:0032561 GO:0003678 GO:0019001 GO:0016817 GO:0017111 GO:0003824 GO:0005524
BnaA01g33370D	GO:0034645 GO:0090304 GO:0046483 GO:0034660 GO:0043039 GO:0008150 GO:0019538 GO:0008152 GO:0016070 GO:0006139 GO:0043038 GO:0044238 GO:0043436 GO:0044237 GO:0006412 GO:0006399 GO:0044281 GO:0006082 GO:0009069 GO:0071704 GO:0019752 GO:0006418 GO:0046439 GO:0055114 GO:0000096 GO:0044260 GO:0006534 GO:0006807 GO:0010467 GO:0034641 GO:0006790 GO:0006725 GO:0009987 GO:0009058 GO:0009059 GO:0006520 GO:…
BnaA08g13680D	GO:0034645 GO:0090304 GO:0006355 GO:0008152 GO:0019219 GO:0008150 GO:0031326 GO:0065007 GO:0006351 GO:0016070 GO:0010556 GO:0019438 GO:0044237 GO:0018130 GO:0080090 GO:0034641 GO:0009059 GO:0060255 GO:0009987 GO:0006725 GO:0019222 GO:0043170 GO:0050794 GO:0046483 GO:0051252 GO:0051171 GO:0032774 GO:0044238 GO:0006139 GO:0031323 GO:0009889 GO:2001141 GO:0071704 GO:0010467 GO:0044260 GO:0010468 GO:…
BnaA08g13680D	GO:0034645 GO:0090304 GO:0006355 GO:0008152 GO:0019219 GO:0008150 GO:0031326 GO:0065007 GO:0006351 GO:0016070 GO:0010556 GO:0019438 GO:0044237 GO:0018130 GO:0080090 GO:0034641 GO:0009059 GO:0060255 GO:0009987 GO:0006725 GO:0019222 GO:0043170 GO:0050794 GO:0046483 GO:0051252 GO:0051171 GO:0032774 GO:0044238 GO:0006139 GO:0031323 GO:0009889 GO:2001141 GO:0071704 GO:0010467 GO:0044260 GO:0010468 GO:…
BnaA08g13680D	GO:0034645 GO:0090304 GO:0006355 GO:0008152 GO:0019219 GO:0008150 GO:0031326 GO:0065007 GO:0006351 GO:0016070 GO:0010556 GO:0019438 GO:0044237 GO:0018130 GO:0080090 GO:0034641 GO:0009059 GO:0060255 GO:0009987 GO:0006725 GO:0019222 GO:0043170 GO:0050794 GO:0046483 GO:0051252 GO:0051171 GO:0032774 GO:0044238 GO:0006139 GO:0031323 GO:0009889 GO:2001141 GO:0071704 GO:0010467 GO:0044260 GO:0010468 GO:…
BnaC02g45790D	GO:0034645 GO:0008152 GO:0008150 GO:0006412 GO:0044237 GO:0009059 GO:0009987 GO:0043170 GO:0019538 GO:0044238 GO:0071704 GO:0010467 GO:0044260 GO:0009058 GO:0044249 GO:0044267 GO:0044444 GO:0005623 GO:0044464 GO:0005737 GO:0043232 GO:0043229 GO:0005622 GO:0043226 GO:0030529 GO:0044424 GO:0043228 GO:0043231 GO:0043227 GO:0032991 GO:0005634 GO:0005575 GO:0005840 GO:0003735 GO:0005488 GO:0003677 GO:…
BnaC02g45790D	GO:0034645 GO:0008152 GO:0008150 GO:0006412 GO:0044237 GO:0009059 GO:0009987 GO:0043170 GO:0019538 GO:0044238 GO:0071704 GO:0010467 GO:0044260 GO:0009058 GO:0044249 GO:0044267 GO:0044444 GO:0005623 GO:0044464 GO:0005737 GO:0043232 GO:0043229 GO:0005622 GO:0043226 GO:0030529 GO:0044424 GO:0043228 GO:0043231 GO:0043227 GO:0032991 GO:0005634 GO:0005575 GO:0005840 GO:0003735 GO:0005488 GO:0003677 GO:…
BnaC02g45790D	GO:0034645 GO:0008152 GO:0008150 GO:0006412 GO:0044237 GO:0009059 GO:0009987 GO:0043170 GO:0019538 GO:0044238 GO:0071704 GO:0010467 GO:0044260 GO:0009058 GO:0044249 GO:0044267 GO:0044444 GO:0005623 GO:0044464 GO:0005737 GO:0043232 GO:0043229 GO:0005622 GO:0043226 GO:0030529 GO:0044424 GO:0043228 GO:0043231 GO:0043227 GO:0032991 GO:0005634 GO:0005575 GO:0005840 GO:0003735 GO:0005488 GO:0003677 GO:…
BnaC02g45790D	GO:0034645 GO:0008152 GO:0008150 GO:0006412 GO:0044237 GO:0009059 GO:0009987 GO:0043170 GO:0019538 GO:0044238 GO:0071704 GO:0010467 GO:0044260 GO:0009058 GO:0044249 GO:0044267 GO:0044444 GO:0005623 GO:0044464 GO:0005737 GO:0043232 GO:0043229 GO:0005622 GO:0043226 GO:0030529 GO:0044424 GO:0043228 GO:0043231 GO:0043227 GO:0032991 GO:0005634 GO:0005575 GO:0005840 GO:0003735 GO:0005488 GO:0003677 GO:…
BnaC01g06470D	GO:0034645 GO:0008150 GO:0008152 GO:0044237 GO:0006412 GO:0009987 GO:0009059 GO:0043170 GO:0019538 GO:0044238 GO:0071704 GO:0010467 GO:0044260 GO:0009058 GO:0044267 GO:0044249 GO:0044444 GO:0044464 GO:0005623 GO:0005737 GO:0043229 GO:0043232 GO:0005622 GO:0043226 GO:0030529 GO:0044424 GO:0043228 GO:0032991 GO:0005575 GO:0005840 GO:0003735 GO:0005198 GO:0003674
BnaC08g45990D	GO:0034645 GO:0008150 GO:0008152 GO:0006414 GO:0044237 GO:0006412 GO:0009987 GO:0009059 GO:0043170 GO:0019538 GO:0044238 GO:0071704 GO:0044260 GO:0010467 GO:0009058 GO:0044267 GO:0044249 GO:0044444 GO:0044464 GO:0005623 GO:0005737 GO:0043229 GO:0043232 GO:0005622 GO:0043226 GO:0044424 GO:0030529 GO:0043228 GO:0032991 GO:0005575 GO:0005840 GO:0003735 GO:0005198 GO:0003674
BnaA02g35440D	GO:0034641 GO:0080090 GO:0018130 GO:0019222 GO:0043170 GO:0050794 GO:0060255 GO:0009059 GO:0009987 GO:0006725 GO:0050896 GO:0019219 GO:0006355 GO:0008152 GO:0008150 GO:0031326 GO:0006950 GO:0090304 GO:0034645 GO:0019438 GO:0044237 GO:0065007 GO:0006351 GO:0010556 GO:0016070 GO:0010467 GO:0006807 GO:0010468 GO:0044260 GO:0050789 GO:0071704 GO:2001141 GO:0044271 GO:0034654 GO:2000112 GO:0044249 GO:…
BnaA06g19780D	GO:0034641 GO:0055086 GO:0090407 GO:0018130 GO:0009150 GO:0006753 GO:0043170 GO:0009190 GO:0009987 GO:0006725 GO:0016051 GO:0009059 GO:0008150 GO:0044264 GO:0009260 GO:0009152 GO:0008152 GO:0046058 GO:0005975 GO:0034645 GO:0046379 GO:0006171 GO:0033692 GO:0044237 GO:0072521 GO:0006796 GO:0019438 GO:0052652 GO:0009187 GO:0019693 GO:0044260 GO:0006807 GO:0005976 GO:0006793 GO:0071704 GO:0006164 GO:…
BnaA01g04480D	GO:0034641 GO:0044260 GO:0006807 GO:0071704 GO:0043170 GO:0044249 GO:0009987 GO:0006725 GO:0006259 GO:0009059 GO:0009405 GO:0009058 GO:0008150 GO:0008152 GO:0046483 GO:0090304 GO:0034645 GO:0051704 GO:0044237 GO:0006260 GO:0006139 GO:0044238 GO:0019031 GO:0005622 GO:0016021 GO:0044425 GO:0043227 GO:0044424 GO:0005575 GO:0043226 GO:0005634 GO:0044464 GO:0005623 GO:0031224 GO:0019012 GO:0043229 GO:…
BnaA01g04480D	GO:0034641 GO:0044260 GO:0006807 GO:0071704 GO:0043170 GO:0044249 GO:0009987 GO:0006725 GO:0006259 GO:0009059 GO:0009405 GO:0009058 GO:0008150 GO:0008152 GO:0046483 GO:0090304 GO:0034645 GO:0051704 GO:0044237 GO:0006260 GO:0006139 GO:0044238 GO:0019031 GO:0005622 GO:0016021 GO:0044425 GO:0043227 GO:0044424 GO:0005575 GO:0043226 GO:0005634 GO:0044464 GO:0005623 GO:0031224 GO:0019012 GO:0043229 GO:…
BnaA01g04480D	GO:0034641 GO:0044260 GO:0006807 GO:0071704 GO:0043170 GO:0044249 GO:0009987 GO:0006725 GO:0006259 GO:0009059 GO:0009405 GO:0009058 GO:0008150 GO:0008152 GO:0046483 GO:0090304 GO:0034645 GO:0051704 GO:0044237 GO:0006260 GO:0006139 GO:0044238 GO:0019031 GO:0005622 GO:0016021 GO:0044425 GO:0043227 GO:0044424 GO:0005575 GO:0043226 GO:0005634 GO:0044464 GO:0005623 GO:0031224 GO:0019012 GO:0043229 GO:…
BnaA01g04480D	GO:0034641 GO:0044260 GO:0006807 GO:0071704 GO:0043170 GO:0044249 GO:0009987 GO:0006725 GO:0006259 GO:0009059 GO:0009405 GO:0009058 GO:0008150 GO:0008152 GO:0046483 GO:0090304 GO:0034645 GO:0051704 GO:0044237 GO:0006260 GO:0006139 GO:0044238 GO:0019031 GO:0005622 GO:0016021 GO:0044425 GO:0043227 GO:0044424 GO:0005575 GO:0043226 GO:0005634 GO:0044464 GO:0005623 GO:0031224 GO:0019012 GO:0043229 GO:…
BnaC04g18950D	GO:0034641 GO:0006783 GO:0018130 GO:0046156 GO:0006778 GO:0006694 GO:0006520 GO:0033013 GO:0009987 GO:0006725 GO:0008152 GO:0008150 GO:0042168 GO:0019438 GO:0042440 GO:0044237 GO:0043436 GO:0051188 GO:0006807 GO:0055114 GO:0033014 GO:0019752 GO:0071704 GO:0006082 GO:0044271 GO:0044249 GO:0006629 GO:0009058 GO:0019354 GO:0051186 GO:0046483 GO:0044281 GO:0008610 GO:0046148 GO:0044238 GO:0008202 GO:…
BnaC04g18950D	GO:0034641 GO:0006783 GO:0018130 GO:0046156 GO:0006778 GO:0006694 GO:0006520 GO:0033013 GO:0009987 GO:0006725 GO:0008152 GO:0008150 GO:0042168 GO:0019438 GO:0042440 GO:0044237 GO:0043436 GO:0051188 GO:0006807 GO:0055114 GO:0033014 GO:0019752 GO:0071704 GO:0006082 GO:0044271 GO:0044249 GO:0006629 GO:0009058 GO:0019354 GO:0051186 GO:0046483 GO:0044281 GO:0008610 GO:0046148 GO:0044238 GO:0008202 GO:…
BnaC03g15540D	GO:0034641 GO:0006725 GO:0009987 GO:0009059 GO:0006520 GO:0043170 GO:0090304 GO:0034645 GO:0043039 GO:0034660 GO:0008150 GO:0008152 GO:0016070 GO:0043038 GO:0043436 GO:0006412 GO:0044237 GO:0006399 GO:0071704 GO:0006082 GO:0019752 GO:0006418 GO:0006807 GO:0044260 GO:0010467 GO:0009058 GO:0044267 GO:0044249 GO:0046483 GO:0019538 GO:0006139 GO:0044238 GO:0044281 GO:0016818 GO:0032559 GO:0043167 GO:…
BnaC03g15540D	GO:0034641 GO:0006725 GO:0009987 GO:0009059 GO:0006520 GO:0043170 GO:0090304 GO:0034645 GO:0043039 GO:0034660 GO:0008150 GO:0008152 GO:0016070 GO:0043038 GO:0043436 GO:0006412 GO:0044237 GO:0006399 GO:0071704 GO:0006082 GO:0019752 GO:0006418 GO:0006807 GO:0044260 GO:0010467 GO:0009058 GO:0044267 GO:0044249 GO:0046483 GO:0019538 GO:0006139 GO:0044238 GO:0044281 GO:0016818 GO:0032559 GO:0043167 GO:…
BnaC03g15540D	GO:0034641 GO:0006725 GO:0009987 GO:0009059 GO:0006520 GO:0043170 GO:0090304 GO:0034645 GO:0043039 GO:0034660 GO:0008150 GO:0008152 GO:0016070 GO:0043038 GO:0043436 GO:0006412 GO:0044237 GO:0006399 GO:0071704 GO:0006082 GO:0019752 GO:0006418 GO:0006807 GO:0044260 GO:0010467 GO:0009058 GO:0044267 GO:0044249 GO:0046483 GO:0019538 GO:0006139 GO:0044238 GO:0044281 GO:0016818 GO:0032559 GO:0043167 GO:…
BnaC03g15540D	GO:0034641 GO:0006725 GO:0009987 GO:0009059 GO:0006520 GO:0043170 GO:0090304 GO:0034645 GO:0043039 GO:0034660 GO:0008150 GO:0008152 GO:0016070 GO:0043038 GO:0043436 GO:0006412 GO:0044237 GO:0006399 GO:0071704 GO:0006082 GO:0019752 GO:0006418 GO:0006807 GO:0044260 GO:0010467 GO:0009058 GO:0044267 GO:0044249 GO:0046483 GO:0019538 GO:0006139 GO:0044238 GO:0044281 GO:0016818 GO:0032559 GO:0043167 GO:…
Novel00264	GO:0034622 GO:0071705 GO:0051234 GO:0071702 GO:0044085 GO:0006810 GO:0051179 GO:0065003 GO:0043933 GO:0017004 GO:0071822 GO:0008150 GO:0008152 GO:0015886 GO:0006091 GO:0044237 GO:0022607 GO:0043623 GO:0070271 GO:0015979 GO:0009987 GO:0019684 GO:0006461 GO:0071840 GO:0051181 GO:0016043 GO:0031224 GO:0009523 GO:0009521 GO:0016021 GO:0044425 GO:0032991 GO:0005575 GO:0044436 GO:0044464 GO:0005623 GO:…
BnaC03g26080D	GO:0034613 GO:0016192 GO:0009987 GO:0051641 GO:0051649 GO:0008150 GO:0008104 GO:0045184 GO:0046907 GO:0015031 GO:0051179 GO:0033036 GO:0071702 GO:0006886 GO:0051234 GO:0006810 GO:0070727 GO:0043234 GO:0005622 GO:0030662 GO:0030120 GO:0005794 GO:0044431 GO:0044422 GO:0044424 GO:0012506 GO:0043226 GO:0044433 GO:0044464 GO:0005798 GO:0005623 GO:0044444 GO:0030117 GO:0043229 GO:0005737 GO:0031982 GO:…
BnaAnng01170D	GO:0034613 GO:0009987 GO:0016192 GO:0051641 GO:0008150 GO:0051649 GO:0008104 GO:0045184 GO:0046907 GO:0015031 GO:0051179 GO:0033036 GO:0071702 GO:0051234 GO:0006886 GO:0006810 GO:0070727 GO:0005622 GO:0043234 GO:0044424 GO:0044464 GO:0005623 GO:0030117 GO:0044444 GO:0030119 GO:0005737 GO:0016020 GO:0044425 GO:0032991 GO:0048475 GO:0005575 GO:0030131 GO:0030118 GO:0005488 GO:0016829 GO:0016830 GO:…
BnaA05g23860D	GO:0034470 GO:0006810 GO:0044238 GO:0022613 GO:0006139 GO:0019538 GO:0044085 GO:0071702 GO:0006869 GO:0010876 GO:0051234 GO:0046483 GO:0016072 GO:0033036 GO:0042157 GO:0010467 GO:0044260 GO:0006807 GO:0071704 GO:0051179 GO:0044237 GO:0016070 GO:0008152 GO:0008150 GO:0034660 GO:0006364 GO:0090304 GO:0043170 GO:0042254 GO:0071840 GO:0009987 GO:0006725 GO:0034641 GO:0006396 GO:0030684 GO:0005575 GO:…
BnaA05g23860D	GO:0034470 GO:0006810 GO:0044238 GO:0022613 GO:0006139 GO:0019538 GO:0044085 GO:0071702 GO:0006869 GO:0010876 GO:0051234 GO:0046483 GO:0016072 GO:0033036 GO:0042157 GO:0010467 GO:0044260 GO:0006807 GO:0071704 GO:0051179 GO:0044237 GO:0016070 GO:0008152 GO:0008150 GO:0034660 GO:0006364 GO:0090304 GO:0043170 GO:0042254 GO:0071840 GO:0009987 GO:0006725 GO:0034641 GO:0006396 GO:0030684 GO:0005575 GO:…
BnaCnng78380D	GO:0034308 GO:0055114 GO:0071704 GO:0044281 GO:0015946 GO:0006066 GO:0008152 GO:0015945 GO:0008150 GO:0016616 GO:0097159 GO:0003674 GO:0016614 GO:0003676 GO:0005488 GO:0016491 GO:0004022 GO:0003824
BnaA09g00370D	GO:0033036 GO:0051179 GO:0015031 GO:0070727 GO:0016482 GO:0006810 GO:0006886 GO:0051234 GO:0048193 GO:0071702 GO:0009987 GO:0016192 GO:0051641 GO:0006888 GO:0034613 GO:0046907 GO:0045184 GO:0008150 GO:0051649 GO:0008104 GO:0005575 GO:0030135 GO:0030659 GO:0044446 GO:0012507 GO:0048475 GO:0043227 GO:0044425 GO:0032991 GO:0031090 GO:0043231 GO:0012505 GO:0030658 GO:0031410 GO:0030127 GO:0031988 GO:…
BnaC08g43610D	GO:0033036 GO:0051179 GO:0015031 GO:0070727 GO:0006810 GO:0016482 GO:0006886 GO:0051234 GO:0048193 GO:0071702 GO:0051641 GO:0009987 GO:0016192 GO:0006888 GO:0034613 GO:0046907 GO:0045184 GO:0008104 GO:0008150 GO:0051649 GO:0005575 GO:0030135 GO:0030659 GO:0044446 GO:0043227 GO:0012507 GO:0048475 GO:0032991 GO:0031090 GO:0044425 GO:0043231 GO:0030658 GO:0012505 GO:0030127 GO:0031988 GO:0031410 GO:…
BnaC08g43610D	GO:0033036 GO:0051179 GO:0015031 GO:0070727 GO:0006810 GO:0016482 GO:0006886 GO:0051234 GO:0048193 GO:0071702 GO:0051641 GO:0009987 GO:0016192 GO:0006888 GO:0034613 GO:0046907 GO:0045184 GO:0008104 GO:0008150 GO:0051649 GO:0005575 GO:0030135 GO:0030659 GO:0044446 GO:0043227 GO:0012507 GO:0048475 GO:0032991 GO:0031090 GO:0044425 GO:0043231 GO:0030658 GO:0012505 GO:0030127 GO:0031988 GO:0031410 GO:…
BnaC08g43610D	GO:0033036 GO:0051179 GO:0015031 GO:0070727 GO:0006810 GO:0016482 GO:0006886 GO:0051234 GO:0048193 GO:0071702 GO:0051641 GO:0009987 GO:0016192 GO:0006888 GO:0034613 GO:0046907 GO:0045184 GO:0008104 GO:0008150 GO:0051649 GO:0005575 GO:0030135 GO:0030659 GO:0044446 GO:0043227 GO:0012507 GO:0048475 GO:0032991 GO:0031090 GO:0044425 GO:0043231 GO:0030658 GO:0012505 GO:0030127 GO:0031988 GO:0031410 GO:…
BnaC08g43610D	GO:0033036 GO:0051179 GO:0015031 GO:0070727 GO:0006810 GO:0016482 GO:0006886 GO:0051234 GO:0048193 GO:0071702 GO:0051641 GO:0009987 GO:0016192 GO:0006888 GO:0034613 GO:0046907 GO:0045184 GO:0008104 GO:0008150 GO:0051649 GO:0005575 GO:0030135 GO:0030659 GO:0044446 GO:0043227 GO:0012507 GO:0048475 GO:0032991 GO:0031090 GO:0044425 GO:0043231 GO:0030658 GO:0012505 GO:0030127 GO:0031988 GO:0031410 GO:…
BnaC08g43610D	GO:0033036 GO:0051179 GO:0015031 GO:0070727 GO:0006810 GO:0016482 GO:0006886 GO:0051234 GO:0048193 GO:0071702 GO:0051641 GO:0009987 GO:0016192 GO:0006888 GO:0034613 GO:0046907 GO:0045184 GO:0008104 GO:0008150 GO:0051649 GO:0005575 GO:0030135 GO:0030659 GO:0044446 GO:0043227 GO:0012507 GO:0048475 GO:0032991 GO:0031090 GO:0044425 GO:0043231 GO:0030658 GO:0012505 GO:0030127 GO:0031988 GO:0031410 GO:…
BnaA03g21810D	GO:0033036 GO:0015031 GO:0051179 GO:0006810 GO:0070727 GO:0071702 GO:0006886 GO:0051234 GO:0051641 GO:0016192 GO:0009987 GO:0034613 GO:0046907 GO:0008104 GO:0051649 GO:0008150 GO:0045184 GO:0044446 GO:0030663 GO:0030135 GO:0030660 GO:0030659 GO:0005575 GO:0031090 GO:0032991 GO:0044425 GO:0043227 GO:0048475 GO:0043231 GO:0031988 GO:0031410 GO:0030126 GO:0000139 GO:0012505 GO:0044424 GO:0043226 GO:…
BnaA01g04360D	GO:0033036 GO:0006888 GO:0051641 GO:0016192 GO:0009987 GO:0015031 GO:0051179 GO:0034613 GO:0006810 GO:0016482 GO:0046907 GO:0070727 GO:0008104 GO:0051649 GO:0071702 GO:0008150 GO:0006886 GO:0051234 GO:0048193 GO:0045184 GO:0044424 GO:0044446 GO:0043226 GO:0044433 GO:0030134 GO:0012506 GO:0030135 GO:0030659 GO:0030133 GO:0005575 GO:0031090 GO:0032991 GO:0044425 GO:0043234 GO:0005622 GO:0043227 GO:…
BnaA01g04360D	GO:0033036 GO:0006888 GO:0051641 GO:0016192 GO:0009987 GO:0015031 GO:0051179 GO:0034613 GO:0006810 GO:0016482 GO:0046907 GO:0070727 GO:0008104 GO:0051649 GO:0071702 GO:0008150 GO:0006886 GO:0051234 GO:0048193 GO:0045184 GO:0044424 GO:0044446 GO:0043226 GO:0044433 GO:0030134 GO:0012506 GO:0030135 GO:0030659 GO:0030133 GO:0005575 GO:0031090 GO:0032991 GO:0044425 GO:0043234 GO:0005622 GO:0043227 GO:…
BnaA01g04360D	GO:0033036 GO:0006888 GO:0051641 GO:0016192 GO:0009987 GO:0015031 GO:0051179 GO:0034613 GO:0006810 GO:0016482 GO:0046907 GO:0070727 GO:0008104 GO:0051649 GO:0071702 GO:0008150 GO:0006886 GO:0051234 GO:0048193 GO:0045184 GO:0044424 GO:0044446 GO:0043226 GO:0044433 GO:0030134 GO:0012506 GO:0030135 GO:0030659 GO:0030133 GO:0005575 GO:0031090 GO:0032991 GO:0044425 GO:0043234 GO:0005622 GO:0043227 GO:…
BnaA01g04360D	GO:0033036 GO:0006888 GO:0051641 GO:0016192 GO:0009987 GO:0015031 GO:0051179 GO:0034613 GO:0006810 GO:0016482 GO:0046907 GO:0070727 GO:0008104 GO:0051649 GO:0071702 GO:0008150 GO:0006886 GO:0051234 GO:0048193 GO:0045184 GO:0044424 GO:0044446 GO:0043226 GO:0044433 GO:0030134 GO:0012506 GO:0030135 GO:0030659 GO:0030133 GO:0005575 GO:0031090 GO:0032991 GO:0044425 GO:0043234 GO:0005622 GO:0043227 GO:…
BnaC08g44480D	GO:0033013 GO:0043170 GO:0050794 GO:0006778 GO:0019222 GO:0006725 GO:0015979 GO:0009987 GO:0060255 GO:0009059 GO:0044419 GO:0080090 GO:0034641 GO:0015994 GO:0018130 GO:0044237 GO:0042440 GO:0019438 GO:0016070 GO:0010556 GO:0006351 GO:0065007 GO:0031326 GO:0007049 GO:0008150 GO:0008152 GO:0006355 GO:0019219 GO:0034645 GO:0090304 GO:0051704 GO:0044249 GO:2000112 GO:0034654 GO:0044271 GO:0009058 GO:…
BnaC08g44480D	GO:0033013 GO:0043170 GO:0050794 GO:0006778 GO:0019222 GO:0006725 GO:0015979 GO:0009987 GO:0060255 GO:0009059 GO:0044419 GO:0080090 GO:0034641 GO:0015994 GO:0018130 GO:0044237 GO:0042440 GO:0019438 GO:0016070 GO:0010556 GO:0006351 GO:0065007 GO:0031326 GO:0007049 GO:0008150 GO:0008152 GO:0006355 GO:0019219 GO:0034645 GO:0090304 GO:0051704 GO:0044249 GO:2000112 GO:0034654 GO:0044271 GO:0009058 GO:…
BnaC08g41300D	GO:0032940 GO:0006904 GO:0008150 GO:0051649 GO:0009987 GO:0016192 GO:0051641 GO:0051234 GO:0048278 GO:0046903 GO:0006887 GO:0022406 GO:0006810 GO:0051179
BnaC09g43250D	GO:0032787 GO:0044281 GO:0008610 GO:0007166 GO:0044238 GO:0044283 GO:0072330 GO:0007154 GO:0006631 GO:0006629 GO:0044249 GO:0051716 GO:0009058 GO:0007165 GO:0050789 GO:0019752 GO:0006082 GO:0071704 GO:0044237 GO:0043436 GO:0065007 GO:0046394 GO:0008152 GO:0008150 GO:0006633 GO:0023052 GO:0016053 GO:0050794 GO:0009987 GO:0050896 GO:0044255 GO:0016055 GO:0005575 GO:0016020 GO:0003674 GO:0016746 GO:…
BnaC09g43250D	GO:0032787 GO:0044281 GO:0008610 GO:0007166 GO:0044238 GO:0044283 GO:0072330 GO:0007154 GO:0006631 GO:0006629 GO:0044249 GO:0051716 GO:0009058 GO:0007165 GO:0050789 GO:0019752 GO:0006082 GO:0071704 GO:0044237 GO:0043436 GO:0065007 GO:0046394 GO:0008152 GO:0008150 GO:0006633 GO:0023052 GO:0016053 GO:0050794 GO:0009987 GO:0050896 GO:0044255 GO:0016055 GO:0005575 GO:0016020 GO:0003674 GO:0016746 GO:…
BnaC09g43250D	GO:0032787 GO:0044281 GO:0008610 GO:0007166 GO:0044238 GO:0044283 GO:0072330 GO:0007154 GO:0006631 GO:0006629 GO:0044249 GO:0051716 GO:0009058 GO:0007165 GO:0050789 GO:0019752 GO:0006082 GO:0071704 GO:0044237 GO:0043436 GO:0065007 GO:0046394 GO:0008152 GO:0008150 GO:0006633 GO:0023052 GO:0016053 GO:0050794 GO:0009987 GO:0050896 GO:0044255 GO:0016055 GO:0005575 GO:0016020 GO:0003674 GO:0016746 GO:…
BnaA09g01140D	GO:0032561 GO:0019001 GO:0016817 GO:0003824 GO:0017111 GO:0016818 GO:0043167 GO:0000166 GO:0005488 GO:0005525 GO:0032549 GO:0032553 GO:0001883 GO:0016787 GO:0016462 GO:0032555 GO:0003674 GO:0017076 GO:0035639 GO:0001882 GO:0097159 GO:0043168 GO:0032550 GO:0003924
BnaA09g01140D	GO:0032561 GO:0019001 GO:0016817 GO:0003824 GO:0017111 GO:0016818 GO:0043167 GO:0000166 GO:0005488 GO:0005525 GO:0032549 GO:0032553 GO:0001883 GO:0016787 GO:0016462 GO:0032555 GO:0003674 GO:0017076 GO:0035639 GO:0001882 GO:0097159 GO:0043168 GO:0032550 GO:0003924
BnaA09g01140D	GO:0032561 GO:0019001 GO:0016817 GO:0003824 GO:0017111 GO:0016818 GO:0043167 GO:0000166 GO:0005488 GO:0005525 GO:0032549 GO:0032553 GO:0001883 GO:0016787 GO:0016462 GO:0032555 GO:0003674 GO:0017076 GO:0035639 GO:0001882 GO:0097159 GO:0043168 GO:0032550 GO:0003924
BnaC03g04240D	GO:0032550 GO:0046914 GO:0005515 GO:0035639 GO:0017076 GO:0097159 GO:0043168 GO:0030554 GO:0001882 GO:0016462 GO:0032555 GO:0003674 GO:0043169 GO:0032549 GO:0032553 GO:0001883 GO:0003676 GO:0046872 GO:0016787 GO:0016887 GO:0000166 GO:0005488 GO:0008270 GO:0004386 GO:0016818 GO:0032559 GO:0043167 GO:0008026 GO:0017111 GO:0003824 GO:0005524 GO:0042623 GO:0016817 GO:0070035
BnaC02g20460D	GO:0032550 GO:0035639 GO:0017076 GO:0097159 GO:0043168 GO:0001882 GO:0030554 GO:0003674 GO:0032555 GO:0016462 GO:0001883 GO:0032549 GO:0032553 GO:0016787 GO:0000166 GO:0005488 GO:0004386 GO:0016818 GO:0032559 GO:0043167 GO:0017111 GO:0003824 GO:0005524 GO:0003678 GO:0016817
BnaA07g12410D	GO:0032504 GO:0019953 GO:0007276 GO:0008150 GO:0032501 GO:0007283 GO:0048609 GO:0022414 GO:0000003 GO:0048232 GO:0005623 GO:0044464 GO:0000786 GO:0043232 GO:0043229 GO:0044422 GO:0000785 GO:0005622 GO:0043226 GO:0044424 GO:0032993 GO:0043228 GO:0043231 GO:0044427 GO:0043227 GO:0032991 GO:0005634 GO:0005575 GO:0044446 GO:0005694 GO:0005488 GO:0003677 GO:0003676 GO:0003674 GO:0097159
BnaA02g00470D	GO:0031331 GO:0006914 GO:0071704 GO:0044260 GO:0009896 GO:0010467 GO:0050789 GO:0009058 GO:0044248 GO:0031329 GO:0009059 GO:0009987 GO:0009894 GO:0043170 GO:0050794 GO:0044249 GO:0019222 GO:0044267 GO:0009056 GO:0034645 GO:0008152 GO:0048518 GO:0019538 GO:0008150 GO:0009893 GO:0065007 GO:0044238 GO:0010508 GO:0031325 GO:0048522 GO:0044237 GO:0006412 GO:0010506 GO:0031323 GO:0032991 GO:0005622 GO:…
BnaA02g00470D	GO:0031331 GO:0006914 GO:0071704 GO:0044260 GO:0009896 GO:0010467 GO:0050789 GO:0009058 GO:0044248 GO:0031329 GO:0009059 GO:0009987 GO:0009894 GO:0043170 GO:0050794 GO:0044249 GO:0019222 GO:0044267 GO:0009056 GO:0034645 GO:0008152 GO:0048518 GO:0019538 GO:0008150 GO:0009893 GO:0065007 GO:0044238 GO:0010508 GO:0031325 GO:0048522 GO:0044237 GO:0006412 GO:0010506 GO:0031323 GO:0032991 GO:0005622 GO:…
BnaA02g00470D	GO:0031331 GO:0006914 GO:0071704 GO:0044260 GO:0009896 GO:0010467 GO:0050789 GO:0009058 GO:0044248 GO:0031329 GO:0009059 GO:0009987 GO:0009894 GO:0043170 GO:0050794 GO:0044249 GO:0019222 GO:0044267 GO:0009056 GO:0034645 GO:0008152 GO:0048518 GO:0019538 GO:0008150 GO:0009893 GO:0065007 GO:0044238 GO:0010508 GO:0031325 GO:0048522 GO:0044237 GO:0006412 GO:0010506 GO:0031323 GO:0032991 GO:0005622 GO:…
BnaA02g00470D	GO:0031331 GO:0006914 GO:0071704 GO:0044260 GO:0009896 GO:0010467 GO:0050789 GO:0009058 GO:0044248 GO:0031329 GO:0009059 GO:0009987 GO:0009894 GO:0043170 GO:0050794 GO:0044249 GO:0019222 GO:0044267 GO:0009056 GO:0034645 GO:0008152 GO:0048518 GO:0019538 GO:0008150 GO:0009893 GO:0065007 GO:0044238 GO:0010508 GO:0031325 GO:0048522 GO:0044237 GO:0006412 GO:0010506 GO:0031323 GO:0032991 GO:0005622 GO:…
BnaA02g16080D	GO:0031326 GO:0032774 GO:0008653 GO:0044264 GO:0008150 GO:0019538 GO:0006464 GO:0019219 GO:0016310 GO:0051171 GO:0051252 GO:0006355 GO:0008152 GO:0034645 GO:0090304 GO:0005975 GO:0046483 GO:0006796 GO:0009889 GO:0044237 GO:0033692 GO:0031323 GO:0008610 GO:0019438 GO:0010556 GO:0016070 GO:0006351 GO:0006139 GO:0000271 GO:0034637 GO:0044238 GO:0065007 GO:0050789 GO:0010468 GO:0006807 GO:0043412 GO:…
BnaA02g16080D	GO:0031326 GO:0032774 GO:0008653 GO:0044264 GO:0008150 GO:0019538 GO:0006464 GO:0019219 GO:0016310 GO:0051171 GO:0051252 GO:0006355 GO:0008152 GO:0034645 GO:0090304 GO:0005975 GO:0046483 GO:0006796 GO:0009889 GO:0044237 GO:0033692 GO:0031323 GO:0008610 GO:0019438 GO:0010556 GO:0016070 GO:0006351 GO:0006139 GO:0000271 GO:0034637 GO:0044238 GO:0065007 GO:0050789 GO:0010468 GO:0006807 GO:0043412 GO:…
BnaA03g46480D	GO:0031326 GO:0008150 GO:0008152 GO:0006355 GO:0019219 GO:0034645 GO:0090304 GO:0044237 GO:0019438 GO:0016070 GO:0010556 GO:0006351 GO:0065007 GO:0080090 GO:0034641 GO:0018130 GO:0050794 GO:0043170 GO:0019222 GO:0006725 GO:0009987 GO:0060255 GO:0009059 GO:0032774 GO:0051252 GO:0051171 GO:0046483 GO:0009889 GO:0031323 GO:0006139 GO:0044238 GO:0050789 GO:0044260 GO:0006807 GO:0010468 GO:0010467 GO:…
BnaA01g04850D	GO:0031326 GO:0008150 GO:0007154 GO:0032774 GO:0006355 GO:0051252 GO:0008152 GO:0019219 GO:0051171 GO:0090304 GO:0034645 GO:0023052 GO:0046483 GO:0044237 GO:0009889 GO:0031323 GO:0019438 GO:0016070 GO:0010556 GO:0006351 GO:0006139 GO:0044238 GO:0065007 GO:0050789 GO:0044260 GO:0010468 GO:0006807 GO:0080090 GO:0010467 GO:0034641 GO:2001141 GO:0071704 GO:0018130 GO:0050794 GO:0044249 GO:0043170 GO:…
BnaC09g09660D	GO:0031326 GO:0008150 GO:0007049 GO:0006355 GO:0008152 GO:0019219 GO:0090304 GO:0034645 GO:0015991 GO:0044237 GO:0019438 GO:0016070 GO:0015672 GO:0010556 GO:0006351 GO:0065007 GO:0080090 GO:0034641 GO:0018130 GO:0043170 GO:0050794 GO:0019222 GO:0006725 GO:0009987 GO:0009059 GO:0060255 GO:0032774 GO:0051252 GO:0051171 GO:0006811 GO:0015992 GO:0046483 GO:0051234 GO:0009889 GO:0031323 GO:0006810 GO:…
BnaAnng06380D	GO:0031323 GO:0009889 GO:0006139 GO:0044238 GO:0032774 GO:0051171 GO:0051252 GO:0046483 GO:0044271 GO:0034654 GO:2000112 GO:0044249 GO:0009058 GO:0050789 GO:0010467 GO:0006807 GO:0010468 GO:0044260 GO:0071704 GO:2001141 GO:0044237 GO:0019438 GO:0006351 GO:0010556 GO:0016070 GO:0065007 GO:0008150 GO:0031326 GO:0019219 GO:0006355 GO:0008152 GO:0090304 GO:0034645 GO:0019222 GO:0043170 GO:0050794 GO:…
BnaC05g02160D	GO:0031224 GO:0044425 GO:0016021 GO:0005575 GO:0016020 GO:0003674 GO:0045735
BnaA09g01490D	GO:0031224 GO:0044425 GO:0016021 GO:0005575 GO:0016020
BnaA03g04230D	GO:0031224 GO:0005575 GO:0044425 GO:0016021 GO:0016020
BnaA09g05190D	GO:0031224 GO:0005575 GO:0016021 GO:0044425 GO:0016020
BnaA09g05190D	GO:0031224 GO:0005575 GO:0016021 GO:0044425 GO:0016020
BnaA09g05190D	GO:0031224 GO:0005575 GO:0016021 GO:0044425 GO:0016020
BnaA09g05190D	GO:0031224 GO:0005575 GO:0016021 GO:0044425 GO:0016020
BnaA09g00890D	GO:0030163 GO:0051603 GO:0009987 GO:0043170 GO:0044265 GO:0006511 GO:0006508 GO:0044237 GO:0009056 GO:0008152 GO:0009057 GO:0008150 GO:0044248 GO:0044267 GO:0071704 GO:0044257 GO:0044260 GO:0043632 GO:0044238 GO:0019941 GO:0019538 GO:0044424 GO:0043234 GO:0005622 GO:0005623 GO:0044464 GO:0005575 GO:0031461 GO:0032991 GO:0000151 GO:0005488 GO:0019899 GO:0005515 GO:0031625 GO:0003674
BnaA09g00890D	GO:0030163 GO:0051603 GO:0009987 GO:0043170 GO:0044265 GO:0006511 GO:0006508 GO:0044237 GO:0009056 GO:0008152 GO:0009057 GO:0008150 GO:0044248 GO:0044267 GO:0071704 GO:0044257 GO:0044260 GO:0043632 GO:0044238 GO:0019941 GO:0019538 GO:0044424 GO:0043234 GO:0005622 GO:0005623 GO:0044464 GO:0005575 GO:0031461 GO:0032991 GO:0000151 GO:0005488 GO:0019899 GO:0005515 GO:0031625 GO:0003674
BnaA09g00890D	GO:0030163 GO:0051603 GO:0009987 GO:0043170 GO:0044265 GO:0006511 GO:0006508 GO:0044237 GO:0009056 GO:0008152 GO:0009057 GO:0008150 GO:0044248 GO:0044267 GO:0071704 GO:0044257 GO:0044260 GO:0043632 GO:0044238 GO:0019941 GO:0019538 GO:0044424 GO:0043234 GO:0005622 GO:0005623 GO:0044464 GO:0005575 GO:0031461 GO:0032991 GO:0000151 GO:0005488 GO:0019899 GO:0005515 GO:0031625 GO:0003674
BnaA09g00890D	GO:0030163 GO:0051603 GO:0009987 GO:0043170 GO:0044265 GO:0006511 GO:0006508 GO:0044237 GO:0009056 GO:0008152 GO:0009057 GO:0008150 GO:0044248 GO:0044267 GO:0071704 GO:0044257 GO:0044260 GO:0043632 GO:0044238 GO:0019941 GO:0019538 GO:0044424 GO:0043234 GO:0005622 GO:0005623 GO:0044464 GO:0005575 GO:0031461 GO:0032991 GO:0000151 GO:0005488 GO:0019899 GO:0005515 GO:0031625 GO:0003674
BnaA05g04180D	GO:0030001 GO:0065007 GO:0023052 GO:0008150 GO:0035556 GO:0050896 GO:0009987 GO:0050794 GO:0070838 GO:0006810 GO:0051234 GO:0007154 GO:0006811 GO:0072511 GO:0007165 GO:0000041 GO:0051716 GO:0015684 GO:0007264 GO:0051179 GO:0006826 GO:0050789 GO:0006812 GO:0005737 GO:0016020 GO:0043229 GO:0044464 GO:0005623 GO:0043226 GO:0044424 GO:0005622 GO:0043231 GO:0031224 GO:0005575 GO:0005634 GO:0043227 GO:…
BnaA05g24530D	GO:0030001 GO:0008150 GO:0009987 GO:0006810 GO:0006811 GO:0051234 GO:0055085 GO:0006812 GO:0051179 GO:0016020 GO:0005575 GO:0003824 GO:0008324 GO:0016301 GO:0022857 GO:0016775 GO:0046873 GO:0016772 GO:0015075 GO:0004672 GO:0005215 GO:0003674 GO:0022891 GO:0016773 GO:0022892 GO:0004673 GO:0016740
BnaC08g45220D	GO:0022900 GO:0009987 GO:0015979 GO:0019684 GO:0008150 GO:0008152 GO:0044237 GO:0006091 GO:0055114 GO:0009767 GO:0005622 GO:0043234 GO:0034357 GO:0044424 GO:0044436 GO:0044464 GO:0005623 GO:0009579 GO:0016020 GO:0044425 GO:0032991 GO:0005575 GO:0009521 GO:0046906 GO:0005488 GO:0016168 GO:0097159 GO:0003676 GO:0003674
BnaC08g45220D	GO:0022900 GO:0009987 GO:0015979 GO:0019684 GO:0008150 GO:0008152 GO:0044237 GO:0006091 GO:0055114 GO:0009767 GO:0005622 GO:0043234 GO:0034357 GO:0044424 GO:0044436 GO:0044464 GO:0005623 GO:0009579 GO:0016020 GO:0044425 GO:0032991 GO:0005575 GO:0009521 GO:0046906 GO:0005488 GO:0016168 GO:0097159 GO:0003676 GO:0003674
BnaA02g17480D	GO:0022610 GO:0009987 GO:0009405 GO:0051704 GO:0008150 GO:0007155
BnaC03g68950D	GO:0022610 GO:0009987 GO:0008150 GO:0007160 GO:0031589 GO:0007155 GO:0005488 GO:0005515 GO:0003674
BnaA08g01720D	GO:0022610 GO:0009987 GO:0008150 GO:0007160 GO:0031589 GO:0007155
Novel01421	GO:0022607 GO:0071824 GO:0044237 GO:0006323 GO:0008152 GO:0006334 GO:0008150 GO:0090304 GO:0043170 GO:0016043 GO:0065004 GO:0071840 GO:0009987 GO:0006725 GO:0051276 GO:0034641 GO:0034728 GO:0044238 GO:0031497 GO:0006325 GO:0006333 GO:0006139 GO:0044085 GO:0046483 GO:0034622 GO:0006996 GO:0006259 GO:0071103 GO:0044260 GO:0006807 GO:0043933 GO:0065003 GO:0071704 GO:0043229 GO:0005623 GO:0044464 GO:…
Novel01421	GO:0022607 GO:0071824 GO:0044237 GO:0006323 GO:0008152 GO:0006334 GO:0008150 GO:0090304 GO:0043170 GO:0016043 GO:0065004 GO:0071840 GO:0009987 GO:0006725 GO:0051276 GO:0034641 GO:0034728 GO:0044238 GO:0031497 GO:0006325 GO:0006333 GO:0006139 GO:0044085 GO:0046483 GO:0034622 GO:0006996 GO:0006259 GO:0071103 GO:0044260 GO:0006807 GO:0043933 GO:0065003 GO:0071704 GO:0043229 GO:0005623 GO:0044464 GO:…
Novel01421	GO:0022607 GO:0071824 GO:0044237 GO:0006323 GO:0008152 GO:0006334 GO:0008150 GO:0090304 GO:0043170 GO:0016043 GO:0065004 GO:0071840 GO:0009987 GO:0006725 GO:0051276 GO:0034641 GO:0034728 GO:0044238 GO:0031497 GO:0006325 GO:0006333 GO:0006139 GO:0044085 GO:0046483 GO:0034622 GO:0006996 GO:0006259 GO:0071103 GO:0044260 GO:0006807 GO:0043933 GO:0065003 GO:0071704 GO:0043229 GO:0005623 GO:0044464 GO:…
Novel01421	GO:0022607 GO:0071824 GO:0044237 GO:0006323 GO:0008152 GO:0006334 GO:0008150 GO:0090304 GO:0043170 GO:0016043 GO:0065004 GO:0071840 GO:0009987 GO:0006725 GO:0051276 GO:0034641 GO:0034728 GO:0044238 GO:0031497 GO:0006325 GO:0006333 GO:0006139 GO:0044085 GO:0046483 GO:0034622 GO:0006996 GO:0006259 GO:0071103 GO:0044260 GO:0006807 GO:0043933 GO:0065003 GO:0071704 GO:0043229 GO:0005623 GO:0044464 GO:…
BnaC09g44450D	GO:0022607 GO:0043623 GO:0006796 GO:0044237 GO:0072521 GO:0046434 GO:0019693 GO:0046130 GO:0009205 GO:0072523 GO:0008152 GO:0008150 GO:0009207 GO:0009056 GO:0009116 GO:0016043 GO:0051258 GO:0006753 GO:0009150 GO:0009143 GO:0071840 GO:0006461 GO:0042278 GO:0046128 GO:0006184 GO:0006725 GO:0009987 GO:0055086 GO:0034641 GO:0034655 GO:0070271 GO:0009144 GO:0044270 GO:0044281 GO:0044238 GO:0009141 GO:…
BnaC03g14320D	GO:0022402 GO:0006996 GO:0007010 GO:0000226 GO:0051301 GO:0016043 GO:0071840 GO:0009987 GO:0007017 GO:0008150 GO:0007049 GO:0000910 GO:0005515 GO:0008092 GO:0003674 GO:0015631 GO:0008017 GO:0005488
BnaA06g15800D	GO:0019954 GO:0006355 GO:0008152 GO:0019219 GO:0007049 GO:0008150 GO:0031326 GO:0009056 GO:0000910 GO:0034645 GO:0090304 GO:0032505 GO:0019438 GO:0022607 GO:0044237 GO:0065007 GO:0006351 GO:0016070 GO:0010556 GO:0080090 GO:0034641 GO:0032506 GO:0018130 GO:0006914 GO:0019222 GO:0050794 GO:0043170 GO:0016043 GO:0060255 GO:0009059 GO:0071840 GO:0009987 GO:0006725 GO:0051252 GO:0051171 GO:0044085 GO:…
BnaC09g12030D	GO:0019867 GO:0016020 GO:0005575 GO:0043167 GO:0030170 GO:0005488 GO:0043168 GO:0048037 GO:0003674
BnaA06g17900D	GO:0019867 GO:0016020 GO:0005575
BnaC07g26300D	GO:0019752 GO:0071704 GO:0006082 GO:0009058 GO:0006629 GO:0044249 GO:0006631 GO:0072330 GO:0044238 GO:0044283 GO:0032787 GO:0044281 GO:0008610 GO:0044255 GO:0009987 GO:0016053 GO:0046394 GO:0008152 GO:0008150 GO:0006633 GO:0043436 GO:0044237 GO:0016740 GO:0016746 GO:0003674 GO:0016747 GO:0004312 GO:0003824 GO:0004315
BnaC02g39910D	GO:0019693 GO:0046434 GO:0009205 GO:0046130 GO:0043623 GO:0022607 GO:0044237 GO:0072521 GO:0006796 GO:0009116 GO:0009056 GO:0009207 GO:0008152 GO:0072523 GO:0008150 GO:0042278 GO:0046128 GO:0006461 GO:0071840 GO:0009987 GO:0006725 GO:0006184 GO:0051258 GO:0016043 GO:0009143 GO:0009150 GO:0006753 GO:0044270 GO:0009144 GO:0034655 GO:0034641 GO:0055086 GO:0070271 GO:0044238 GO:0006139 GO:0009141 GO:…
BnaC02g39910D	GO:0019693 GO:0046434 GO:0009205 GO:0046130 GO:0043623 GO:0022607 GO:0044237 GO:0072521 GO:0006796 GO:0009116 GO:0009056 GO:0009207 GO:0008152 GO:0072523 GO:0008150 GO:0042278 GO:0046128 GO:0006461 GO:0071840 GO:0009987 GO:0006725 GO:0006184 GO:0051258 GO:0016043 GO:0009143 GO:0009150 GO:0006753 GO:0044270 GO:0009144 GO:0034655 GO:0034641 GO:0055086 GO:0070271 GO:0044238 GO:0006139 GO:0009141 GO:…
BnaC02g39910D	GO:0019693 GO:0046434 GO:0009205 GO:0046130 GO:0043623 GO:0022607 GO:0044237 GO:0072521 GO:0006796 GO:0009116 GO:0009056 GO:0009207 GO:0008152 GO:0072523 GO:0008150 GO:0042278 GO:0046128 GO:0006461 GO:0071840 GO:0009987 GO:0006725 GO:0006184 GO:0051258 GO:0016043 GO:0009143 GO:0009150 GO:0006753 GO:0044270 GO:0009144 GO:0034655 GO:0034641 GO:0055086 GO:0070271 GO:0044238 GO:0006139 GO:0009141 GO:…
BnaC06g14690D	GO:0019684 GO:0015979 GO:0009987 GO:0022900 GO:0044237 GO:0006091 GO:0008152 GO:0009772 GO:0008150 GO:0009767 GO:0055114 GO:0045156 GO:0009055 GO:0003674
BnaA03g29270D	GO:0019538 GO:0044238 GO:0071704 GO:0044260 GO:0044267 GO:0008150 GO:0008152 GO:0044237 GO:0009987 GO:0043170 GO:0032549 GO:0032553 GO:0001883 GO:0003674 GO:0032555 GO:0017076 GO:0035639 GO:0001882 GO:0030554 GO:0043168 GO:0097159 GO:0032550 GO:0005524 GO:0032559 GO:0043167 GO:0000166 GO:0005488
BnaA03g29270D	GO:0019538 GO:0044238 GO:0071704 GO:0044260 GO:0044267 GO:0008150 GO:0008152 GO:0044237 GO:0009987 GO:0043170 GO:0032549 GO:0032553 GO:0001883 GO:0003674 GO:0032555 GO:0017076 GO:0035639 GO:0001882 GO:0030554 GO:0043168 GO:0097159 GO:0032550 GO:0005524 GO:0032559 GO:0043167 GO:0000166 GO:0005488
BnaA03g29270D	GO:0019538 GO:0044238 GO:0071704 GO:0044260 GO:0044267 GO:0008150 GO:0008152 GO:0044237 GO:0009987 GO:0043170 GO:0032549 GO:0032553 GO:0001883 GO:0003674 GO:0032555 GO:0017076 GO:0035639 GO:0001882 GO:0030554 GO:0043168 GO:0097159 GO:0032550 GO:0005524 GO:0032559 GO:0043167 GO:0000166 GO:0005488
BnaA05g34140D	GO:0019538 GO:0044238 GO:0071704 GO:0044260 GO:0010467 GO:0009058 GO:0044249 GO:0044267 GO:0034645 GO:0008152 GO:0008150 GO:0044237 GO:0006412 GO:0009059 GO:0009987 GO:0043170 GO:0043228 GO:0032991 GO:0005575 GO:0005840 GO:0044444 GO:0005623 GO:0044464 GO:0005737 GO:0043232 GO:0043229 GO:0005622 GO:0043226 GO:0044424 GO:0030529 GO:0005198 GO:0003674 GO:0003735
BnaA08g16740D	GO:0019538 GO:0044238 GO:0071704 GO:0008152 GO:0008150 GO:0006508 GO:0043170 GO:0016787 GO:0004197 GO:0003674 GO:0004175 GO:0070011 GO:0008233 GO:0003824 GO:0008234
BnaC03g48810D	GO:0019538 GO:0044238 GO:0071704 GO:0006793 GO:0043412 GO:0044260 GO:0044267 GO:0016310 GO:0008152 GO:0006464 GO:0008150 GO:0006796 GO:0044237 GO:0006468 GO:0009987 GO:0043170 GO:0016773 GO:0001883 GO:0032549 GO:0032553 GO:0032555 GO:0003674 GO:0035639 GO:0017076 GO:0097159 GO:0043168 GO:0030554 GO:0001882 GO:0032550 GO:0016740 GO:0016772 GO:0016301 GO:0003824 GO:0005524 GO:0032559 GO:0043167 GO:…
BnaA03g10790D	GO:0019538 GO:0044238 GO:0044260 GO:0071704 GO:0044267 GO:0006457 GO:0008152 GO:0008150 GO:0006950 GO:0044237 GO:0043170 GO:0050896 GO:0009987 GO:0051082 GO:0032549 GO:0032553 GO:0001883 GO:0032555 GO:0003674 GO:0097159 GO:0043168 GO:0030554 GO:0001882 GO:0035639 GO:0017076 GO:0005515 GO:0032550 GO:0005524 GO:0043167 GO:0032559 GO:0005488 GO:0000166
BnaA03g10790D	GO:0019538 GO:0044238 GO:0044260 GO:0071704 GO:0044267 GO:0006457 GO:0008152 GO:0008150 GO:0006950 GO:0044237 GO:0043170 GO:0050896 GO:0009987 GO:0051082 GO:0032549 GO:0032553 GO:0001883 GO:0032555 GO:0003674 GO:0097159 GO:0043168 GO:0030554 GO:0001882 GO:0035639 GO:0017076 GO:0005515 GO:0032550 GO:0005524 GO:0043167 GO:0032559 GO:0005488 GO:0000166
BnaA06g05510D	GO:0019538 GO:0044238 GO:0044260 GO:0010467 GO:0071704 GO:0044267 GO:0044249 GO:0009058 GO:0008150 GO:0008152 GO:0034645 GO:0044237 GO:0006412 GO:0043170 GO:0009987 GO:0009059 GO:0043228 GO:0032991 GO:0005840 GO:0005575 GO:0044464 GO:0005623 GO:0044444 GO:0043229 GO:0043232 GO:0005737 GO:0005622 GO:0044424 GO:0030529 GO:0043226 GO:0003674 GO:0005198 GO:0016740 GO:0003735 GO:0003824
BnaC09g12090D	GO:0019538 GO:0044085 GO:0044238 GO:0010467 GO:0044260 GO:0071704 GO:0044249 GO:0006996 GO:0044267 GO:0009058 GO:0008152 GO:0008150 GO:0034645 GO:0022607 GO:0030031 GO:0044237 GO:0006412 GO:0030030 GO:0043170 GO:0016043 GO:0009059 GO:0071840 GO:0009987 GO:0070925 GO:0016787 GO:0003674 GO:0016462 GO:0050662 GO:0048037 GO:0016740 GO:0016817 GO:0008168 GO:0003824 GO:0017111 GO:0016491 GO:0016818 GO:…
BnaA03g38420D	GO:0019538 GO:0008653 GO:0034637 GO:0000271 GO:0044238 GO:0008610 GO:0006793 GO:0071704 GO:0005976 GO:0044260 GO:0043412 GO:0009058 GO:0044262 GO:0044249 GO:0006629 GO:0044267 GO:0009103 GO:0034645 GO:0005975 GO:0008152 GO:0016310 GO:0006464 GO:0008150 GO:0044264 GO:0033692 GO:0044237 GO:0006796 GO:0044255 GO:0006468 GO:0009059 GO:0016051 GO:0009987 GO:0043170 GO:0005575 GO:0016020 GO:0016773 GO:…
BnaA01g33500D	GO:0019538 GO:0008150 GO:0009057 GO:0008152 GO:0009056 GO:0019941 GO:0044237 GO:0044238 GO:0006508 GO:0043632 GO:0044260 GO:0006511 GO:0044257 GO:0071704 GO:0044267 GO:0044265 GO:0043170 GO:0009987 GO:0051603 GO:0030163 GO:0044248 GO:0016787 GO:0003674 GO:0004221 GO:0003824 GO:0016790 GO:0016788
BnaA01g33500D	GO:0019538 GO:0008150 GO:0009057 GO:0008152 GO:0009056 GO:0019941 GO:0044237 GO:0044238 GO:0006508 GO:0043632 GO:0044260 GO:0006511 GO:0044257 GO:0071704 GO:0044267 GO:0044265 GO:0043170 GO:0009987 GO:0051603 GO:0030163 GO:0044248 GO:0016787 GO:0003674 GO:0004221 GO:0003824 GO:0016790 GO:0016788
BnaA01g33500D	GO:0019538 GO:0008150 GO:0009057 GO:0008152 GO:0009056 GO:0019941 GO:0044237 GO:0044238 GO:0006508 GO:0043632 GO:0044260 GO:0006511 GO:0044257 GO:0071704 GO:0044267 GO:0044265 GO:0043170 GO:0009987 GO:0051603 GO:0030163 GO:0044248 GO:0016787 GO:0003674 GO:0004221 GO:0003824 GO:0016790 GO:0016788
BnaA01g33500D	GO:0019538 GO:0008150 GO:0009057 GO:0008152 GO:0009056 GO:0019941 GO:0044237 GO:0044238 GO:0006508 GO:0043632 GO:0044260 GO:0006511 GO:0044257 GO:0071704 GO:0044267 GO:0044265 GO:0043170 GO:0009987 GO:0051603 GO:0030163 GO:0044248 GO:0016787 GO:0003674 GO:0004221 GO:0003824 GO:0016790 GO:0016788
BnaA01g12360D	GO:0019538 GO:0008150 GO:0006760 GO:0008152 GO:0034645 GO:0046483 GO:0051186 GO:0044237 GO:0006412 GO:0044281 GO:0042558 GO:0043436 GO:0044238 GO:0006575 GO:0006807 GO:0044260 GO:0010467 GO:0071704 GO:0006082 GO:0019752 GO:0006732 GO:0044267 GO:0006520 GO:0043170 GO:0044249 GO:0006725 GO:0009987 GO:0009058 GO:0009059 GO:0044464 GO:0005623 GO:0044444 GO:0043229 GO:0043232 GO:0005737 GO:0043228 GO:…
BnaA09g00390D	GO:0019438 GO:0044237 GO:0072521 GO:0043436 GO:0065007 GO:0006351 GO:0010556 GO:0016070 GO:0046394 GO:0019219 GO:0008152 GO:0006355 GO:0008150 GO:0031326 GO:0009116 GO:0046222 GO:0034645 GO:0090304 GO:0019222 GO:0042398 GO:0016053 GO:0043170 GO:0050794 GO:0006520 GO:0009059 GO:0060255 GO:0046128 GO:0042278 GO:0009987 GO:0006725 GO:0034641 GO:0080090 GO:0055086 GO:0042455 GO:0043385 GO:0022610 GO:…
BnaA09g00390D	GO:0019438 GO:0044237 GO:0072521 GO:0043436 GO:0065007 GO:0006351 GO:0010556 GO:0016070 GO:0046394 GO:0019219 GO:0008152 GO:0006355 GO:0008150 GO:0031326 GO:0009116 GO:0046222 GO:0034645 GO:0090304 GO:0019222 GO:0042398 GO:0016053 GO:0043170 GO:0050794 GO:0006520 GO:0009059 GO:0060255 GO:0046128 GO:0042278 GO:0009987 GO:0006725 GO:0034641 GO:0080090 GO:0055086 GO:0042455 GO:0043385 GO:0022610 GO:…
BnaA09g00390D	GO:0019438 GO:0044237 GO:0072521 GO:0043436 GO:0065007 GO:0006351 GO:0010556 GO:0016070 GO:0046394 GO:0019219 GO:0008152 GO:0006355 GO:0008150 GO:0031326 GO:0009116 GO:0046222 GO:0034645 GO:0090304 GO:0019222 GO:0042398 GO:0016053 GO:0043170 GO:0050794 GO:0006520 GO:0009059 GO:0060255 GO:0046128 GO:0042278 GO:0009987 GO:0006725 GO:0034641 GO:0080090 GO:0055086 GO:0042455 GO:0043385 GO:0022610 GO:…
BnaA09g00390D	GO:0019438 GO:0044237 GO:0072521 GO:0043436 GO:0065007 GO:0006351 GO:0010556 GO:0016070 GO:0046394 GO:0019219 GO:0008152 GO:0006355 GO:0008150 GO:0031326 GO:0009116 GO:0046222 GO:0034645 GO:0090304 GO:0019222 GO:0042398 GO:0016053 GO:0043170 GO:0050794 GO:0006520 GO:0009059 GO:0060255 GO:0046128 GO:0042278 GO:0009987 GO:0006725 GO:0034641 GO:0080090 GO:0055086 GO:0042455 GO:0043385 GO:0022610 GO:…
BnaA09g00390D	GO:0019438 GO:0044237 GO:0072521 GO:0043436 GO:0065007 GO:0006351 GO:0010556 GO:0016070 GO:0046394 GO:0019219 GO:0008152 GO:0006355 GO:0008150 GO:0031326 GO:0009116 GO:0046222 GO:0034645 GO:0090304 GO:0019222 GO:0042398 GO:0016053 GO:0043170 GO:0050794 GO:0006520 GO:0009059 GO:0060255 GO:0046128 GO:0042278 GO:0009987 GO:0006725 GO:0034641 GO:0080090 GO:0055086 GO:0042455 GO:0043385 GO:0022610 GO:…
BnaC09g50430D	GO:0019438 GO:0044237 GO:0065007 GO:0006351 GO:0016070 GO:0010556 GO:0008152 GO:0006355 GO:0019219 GO:0007049 GO:0008150 GO:0031326 GO:0034645 GO:0090304 GO:0019222 GO:0050794 GO:0043170 GO:0060255 GO:0009059 GO:0009987 GO:0006725 GO:0080090 GO:0034641 GO:0018130 GO:0031323 GO:0009889 GO:0044238 GO:0006139 GO:0051252 GO:0051171 GO:0032774 GO:0046483 GO:0034654 GO:0044271 GO:0044249 GO:2000112 GO:…
BnaA02g05540D	GO:0019438 GO:0031323 GO:0044237 GO:0009889 GO:0065007 GO:0044238 GO:0006351 GO:0006139 GO:0016070 GO:0010556 GO:0006355 GO:0051252 GO:0008152 GO:0019219 GO:0051171 GO:0008150 GO:0032774 GO:0031326 GO:0046483 GO:0034645 GO:0090304 GO:0034654 GO:0044271 GO:0019222 GO:0043170 GO:0044249 GO:0050794 GO:2000112 GO:0009059 GO:0060255 GO:0009058 GO:0009987 GO:0006725 GO:0080090 GO:0010467 GO:0034641 GO:…
BnaC02g46710D	GO:0019318 GO:0019320 GO:0044238 GO:0016052 GO:0006096 GO:0006006 GO:0046365 GO:0006007 GO:0071704 GO:0006091 GO:0044237 GO:0008152 GO:0008150 GO:0009056 GO:0005975 GO:0005996 GO:0009987 GO:0003674 GO:0004618 GO:0016740 GO:0003824 GO:0016301 GO:0016772 GO:0016774
BnaC02g46710D	GO:0019318 GO:0019320 GO:0044238 GO:0016052 GO:0006096 GO:0006006 GO:0046365 GO:0006007 GO:0071704 GO:0006091 GO:0044237 GO:0008152 GO:0008150 GO:0009056 GO:0005975 GO:0005996 GO:0009987 GO:0003674 GO:0004618 GO:0016740 GO:0003824 GO:0016301 GO:0016772 GO:0016774
BnaA03g47310D	GO:0019222 GO:0050794 GO:0043170 GO:0009987 GO:0006725 GO:0009059 GO:0060255 GO:0080090 GO:0034641 GO:0018130 GO:0044237 GO:0019438 GO:0006351 GO:0016070 GO:0010556 GO:0065007 GO:0008150 GO:0031326 GO:0006355 GO:0008152 GO:0019219 GO:0090304 GO:0034645 GO:0044267 GO:0034654 GO:0044271 GO:0044249 GO:2000112 GO:0009058 GO:0006457 GO:0050789 GO:0010467 GO:0044260 GO:0010468 GO:0006807 GO:2001141 GO:…
BnaC03g33640D	GO:0019222 GO:0050794 GO:0043170 GO:0000160 GO:0009987 GO:0050896 GO:0006725 GO:0060255 GO:0009059 GO:0080090 GO:0034641 GO:0018130 GO:0044237 GO:0019438 GO:0006351 GO:0016070 GO:0010556 GO:0065007 GO:0008150 GO:0031326 GO:0006355 GO:0008152 GO:0019219 GO:0023052 GO:0034645 GO:0090304 GO:0034654 GO:0044271 GO:0044249 GO:2000112 GO:0007165 GO:0051716 GO:0009058 GO:0050789 GO:0010467 GO:0044260 GO:…
BnaC03g33640D	GO:0019222 GO:0050794 GO:0043170 GO:0000160 GO:0009987 GO:0050896 GO:0006725 GO:0060255 GO:0009059 GO:0080090 GO:0034641 GO:0018130 GO:0044237 GO:0019438 GO:0006351 GO:0016070 GO:0010556 GO:0065007 GO:0008150 GO:0031326 GO:0006355 GO:0008152 GO:0019219 GO:0023052 GO:0034645 GO:0090304 GO:0034654 GO:0044271 GO:0044249 GO:2000112 GO:0007165 GO:0051716 GO:0009058 GO:0050789 GO:0010467 GO:0044260 GO:…
BnaC03g33640D	GO:0019222 GO:0050794 GO:0043170 GO:0000160 GO:0009987 GO:0050896 GO:0006725 GO:0060255 GO:0009059 GO:0080090 GO:0034641 GO:0018130 GO:0044237 GO:0019438 GO:0006351 GO:0016070 GO:0010556 GO:0065007 GO:0008150 GO:0031326 GO:0006355 GO:0008152 GO:0019219 GO:0023052 GO:0034645 GO:0090304 GO:0034654 GO:0044271 GO:0044249 GO:2000112 GO:0007165 GO:0051716 GO:0009058 GO:0050789 GO:0010467 GO:0044260 GO:…
BnaC04g24820D	GO:0019222 GO:0043170 GO:0050794 GO:0016043 GO:0009987 GO:0006725 GO:0060255 GO:0009059 GO:0071840 GO:0080090 GO:0034641 GO:0018130 GO:0044237 GO:0019438 GO:0006351 GO:0016070 GO:0010556 GO:0065007 GO:0008150 GO:0031326 GO:0008152 GO:0006355 GO:0019219 GO:0034645 GO:0090304 GO:0006996 GO:0034654 GO:0044271 GO:0044249 GO:2000112 GO:0009058 GO:0050789 GO:0010467 GO:0044260 GO:0006807 GO:0010468 GO:…
BnaC04g24820D	GO:0019222 GO:0043170 GO:0050794 GO:0016043 GO:0009987 GO:0006725 GO:0060255 GO:0009059 GO:0071840 GO:0080090 GO:0034641 GO:0018130 GO:0044237 GO:0019438 GO:0006351 GO:0016070 GO:0010556 GO:0065007 GO:0008150 GO:0031326 GO:0008152 GO:0006355 GO:0019219 GO:0034645 GO:0090304 GO:0006996 GO:0034654 GO:0044271 GO:0044249 GO:2000112 GO:0009058 GO:0050789 GO:0010467 GO:0044260 GO:0006807 GO:0010468 GO:…
BnaAnng21660D	GO:0019222 GO:0043170 GO:0050794 GO:0009059 GO:0060255 GO:0009987 GO:0006725 GO:0080090 GO:0034641 GO:0018130 GO:0019438 GO:0044237 GO:0065007 GO:0030001 GO:0006351 GO:0016070 GO:0010556 GO:0006355 GO:0008152 GO:0019219 GO:0008150 GO:0031326 GO:0034645 GO:0090304 GO:0034654 GO:0044271 GO:0044249 GO:2000112 GO:0009058 GO:0010467 GO:0044260 GO:0010468 GO:0006812 GO:0006807 GO:0050789 GO:2001141 GO:…
BnaCnng28430D	GO:0019079 GO:0019058 GO:0044403 GO:0016032 GO:0044419 GO:0009987 GO:0008150 GO:0051704 GO:0001882 GO:0030554 GO:0043168 GO:0097159 GO:0017076 GO:0035639 GO:0032550 GO:0003676 GO:0016787 GO:0032553 GO:0032549 GO:0001883 GO:0003677 GO:0003674 GO:0032555 GO:0016462 GO:0043167 GO:0016818 GO:0032559 GO:0004386 GO:0000166 GO:0016887 GO:0005488 GO:0042623 GO:0070035 GO:0016817 GO:0005524 GO:0008026 GO:…
BnaCnng28430D	GO:0019079 GO:0019058 GO:0044403 GO:0016032 GO:0044419 GO:0009987 GO:0008150 GO:0051704 GO:0001882 GO:0030554 GO:0043168 GO:0097159 GO:0017076 GO:0035639 GO:0032550 GO:0003676 GO:0016787 GO:0032553 GO:0032549 GO:0001883 GO:0003677 GO:0003674 GO:0032555 GO:0016462 GO:0043167 GO:0016818 GO:0032559 GO:0004386 GO:0000166 GO:0016887 GO:0005488 GO:0042623 GO:0070035 GO:0016817 GO:0005524 GO:0008026 GO:…
BnaCnng28430D	GO:0019079 GO:0019058 GO:0044403 GO:0016032 GO:0044419 GO:0009987 GO:0008150 GO:0051704 GO:0001882 GO:0030554 GO:0043168 GO:0097159 GO:0017076 GO:0035639 GO:0032550 GO:0003676 GO:0016787 GO:0032553 GO:0032549 GO:0001883 GO:0003677 GO:0003674 GO:0032555 GO:0016462 GO:0043167 GO:0016818 GO:0032559 GO:0004386 GO:0000166 GO:0016887 GO:0005488 GO:0042623 GO:0070035 GO:0016817 GO:0005524 GO:0008026 GO:…
BnaA09g01220D	GO:0019012 GO:0005575 GO:0019028 GO:0044423 GO:0003674 GO:0046872 GO:0043169 GO:0046914 GO:0005515 GO:0008270 GO:0005488 GO:0043167
BnaAnng31190D	GO:0019001 GO:0032561 GO:0005525 GO:0000166 GO:0005488 GO:0043167 GO:0003674 GO:0032555 GO:0032553 GO:0032549 GO:0001883 GO:0032550 GO:0001882 GO:0097159 GO:0043168 GO:0017076 GO:0035639
BnaA07g22880D	GO:0018144 GO:0043170 GO:0009987 GO:0008152 GO:0008150 GO:0006464 GO:0044237 GO:0043412 GO:0044260 GO:0071704 GO:0044267 GO:0019538 GO:0018143 GO:0044238 GO:0016818 GO:0016817 GO:0016772 GO:0003824 GO:0034062 GO:0016779 GO:0016740 GO:0016787 GO:0003968 GO:0003674 GO:0005198
BnaA03g14850D	GO:0018130 GO:0034641 GO:0080090 GO:0009059 GO:0060255 GO:0071840 GO:0009987 GO:0070925 GO:0006725 GO:0019222 GO:0016043 GO:0050794 GO:0043170 GO:0034645 GO:0090304 GO:0019219 GO:0006355 GO:0008152 GO:0008150 GO:0031326 GO:0065007 GO:0030030 GO:0006351 GO:0010556 GO:0016070 GO:0022607 GO:0019438 GO:0030031 GO:0044237 GO:0071704 GO:2001141 GO:0010467 GO:0010468 GO:0006807 GO:0044260 GO:0050789 GO:…
BnaA03g14850D	GO:0018130 GO:0034641 GO:0080090 GO:0009059 GO:0060255 GO:0071840 GO:0009987 GO:0070925 GO:0006725 GO:0019222 GO:0016043 GO:0050794 GO:0043170 GO:0034645 GO:0090304 GO:0019219 GO:0006355 GO:0008152 GO:0008150 GO:0031326 GO:0065007 GO:0030030 GO:0006351 GO:0010556 GO:0016070 GO:0022607 GO:0019438 GO:0030031 GO:0044237 GO:0071704 GO:2001141 GO:0010467 GO:0010468 GO:0006807 GO:0044260 GO:0050789 GO:…
BnaC09g18980D	GO:0018130 GO:0034641 GO:0080090 GO:0006725 GO:0050896 GO:0009987 GO:0060255 GO:0009059 GO:0043170 GO:0050794 GO:0019222 GO:0034645 GO:0090304 GO:0023052 GO:0031326 GO:0008150 GO:0019219 GO:0008152 GO:0006355 GO:0010556 GO:0016070 GO:0006351 GO:0065007 GO:0044237 GO:0019438 GO:0071704 GO:2001141 GO:0050789 GO:0006807 GO:0010468 GO:0044260 GO:0010467 GO:0007165 GO:0009058 GO:0051716 GO:2000112 GO:…
BnaA05g24540D	GO:0018130 GO:0034641 GO:0009235 GO:0009987 GO:0006725 GO:0033013 GO:0008152 GO:0008150 GO:0019438 GO:0044237 GO:0033014 GO:0006767 GO:0071704 GO:0042364 GO:0006807 GO:0009236 GO:0009058 GO:0044271 GO:0044249 GO:0006766 GO:0009110 GO:0046483 GO:0044283 GO:0044281 GO:0003824 GO:0003674
BnaC03g04250D	GO:0018130 GO:0009308 GO:0034641 GO:0009987 GO:0006586 GO:0006725 GO:0009059 GO:0042430 GO:0006520 GO:0043170 GO:0034645 GO:0090304 GO:0008150 GO:0008152 GO:0006351 GO:0006352 GO:0016070 GO:0006576 GO:0043436 GO:0044237 GO:0019438 GO:0019752 GO:0071704 GO:0006082 GO:0010467 GO:0006568 GO:0006807 GO:0009072 GO:0044260 GO:0044106 GO:0009058 GO:0044271 GO:0034654 GO:0044249 GO:0046483 GO:0032774 GO:…
BnaA04g15900D	GO:0017076 GO:0035639 GO:0030554 GO:0001882 GO:0043168 GO:0097159 GO:0032550 GO:0032553 GO:0032549 GO:0001883 GO:0032555 GO:0003674 GO:0032559 GO:0043167 GO:0005488 GO:0000166 GO:0005524
BnaC03g40570D	GO:0017076 GO:0035639 GO:0030554 GO:0001882 GO:0043168 GO:0097159 GO:0032550 GO:0032553 GO:0032549 GO:0001883 GO:0016787 GO:0003676 GO:0032555 GO:0016462 GO:0003674 GO:0032559 GO:0016818 GO:0043167 GO:0005488 GO:0000166 GO:0016887 GO:0004386 GO:0070035 GO:0016817 GO:0042623 GO:0003824 GO:0017111 GO:0008026 GO:0005524
BnaA02g00740D	GO:0017076 GO:0030554 GO:0097159 GO:0005488 GO:0000166 GO:0003674
BnaA02g25620D	GO:0017038 GO:0022607 GO:0065002 GO:0043623 GO:0006810 GO:0016482 GO:0072662 GO:0006605 GO:0046907 GO:0070727 GO:0072594 GO:0008104 GO:0044085 GO:0008150 GO:0071702 GO:0051649 GO:0033365 GO:0006886 GO:0051234 GO:0045184 GO:0034622 GO:0033036 GO:0016043 GO:0055085 GO:0006996 GO:0043574 GO:0051641 GO:0006461 GO:0071806 GO:0072663 GO:0071840 GO:0009987 GO:0071822 GO:0070271 GO:0006625 GO:0015031 GO:…
BnaA10g25120D	GO:0016872 GO:0003824 GO:0016853 GO:0003674
BnaA10g25120D	GO:0016872 GO:0003824 GO:0016853 GO:0003674
BnaC08g26020D	GO:0016853 GO:0003824 GO:0016872 GO:0003674
BnaC09g50050D	GO:0016853 GO:0003824 GO:0016872 GO:0003674
BnaC08g26020D	GO:0016853 GO:0003824 GO:0016872 GO:0003674
BnaC09g50050D	GO:0016853 GO:0003824 GO:0016872 GO:0003674
BnaC08g26020D	GO:0016853 GO:0003824 GO:0016872 GO:0003674
Novel02862	GO:0016787 GO:0003674 GO:0016817 GO:0003824
BnaA02g16460D	GO:0016787 GO:0003674 GO:0003824
BnaA05g33360D	GO:0016787 GO:0003674 GO:0003824
BnaC07g13770D	GO:0016772 GO:0003824 GO:0016740 GO:0016779 GO:0003674
BnaC07g13770D	GO:0016772 GO:0003824 GO:0016740 GO:0016779 GO:0003674
BnaA04g22700D	GO:0016747 GO:0003824 GO:0016740 GO:0003674 GO:0016746
BnaC06g13400D	GO:0016747 GO:0003824 GO:0016740 GO:0003674 GO:0016746
BnaA03g10950D	GO:0016741 GO:0003824 GO:0008168 GO:0016740 GO:0003674
BnaC06g34990D	GO:0016740 GO:0003674 GO:0016782 GO:0003824 GO:0008146
BnaC03g74670D	GO:0016740 GO:0003674 GO:0016746 GO:0016747 GO:0003824
BnaA07g15220D	GO:0016740 GO:0003674 GO:0016746 GO:0016747 GO:0003824
BnaC05g07800D	GO:0016482 GO:0006810 GO:0071705 GO:0050658 GO:0051234 GO:0071702 GO:0051169 GO:0033036 GO:0051179 GO:0006403 GO:0046907 GO:0051028 GO:0051168 GO:0008150 GO:0051649 GO:0050657 GO:0008152 GO:0015931 GO:0009987 GO:0006913 GO:0051641 GO:0006405 GO:0051236 GO:0006406 GO:0043231 GO:0005575 GO:0005634 GO:0043227 GO:0005737 GO:0043229 GO:0044464 GO:0005623 GO:0043226 GO:0044424 GO:0005622 GO:0003674 GO:…
BnaC05g07800D	GO:0016482 GO:0006810 GO:0071705 GO:0050658 GO:0051234 GO:0071702 GO:0051169 GO:0033036 GO:0051179 GO:0006403 GO:0046907 GO:0051028 GO:0051168 GO:0008150 GO:0051649 GO:0050657 GO:0008152 GO:0015931 GO:0009987 GO:0006913 GO:0051641 GO:0006405 GO:0051236 GO:0006406 GO:0043231 GO:0005575 GO:0005634 GO:0043227 GO:0005737 GO:0043229 GO:0044464 GO:0005623 GO:0043226 GO:0044424 GO:0005622 GO:0003674 GO:…
BnaC05g07800D	GO:0016482 GO:0006810 GO:0071705 GO:0050658 GO:0051234 GO:0071702 GO:0051169 GO:0033036 GO:0051179 GO:0006403 GO:0046907 GO:0051028 GO:0051168 GO:0008150 GO:0051649 GO:0050657 GO:0008152 GO:0015931 GO:0009987 GO:0006913 GO:0051641 GO:0006405 GO:0051236 GO:0006406 GO:0043231 GO:0005575 GO:0005634 GO:0043227 GO:0005737 GO:0043229 GO:0044464 GO:0005623 GO:0043226 GO:0044424 GO:0005622 GO:0003674 GO:…
BnaC05g07800D	GO:0016482 GO:0006810 GO:0071705 GO:0050658 GO:0051234 GO:0071702 GO:0051169 GO:0033036 GO:0051179 GO:0006403 GO:0046907 GO:0051028 GO:0051168 GO:0008150 GO:0051649 GO:0050657 GO:0008152 GO:0015931 GO:0009987 GO:0006913 GO:0051641 GO:0006405 GO:0051236 GO:0006406 GO:0043231 GO:0005575 GO:0005634 GO:0043227 GO:0005737 GO:0043229 GO:0044464 GO:0005623 GO:0043226 GO:0044424 GO:0005622 GO:0003674 GO:…
BnaA01g33640D	GO:0016192 GO:0009987 GO:0051641 GO:0006890 GO:0051179 GO:0046907 GO:0006810 GO:0048193 GO:0051234 GO:0051649 GO:0008150 GO:0005488 GO:0005515 GO:0005198 GO:0003674 GO:0042802
BnaA01g33640D	GO:0016192 GO:0009987 GO:0051641 GO:0006890 GO:0051179 GO:0046907 GO:0006810 GO:0048193 GO:0051234 GO:0051649 GO:0008150 GO:0005488 GO:0005515 GO:0005198 GO:0003674 GO:0042802
BnaA01g33640D	GO:0016192 GO:0009987 GO:0051641 GO:0006890 GO:0051179 GO:0046907 GO:0006810 GO:0048193 GO:0051234 GO:0051649 GO:0008150 GO:0005488 GO:0005515 GO:0005198 GO:0003674 GO:0042802
BnaA01g33640D	GO:0016192 GO:0009987 GO:0051641 GO:0006890 GO:0051179 GO:0046907 GO:0006810 GO:0048193 GO:0051234 GO:0051649 GO:0008150 GO:0005488 GO:0005515 GO:0005198 GO:0003674 GO:0042802
BnaA01g01700D	GO:0016116 GO:0044255 GO:0071704 GO:0008299 GO:0009058 GO:0016114 GO:0009987 GO:0044249 GO:0006629 GO:0016109 GO:0006721 GO:0016117 GO:0008152 GO:0006720 GO:0008150 GO:0046148 GO:0044238 GO:0008610 GO:0016108 GO:0044237 GO:0042440 GO:0016705 GO:0016491 GO:0003824 GO:0003674
BnaC03g49550D	GO:0016071 GO:0051649 GO:0008150 GO:0044264 GO:0009057 GO:0008152 GO:0008104 GO:0006402 GO:0034645 GO:0090304 GO:0045184 GO:0005975 GO:0009056 GO:0033692 GO:0044237 GO:0016070 GO:0046907 GO:0030243 GO:0034655 GO:0034641 GO:0051274 GO:0034613 GO:0051273 GO:0044270 GO:0043170 GO:0044265 GO:0006725 GO:0009987 GO:0030244 GO:0051641 GO:0009059 GO:0016051 GO:0071702 GO:0046483 GO:0051234 GO:0006886 GO:…
BnaA01g08350D	GO:0016054 GO:0071704 GO:0006082 GO:0019752 GO:0006807 GO:0009072 GO:0055114 GO:0006570 GO:0044248 GO:0009063 GO:0006725 GO:0009074 GO:0009987 GO:0006520 GO:0009056 GO:0019439 GO:0008152 GO:0008150 GO:0006558 GO:0043436 GO:0044238 GO:0044282 GO:0044281 GO:0006559 GO:0044237 GO:0046395 GO:0010309 GO:0016702 GO:0016491 GO:0005515 GO:0005488 GO:0045735 GO:0003824 GO:0016701 GO:0004411 GO:0051213 GO:…
BnaA03g54330D	GO:0016051 GO:0005996 GO:0019319 GO:0006094 GO:0005975 GO:0008152 GO:0008150 GO:0009058 GO:0046364 GO:0071704 GO:0044238 GO:0019318 GO:0006006 GO:0005488 GO:0000166 GO:0032559 GO:0043167 GO:0003824 GO:0004611 GO:0016830 GO:0005524 GO:0016829 GO:0032550 GO:0017076 GO:0035639 GO:0001882 GO:0030554 GO:0043168 GO:0097159 GO:0004612 GO:0003674 GO:0032555 GO:0001883 GO:0032553 GO:0032549 GO:0016831
BnaA03g05560D	GO:0016049 GO:0044085 GO:0040007 GO:0042546 GO:0009664 GO:0071669 GO:0010215 GO:0009832 GO:0022607 GO:0071554 GO:0071668 GO:0008150 GO:0071555 GO:0043062 GO:0030198 GO:0016043 GO:0009987 GO:0071840 GO:0070726 GO:0045229 GO:0031224 GO:0031225 GO:0005575 GO:0044425 GO:0016020
BnaA03g05560D	GO:0016049 GO:0044085 GO:0040007 GO:0042546 GO:0009664 GO:0071669 GO:0010215 GO:0009832 GO:0022607 GO:0071554 GO:0071668 GO:0008150 GO:0071555 GO:0043062 GO:0030198 GO:0016043 GO:0009987 GO:0071840 GO:0070726 GO:0045229 GO:0031224 GO:0031225 GO:0005575 GO:0044425 GO:0016020
BnaC09g11950D	GO:0016043 GO:0009987 GO:0051641 GO:0071840 GO:0070585 GO:0034613 GO:0006605 GO:0065002 GO:0006839 GO:0046907 GO:0008150 GO:0051649 GO:0008104 GO:0045184 GO:0033365 GO:0006996 GO:0055085 GO:0030150 GO:0033036 GO:0071806 GO:0015031 GO:0051179 GO:0016482 GO:0006626 GO:0017038 GO:0006810 GO:0070727 GO:0072655 GO:0007005 GO:0071702 GO:0072594 GO:0051234 GO:0006886 GO:0044424 GO:0043226 GO:0005622 GO:…
BnaC03g29810D	GO:0016042 GO:0065007 GO:0016070 GO:0010556 GO:0006351 GO:0019438 GO:0044237 GO:0032501 GO:0009056 GO:0090304 GO:0034645 GO:0023052 GO:0006355 GO:0008152 GO:0019219 GO:0031326 GO:0008150 GO:0060255 GO:0009059 GO:0050896 GO:0006725 GO:0009987 GO:0050794 GO:0043170 GO:0019222 GO:0018130 GO:0080090 GO:0034641 GO:0044238 GO:0006139 GO:0007586 GO:0009889 GO:0031323 GO:0046483 GO:0051252 GO:0051171 GO:…
BnaC03g29810D	GO:0016042 GO:0065007 GO:0016070 GO:0010556 GO:0006351 GO:0019438 GO:0044237 GO:0032501 GO:0009056 GO:0090304 GO:0034645 GO:0023052 GO:0006355 GO:0008152 GO:0019219 GO:0031326 GO:0008150 GO:0060255 GO:0009059 GO:0050896 GO:0006725 GO:0009987 GO:0050794 GO:0043170 GO:0019222 GO:0018130 GO:0080090 GO:0034641 GO:0044238 GO:0006139 GO:0007586 GO:0009889 GO:0031323 GO:0046483 GO:0051252 GO:0051171 GO:…
BnaC03g29810D	GO:0016042 GO:0065007 GO:0016070 GO:0010556 GO:0006351 GO:0019438 GO:0044237 GO:0032501 GO:0009056 GO:0090304 GO:0034645 GO:0023052 GO:0006355 GO:0008152 GO:0019219 GO:0031326 GO:0008150 GO:0060255 GO:0009059 GO:0050896 GO:0006725 GO:0009987 GO:0050794 GO:0043170 GO:0019222 GO:0018130 GO:0080090 GO:0034641 GO:0044238 GO:0006139 GO:0007586 GO:0009889 GO:0031323 GO:0046483 GO:0051252 GO:0051171 GO:…
BnaA02g01450D	GO:0016032 GO:0065007 GO:0044003 GO:0044403 GO:0035821 GO:0051817 GO:0051704 GO:0065008 GO:0008150 GO:0009987 GO:0019048 GO:0051701 GO:0044419 GO:0019087 GO:0016020 GO:0031224 GO:0005575 GO:0044425 GO:0016021 GO:0005230 GO:0003674 GO:0005215 GO:0015075 GO:0022892 GO:0022857 GO:0022891 GO:0022834 GO:0004970 GO:0008066 GO:0005234 GO:0005231 GO:0022803 GO:0022836 GO:0038023 GO:0060089 GO:0004871 GO:…
BnaA02g01450D	GO:0016032 GO:0065007 GO:0044003 GO:0044403 GO:0035821 GO:0051817 GO:0051704 GO:0065008 GO:0008150 GO:0009987 GO:0019048 GO:0051701 GO:0044419 GO:0019087 GO:0016020 GO:0031224 GO:0005575 GO:0044425 GO:0016021 GO:0005230 GO:0003674 GO:0005215 GO:0015075 GO:0022892 GO:0022857 GO:0022891 GO:0022834 GO:0004970 GO:0008066 GO:0005234 GO:0005231 GO:0022803 GO:0022836 GO:0038023 GO:0060089 GO:0004871 GO:…
BnaA02g01450D	GO:0016032 GO:0065007 GO:0044003 GO:0044403 GO:0035821 GO:0051817 GO:0051704 GO:0065008 GO:0008150 GO:0009987 GO:0019048 GO:0051701 GO:0044419 GO:0019087 GO:0016020 GO:0031224 GO:0005575 GO:0044425 GO:0016021 GO:0005230 GO:0003674 GO:0005215 GO:0015075 GO:0022892 GO:0022857 GO:0022891 GO:0022834 GO:0004970 GO:0008066 GO:0005234 GO:0005231 GO:0022803 GO:0022836 GO:0038023 GO:0060089 GO:0004871 GO:…
BnaA02g01450D	GO:0016032 GO:0065007 GO:0044003 GO:0044403 GO:0035821 GO:0051817 GO:0051704 GO:0065008 GO:0008150 GO:0009987 GO:0019048 GO:0051701 GO:0044419 GO:0019087 GO:0016020 GO:0031224 GO:0005575 GO:0044425 GO:0016021 GO:0005230 GO:0003674 GO:0005215 GO:0015075 GO:0022892 GO:0022857 GO:0022891 GO:0022834 GO:0004970 GO:0008066 GO:0005234 GO:0005231 GO:0022803 GO:0022836 GO:0038023 GO:0060089 GO:0004871 GO:…
Novel00126	GO:0016032 GO:0052192 GO:0044403 GO:0052126 GO:0044000 GO:0046739 GO:0046740 GO:0051704 GO:0008150 GO:0009987 GO:0040011 GO:0051701 GO:0051814 GO:0044419 GO:0031224 GO:0005575 GO:0044425 GO:0016021 GO:0016020
BnaAnng30260D	GO:0016020 GO:0031224 GO:0016021 GO:0044425 GO:0005575
BnaAnng30260D	GO:0016020 GO:0031224 GO:0016021 GO:0044425 GO:0005575
Novel01550	GO:0016020 GO:0031224 GO:0005575 GO:0044425 GO:0016021
Novel01550	GO:0016020 GO:0031224 GO:0005575 GO:0044425 GO:0016021
BnaC03g56080D	GO:0016020 GO:0019867 GO:0005575
BnaA06g26320D	GO:0016020 GO:0016021 GO:0044425 GO:0005575 GO:0031224
Novel03727	GO:0016020 GO:0005575 GO:0003824 GO:0015924 GO:0005488 GO:0043167 GO:0003674 GO:0004559 GO:0004571 GO:0016787 GO:0004553 GO:0046872 GO:0015923 GO:0005509 GO:0016798 GO:0043169
BnaA03g26660D	GO:0016020 GO:0005575
BnaAnng01680D	GO:0016020 GO:0005575
BnaA05g34670D	GO:0016020 GO:0005575
BnaA08g01740D	GO:0016020 GO:0005575
BnaA02g13660D	GO:0016020 GO:0005575
BnaA05g34670D	GO:0016020 GO:0005575
BnaA08g01740D	GO:0016020 GO:0005575
Novel03454	GO:0016020 GO:0005575
BnaC08g25280D	GO:0016020 GO:0005575
BnaA02g04500D	GO:0015992 GO:0045184 GO:0015991 GO:0051234 GO:0006886 GO:0071702 GO:0051649 GO:0008150 GO:0008104 GO:0006811 GO:0070727 GO:0015672 GO:0034220 GO:0046907 GO:0006810 GO:0051179 GO:0034613 GO:0015988 GO:0015031 GO:0006812 GO:0016192 GO:0009987 GO:0051641 GO:0006818 GO:0055085 GO:0033036 GO:0033176 GO:0044444 GO:0030117 GO:0044464 GO:0016471 GO:0033180 GO:0005623 GO:0005737 GO:0005773 GO:0016020 GO:…
BnaA05g29070D	GO:0015991 GO:0045184 GO:0051649 GO:0008150 GO:0008104 GO:0008152 GO:0015672 GO:0046907 GO:0034613 GO:0016192 GO:0009987 GO:0051641 GO:0015992 GO:0006886 GO:0051234 GO:0071702 GO:0006811 GO:0034220 GO:0070727 GO:0006810 GO:0051179 GO:0015988 GO:0015031 GO:0055114 GO:0006812 GO:0006818 GO:0055085 GO:0033036 GO:0033176 GO:0044444 GO:0030117 GO:0044464 GO:0005623 GO:0005737 GO:0016020 GO:0043229 GO:…
BnaC06g26920D	GO:0015986 GO:0042455 GO:0055086 GO:0090407 GO:0034641 GO:0009144 GO:0018130 GO:0046034 GO:0009150 GO:0006753 GO:0006725 GO:0009987 GO:0046128 GO:0042278 GO:0008150 GO:0009260 GO:0009152 GO:0008152 GO:0009116 GO:0044237 GO:0072521 GO:0006796 GO:0019438 GO:0015672 GO:0009201 GO:0006754 GO:0009205 GO:0019693 GO:0015985 GO:0009163 GO:0006807 GO:0006812 GO:0006793 GO:0071704 GO:0051179 GO:0006164 GO:…
BnaA08g20800D	GO:0015980 GO:0006119 GO:0006793 GO:0055114 GO:0042773 GO:0022904 GO:0008150 GO:0016310 GO:0008152 GO:0006796 GO:0044237 GO:0006091 GO:0045333 GO:0022900 GO:0009987 GO:0016651 GO:0050136 GO:0008137 GO:0003674 GO:0003954 GO:0016655 GO:0003824 GO:0016491
BnaA08g20800D	GO:0015980 GO:0006119 GO:0006793 GO:0055114 GO:0042773 GO:0022904 GO:0008150 GO:0016310 GO:0008152 GO:0006796 GO:0044237 GO:0006091 GO:0045333 GO:0022900 GO:0009987 GO:0016651 GO:0050136 GO:0008137 GO:0003674 GO:0003954 GO:0016655 GO:0003824 GO:0016491
BnaA08g20800D	GO:0015980 GO:0006119 GO:0006793 GO:0055114 GO:0042773 GO:0022904 GO:0008150 GO:0016310 GO:0008152 GO:0006796 GO:0044237 GO:0006091 GO:0045333 GO:0022900 GO:0009987 GO:0016651 GO:0050136 GO:0008137 GO:0003674 GO:0003954 GO:0016655 GO:0003824 GO:0016491
BnaA08g20800D	GO:0015980 GO:0006119 GO:0006793 GO:0055114 GO:0042773 GO:0022904 GO:0008150 GO:0016310 GO:0008152 GO:0006796 GO:0044237 GO:0006091 GO:0045333 GO:0022900 GO:0009987 GO:0016651 GO:0050136 GO:0008137 GO:0003674 GO:0003954 GO:0016655 GO:0003824 GO:0016491
BnaC08g44890D	GO:0015979 GO:0009987 GO:0008150 GO:0008152 GO:0044237 GO:0044425 GO:0032991 GO:0009654 GO:0005575 GO:0019898 GO:0009521 GO:0009523 GO:0043234 GO:0005622 GO:0044424 GO:0034357 GO:0044464 GO:0005623 GO:0044436 GO:0009579 GO:0016020 GO:0046872 GO:0043169 GO:0005509 GO:0003674 GO:0043167 GO:0005488
BnaC08g44890D	GO:0015979 GO:0009987 GO:0008150 GO:0008152 GO:0044237 GO:0044425 GO:0032991 GO:0009654 GO:0005575 GO:0019898 GO:0009521 GO:0009523 GO:0043234 GO:0005622 GO:0044424 GO:0034357 GO:0044464 GO:0005623 GO:0044436 GO:0009579 GO:0016020 GO:0046872 GO:0043169 GO:0005509 GO:0003674 GO:0043167 GO:0005488
BnaC09g12080D	GO:0015711 GO:0006820 GO:0051179 GO:0046942 GO:0055085 GO:0006811 GO:0071702 GO:0051234 GO:0071705 GO:0006810 GO:0034220 GO:0003333 GO:0015849 GO:0009987 GO:0008150 GO:0006865 GO:0005575 GO:0016020 GO:0022891 GO:0022892 GO:0005215 GO:0003674 GO:0015171 GO:0008514 GO:0008509 GO:0022857 GO:0046943 GO:0015075 GO:0005342
BnaC09g12080D	GO:0015711 GO:0006820 GO:0051179 GO:0046942 GO:0055085 GO:0006811 GO:0071702 GO:0051234 GO:0071705 GO:0006810 GO:0034220 GO:0003333 GO:0015849 GO:0009987 GO:0008150 GO:0006865 GO:0005575 GO:0016020 GO:0022891 GO:0022892 GO:0005215 GO:0003674 GO:0015171 GO:0008514 GO:0008509 GO:0022857 GO:0046943 GO:0015075 GO:0005342
BnaC09g12080D	GO:0015711 GO:0006820 GO:0051179 GO:0046942 GO:0055085 GO:0006811 GO:0071702 GO:0051234 GO:0071705 GO:0006810 GO:0034220 GO:0003333 GO:0015849 GO:0009987 GO:0008150 GO:0006865 GO:0005575 GO:0016020 GO:0022891 GO:0022892 GO:0005215 GO:0003674 GO:0015171 GO:0008514 GO:0008509 GO:0022857 GO:0046943 GO:0015075 GO:0005342
BnaC09g12080D	GO:0015711 GO:0006820 GO:0051179 GO:0046942 GO:0055085 GO:0006811 GO:0071702 GO:0051234 GO:0071705 GO:0006810 GO:0034220 GO:0003333 GO:0015849 GO:0009987 GO:0008150 GO:0006865 GO:0005575 GO:0016020 GO:0022891 GO:0022892 GO:0005215 GO:0003674 GO:0015171 GO:0008514 GO:0008509 GO:0022857 GO:0046943 GO:0015075 GO:0005342
BnaC06g36640D	GO:0015036 GO:0003674 GO:0015035 GO:0016667 GO:0003824 GO:0016491
BnaC06g36640D	GO:0015036 GO:0003674 GO:0015035 GO:0016667 GO:0003824 GO:0016491
Novel02694	GO:0015031 GO:0051179 GO:0033036 GO:0071702 GO:0006886 GO:0051234 GO:0006810 GO:0070727 GO:0034613 GO:0051641 GO:0009987 GO:0008104 GO:0051649 GO:0008150 GO:0045184 GO:0006605 GO:0046907 GO:0031090 GO:0031975 GO:0032991 GO:0044425 GO:0043227 GO:0005742 GO:0044455 GO:0044429 GO:0044446 GO:0031967 GO:0005739 GO:0005575 GO:0043231 GO:0019867 GO:0043234 GO:0005622 GO:0044422 GO:0044424 GO:0043226 GO:…
Novel02694	GO:0015031 GO:0051179 GO:0033036 GO:0071702 GO:0006886 GO:0051234 GO:0006810 GO:0070727 GO:0034613 GO:0051641 GO:0009987 GO:0008104 GO:0051649 GO:0008150 GO:0045184 GO:0006605 GO:0046907 GO:0031090 GO:0031975 GO:0032991 GO:0044425 GO:0043227 GO:0005742 GO:0044455 GO:0044429 GO:0044446 GO:0031967 GO:0005739 GO:0005575 GO:0043231 GO:0019867 GO:0043234 GO:0005622 GO:0044422 GO:0044424 GO:0043226 GO:…
Novel02694	GO:0015031 GO:0051179 GO:0033036 GO:0071702 GO:0006886 GO:0051234 GO:0006810 GO:0070727 GO:0034613 GO:0051641 GO:0009987 GO:0008104 GO:0051649 GO:0008150 GO:0045184 GO:0006605 GO:0046907 GO:0031090 GO:0031975 GO:0032991 GO:0044425 GO:0043227 GO:0005742 GO:0044455 GO:0044429 GO:0044446 GO:0031967 GO:0005739 GO:0005575 GO:0043231 GO:0019867 GO:0043234 GO:0005622 GO:0044422 GO:0044424 GO:0043226 GO:…
Novel02694	GO:0015031 GO:0051179 GO:0033036 GO:0071702 GO:0006886 GO:0051234 GO:0006810 GO:0070727 GO:0034613 GO:0051641 GO:0009987 GO:0008104 GO:0051649 GO:0008150 GO:0045184 GO:0006605 GO:0046907 GO:0031090 GO:0031975 GO:0032991 GO:0044425 GO:0043227 GO:0005742 GO:0044455 GO:0044429 GO:0044446 GO:0031967 GO:0005739 GO:0005575 GO:0043231 GO:0019867 GO:0043234 GO:0005622 GO:0044422 GO:0044424 GO:0043226 GO:…
Novel02694	GO:0015031 GO:0051179 GO:0033036 GO:0071702 GO:0006886 GO:0051234 GO:0006810 GO:0070727 GO:0034613 GO:0051641 GO:0009987 GO:0008104 GO:0051649 GO:0008150 GO:0045184 GO:0006605 GO:0046907 GO:0031090 GO:0031975 GO:0032991 GO:0044425 GO:0043227 GO:0005742 GO:0044455 GO:0044429 GO:0044446 GO:0031967 GO:0005739 GO:0005575 GO:0043231 GO:0019867 GO:0043234 GO:0005622 GO:0044422 GO:0044424 GO:0043226 GO:…
BnaA01g04600D	GO:0015031 GO:0044419 GO:0000003 GO:0044260 GO:0030243 GO:0048610 GO:0051274 GO:0071704 GO:0051179 GO:0051273 GO:0034613 GO:0005976 GO:0009250 GO:0019058 GO:0006073 GO:0019068 GO:0044249 GO:0043170 GO:0016043 GO:0033036 GO:0044262 GO:0009987 GO:0071840 GO:0009058 GO:0051641 GO:0030244 GO:0019067 GO:0009059 GO:0016051 GO:0051649 GO:0071702 GO:0008150 GO:0044085 GO:0044264 GO:0008152 GO:0008104 GO:…
BnaA01g04600D	GO:0015031 GO:0044419 GO:0000003 GO:0044260 GO:0030243 GO:0048610 GO:0051274 GO:0071704 GO:0051179 GO:0051273 GO:0034613 GO:0005976 GO:0009250 GO:0019058 GO:0006073 GO:0019068 GO:0044249 GO:0043170 GO:0016043 GO:0033036 GO:0044262 GO:0009987 GO:0071840 GO:0009058 GO:0051641 GO:0030244 GO:0019067 GO:0009059 GO:0016051 GO:0051649 GO:0071702 GO:0008150 GO:0044085 GO:0044264 GO:0008152 GO:0008104 GO:…
BnaA01g04600D	GO:0015031 GO:0044419 GO:0000003 GO:0044260 GO:0030243 GO:0048610 GO:0051274 GO:0071704 GO:0051179 GO:0051273 GO:0034613 GO:0005976 GO:0009250 GO:0019058 GO:0006073 GO:0019068 GO:0044249 GO:0043170 GO:0016043 GO:0033036 GO:0044262 GO:0009987 GO:0071840 GO:0009058 GO:0051641 GO:0030244 GO:0019067 GO:0009059 GO:0016051 GO:0051649 GO:0071702 GO:0008150 GO:0044085 GO:0044264 GO:0008152 GO:0008104 GO:…
BnaA01g04600D	GO:0015031 GO:0044419 GO:0000003 GO:0044260 GO:0030243 GO:0048610 GO:0051274 GO:0071704 GO:0051179 GO:0051273 GO:0034613 GO:0005976 GO:0009250 GO:0019058 GO:0006073 GO:0019068 GO:0044249 GO:0043170 GO:0016043 GO:0033036 GO:0044262 GO:0009987 GO:0071840 GO:0009058 GO:0051641 GO:0030244 GO:0019067 GO:0009059 GO:0016051 GO:0051649 GO:0071702 GO:0008150 GO:0044085 GO:0044264 GO:0008152 GO:0008104 GO:…
BnaA01g04200D	GO:0015031 GO:0034613 GO:0051179 GO:0033036 GO:0009987 GO:0051641 GO:0008150 GO:0051649 GO:0071702 GO:0008104 GO:0045184 GO:0051234 GO:0006886 GO:0006810 GO:0070727 GO:0046907 GO:0005622 GO:0005575 GO:0044464 GO:0005623
BnaA07g09420D	GO:0010508 GO:0006139 GO:0032268 GO:0010557 GO:0044238 GO:0009889 GO:0031323 GO:0034622 GO:0046483 GO:0043241 GO:0065008 GO:0051247 GO:0007154 GO:0019538 GO:0044085 GO:0032774 GO:0009893 GO:0051252 GO:0051171 GO:0051246 GO:0048518 GO:0010608 GO:0043624 GO:0006452 GO:0006448 GO:0007165 GO:0022411 GO:0006457 GO:0009058 GO:0044248 GO:0031329 GO:0001775 GO:0043244 GO:0051716 GO:0044267 GO:0044249 GO:…
BnaC08g50110D	GO:0010467 GO:0044260 GO:0071704 GO:0044267 GO:0044249 GO:0009058 GO:0019538 GO:0044238 GO:0043170 GO:0009987 GO:0009059 GO:0008150 GO:0008152 GO:0034645 GO:0044237 GO:0006412 GO:0032991 GO:0005840 GO:0005575 GO:0043228 GO:0005622 GO:0030529 GO:0044424 GO:0043226 GO:0044464 GO:0005623 GO:0044444 GO:0043229 GO:0043232 GO:0005737 GO:0003674 GO:0005198 GO:0003735
BnaC08g50110D	GO:0010467 GO:0044260 GO:0071704 GO:0044267 GO:0044249 GO:0009058 GO:0019538 GO:0044238 GO:0043170 GO:0009987 GO:0009059 GO:0008150 GO:0008152 GO:0034645 GO:0044237 GO:0006412 GO:0032991 GO:0005840 GO:0005575 GO:0043228 GO:0005622 GO:0030529 GO:0044424 GO:0043226 GO:0044464 GO:0005623 GO:0044444 GO:0043229 GO:0043232 GO:0005737 GO:0003674 GO:0005198 GO:0003735
BnaC08g50110D	GO:0010467 GO:0044260 GO:0071704 GO:0044267 GO:0044249 GO:0009058 GO:0019538 GO:0044238 GO:0043170 GO:0009987 GO:0009059 GO:0008150 GO:0008152 GO:0034645 GO:0044237 GO:0006412 GO:0032991 GO:0005840 GO:0005575 GO:0043228 GO:0005622 GO:0030529 GO:0044424 GO:0043226 GO:0044464 GO:0005623 GO:0044444 GO:0043229 GO:0043232 GO:0005737 GO:0003674 GO:0005198 GO:0003735
BnaA06g05540D	GO:0010467 GO:0044260 GO:0071704 GO:0044267 GO:0044249 GO:0009058 GO:0019538 GO:0044238 GO:0043170 GO:0009987 GO:0009059 GO:0008150 GO:0008152 GO:0006414 GO:0034645 GO:0044237 GO:0006412 GO:0032991 GO:0005853 GO:0005575 GO:0005622 GO:0043234 GO:0044424 GO:0044464 GO:0005623 GO:0044444 GO:0005737 GO:0003723 GO:0097159 GO:0008135 GO:0005515 GO:0003676 GO:0003674 GO:0003746 GO:0005488
BnaA06g05540D	GO:0010467 GO:0044260 GO:0071704 GO:0044267 GO:0044249 GO:0009058 GO:0019538 GO:0044238 GO:0043170 GO:0009987 GO:0009059 GO:0008150 GO:0008152 GO:0006414 GO:0034645 GO:0044237 GO:0006412 GO:0032991 GO:0005853 GO:0005575 GO:0005622 GO:0043234 GO:0044424 GO:0044464 GO:0005623 GO:0044444 GO:0005737 GO:0003723 GO:0097159 GO:0008135 GO:0005515 GO:0003676 GO:0003674 GO:0003746 GO:0005488
BnaC09g09910D	GO:0010467 GO:0044260 GO:0006807 GO:0071704 GO:0034654 GO:0044271 GO:0044249 GO:0009058 GO:0032774 GO:0046483 GO:0044238 GO:0006139 GO:0034641 GO:0018130 GO:0043170 GO:0009059 GO:0009987 GO:0006725 GO:0008152 GO:0008150 GO:0034645 GO:0090304 GO:0019438 GO:0044237 GO:0006351 GO:0016070 GO:0097159 GO:0034061 GO:0016779 GO:0016740 GO:0005515 GO:0003676 GO:0003677 GO:0003674 GO:0003887 GO:0005488 GO:…
BnaC09g46540D	GO:0010467 GO:0044260 GO:0006807 GO:0010468 GO:0050789 GO:2001141 GO:0071704 GO:0034654 GO:0044271 GO:0044249 GO:2000112 GO:0009058 GO:0051252 GO:0051171 GO:0032774 GO:0046483 GO:0031323 GO:0009889 GO:0044238 GO:0006139 GO:0080090 GO:0034641 GO:0018130 GO:0019222 GO:0050794 GO:0043170 GO:0060255 GO:0009059 GO:0009987 GO:0006725 GO:0008152 GO:0006355 GO:0019219 GO:0008150 GO:0031326 GO:0090304 GO:…
BnaA09g00980D	GO:0010467 GO:0010468 GO:0006807 GO:0044260 GO:0050789 GO:0071704 GO:2001141 GO:0044271 GO:0034654 GO:2000112 GO:0044249 GO:0009058 GO:0051171 GO:0051252 GO:0032774 GO:0051821 GO:0046483 GO:0044403 GO:0031323 GO:0009889 GO:0044238 GO:0006139 GO:0016032 GO:0034641 GO:0080090 GO:0044419 GO:0018130 GO:0019222 GO:0040011 GO:0051701 GO:0050794 GO:0043170 GO:0009059 GO:0060255 GO:0009987 GO:0006725 GO:…
BnaA09g00980D	GO:0010467 GO:0010468 GO:0006807 GO:0044260 GO:0050789 GO:0071704 GO:2001141 GO:0044271 GO:0034654 GO:2000112 GO:0044249 GO:0009058 GO:0051171 GO:0051252 GO:0032774 GO:0051821 GO:0046483 GO:0044403 GO:0031323 GO:0009889 GO:0044238 GO:0006139 GO:0016032 GO:0034641 GO:0080090 GO:0044419 GO:0018130 GO:0019222 GO:0040011 GO:0051701 GO:0050794 GO:0043170 GO:0009059 GO:0060255 GO:0009987 GO:0006725 GO:…
BnaA09g00980D	GO:0010467 GO:0010468 GO:0006807 GO:0044260 GO:0050789 GO:0071704 GO:2001141 GO:0044271 GO:0034654 GO:2000112 GO:0044249 GO:0009058 GO:0051171 GO:0051252 GO:0032774 GO:0051821 GO:0046483 GO:0044403 GO:0031323 GO:0009889 GO:0044238 GO:0006139 GO:0016032 GO:0034641 GO:0080090 GO:0044419 GO:0018130 GO:0019222 GO:0040011 GO:0051701 GO:0050794 GO:0043170 GO:0009059 GO:0060255 GO:0009987 GO:0006725 GO:…
BnaC09g11820D	GO:0010035 GO:0042221 GO:0008150 GO:0006950 GO:0009415 GO:0009628 GO:0050896 GO:0019012 GO:0005575 GO:0019028 GO:0044423
BnaC09g08130D	GO:0010035 GO:0042221 GO:0006950 GO:0008150 GO:0009415 GO:0009628 GO:0050896
BnaC09g08130D	GO:0010035 GO:0042221 GO:0006950 GO:0008150 GO:0009415 GO:0009628 GO:0050896
BnaC01g17900D	GO:0009987 GO:0090407 GO:0044255 GO:0006796 GO:0044237 GO:0008150 GO:0008152 GO:0006629 GO:0044249 GO:0009058 GO:0071704 GO:0006793 GO:0008610 GO:0008654 GO:0044238 GO:0019637 GO:0006644 GO:0005488 GO:0043167 GO:0016829 GO:0016830 GO:0003824 GO:0005515 GO:0003674 GO:0004609 GO:0016831 GO:0046872 GO:0043169 GO:0005509
BnaA01g33800D	GO:0009987 GO:0055114 GO:0044237 GO:0008152 GO:0008150 GO:0048037 GO:0005488 GO:0016491 GO:0050662 GO:0003674 GO:0003824
BnaC03g13930D	GO:0009987 GO:0050896 GO:0051641 GO:0071840 GO:0043170 GO:0016043 GO:0034613 GO:0070585 GO:0006839 GO:0046907 GO:0006605 GO:0044237 GO:0045184 GO:0033365 GO:0006950 GO:0008150 GO:0051649 GO:0008152 GO:0008104 GO:0006457 GO:0006996 GO:0044267 GO:0033036 GO:0051179 GO:0071704 GO:0015031 GO:0044260 GO:0070727 GO:0072655 GO:0044238 GO:0016482 GO:0006626 GO:0006810 GO:0051234 GO:0006886 GO:0019538 GO:…
BnaC03g13930D	GO:0009987 GO:0050896 GO:0051641 GO:0071840 GO:0043170 GO:0016043 GO:0034613 GO:0070585 GO:0006839 GO:0046907 GO:0006605 GO:0044237 GO:0045184 GO:0033365 GO:0006950 GO:0008150 GO:0051649 GO:0008152 GO:0008104 GO:0006457 GO:0006996 GO:0044267 GO:0033036 GO:0051179 GO:0071704 GO:0015031 GO:0044260 GO:0070727 GO:0072655 GO:0044238 GO:0016482 GO:0006626 GO:0006810 GO:0051234 GO:0006886 GO:0019538 GO:…
BnaCnng00990D	GO:0009987 GO:0048646 GO:0003006 GO:0022412 GO:0048609 GO:0030707 GO:0048856 GO:0032502 GO:0032501 GO:0032504 GO:0030154 GO:0019953 GO:0008150 GO:0007276 GO:0007292 GO:0048477 GO:0048610 GO:0000003 GO:0030703 GO:0009653 GO:0022414 GO:0048869 GO:0007304 GO:0048468 GO:0030312 GO:0005576 GO:0005623 GO:0044464 GO:0005575 GO:0071944 GO:0042600 GO:0005488 GO:0005213 GO:0097159 GO:0005198 GO:0003674 GO:…
BnaA09g56520D	GO:0009987 GO:0048519 GO:0060255 GO:0019222 GO:0043170 GO:0010605 GO:0065007 GO:0031047 GO:0008150 GO:0009892 GO:0010629 GO:0008152 GO:0071704 GO:0050789 GO:0010467 GO:0010468 GO:0016458
BnaA01g04730D	GO:0009987 GO:0044267 GO:0043170 GO:0006793 GO:0071704 GO:0006468 GO:0044260 GO:0043412 GO:0044238 GO:0044237 GO:0006796 GO:0019538 GO:0006464 GO:0008150 GO:0008152 GO:0016310 GO:0032550 GO:0000166 GO:0005488 GO:0004672 GO:0016740 GO:0035639 GO:0032559 GO:0017076 GO:0097159 GO:0043168 GO:0001882 GO:0030554 GO:0043167 GO:0003824 GO:0003674 GO:0032555 GO:0005524 GO:0016773 GO:0001883 GO:0032553 GO:…
BnaC04g48600D	GO:0009987 GO:0030001 GO:0008150 GO:0055085 GO:0051179 GO:0006812 GO:0006810 GO:0051234 GO:0006811 GO:0016020 GO:0005575 GO:0022857 GO:0046873 GO:0015075 GO:0008324 GO:0005215 GO:0003674 GO:0022892 GO:0022891
BnaA02g25520D	GO:0009987 GO:0022904 GO:0022900 GO:0055114 GO:0045333 GO:0044237 GO:0006091 GO:0015980 GO:0008152 GO:0008150 GO:0005575 GO:0016021 GO:0044425 GO:0016020 GO:0031224
BnaCnng74880D	GO:0009987 GO:0022900 GO:0045333 GO:0006796 GO:0006091 GO:0044237 GO:0016310 GO:0008152 GO:0008150 GO:0022904 GO:0006793 GO:0055114 GO:0042773 GO:0006119 GO:0015980 GO:0044423 GO:0005575 GO:0019031 GO:0019012 GO:0005488 GO:0004558 GO:0008270 GO:0043167 GO:0016491 GO:0003824 GO:0046914 GO:0004564 GO:0003674 GO:0016798 GO:0004575 GO:0016651 GO:0015926 GO:0043169 GO:0004553 GO:0016787 GO:0046872
BnaCnng74880D	GO:0009987 GO:0022900 GO:0045333 GO:0006796 GO:0006091 GO:0044237 GO:0016310 GO:0008152 GO:0008150 GO:0022904 GO:0006793 GO:0055114 GO:0042773 GO:0006119 GO:0015980 GO:0044423 GO:0005575 GO:0019031 GO:0019012 GO:0005488 GO:0004558 GO:0008270 GO:0043167 GO:0016491 GO:0003824 GO:0046914 GO:0004564 GO:0003674 GO:0016798 GO:0004575 GO:0016651 GO:0015926 GO:0043169 GO:0004553 GO:0016787 GO:0046872
BnaCnng74880D	GO:0009987 GO:0022900 GO:0045333 GO:0006796 GO:0006091 GO:0044237 GO:0016310 GO:0008152 GO:0008150 GO:0022904 GO:0006793 GO:0055114 GO:0042773 GO:0006119 GO:0015980 GO:0044423 GO:0005575 GO:0019031 GO:0019012 GO:0005488 GO:0004558 GO:0008270 GO:0043167 GO:0016491 GO:0003824 GO:0046914 GO:0004564 GO:0003674 GO:0016798 GO:0004575 GO:0016651 GO:0015926 GO:0043169 GO:0004553 GO:0016787 GO:0046872
BnaC05g49660D	GO:0009987 GO:0019310 GO:0006725 GO:0046174 GO:0033013 GO:0006778 GO:0018130 GO:0006783 GO:0034641 GO:0042440 GO:0044237 GO:0019438 GO:0005975 GO:0042168 GO:0009056 GO:0008150 GO:0044275 GO:0019751 GO:0008152 GO:0044262 GO:0009058 GO:0044271 GO:0046164 GO:0044249 GO:0071704 GO:0033014 GO:0055114 GO:0051188 GO:0006807 GO:0006066 GO:0006779 GO:0044238 GO:0046148 GO:0044282 GO:0044281 GO:0006020 GO:…
BnaC05g49660D	GO:0009987 GO:0019310 GO:0006725 GO:0046174 GO:0033013 GO:0006778 GO:0018130 GO:0006783 GO:0034641 GO:0042440 GO:0044237 GO:0019438 GO:0005975 GO:0042168 GO:0009056 GO:0008150 GO:0044275 GO:0019751 GO:0008152 GO:0044262 GO:0009058 GO:0044271 GO:0046164 GO:0044249 GO:0071704 GO:0033014 GO:0055114 GO:0051188 GO:0006807 GO:0006066 GO:0006779 GO:0044238 GO:0046148 GO:0044282 GO:0044281 GO:0006020 GO:…
BnaA02g08160D	GO:0009987 GO:0019058 GO:0044419 GO:0016032 GO:0044403 GO:0051704 GO:0008150 GO:0000166 GO:0005488 GO:0097159 GO:0043167 GO:0003674 GO:0043169 GO:0046872
BnaA02g08160D	GO:0009987 GO:0019058 GO:0044419 GO:0016032 GO:0044403 GO:0051704 GO:0008150 GO:0000166 GO:0005488 GO:0097159 GO:0043167 GO:0003674 GO:0043169 GO:0046872
BnaA02g08160D	GO:0009987 GO:0019058 GO:0044419 GO:0016032 GO:0044403 GO:0051704 GO:0008150 GO:0000166 GO:0005488 GO:0097159 GO:0043167 GO:0003674 GO:0043169 GO:0046872
BnaA02g08160D	GO:0009987 GO:0019058 GO:0044419 GO:0016032 GO:0044403 GO:0051704 GO:0008150 GO:0000166 GO:0005488 GO:0097159 GO:0043167 GO:0003674 GO:0043169 GO:0046872
BnaA03g03370D	GO:0009987 GO:0016192 GO:0051641 GO:0034613 GO:0046907 GO:0045184 GO:0008150 GO:0051649 GO:0008104 GO:0033036 GO:0051179 GO:0015031 GO:0070727 GO:0006810 GO:0006886 GO:0051234 GO:0071702 GO:0044424 GO:0005622 GO:0043234 GO:0005737 GO:0016020 GO:0030119 GO:0030117 GO:0044444 GO:0044464 GO:0005623 GO:0005575 GO:0048475 GO:0044425 GO:0032991 GO:0030118 GO:0030131 GO:0005488 GO:0008270 GO:0043167 GO:…
BnaA03g03370D	GO:0009987 GO:0016192 GO:0051641 GO:0034613 GO:0046907 GO:0045184 GO:0008150 GO:0051649 GO:0008104 GO:0033036 GO:0051179 GO:0015031 GO:0070727 GO:0006810 GO:0006886 GO:0051234 GO:0071702 GO:0044424 GO:0005622 GO:0043234 GO:0005737 GO:0016020 GO:0030119 GO:0030117 GO:0044444 GO:0044464 GO:0005623 GO:0005575 GO:0048475 GO:0044425 GO:0032991 GO:0030118 GO:0030131 GO:0005488 GO:0008270 GO:0043167 GO:…
BnaA03g03370D	GO:0009987 GO:0016192 GO:0051641 GO:0034613 GO:0046907 GO:0045184 GO:0008150 GO:0051649 GO:0008104 GO:0033036 GO:0051179 GO:0015031 GO:0070727 GO:0006810 GO:0006886 GO:0051234 GO:0071702 GO:0044424 GO:0005622 GO:0043234 GO:0005737 GO:0016020 GO:0030119 GO:0030117 GO:0044444 GO:0044464 GO:0005623 GO:0005575 GO:0048475 GO:0044425 GO:0032991 GO:0030118 GO:0030131 GO:0005488 GO:0008270 GO:0043167 GO:…
BnaC03g12060D	GO:0009987 GO:0016051 GO:0009059 GO:0006694 GO:0043170 GO:0034645 GO:0005975 GO:0046379 GO:0044264 GO:0008150 GO:0008152 GO:0033692 GO:0044237 GO:0071704 GO:0005976 GO:0055114 GO:0044260 GO:0044262 GO:0009058 GO:0044249 GO:0006629 GO:0045226 GO:0008202 GO:0000271 GO:0034637 GO:0044238 GO:0008610 GO:0033764 GO:0016491 GO:0003854 GO:0005488 GO:0016229 GO:0003824 GO:0050662 GO:0048037 GO:0016616 GO:…
BnaC03g12060D	GO:0009987 GO:0016051 GO:0009059 GO:0006694 GO:0043170 GO:0034645 GO:0005975 GO:0046379 GO:0044264 GO:0008150 GO:0008152 GO:0033692 GO:0044237 GO:0071704 GO:0005976 GO:0055114 GO:0044260 GO:0044262 GO:0009058 GO:0044249 GO:0006629 GO:0045226 GO:0008202 GO:0000271 GO:0034637 GO:0044238 GO:0008610 GO:0033764 GO:0016491 GO:0003854 GO:0005488 GO:0016229 GO:0003824 GO:0050662 GO:0048037 GO:0016616 GO:…
BnaC03g12060D	GO:0009987 GO:0016051 GO:0009059 GO:0006694 GO:0043170 GO:0034645 GO:0005975 GO:0046379 GO:0044264 GO:0008150 GO:0008152 GO:0033692 GO:0044237 GO:0071704 GO:0005976 GO:0055114 GO:0044260 GO:0044262 GO:0009058 GO:0044249 GO:0006629 GO:0045226 GO:0008202 GO:0000271 GO:0034637 GO:0044238 GO:0008610 GO:0033764 GO:0016491 GO:0003854 GO:0005488 GO:0016229 GO:0003824 GO:0050662 GO:0048037 GO:0016616 GO:…
BnaC03g12060D	GO:0009987 GO:0016051 GO:0009059 GO:0006694 GO:0043170 GO:0034645 GO:0005975 GO:0046379 GO:0044264 GO:0008150 GO:0008152 GO:0033692 GO:0044237 GO:0071704 GO:0005976 GO:0055114 GO:0044260 GO:0044262 GO:0009058 GO:0044249 GO:0006629 GO:0045226 GO:0008202 GO:0000271 GO:0034637 GO:0044238 GO:0008610 GO:0033764 GO:0016491 GO:0003854 GO:0005488 GO:0016229 GO:0003824 GO:0050662 GO:0048037 GO:0016616 GO:…
BnaC03g12060D	GO:0009987 GO:0016051 GO:0009059 GO:0006694 GO:0043170 GO:0034645 GO:0005975 GO:0046379 GO:0044264 GO:0008150 GO:0008152 GO:0033692 GO:0044237 GO:0071704 GO:0005976 GO:0055114 GO:0044260 GO:0044262 GO:0009058 GO:0044249 GO:0006629 GO:0045226 GO:0008202 GO:0000271 GO:0034637 GO:0044238 GO:0008610 GO:0033764 GO:0016491 GO:0003854 GO:0005488 GO:0016229 GO:0003824 GO:0050662 GO:0048037 GO:0016616 GO:…
BnaA09g01080D	GO:0009987 GO:0015979 GO:0044237 GO:0008152 GO:0008150 GO:0034357 GO:0044424 GO:0009538 GO:0005622 GO:0043234 GO:0016020 GO:0009579 GO:0005576 GO:0009522 GO:0005623 GO:0044464 GO:0044436 GO:0005575 GO:0032991 GO:0044425 GO:0009521 GO:0005488 GO:0050840 GO:0003674
BnaA09g01080D	GO:0009987 GO:0015979 GO:0044237 GO:0008152 GO:0008150 GO:0034357 GO:0044424 GO:0009538 GO:0005622 GO:0043234 GO:0016020 GO:0009579 GO:0005576 GO:0009522 GO:0005623 GO:0044464 GO:0044436 GO:0005575 GO:0032991 GO:0044425 GO:0009521 GO:0005488 GO:0050840 GO:0003674
BnaA09g01080D	GO:0009987 GO:0015979 GO:0044237 GO:0008152 GO:0008150 GO:0034357 GO:0044424 GO:0009538 GO:0005622 GO:0043234 GO:0016020 GO:0009579 GO:0005576 GO:0009522 GO:0005623 GO:0044464 GO:0044436 GO:0005575 GO:0032991 GO:0044425 GO:0009521 GO:0005488 GO:0050840 GO:0003674
BnaA03g00560D	GO:0009987 GO:0015979 GO:0008150 GO:0008152 GO:0044237 GO:0009654 GO:0044425 GO:0032991 GO:0005575 GO:0019898 GO:0009521 GO:0009523 GO:0005622 GO:0043234 GO:0034357 GO:0044424 GO:0044436 GO:0044464 GO:0005623 GO:0009579 GO:0016020 GO:0005515 GO:0043169 GO:0005509 GO:0046872 GO:0003674 GO:0043167 GO:0005488
BnaC08g45160D	GO:0009987 GO:0009059 GO:0051641 GO:0043170 GO:0034645 GO:0008150 GO:0051649 GO:0008152 GO:0046907 GO:0006412 GO:0044237 GO:0071704 GO:0051179 GO:0010467 GO:0044260 GO:0009058 GO:0044267 GO:0044249 GO:0051234 GO:0019538 GO:0044238 GO:0006810 GO:0005622 GO:0043226 GO:0030529 GO:0044424 GO:0044444 GO:0044464 GO:0005623 GO:0005737 GO:0043229 GO:0043232 GO:0032991 GO:0005575 GO:0005840 GO:0043228 GO:…
BnaC08g45160D	GO:0009987 GO:0009059 GO:0051641 GO:0043170 GO:0034645 GO:0008150 GO:0051649 GO:0008152 GO:0046907 GO:0006412 GO:0044237 GO:0071704 GO:0051179 GO:0010467 GO:0044260 GO:0009058 GO:0044267 GO:0044249 GO:0051234 GO:0019538 GO:0044238 GO:0006810 GO:0005622 GO:0043226 GO:0030529 GO:0044424 GO:0044444 GO:0044464 GO:0005623 GO:0005737 GO:0043229 GO:0043232 GO:0032991 GO:0005575 GO:0005840 GO:0043228 GO:…
BnaC08g45160D	GO:0009987 GO:0009059 GO:0051641 GO:0043170 GO:0034645 GO:0008150 GO:0051649 GO:0008152 GO:0046907 GO:0006412 GO:0044237 GO:0071704 GO:0051179 GO:0010467 GO:0044260 GO:0009058 GO:0044267 GO:0044249 GO:0051234 GO:0019538 GO:0044238 GO:0006810 GO:0005622 GO:0043226 GO:0030529 GO:0044424 GO:0044444 GO:0044464 GO:0005623 GO:0005737 GO:0043229 GO:0043232 GO:0032991 GO:0005575 GO:0005840 GO:0043228 GO:…
BnaC08g45160D	GO:0009987 GO:0009059 GO:0051641 GO:0043170 GO:0034645 GO:0008150 GO:0051649 GO:0008152 GO:0046907 GO:0006412 GO:0044237 GO:0071704 GO:0051179 GO:0010467 GO:0044260 GO:0009058 GO:0044267 GO:0044249 GO:0051234 GO:0019538 GO:0044238 GO:0006810 GO:0005622 GO:0043226 GO:0030529 GO:0044424 GO:0044444 GO:0044464 GO:0005623 GO:0005737 GO:0043229 GO:0043232 GO:0032991 GO:0005575 GO:0005840 GO:0043228 GO:…
BnaC03g11550D	GO:0009987 GO:0009059 GO:0043170 GO:0034645 GO:0008150 GO:0008152 GO:0044237 GO:0006412 GO:0071704 GO:0044260 GO:0010467 GO:0009058 GO:0044267 GO:0044249 GO:0019538 GO:0044238 GO:0005622 GO:0043226 GO:0044424 GO:0030529 GO:0044444 GO:0044464 GO:0005623 GO:0005737 GO:0043229 GO:0043232 GO:0032991 GO:0005575 GO:0005840 GO:0043228 GO:0003735 GO:0005198 GO:0003674
BnaA09g00680D	GO:0009987 GO:0009059 GO:0043170 GO:0034645 GO:0008150 GO:0008152 GO:0044237 GO:0006412 GO:0071704 GO:0044260 GO:0010467 GO:0009058 GO:0044267 GO:0044249 GO:0019538 GO:0044238 GO:0005622 GO:0043226 GO:0044424 GO:0030529 GO:0044444 GO:0044464 GO:0005623 GO:0005737 GO:0043229 GO:0043232 GO:0032991 GO:0005575 GO:0005840 GO:0043228 GO:0003735 GO:0005198 GO:0003674
BnaC03g11550D	GO:0009987 GO:0009059 GO:0043170 GO:0034645 GO:0008150 GO:0008152 GO:0044237 GO:0006412 GO:0071704 GO:0044260 GO:0010467 GO:0009058 GO:0044267 GO:0044249 GO:0019538 GO:0044238 GO:0005622 GO:0043226 GO:0044424 GO:0030529 GO:0044444 GO:0044464 GO:0005623 GO:0005737 GO:0043229 GO:0043232 GO:0032991 GO:0005575 GO:0005840 GO:0043228 GO:0003735 GO:0005198 GO:0003674
BnaC03g11550D	GO:0009987 GO:0009059 GO:0043170 GO:0034645 GO:0008150 GO:0008152 GO:0044237 GO:0006412 GO:0071704 GO:0044260 GO:0010467 GO:0009058 GO:0044267 GO:0044249 GO:0019538 GO:0044238 GO:0005622 GO:0043226 GO:0044424 GO:0030529 GO:0044444 GO:0044464 GO:0005623 GO:0005737 GO:0043229 GO:0043232 GO:0032991 GO:0005575 GO:0005840 GO:0043228 GO:0003735 GO:0005198 GO:0003674
BnaC03g11550D	GO:0009987 GO:0009059 GO:0043170 GO:0034645 GO:0008150 GO:0008152 GO:0044237 GO:0006412 GO:0071704 GO:0044260 GO:0010467 GO:0009058 GO:0044267 GO:0044249 GO:0019538 GO:0044238 GO:0005622 GO:0043226 GO:0044424 GO:0030529 GO:0044444 GO:0044464 GO:0005623 GO:0005737 GO:0043229 GO:0043232 GO:0032991 GO:0005575 GO:0005840 GO:0043228 GO:0003735 GO:0005198 GO:0003674
BnaC03g11550D	GO:0009987 GO:0009059 GO:0043170 GO:0034645 GO:0008150 GO:0008152 GO:0044237 GO:0006412 GO:0071704 GO:0044260 GO:0010467 GO:0009058 GO:0044267 GO:0044249 GO:0019538 GO:0044238 GO:0005622 GO:0043226 GO:0044424 GO:0030529 GO:0044444 GO:0044464 GO:0005623 GO:0005737 GO:0043229 GO:0043232 GO:0032991 GO:0005575 GO:0005840 GO:0043228 GO:0003735 GO:0005198 GO:0003674
BnaC01g39090D	GO:0009987 GO:0009059 GO:0043170 GO:0034645 GO:0008150 GO:0008152 GO:0044237 GO:0006412 GO:0071704 GO:0010467 GO:0044260 GO:0009058 GO:0044267 GO:0044249 GO:0019538 GO:0044238 GO:0005622 GO:0043226 GO:0030529 GO:0044424 GO:0044444 GO:0044464 GO:0005623 GO:0005737 GO:0043229 GO:0043232 GO:0032991 GO:0005575 GO:0005840 GO:0043228 GO:0003735 GO:0005198 GO:0003674
BnaC01g39090D	GO:0009987 GO:0009059 GO:0043170 GO:0034645 GO:0008150 GO:0008152 GO:0044237 GO:0006412 GO:0071704 GO:0010467 GO:0044260 GO:0009058 GO:0044267 GO:0044249 GO:0019538 GO:0044238 GO:0005622 GO:0043226 GO:0030529 GO:0044424 GO:0044444 GO:0044464 GO:0005623 GO:0005737 GO:0043229 GO:0043232 GO:0032991 GO:0005575 GO:0005840 GO:0043228 GO:0003735 GO:0005198 GO:0003674
BnaC01g39090D	GO:0009987 GO:0009059 GO:0043170 GO:0034645 GO:0008150 GO:0008152 GO:0044237 GO:0006412 GO:0071704 GO:0010467 GO:0044260 GO:0009058 GO:0044267 GO:0044249 GO:0019538 GO:0044238 GO:0005622 GO:0043226 GO:0030529 GO:0044424 GO:0044444 GO:0044464 GO:0005623 GO:0005737 GO:0043229 GO:0043232 GO:0032991 GO:0005575 GO:0005840 GO:0043228 GO:0003735 GO:0005198 GO:0003674
BnaC01g39090D	GO:0009987 GO:0009059 GO:0043170 GO:0034645 GO:0008150 GO:0008152 GO:0044237 GO:0006412 GO:0071704 GO:0010467 GO:0044260 GO:0009058 GO:0044267 GO:0044249 GO:0019538 GO:0044238 GO:0005622 GO:0043226 GO:0030529 GO:0044424 GO:0044444 GO:0044464 GO:0005623 GO:0005737 GO:0043229 GO:0043232 GO:0032991 GO:0005575 GO:0005840 GO:0043228 GO:0003735 GO:0005198 GO:0003674
BnaC01g39090D	GO:0009987 GO:0009059 GO:0043170 GO:0034645 GO:0008150 GO:0008152 GO:0044237 GO:0006412 GO:0071704 GO:0010467 GO:0044260 GO:0009058 GO:0044267 GO:0044249 GO:0019538 GO:0044238 GO:0005622 GO:0043226 GO:0030529 GO:0044424 GO:0044444 GO:0044464 GO:0005623 GO:0005737 GO:0043229 GO:0043232 GO:0032991 GO:0005575 GO:0005840 GO:0043228 GO:0003735 GO:0005198 GO:0003674
BnaA09g16170D	GO:0009987 GO:0009059 GO:0043170 GO:0034645 GO:0008150 GO:0008152 GO:0044237 GO:0006412 GO:0071704 GO:0010467 GO:0044260 GO:0009058 GO:0044267 GO:0044249 GO:0019538 GO:0044238 GO:0005622 GO:0043226 GO:0030529 GO:0044424 GO:0044444 GO:0044464 GO:0005623 GO:0005737 GO:0043229 GO:0043232 GO:0032991 GO:0005575 GO:0005840 GO:0043228 GO:0003735 GO:0005198 GO:0003674
BnaA03g14550D	GO:0009987 GO:0009059 GO:0043170 GO:0006412 GO:0044237 GO:0034645 GO:0008150 GO:0008152 GO:0009058 GO:0044267 GO:0044249 GO:0071704 GO:0010467 GO:0044260 GO:0044238 GO:0019538 GO:0043226 GO:0030529 GO:0044424 GO:0005622 GO:0005737 GO:0043229 GO:0043232 GO:0044444 GO:0044464 GO:0005623 GO:0005575 GO:0005840 GO:0032991 GO:0043228 GO:0005488 GO:0003735 GO:0003723 GO:0097159 GO:0005198 GO:0003674 GO:…
BnaA01g09540D	GO:0009987 GO:0009058 GO:0009059 GO:0044267 GO:0044249 GO:0043170 GO:0071704 GO:0044260 GO:0010467 GO:0044238 GO:0006412 GO:0044237 GO:0034645 GO:0019538 GO:0008150 GO:0008152 GO:0005575 GO:0043226 GO:0005840 GO:0044424 GO:0030529 GO:0005622 GO:0032991 GO:0005737 GO:0043228 GO:0043229 GO:0043232 GO:0044444 GO:0044464 GO:0005623 GO:0005198 GO:0003674 GO:0003735
BnaA09g51700D	GO:0009987 GO:0008150 GO:0055085 GO:0051179 GO:0006810 GO:0051234 GO:0016020 GO:0005575 GO:0044425 GO:0016021 GO:0031224 GO:0022857 GO:0003674 GO:0005215
BnaA07g30670D	GO:0009987 GO:0008150 GO:0055085 GO:0051179 GO:0006810 GO:0051234 GO:0016020 GO:0005575 GO:0044425 GO:0016021 GO:0031224 GO:0022857 GO:0003674 GO:0005215
BnaA05g19250D	GO:0009987 GO:0008150 GO:0051179 GO:0055085 GO:0051234 GO:0006810 GO:0016020 GO:0044425 GO:0016021 GO:0005575 GO:0031224 GO:0022857 GO:0005215 GO:0003674
BnaA05g19250D	GO:0009987 GO:0008150 GO:0051179 GO:0055085 GO:0051234 GO:0006810 GO:0016020 GO:0044425 GO:0016021 GO:0005575 GO:0031224 GO:0022857 GO:0005215 GO:0003674
BnaA05g19250D	GO:0009987 GO:0008150 GO:0051179 GO:0055085 GO:0051234 GO:0006810 GO:0016020 GO:0044425 GO:0016021 GO:0005575 GO:0031224 GO:0022857 GO:0005215 GO:0003674
BnaA10g16170D	GO:0009987 GO:0008150 GO:0051179 GO:0055085 GO:0051234 GO:0006810 GO:0016020 GO:0016021 GO:0044425 GO:0005575 GO:0031224 GO:0022857 GO:0003674 GO:0005215
BnaCnng12660D	GO:0009987 GO:0008150 GO:0015991 GO:0015672 GO:0006812 GO:0015988 GO:0051179 GO:0055085 GO:0006818 GO:0006811 GO:0051234 GO:0015992 GO:0006810 GO:0034220 GO:0043234 GO:0016020 GO:0032991 GO:0044425 GO:0016469 GO:0033177 GO:0005575 GO:0015077 GO:0008324 GO:0022857 GO:0022890 GO:0015075 GO:0022891 GO:0022892 GO:0005215 GO:0015078 GO:0003674
BnaC08g45780D	GO:0009987 GO:0008150 GO:0008152 GO:0055085 GO:0051179 GO:0006810 GO:0051234 GO:0044424 GO:0043226 GO:0005622 GO:0043229 GO:0016020 GO:0044464 GO:0005623 GO:0005575 GO:0005634 GO:0043227 GO:0043231 GO:0000166 GO:0005488 GO:0043167 GO:0016881 GO:0032559 GO:0005524 GO:0008716 GO:0003824 GO:0032550 GO:0005515 GO:0097159 GO:0043168 GO:0030554 GO:0001882 GO:0035639 GO:0016879 GO:0017076 GO:0032555 GO:…
BnaC08g45780D	GO:0009987 GO:0008150 GO:0008152 GO:0055085 GO:0051179 GO:0006810 GO:0051234 GO:0044424 GO:0043226 GO:0005622 GO:0043229 GO:0016020 GO:0044464 GO:0005623 GO:0005575 GO:0005634 GO:0043227 GO:0043231 GO:0000166 GO:0005488 GO:0043167 GO:0016881 GO:0032559 GO:0005524 GO:0008716 GO:0003824 GO:0032550 GO:0005515 GO:0097159 GO:0043168 GO:0030554 GO:0001882 GO:0035639 GO:0016879 GO:0017076 GO:0032555 GO:…
BnaA04g11540D	GO:0009987 GO:0006725 GO:0060255 GO:0009059 GO:0019222 GO:0050794 GO:0043170 GO:0018130 GO:0080090 GO:0034641 GO:0006351 GO:0016070 GO:0010556 GO:0065007 GO:0044237 GO:0019438 GO:0090304 GO:0034645 GO:0008150 GO:0031326 GO:0006355 GO:0008152 GO:0019219 GO:0009058 GO:0034654 GO:0044271 GO:0044249 GO:2000112 GO:2001141 GO:0071704 GO:0050789 GO:0010467 GO:0044260 GO:0006807 GO:0010468 GO:0006139 GO:…
BnaC04g00410D	GO:0009987 GO:0006725 GO:0042278 GO:0046128 GO:0006520 GO:0042398 GO:0016053 GO:0018130 GO:0044272 GO:0042455 GO:0034641 GO:0055086 GO:0043436 GO:0044237 GO:0072521 GO:0019438 GO:0009116 GO:0008150 GO:0046394 GO:0008152 GO:0006790 GO:0009058 GO:0009119 GO:0006732 GO:0034654 GO:0044271 GO:0008652 GO:0044249 GO:0042451 GO:0019752 GO:0006082 GO:0046500 GO:0071704 GO:0006575 GO:0051188 GO:0009163 GO:…
BnaC05g08770D	GO:0009987 GO:0006725 GO:0016053 GO:0006520 GO:0009094 GO:0043436 GO:0009073 GO:0019438 GO:0044237 GO:0046394 GO:0008152 GO:0008150 GO:0009058 GO:0009095 GO:0008652 GO:0044249 GO:0019752 GO:0071704 GO:0006082 GO:0006807 GO:0009072 GO:0044238 GO:0006558 GO:0044283 GO:0044281 GO:0005488 GO:0016597 GO:0043167 GO:0003824 GO:0016836 GO:0016829 GO:0031406 GO:0005515 GO:0043168 GO:0004664 GO:0003674 GO:…
BnaC06g28770D	GO:0009987 GO:0006725 GO:0009059 GO:0060255 GO:0019222 GO:0043170 GO:0050794 GO:0018130 GO:0006508 GO:0034641 GO:0080090 GO:0006351 GO:0010556 GO:0016070 GO:0065007 GO:0044237 GO:0019438 GO:0090304 GO:0034645 GO:0008150 GO:0031326 GO:0019219 GO:0006355 GO:0008152 GO:0009058 GO:0044271 GO:0034654 GO:2000112 GO:0044249 GO:0071704 GO:2001141 GO:0050789 GO:0010467 GO:0010468 GO:0006807 GO:0044260 GO:…
BnaC06g28770D	GO:0009987 GO:0006725 GO:0009059 GO:0060255 GO:0019222 GO:0043170 GO:0050794 GO:0018130 GO:0006508 GO:0034641 GO:0080090 GO:0006351 GO:0010556 GO:0016070 GO:0065007 GO:0044237 GO:0019438 GO:0090304 GO:0034645 GO:0008150 GO:0031326 GO:0019219 GO:0006355 GO:0008152 GO:0009058 GO:0044271 GO:0034654 GO:2000112 GO:0044249 GO:0071704 GO:2001141 GO:0050789 GO:0010467 GO:0010468 GO:0006807 GO:0044260 GO:…
BnaC06g28770D	GO:0009987 GO:0006725 GO:0009059 GO:0060255 GO:0019222 GO:0043170 GO:0050794 GO:0018130 GO:0006508 GO:0034641 GO:0080090 GO:0006351 GO:0010556 GO:0016070 GO:0065007 GO:0044237 GO:0019438 GO:0090304 GO:0034645 GO:0008150 GO:0031326 GO:0019219 GO:0006355 GO:0008152 GO:0009058 GO:0044271 GO:0034654 GO:2000112 GO:0044249 GO:0071704 GO:2001141 GO:0050789 GO:0010467 GO:0010468 GO:0006807 GO:0044260 GO:…
BnaA10g08550D	GO:0009987 GO:0006725 GO:0009059 GO:0043170 GO:0008033 GO:0018130 GO:0044255 GO:0016116 GO:0034641 GO:0006396 GO:0006351 GO:0016070 GO:0042440 GO:0044237 GO:0019438 GO:0006399 GO:0090304 GO:0034645 GO:0034660 GO:0008150 GO:0006720 GO:0008152 GO:0009058 GO:0016114 GO:0016109 GO:0034654 GO:0044271 GO:0016117 GO:0006721 GO:0044249 GO:0006629 GO:0071704 GO:0055114 GO:0010467 GO:0044260 GO:0006807 GO:…
BnaA10g08550D	GO:0009987 GO:0006725 GO:0009059 GO:0043170 GO:0008033 GO:0018130 GO:0044255 GO:0016116 GO:0034641 GO:0006396 GO:0006351 GO:0016070 GO:0042440 GO:0044237 GO:0019438 GO:0006399 GO:0090304 GO:0034645 GO:0034660 GO:0008150 GO:0006720 GO:0008152 GO:0009058 GO:0016114 GO:0016109 GO:0034654 GO:0044271 GO:0016117 GO:0006721 GO:0044249 GO:0006629 GO:0071704 GO:0055114 GO:0010467 GO:0044260 GO:0006807 GO:…
BnaA02g00780D	GO:0009987 GO:0006725 GO:0009059 GO:0009058 GO:0044271 GO:0034654 GO:0044249 GO:0043170 GO:0018130 GO:0071704 GO:0010467 GO:0034641 GO:0006807 GO:0044260 GO:0006351 GO:0006139 GO:0006352 GO:0016070 GO:0044238 GO:0044237 GO:0019438 GO:0046483 GO:0090304 GO:0034645 GO:0032774 GO:0008150 GO:0008152 GO:0005575 GO:0005622 GO:0044464 GO:0005623 GO:0005488 GO:0097159 GO:0003674 GO:0043565 GO:0003677 GO:…
BnaA02g09460D	GO:0009987 GO:0006725 GO:0009059 GO:0009058 GO:0016114 GO:0016109 GO:0034654 GO:0006721 GO:0016117 GO:0044271 GO:0006629 GO:0043170 GO:0044249 GO:0008033 GO:0018130 GO:0071704 GO:0044255 GO:0016116 GO:0055114 GO:0010467 GO:0034641 GO:0044260 GO:0008299 GO:0006396 GO:0006807 GO:0006351 GO:0006139 GO:0016070 GO:0044238 GO:0046148 GO:0042440 GO:0044237 GO:0016108 GO:0019438 GO:0034470 GO:0006399 GO:…
BnaA02g09460D	GO:0009987 GO:0006725 GO:0009059 GO:0009058 GO:0016114 GO:0016109 GO:0034654 GO:0006721 GO:0016117 GO:0044271 GO:0006629 GO:0043170 GO:0044249 GO:0008033 GO:0018130 GO:0071704 GO:0044255 GO:0016116 GO:0055114 GO:0010467 GO:0034641 GO:0044260 GO:0008299 GO:0006396 GO:0006807 GO:0006351 GO:0006139 GO:0016070 GO:0044238 GO:0046148 GO:0042440 GO:0044237 GO:0016108 GO:0019438 GO:0034470 GO:0006399 GO:…
BnaC06g21150D	GO:0009987 GO:0006520 GO:0016053 GO:0008150 GO:0046394 GO:0008152 GO:0015672 GO:0043436 GO:0030001 GO:0044237 GO:0019752 GO:0071704 GO:0051179 GO:0006082 GO:0055114 GO:0006813 GO:0006807 GO:0006812 GO:0009058 GO:0008652 GO:0044249 GO:0051234 GO:0006811 GO:0044283 GO:0044238 GO:0044281 GO:0006810 GO:0016491 GO:0043167 GO:0000166 GO:0005488 GO:0004455 GO:0008270 GO:0051287 GO:0003824 GO:0050662 GO:…
BnaC06g21150D	GO:0009987 GO:0006520 GO:0016053 GO:0008150 GO:0046394 GO:0008152 GO:0015672 GO:0043436 GO:0030001 GO:0044237 GO:0019752 GO:0071704 GO:0051179 GO:0006082 GO:0055114 GO:0006813 GO:0006807 GO:0006812 GO:0009058 GO:0008652 GO:0044249 GO:0051234 GO:0006811 GO:0044283 GO:0044238 GO:0044281 GO:0006810 GO:0016491 GO:0043167 GO:0000166 GO:0005488 GO:0004455 GO:0008270 GO:0051287 GO:0003824 GO:0050662 GO:…
BnaA01g04520D	GO:0009987 GO:0006520 GO:0006563 GO:0006082 GO:0009069 GO:0071704 GO:0051179 GO:0019752 GO:0006820 GO:0006807 GO:0044238 GO:0043436 GO:0044237 GO:0006810 GO:0044281 GO:0051234 GO:0008150 GO:0006544 GO:0008152 GO:0006811 GO:0005575 GO:0016021 GO:0044425 GO:0016020 GO:0031224 GO:0016741 GO:0016740 GO:0004372 GO:0003824 GO:0016829 GO:0003674 GO:0016742
BnaA01g04520D	GO:0009987 GO:0006520 GO:0006563 GO:0006082 GO:0009069 GO:0071704 GO:0051179 GO:0019752 GO:0006820 GO:0006807 GO:0044238 GO:0043436 GO:0044237 GO:0006810 GO:0044281 GO:0051234 GO:0008150 GO:0006544 GO:0008152 GO:0006811 GO:0005575 GO:0016021 GO:0044425 GO:0016020 GO:0031224 GO:0016741 GO:0016740 GO:0004372 GO:0003824 GO:0016829 GO:0003674 GO:0016742
BnaA07g34980D	GO:0009987 GO:0005996 GO:0009056 GO:0005975 GO:0008152 GO:0008150 GO:0006091 GO:0044237 GO:0071704 GO:0006007 GO:0046365 GO:0016052 GO:0006096 GO:0006006 GO:0044238 GO:0019318 GO:0019320 GO:0016774 GO:0016772 GO:0016301 GO:0003824 GO:0016740 GO:0004618 GO:0003674
BnaA07g34980D	GO:0009987 GO:0005996 GO:0009056 GO:0005975 GO:0008152 GO:0008150 GO:0006091 GO:0044237 GO:0071704 GO:0006007 GO:0046365 GO:0016052 GO:0006096 GO:0006006 GO:0044238 GO:0019318 GO:0019320 GO:0016774 GO:0016772 GO:0016301 GO:0003824 GO:0016740 GO:0004618 GO:0003674
BnaA07g34980D	GO:0009987 GO:0005996 GO:0009056 GO:0005975 GO:0008152 GO:0008150 GO:0006091 GO:0044237 GO:0071704 GO:0006007 GO:0046365 GO:0016052 GO:0006096 GO:0006006 GO:0044238 GO:0019318 GO:0019320 GO:0016774 GO:0016772 GO:0016301 GO:0003824 GO:0016740 GO:0004618 GO:0003674
BnaA07g34980D	GO:0009987 GO:0005996 GO:0009056 GO:0005975 GO:0008152 GO:0008150 GO:0006091 GO:0044237 GO:0071704 GO:0006007 GO:0046365 GO:0016052 GO:0006096 GO:0006006 GO:0044238 GO:0019318 GO:0019320 GO:0016774 GO:0016772 GO:0016301 GO:0003824 GO:0016740 GO:0004618 GO:0003674
BnaA02g00670D	GO:0009889 GO:0044237 GO:0031323 GO:0019438 GO:0010556 GO:0016070 GO:0006139 GO:0006351 GO:0044238 GO:0065007 GO:0031326 GO:0032774 GO:0019538 GO:0008150 GO:0051171 GO:0019219 GO:0006355 GO:0051252 GO:0008152 GO:0034645 GO:0090304 GO:0046483 GO:2000112 GO:0044249 GO:0050794 GO:0043170 GO:0019222 GO:0044271 GO:0034654 GO:0006725 GO:0009987 GO:0009058 GO:0060255 GO:0009059 GO:0050789 GO:0006508 GO:…
BnaA02g00670D	GO:0009889 GO:0044237 GO:0031323 GO:0019438 GO:0010556 GO:0016070 GO:0006139 GO:0006351 GO:0044238 GO:0065007 GO:0031326 GO:0032774 GO:0019538 GO:0008150 GO:0051171 GO:0019219 GO:0006355 GO:0051252 GO:0008152 GO:0034645 GO:0090304 GO:0046483 GO:2000112 GO:0044249 GO:0050794 GO:0043170 GO:0019222 GO:0044271 GO:0034654 GO:0006725 GO:0009987 GO:0009058 GO:0060255 GO:0009059 GO:0050789 GO:0006508 GO:…
BnaC04g34260D	GO:0009889 GO:0031323 GO:0044238 GO:0006139 GO:0051171 GO:0051252 GO:0032774 GO:0046483 GO:2000112 GO:0044249 GO:0044271 GO:0034654 GO:0009058 GO:0006807 GO:0010468 GO:0044260 GO:0010467 GO:0050789 GO:0071704 GO:2001141 GO:0019438 GO:0044237 GO:0065007 GO:0010556 GO:0016070 GO:0006351 GO:0019219 GO:0008152 GO:0006355 GO:0031326 GO:0008150 GO:0090304 GO:0034645 GO:0043170 GO:0050794 GO:0019222 GO:…
BnaC04g34260D	GO:0009889 GO:0031323 GO:0044238 GO:0006139 GO:0051171 GO:0051252 GO:0032774 GO:0046483 GO:2000112 GO:0044249 GO:0044271 GO:0034654 GO:0009058 GO:0006807 GO:0010468 GO:0044260 GO:0010467 GO:0050789 GO:0071704 GO:2001141 GO:0019438 GO:0044237 GO:0065007 GO:0010556 GO:0016070 GO:0006351 GO:0019219 GO:0008152 GO:0006355 GO:0031326 GO:0008150 GO:0090304 GO:0034645 GO:0043170 GO:0050794 GO:0019222 GO:…
BnaC03g20620D	GO:0009653 GO:0044238 GO:0048869 GO:0000902 GO:0071704 GO:0048856 GO:0032502 GO:0008152 GO:0008150 GO:0005975 GO:0016043 GO:0071840 GO:0009987 GO:0032989 GO:0003674 GO:0016787 GO:0016773 GO:0016740 GO:0003824 GO:0016772
BnaA09g43150D	GO:0009628 GO:0050896 GO:0008150 GO:0006950 GO:0009415 GO:0042221 GO:0010035
BnaC04g49020D	GO:0009405 GO:0051704 GO:0008150 GO:0005575 GO:0005576 GO:0003674 GO:0016248 GO:0016247 GO:0008200
BnaA04g25150D	GO:0009405 GO:0008150 GO:0051704 GO:0005576 GO:0005575 GO:0016247 GO:0008200 GO:0016248 GO:0003674
BnaC03g32940D	GO:0009309 GO:0044106 GO:0009058 GO:0044249 GO:0044271 GO:0071704 GO:0006595 GO:0006807 GO:0006576 GO:0044237 GO:0006596 GO:0008216 GO:0008150 GO:0008152 GO:0009987 GO:0006597 GO:0042401 GO:0008215 GO:0009308 GO:0008295 GO:0034641 GO:0003674 GO:0004014 GO:0016831 GO:0003824 GO:0016829 GO:0016830
BnaC03g32940D	GO:0009309 GO:0044106 GO:0009058 GO:0044249 GO:0044271 GO:0071704 GO:0006595 GO:0006807 GO:0006576 GO:0044237 GO:0006596 GO:0008216 GO:0008150 GO:0008152 GO:0009987 GO:0006597 GO:0042401 GO:0008215 GO:0009308 GO:0008295 GO:0034641 GO:0003674 GO:0004014 GO:0016831 GO:0003824 GO:0016829 GO:0016830
BnaC09g47750D	GO:0009309 GO:0009058 GO:0044106 GO:0044271 GO:0044249 GO:0006595 GO:0071704 GO:0006807 GO:0009445 GO:0006576 GO:0006596 GO:0044237 GO:0008152 GO:0009446 GO:0008150 GO:0009987 GO:0042401 GO:0034641 GO:0009308 GO:0003674 GO:0016787 GO:0003824 GO:0004668 GO:0016810 GO:0016813
BnaC09g47750D	GO:0009309 GO:0009058 GO:0044106 GO:0044271 GO:0044249 GO:0006595 GO:0071704 GO:0006807 GO:0009445 GO:0006576 GO:0006596 GO:0044237 GO:0008152 GO:0009446 GO:0008150 GO:0009987 GO:0042401 GO:0034641 GO:0009308 GO:0003674 GO:0016787 GO:0003824 GO:0004668 GO:0016810 GO:0016813
BnaC09g47750D	GO:0009309 GO:0009058 GO:0044106 GO:0044271 GO:0044249 GO:0006595 GO:0071704 GO:0006807 GO:0009445 GO:0006576 GO:0006596 GO:0044237 GO:0008152 GO:0009446 GO:0008150 GO:0009987 GO:0042401 GO:0034641 GO:0009308 GO:0003674 GO:0016787 GO:0003824 GO:0004668 GO:0016810 GO:0016813
BnaA01g04740D	GO:0009205 GO:0009141 GO:0006139 GO:0006754 GO:0009201 GO:0034220 GO:0048284 GO:0061024 GO:0046130 GO:0015672 GO:0065007 GO:0044238 GO:0009206 GO:0061025 GO:0046129 GO:0019693 GO:0046434 GO:0009142 GO:0032501 GO:0006796 GO:0072521 GO:0006412 GO:0044237 GO:0022607 GO:0044281 GO:0072522 GO:0019438 GO:0043623 GO:0009165 GO:0006810 GO:0006944 GO:0023052 GO:0008053 GO:0046483 GO:0015992 GO:0034645 GO:…
BnaA01g04740D	GO:0009205 GO:0009141 GO:0006139 GO:0006754 GO:0009201 GO:0034220 GO:0048284 GO:0061024 GO:0046130 GO:0015672 GO:0065007 GO:0044238 GO:0009206 GO:0061025 GO:0046129 GO:0019693 GO:0046434 GO:0009142 GO:0032501 GO:0006796 GO:0072521 GO:0006412 GO:0044237 GO:0022607 GO:0044281 GO:0072522 GO:0019438 GO:0043623 GO:0009165 GO:0006810 GO:0006944 GO:0023052 GO:0008053 GO:0046483 GO:0015992 GO:0034645 GO:…
BnaA01g04740D	GO:0009205 GO:0009141 GO:0006139 GO:0006754 GO:0009201 GO:0034220 GO:0048284 GO:0061024 GO:0046130 GO:0015672 GO:0065007 GO:0044238 GO:0009206 GO:0061025 GO:0046129 GO:0019693 GO:0046434 GO:0009142 GO:0032501 GO:0006796 GO:0072521 GO:0006412 GO:0044237 GO:0022607 GO:0044281 GO:0072522 GO:0019438 GO:0043623 GO:0009165 GO:0006810 GO:0006944 GO:0023052 GO:0008053 GO:0046483 GO:0015992 GO:0034645 GO:…
BnaA01g04740D	GO:0009205 GO:0009141 GO:0006139 GO:0006754 GO:0009201 GO:0034220 GO:0048284 GO:0061024 GO:0046130 GO:0015672 GO:0065007 GO:0044238 GO:0009206 GO:0061025 GO:0046129 GO:0019693 GO:0046434 GO:0009142 GO:0032501 GO:0006796 GO:0072521 GO:0006412 GO:0044237 GO:0022607 GO:0044281 GO:0072522 GO:0019438 GO:0043623 GO:0009165 GO:0006810 GO:0006944 GO:0023052 GO:0008053 GO:0046483 GO:0015992 GO:0034645 GO:…
BnaA01g34180D	GO:0009205 GO:0009141 GO:0006139 GO:0006754 GO:0009201 GO:0034220 GO:0015672 GO:0044238 GO:0009206 GO:0046129 GO:0019693 GO:0002376 GO:0009142 GO:0006796 GO:0072521 GO:0044237 GO:0072522 GO:0044281 GO:0019438 GO:0009165 GO:0006810 GO:0046483 GO:0015992 GO:0009116 GO:0051234 GO:0009117 GO:0008150 GO:0019637 GO:0006163 GO:0006811 GO:0008152 GO:0009152 GO:0009260 GO:0046390 GO:0009987 GO:0006725 GO:…
BnaA01g34170D	GO:0009205 GO:0006139 GO:0009141 GO:0015672 GO:0044238 GO:0019693 GO:0006796 GO:0072521 GO:0044237 GO:0044281 GO:0006810 GO:0046483 GO:0015992 GO:0009116 GO:0051234 GO:0009117 GO:0008150 GO:0019637 GO:0006163 GO:0006811 GO:0008152 GO:0009987 GO:0006725 GO:0009199 GO:0006818 GO:0042278 GO:0046128 GO:0009150 GO:0006753 GO:0009119 GO:0009259 GO:0046034 GO:0051179 GO:0071704 GO:0009144 GO:0006793 GO:…
BnaA10g20420D	GO:0009199 GO:0044248 GO:0046700 GO:0009259 GO:0009166 GO:0009119 GO:0009164 GO:0046039 GO:0006793 GO:0009154 GO:0071704 GO:0065003 GO:0043933 GO:0042454 GO:0009146 GO:0006152 GO:0006807 GO:0006195 GO:0071822 GO:0009141 GO:0006139 GO:0044238 GO:0044281 GO:0034622 GO:0046483 GO:0019439 GO:0019637 GO:0009203 GO:0044085 GO:0009117 GO:0009261 GO:0006163 GO:0006184 GO:0006725 GO:0009987 GO:0071840 GO:…
BnaC05g35990D	GO:0009142 GO:0009165 GO:0006810 GO:0044281 GO:0072522 GO:0034220 GO:0009141 GO:0006139 GO:0046129 GO:0044238 GO:0009206 GO:0071702 GO:0019637 GO:0019538 GO:0009117 GO:0006811 GO:0006163 GO:0015992 GO:0046483 GO:0006869 GO:0051234 GO:0010876 GO:0009259 GO:0009119 GO:0055085 GO:0044249 GO:0033036 GO:0042451 GO:0034654 GO:0009145 GO:0044271 GO:0009199 GO:0042157 GO:0046390 GO:0009058 GO:0006818 GO:…
BnaC08g30880D	GO:0009116 GO:0071555 GO:0009260 GO:0008152 GO:0009152 GO:0046394 GO:0006633 GO:0008150 GO:0019693 GO:0043436 GO:0015672 GO:0071554 GO:0009201 GO:0006754 GO:0009205 GO:0019438 GO:0044237 GO:0072521 GO:0006796 GO:0044255 GO:0009144 GO:0045229 GO:0018130 GO:0055086 GO:0090407 GO:0034641 GO:0015986 GO:0042455 GO:0071840 GO:0042278 GO:0046128 GO:0006725 GO:0009987 GO:0016043 GO:0016053 GO:0046034 GO:…
BnaC09g36510D	GO:0009100 GO:0044237 GO:0006486 GO:0006260 GO:0034645 GO:0090304 GO:0005975 GO:0006464 GO:0008150 GO:0008152 GO:0006725 GO:0009987 GO:0009059 GO:0043170 GO:0034641 GO:0006139 GO:0070085 GO:0044238 GO:0009101 GO:0043413 GO:0046483 GO:0019538 GO:0006259 GO:0009058 GO:0044267 GO:0044249 GO:0071704 GO:0006471 GO:0006807 GO:0043412 GO:0044260 GO:0043229 GO:0044464 GO:0005623 GO:0043226 GO:0044424 GO:…
BnaC09g36510D	GO:0009100 GO:0044237 GO:0006486 GO:0006260 GO:0034645 GO:0090304 GO:0005975 GO:0006464 GO:0008150 GO:0008152 GO:0006725 GO:0009987 GO:0009059 GO:0043170 GO:0034641 GO:0006139 GO:0070085 GO:0044238 GO:0009101 GO:0043413 GO:0046483 GO:0019538 GO:0006259 GO:0009058 GO:0044267 GO:0044249 GO:0071704 GO:0006471 GO:0006807 GO:0043412 GO:0044260 GO:0043229 GO:0044464 GO:0005623 GO:0043226 GO:0044424 GO:…
BnaC04g36420D	GO:0009059 GO:0060255 GO:0006725 GO:0009987 GO:0043170 GO:0050794 GO:0019222 GO:0018130 GO:0034641 GO:0080090 GO:0065007 GO:0010556 GO:0016070 GO:0006351 GO:0019438 GO:0044237 GO:0090304 GO:0034645 GO:0019219 GO:0008152 GO:0006355 GO:0031326 GO:0008150 GO:0009058 GO:2000112 GO:0044249 GO:0044271 GO:0034654 GO:0071704 GO:2001141 GO:0010468 GO:0006807 GO:0044260 GO:0010467 GO:0050789 GO:0055114 GO:…
BnaAnng13420D	GO:0009059 GO:0009987 GO:0043170 GO:0006412 GO:0044237 GO:0034645 GO:0008152 GO:0008150 GO:0009058 GO:0044249 GO:0044267 GO:0071704 GO:0044260 GO:0010467 GO:0044238 GO:0019538 GO:0043226 GO:0044424 GO:0030529 GO:0005622 GO:0005737 GO:0043232 GO:0043229 GO:0044444 GO:0005623 GO:0044464 GO:0005575 GO:0005840 GO:0032991 GO:0043228 GO:0003735 GO:0005198 GO:0003674
BnaC07g35100D	GO:0009059 GO:0009987 GO:0043170 GO:0006412 GO:0044237 GO:0034645 GO:0008152 GO:0008150 GO:0009058 GO:0044249 GO:0044267 GO:0071704 GO:0010467 GO:0044260 GO:0044238 GO:0019538 GO:0043226 GO:0030529 GO:0044424 GO:0005622 GO:0005737 GO:0043232 GO:0043229 GO:0044444 GO:0005623 GO:0044464 GO:0005575 GO:0005840 GO:0032991 GO:0043228 GO:0003735 GO:0005198 GO:0003674
BnaC07g35100D	GO:0009059 GO:0009987 GO:0043170 GO:0006412 GO:0044237 GO:0034645 GO:0008152 GO:0008150 GO:0009058 GO:0044249 GO:0044267 GO:0071704 GO:0010467 GO:0044260 GO:0044238 GO:0019538 GO:0043226 GO:0030529 GO:0044424 GO:0005622 GO:0005737 GO:0043232 GO:0043229 GO:0044444 GO:0005623 GO:0044464 GO:0005575 GO:0005840 GO:0032991 GO:0043228 GO:0003735 GO:0005198 GO:0003674
BnaC07g35100D	GO:0009059 GO:0009987 GO:0043170 GO:0006412 GO:0044237 GO:0034645 GO:0008152 GO:0008150 GO:0009058 GO:0044249 GO:0044267 GO:0071704 GO:0010467 GO:0044260 GO:0044238 GO:0019538 GO:0043226 GO:0030529 GO:0044424 GO:0005622 GO:0005737 GO:0043232 GO:0043229 GO:0044444 GO:0005623 GO:0044464 GO:0005575 GO:0005840 GO:0032991 GO:0043228 GO:0003735 GO:0005198 GO:0003674
BnaC07g35100D	GO:0009059 GO:0009987 GO:0043170 GO:0006412 GO:0044237 GO:0034645 GO:0008152 GO:0008150 GO:0009058 GO:0044249 GO:0044267 GO:0071704 GO:0010467 GO:0044260 GO:0044238 GO:0019538 GO:0043226 GO:0030529 GO:0044424 GO:0005622 GO:0005737 GO:0043232 GO:0043229 GO:0044444 GO:0005623 GO:0044464 GO:0005575 GO:0005840 GO:0032991 GO:0043228 GO:0003735 GO:0005198 GO:0003674
BnaC07g35100D	GO:0009059 GO:0009987 GO:0043170 GO:0006412 GO:0044237 GO:0034645 GO:0008152 GO:0008150 GO:0009058 GO:0044249 GO:0044267 GO:0071704 GO:0010467 GO:0044260 GO:0044238 GO:0019538 GO:0043226 GO:0030529 GO:0044424 GO:0005622 GO:0005737 GO:0043232 GO:0043229 GO:0044444 GO:0005623 GO:0044464 GO:0005575 GO:0005840 GO:0032991 GO:0043228 GO:0003735 GO:0005198 GO:0003674
BnaC03g11480D	GO:0009059 GO:0009987 GO:0006725 GO:0043170 GO:0018130 GO:0034641 GO:0006352 GO:0006351 GO:0016070 GO:0019438 GO:0044237 GO:0090304 GO:0034645 GO:0008152 GO:0008150 GO:0009058 GO:0034654 GO:0044271 GO:0044249 GO:0071704 GO:0010467 GO:0044260 GO:0006807 GO:0044238 GO:0006139 GO:0046483 GO:0032774 GO:0000428 GO:0043226 GO:0043233 GO:0031974 GO:0044424 GO:0005667 GO:0005654 GO:0044422 GO:0005622 GO:…
BnaC03g11480D	GO:0009059 GO:0009987 GO:0006725 GO:0043170 GO:0018130 GO:0034641 GO:0006352 GO:0006351 GO:0016070 GO:0019438 GO:0044237 GO:0090304 GO:0034645 GO:0008152 GO:0008150 GO:0009058 GO:0034654 GO:0044271 GO:0044249 GO:0071704 GO:0010467 GO:0044260 GO:0006807 GO:0044238 GO:0006139 GO:0046483 GO:0032774 GO:0000428 GO:0043226 GO:0043233 GO:0031974 GO:0044424 GO:0005667 GO:0005654 GO:0044422 GO:0005622 GO:…
BnaAnng34840D	GO:0009058 GO:0051716 GO:0007165 GO:0044249 GO:2000112 GO:0034654 GO:0044271 GO:2001141 GO:0071704 GO:0044260 GO:0010468 GO:0006807 GO:0010467 GO:0050789 GO:0044238 GO:0006139 GO:0009889 GO:0031323 GO:0046483 GO:0051252 GO:0051171 GO:0007154 GO:0032774 GO:0009059 GO:0060255 GO:0050896 GO:0006725 GO:0009987 GO:0050794 GO:0043170 GO:0019222 GO:0018130 GO:0080090 GO:0034641 GO:0065007 GO:0016070 GO:…
BnaA09g37390D	GO:0009058 GO:0050896 GO:0008152 GO:0008150 GO:0006950 GO:0016814 GO:0003933 GO:0019238 GO:0003674 GO:0016787 GO:0016810 GO:0003824
BnaA09g51620D	GO:0009058 GO:0044271 GO:0034654 GO:2000112 GO:0044249 GO:0071704 GO:2001141 GO:0010467 GO:0006807 GO:0010468 GO:0044260 GO:0050789 GO:0044238 GO:0006139 GO:0031323 GO:0009889 GO:0046483 GO:0051171 GO:0051252 GO:0032774 GO:0060255 GO:0009059 GO:0009987 GO:0006725 GO:0019222 GO:0050794 GO:0043170 GO:0018130 GO:0034641 GO:0080090 GO:0065007 GO:0006351 GO:0010556 GO:0016070 GO:0019438 GO:0044237 GO:…
BnaA09g51620D	GO:0009058 GO:0044271 GO:0034654 GO:2000112 GO:0044249 GO:0071704 GO:2001141 GO:0010467 GO:0006807 GO:0010468 GO:0044260 GO:0050789 GO:0044238 GO:0006139 GO:0031323 GO:0009889 GO:0046483 GO:0051171 GO:0051252 GO:0032774 GO:0060255 GO:0009059 GO:0009987 GO:0006725 GO:0019222 GO:0050794 GO:0043170 GO:0018130 GO:0034641 GO:0080090 GO:0065007 GO:0006351 GO:0010556 GO:0016070 GO:0019438 GO:0044237 GO:…
BnaAnng14200D	GO:0009058 GO:0044249 GO:2000112 GO:0034654 GO:0044271 GO:2001141 GO:0051179 GO:0071704 GO:0006820 GO:0015698 GO:0050789 GO:0044260 GO:0010468 GO:0006807 GO:0010467 GO:0006139 GO:0044238 GO:0009889 GO:0031323 GO:0006810 GO:0046483 GO:0051234 GO:0032774 GO:0051252 GO:0051171 GO:0006811 GO:0006725 GO:0009987 GO:0006817 GO:0009059 GO:0060255 GO:0043170 GO:0050794 GO:0019222 GO:0018130 GO:0080090 GO:…
BnaAnng38170D	GO:0009058 GO:0044249 GO:0044267 GO:0071704 GO:0010467 GO:0044260 GO:0044238 GO:0019538 GO:0009059 GO:0009987 GO:0043170 GO:0044237 GO:0006412 GO:0034645 GO:0008152 GO:0008150 GO:0005575 GO:0005840 GO:0032991 GO:0043228 GO:0043226 GO:0030529 GO:0044424 GO:0005622 GO:0005737 GO:0043232 GO:0043229 GO:0044444 GO:0005623 GO:0044464 GO:0005198 GO:0003674 GO:0003735
BnaA09g45030D	GO:0009058 GO:0019752 GO:0006082 GO:0071704 GO:0006807 GO:0044238 GO:0044281 GO:0009987 GO:0006520 GO:0043436 GO:0044237 GO:0008150 GO:0008152 GO:0048037 GO:0043168 GO:0003674 GO:0005488 GO:0030170 GO:0043167 GO:0003824 GO:0016829
BnaC03g23250D	GO:0009058 GO:0008152 GO:0008150 GO:0016843 GO:0005515 GO:0016840 GO:0016787 GO:0052689 GO:0003674 GO:0004064 GO:0016844 GO:0016788 GO:0005488 GO:0016829 GO:0003824
BnaA07g16060D	GO:0009058 GO:0008152 GO:0008150 GO:0016840 GO:0003674 GO:0016841 GO:0003824 GO:0016829
BnaA07g16060D	GO:0009058 GO:0008152 GO:0008150 GO:0016840 GO:0003674 GO:0016841 GO:0003824 GO:0016829
BnaC04g33380D	GO:0009058 GO:0008152 GO:0008150 GO:0003674 GO:0016779 GO:0016740 GO:0003824 GO:0016772
BnaC04g33380D	GO:0009058 GO:0008152 GO:0008150 GO:0003674 GO:0016779 GO:0016740 GO:0003824 GO:0016772
BnaA03g24220D	GO:0009058 GO:0008150 GO:0008152 GO:0044237 GO:0009987 GO:0003674 GO:0050662 GO:0048037 GO:0003824 GO:0016491 GO:0005488
BnaA05g07370D	GO:0009058 GO:0008150 GO:0008152 GO:0019012 GO:0005575 GO:0019028 GO:0044423 GO:0003674 GO:0005198 GO:0016840 GO:0016829 GO:0003824 GO:0016841
BnaA05g07370D	GO:0009058 GO:0008150 GO:0008152 GO:0019012 GO:0005575 GO:0019028 GO:0044423 GO:0003674 GO:0005198 GO:0016840 GO:0016829 GO:0003824 GO:0016841
BnaA04g17040D	GO:0009058 GO:0006629 GO:0071704 GO:0055114 GO:0008202 GO:0044238 GO:0008610 GO:0006694 GO:0008150 GO:0008152 GO:0016616 GO:0003674 GO:0016614 GO:0033764 GO:0016491 GO:0003854 GO:0016229 GO:0003824
BnaA06g07650D	GO:0009057 GO:0008152 GO:0008150 GO:0009056 GO:0044237 GO:0006508 GO:0043170 GO:0044265 GO:0009987 GO:0051603 GO:0030163 GO:0019538 GO:0044238 GO:0044260 GO:0071704 GO:0044257 GO:0044267 GO:0044248 GO:0005623 GO:0044464 GO:0043234 GO:0005622 GO:0044424 GO:0000502 GO:0032991 GO:0005839 GO:0005575 GO:0004298 GO:0003824 GO:0070003 GO:0016787 GO:0003674 GO:0004175 GO:0070011 GO:0008233
BnaC03g37650D	GO:0008272 GO:0008150 GO:0072348 GO:0015698 GO:0006820 GO:0051179 GO:0006810 GO:0051234 GO:0006811 GO:0016020 GO:0005575 GO:0044425 GO:0016021 GO:0031224 GO:0008509 GO:0015116 GO:0022857 GO:0015103 GO:0015075 GO:0005215 GO:0003674 GO:0022892 GO:0022891
BnaA05g29010D	GO:0008270 GO:0005488 GO:0043167 GO:0046914 GO:0003674 GO:0046872 GO:0043169
BnaA09g15710D	GO:0008202 GO:0044238 GO:0008610 GO:0009058 GO:0006629 GO:0071704 GO:0055114 GO:0044237 GO:0008150 GO:0008152 GO:0009987 GO:0006694 GO:0003674 GO:0016614 GO:0048037 GO:0016616 GO:0050662 GO:0016229 GO:0003824 GO:0005488 GO:0033764 GO:0016491 GO:0003854
BnaC09g31650D	GO:0008168 GO:0003824 GO:0016741 GO:0003674 GO:0016740
BnaC09g31650D	GO:0008168 GO:0003824 GO:0016741 GO:0003674 GO:0016740
BnaC09g31650D	GO:0008168 GO:0003824 GO:0016741 GO:0003674 GO:0016740
BnaA01g01000D	GO:0008152 GO:0051252 GO:0044260 GO:0006355 GO:0010468 GO:0019219 GO:0006807 GO:0051171 GO:0080090 GO:0010467 GO:0034641 GO:0031326 GO:0050789 GO:0008150 GO:0032774 GO:0090304 GO:0034645 GO:2001141 GO:0071704 GO:0006955 GO:0018130 GO:0046483 GO:0050794 GO:0044249 GO:0043170 GO:2000112 GO:0019438 GO:0034654 GO:0019222 GO:0044271 GO:0044237 GO:0009889 GO:0031323 GO:0002376 GO:0009058 GO:0044238 GO:…
BnaA01g03860D	GO:0008152 GO:0051252 GO:0006355 GO:0019219 GO:0051171 GO:0031326 GO:0006546 GO:0008150 GO:0032774 GO:0006544 GO:0009056 GO:0034645 GO:0090304 GO:0046483 GO:0019438 GO:0044282 GO:0044281 GO:0044237 GO:0046395 GO:0009889 GO:0031323 GO:0065007 GO:0043436 GO:0044238 GO:0016070 GO:0010556 GO:0006351 GO:0006139 GO:0044260 GO:0010468 GO:0006807 GO:0080090 GO:0010467 GO:0034641 GO:0050789 GO:0009071 GO:…
BnaA03g08920D	GO:0008152 GO:0035556 GO:0007049 GO:0008150 GO:0023052 GO:0044237 GO:0065007 GO:0006576 GO:0034641 GO:0009308 GO:0050794 GO:0050896 GO:0009987 GO:0007154 GO:0006807 GO:0050789 GO:0071704 GO:0007264 GO:0051716 GO:0007165 GO:0044106 GO:0005623 GO:0044464 GO:0005622 GO:0005575 GO:0016817 GO:0019001 GO:0032561 GO:0005524 GO:0017111 GO:0003824 GO:0043167 GO:0032559 GO:0016818 GO:0005525 GO:0005488 GO:…
BnaA02g00060D	GO:0008152 GO:0019538 GO:0008150 GO:0044238 GO:0071704 GO:0006508 GO:0043170 GO:0016787 GO:0003824 GO:0004180 GO:0070008 GO:0008236 GO:0003674 GO:0070011 GO:0008238 GO:0017171 GO:0004185 GO:0008233
BnaA02g00060D	GO:0008152 GO:0019538 GO:0008150 GO:0044238 GO:0071704 GO:0006508 GO:0043170 GO:0016787 GO:0003824 GO:0004180 GO:0070008 GO:0008236 GO:0003674 GO:0070011 GO:0008238 GO:0017171 GO:0004185 GO:0008233
BnaA02g00060D	GO:0008152 GO:0019538 GO:0008150 GO:0044238 GO:0071704 GO:0006508 GO:0043170 GO:0016787 GO:0003824 GO:0004180 GO:0070008 GO:0008236 GO:0003674 GO:0070011 GO:0008238 GO:0017171 GO:0004185 GO:0008233
BnaC03g41980D	GO:0008152 GO:0016310 GO:0006464 GO:0008150 GO:0044237 GO:0006796 GO:0006468 GO:0043170 GO:0009987 GO:0019538 GO:0044238 GO:0044260 GO:0043412 GO:0006793 GO:0071704 GO:0044267 GO:0016301 GO:0016772 GO:0005524 GO:0003824 GO:0043167 GO:0032559 GO:0004672 GO:0005488 GO:0000166 GO:0001883 GO:0032553 GO:0032549 GO:0016773 GO:0003674 GO:0032555 GO:0001882 GO:0030554 GO:0097159 GO:0043168 GO:0017076 GO:…
BnaC03g41980D	GO:0008152 GO:0016310 GO:0006464 GO:0008150 GO:0044237 GO:0006796 GO:0006468 GO:0043170 GO:0009987 GO:0019538 GO:0044238 GO:0044260 GO:0043412 GO:0006793 GO:0071704 GO:0044267 GO:0016301 GO:0016772 GO:0005524 GO:0003824 GO:0043167 GO:0032559 GO:0004672 GO:0005488 GO:0000166 GO:0001883 GO:0032553 GO:0032549 GO:0016773 GO:0003674 GO:0032555 GO:0001882 GO:0030554 GO:0097159 GO:0043168 GO:0017076 GO:…
Novel03631	GO:0008152 GO:0008150 GO:0090304 GO:0044237 GO:0034641 GO:0006265 GO:0043170 GO:0006725 GO:0009987 GO:0046483 GO:0044238 GO:0006139 GO:0044260 GO:0006807 GO:0071103 GO:0071704 GO:0006259 GO:0005623 GO:0044464 GO:0043232 GO:0043229 GO:0005622 GO:0044424 GO:0043226 GO:0043228 GO:0005694 GO:0005575 GO:0016817 GO:0016853 GO:0042623 GO:0017111 GO:0003824 GO:0003918 GO:0016818 GO:0005488 GO:0016887 GO:…
Novel03631	GO:0008152 GO:0008150 GO:0090304 GO:0044237 GO:0034641 GO:0006265 GO:0043170 GO:0006725 GO:0009987 GO:0046483 GO:0044238 GO:0006139 GO:0044260 GO:0006807 GO:0071103 GO:0071704 GO:0006259 GO:0005623 GO:0044464 GO:0043232 GO:0043229 GO:0005622 GO:0044424 GO:0043226 GO:0043228 GO:0005694 GO:0005575 GO:0016817 GO:0016853 GO:0042623 GO:0017111 GO:0003824 GO:0003918 GO:0016818 GO:0005488 GO:0016887 GO:…
Novel03631	GO:0008152 GO:0008150 GO:0090304 GO:0044237 GO:0034641 GO:0006265 GO:0043170 GO:0006725 GO:0009987 GO:0046483 GO:0044238 GO:0006139 GO:0044260 GO:0006807 GO:0071103 GO:0071704 GO:0006259 GO:0005623 GO:0044464 GO:0043232 GO:0043229 GO:0005622 GO:0044424 GO:0043226 GO:0043228 GO:0005694 GO:0005575 GO:0016817 GO:0016853 GO:0042623 GO:0017111 GO:0003824 GO:0003918 GO:0016818 GO:0005488 GO:0016887 GO:…
Novel03631	GO:0008152 GO:0008150 GO:0090304 GO:0044237 GO:0034641 GO:0006265 GO:0043170 GO:0006725 GO:0009987 GO:0046483 GO:0044238 GO:0006139 GO:0044260 GO:0006807 GO:0071103 GO:0071704 GO:0006259 GO:0005623 GO:0044464 GO:0043232 GO:0043229 GO:0005622 GO:0044424 GO:0043226 GO:0043228 GO:0005694 GO:0005575 GO:0016817 GO:0016853 GO:0042623 GO:0017111 GO:0003824 GO:0003918 GO:0016818 GO:0005488 GO:0016887 GO:…
BnaC06g38300D	GO:0008152 GO:0008150 GO:0055114 GO:0043167 GO:0046906 GO:0016491 GO:0005488 GO:0003824 GO:0030151 GO:0097159 GO:0009055 GO:0046914 GO:0046872 GO:0043169 GO:0020037 GO:0003674
BnaC06g38300D	GO:0008152 GO:0008150 GO:0055114 GO:0043167 GO:0046906 GO:0016491 GO:0005488 GO:0003824 GO:0030151 GO:0097159 GO:0009055 GO:0046914 GO:0046872 GO:0043169 GO:0020037 GO:0003674
BnaC06g38300D	GO:0008152 GO:0008150 GO:0055114 GO:0043167 GO:0046906 GO:0016491 GO:0005488 GO:0003824 GO:0030151 GO:0097159 GO:0009055 GO:0046914 GO:0046872 GO:0043169 GO:0020037 GO:0003674
BnaA09g01470D	GO:0008152 GO:0008150 GO:0055114 GO:0034357 GO:0044424 GO:0005622 GO:0016020 GO:0009579 GO:0044436 GO:0005623 GO:0044464 GO:0005575 GO:0042651 GO:0005488 GO:0016491 GO:0003824 GO:0009496 GO:0051540 GO:0016679 GO:0051536 GO:0003674 GO:0051537
BnaA09g01470D	GO:0008152 GO:0008150 GO:0055114 GO:0034357 GO:0044424 GO:0005622 GO:0016020 GO:0009579 GO:0044436 GO:0005623 GO:0044464 GO:0005575 GO:0042651 GO:0005488 GO:0016491 GO:0003824 GO:0009496 GO:0051540 GO:0016679 GO:0051536 GO:0003674 GO:0051537
BnaC08g22640D	GO:0008152 GO:0008150 GO:0055114 GO:0016705 GO:0016491 GO:0016706 GO:0003824 GO:0016740 GO:0016746 GO:0051213 GO:0003674
BnaC08g22640D	GO:0008152 GO:0008150 GO:0055114 GO:0016705 GO:0016491 GO:0016706 GO:0003824 GO:0016740 GO:0016746 GO:0051213 GO:0003674
BnaA10g22800D	GO:0008152 GO:0008150 GO:0055114 GO:0016705 GO:0016491 GO:0003824 GO:0016706 GO:0003674 GO:0051213
BnaA01g11660D	GO:0008152 GO:0008150 GO:0055114 GO:0016667 GO:0003824 GO:0003674 GO:0016491 GO:0016671 GO:0033743
BnaA03g25580D	GO:0008152 GO:0008150 GO:0055114 GO:0016491 GO:0016667 GO:0003824 GO:0033743 GO:0016671 GO:0003674
BnaA03g25580D	GO:0008152 GO:0008150 GO:0055114 GO:0016491 GO:0016667 GO:0003824 GO:0033743 GO:0016671 GO:0003674
BnaC03g03100D	GO:0008152 GO:0008150 GO:0055114 GO:0016491 GO:0003824 GO:0016667 GO:0008113 GO:0016671 GO:0003674
BnaC03g03090D	GO:0008152 GO:0008150 GO:0055114 GO:0016491 GO:0003824 GO:0016667 GO:0008113 GO:0016671 GO:0003674
BnaC03g03100D	GO:0008152 GO:0008150 GO:0055114 GO:0016491 GO:0003824 GO:0016667 GO:0008113 GO:0016671 GO:0003674
BnaC03g03090D	GO:0008152 GO:0008150 GO:0055114 GO:0016491 GO:0003824 GO:0016667 GO:0008113 GO:0016671 GO:0003674
BnaA09g35230D	GO:0008152 GO:0008150 GO:0055114 GO:0016491 GO:0003824 GO:0003674
BnaA09g00900D	GO:0008152 GO:0008150 GO:0055114 GO:0016020 GO:0044423 GO:0055036 GO:0019028 GO:0005575 GO:0019012 GO:0016491 GO:0004252 GO:0003824 GO:0008236 GO:0070011 GO:0004175 GO:0017171 GO:0008233 GO:0016787 GO:0003674
BnaA09g13090D	GO:0008152 GO:0008150 GO:0055114 GO:0005488 GO:0043167 GO:0046906 GO:0016491 GO:0016705 GO:0003824 GO:0005506 GO:0046914 GO:0097159 GO:0020037 GO:0003674 GO:0046872 GO:0043169
BnaA03g45610D	GO:0008152 GO:0008150 GO:0055114 GO:0003824 GO:0016706 GO:0016705 GO:0016491 GO:0051213 GO:0003674
BnaA01g24560D	GO:0008152 GO:0008150 GO:0055114 GO:0003824 GO:0016701 GO:0003674 GO:0051213 GO:0010309 GO:0016702 GO:0016491 GO:0045735
BnaC03g15770D	GO:0008152 GO:0008150 GO:0055114 GO:0003824 GO:0005488 GO:0000166 GO:0043167 GO:0016491 GO:0003674 GO:0050660 GO:0016614 GO:0048037 GO:0050662 GO:0043168 GO:0097159
BnaC08g01790D	GO:0008152 GO:0008150 GO:0044238 GO:0071704 GO:0006629
BnaC08g32540D	GO:0008152 GO:0008150 GO:0044237 GO:0015979 GO:0009987 GO:0009523 GO:0009521 GO:0032991 GO:0044425 GO:0005575 GO:0005623 GO:0044464 GO:0044436 GO:0016020 GO:0009579 GO:0043234 GO:0005622 GO:0044424 GO:0034357
BnaA03g57480D	GO:0008152 GO:0008150 GO:0043170 GO:0009987 GO:0006810 GO:0044238 GO:0019538 GO:0071702 GO:0006869 GO:0010876 GO:0051234 GO:0033036 GO:0055085 GO:0042157 GO:0051179 GO:0071704 GO:0016020 GO:0005576 GO:0031224 GO:0005575 GO:0016021 GO:0044425 GO:0005488 GO:0003674 GO:0008289
BnaC02g16650D	GO:0008152 GO:0008150 GO:0043170 GO:0006508 GO:0044238 GO:0019538 GO:0071704 GO:0008236 GO:0003824 GO:0004252 GO:0003674 GO:0016787 GO:0008233 GO:0017171 GO:0004175 GO:0070011
BnaA06g19240D	GO:0008152 GO:0008150 GO:0034645 GO:0090304 GO:0006260 GO:0006412 GO:0044237 GO:0043436 GO:0034641 GO:0043170 GO:0009059 GO:0009987 GO:0006725 GO:0019538 GO:0046483 GO:0044281 GO:0044238 GO:0006139 GO:0010467 GO:0006807 GO:0044260 GO:0019752 GO:0071704 GO:0006082 GO:0044249 GO:0044267 GO:0009058 GO:0006259 GO:0005623 GO:0044464 GO:0044444 GO:0043232 GO:0043229 GO:0005737 GO:0005622 GO:0030529 GO:…
BnaC03g62040D	GO:0008152 GO:0008150 GO:0034645 GO:0044237 GO:0006412 GO:0043170 GO:0009059 GO:0009987 GO:0019538 GO:0044238 GO:0010467 GO:0044260 GO:0071704 GO:0044249 GO:0044267 GO:0009058 GO:0005623 GO:0044464 GO:0044444 GO:0043232 GO:0043229 GO:0005737 GO:0005622 GO:0030529 GO:0044424 GO:0043226 GO:0043228 GO:0032991 GO:0005840 GO:0005575 GO:0003735 GO:0003674 GO:0005198
BnaAnng25620D	GO:0008152 GO:0008150 GO:0016772 GO:0003824 GO:0003674 GO:0016779 GO:0016740
BnaC01g06460D	GO:0008152 GO:0008150 GO:0009058 GO:0005488 GO:0030170 GO:0043167 GO:0003674 GO:0048037 GO:0043168
BnaC01g06460D	GO:0008152 GO:0008150 GO:0009058 GO:0005488 GO:0030170 GO:0043167 GO:0003674 GO:0048037 GO:0043168
BnaC04g24650D	GO:0008152 GO:0008150 GO:0009058 GO:0003824 GO:0016829 GO:0016844 GO:0005488 GO:0003674 GO:0016843 GO:0005515 GO:0016840
BnaA05g28470D	GO:0008152 GO:0008150 GO:0009058 GO:0003824 GO:0016829 GO:0016841 GO:0016746 GO:0003674 GO:0016840 GO:0016740
BnaA05g28470D	GO:0008152 GO:0008150 GO:0009058 GO:0003824 GO:0016829 GO:0016841 GO:0016746 GO:0003674 GO:0016840 GO:0016740
BnaA05g28470D	GO:0008152 GO:0008150 GO:0009058 GO:0003824 GO:0016829 GO:0016841 GO:0016746 GO:0003674 GO:0016840 GO:0016740
BnaA05g28470D	GO:0008152 GO:0008150 GO:0009058 GO:0003824 GO:0016829 GO:0016841 GO:0016746 GO:0003674 GO:0016840 GO:0016740
BnaA06g40730D	GO:0008152 GO:0008150 GO:0009058 GO:0003824 GO:0016772 GO:0016779 GO:0016740 GO:0003674
BnaC09g11420D	GO:0008152 GO:0008150 GO:0009058 GO:0003824 GO:0005524 GO:0032559 GO:0043167 GO:0005488 GO:0000166 GO:0001883 GO:0032553 GO:0032549 GO:0016874 GO:0032555 GO:0003674 GO:0017076 GO:0035639 GO:0030554 GO:0001882 GO:0097159 GO:0043168 GO:0032550
BnaC01g09900D	GO:0008152 GO:0008150 GO:0009056 GO:0044237 GO:0046395 GO:0043436 GO:0016054 GO:0006520 GO:0009063 GO:0006725 GO:0009074 GO:0009987 GO:0019439 GO:0044282 GO:0044281 GO:0006559 GO:0006558 GO:0044238 GO:0006807 GO:0009072 GO:0055114 GO:0071704 GO:0006082 GO:0019752 GO:0006570 GO:0044248 GO:0003824 GO:0016701 GO:0016491 GO:0010309 GO:0005488 GO:0004411 GO:0051213 GO:0003674 GO:0016702 GO:0005515 GO:…
BnaC01g09900D	GO:0008152 GO:0008150 GO:0009056 GO:0044237 GO:0046395 GO:0043436 GO:0016054 GO:0006520 GO:0009063 GO:0006725 GO:0009074 GO:0009987 GO:0019439 GO:0044282 GO:0044281 GO:0006559 GO:0006558 GO:0044238 GO:0006807 GO:0009072 GO:0055114 GO:0071704 GO:0006082 GO:0019752 GO:0006570 GO:0044248 GO:0003824 GO:0016701 GO:0016491 GO:0010309 GO:0005488 GO:0004411 GO:0051213 GO:0003674 GO:0016702 GO:0005515 GO:…
BnaA07g23460D	GO:0008152 GO:0008150 GO:0006629 GO:0071704 GO:0044238 GO:0016788 GO:0003824 GO:0003674 GO:0016787
BnaA07g23460D	GO:0008152 GO:0008150 GO:0006629 GO:0071704 GO:0044238 GO:0016788 GO:0003824 GO:0003674 GO:0016787
BnaC08g34430D	GO:0008152 GO:0008150 GO:0006629 GO:0071704 GO:0044238 GO:0016788 GO:0003824 GO:0003674 GO:0016787
BnaC08g34430D	GO:0008152 GO:0008150 GO:0006629 GO:0071704 GO:0044238 GO:0016788 GO:0003824 GO:0003674 GO:0016787
BnaC08g34430D	GO:0008152 GO:0008150 GO:0006629 GO:0071704 GO:0044238 GO:0016788 GO:0003824 GO:0003674 GO:0016787
BnaA01g36010D	GO:0008152 GO:0008150 GO:0006091 GO:0044237 GO:0019684 GO:0015979 GO:0009987 GO:0044444 GO:0030077 GO:0044421 GO:0005623 GO:0044464 GO:0031410 GO:0031012 GO:0005737 GO:0031982 GO:0005578 GO:0005576 GO:0001527 GO:0030076 GO:0043229 GO:0044422 GO:0042716 GO:0032991 GO:0043234 GO:0005622 GO:0044420 GO:0043205 GO:0043226 GO:0044433 GO:0005575 GO:0044424 GO:0044446 GO:0001883 GO:0032549 GO:0032553 GO:…
BnaUnng02770D	GO:0008152 GO:0008150 GO:0005975 GO:0044238 GO:0071704 GO:0003824 GO:0003674 GO:0004553 GO:0016787 GO:0016798
BnaUnng02770D	GO:0008152 GO:0008150 GO:0005975 GO:0044238 GO:0071704 GO:0003824 GO:0003674 GO:0004553 GO:0016787 GO:0016798
BnaA05g04030D	GO:0008152 GO:0008150 GO:0005975 GO:0044238 GO:0071704 GO:0003824 GO:0003674 GO:0004553 GO:0016787 GO:0016798
BnaUnng02770D	GO:0008152 GO:0008150 GO:0005975 GO:0044238 GO:0071704 GO:0003824 GO:0003674 GO:0004553 GO:0016787 GO:0016798
BnaA05g04030D	GO:0008152 GO:0008150 GO:0005975 GO:0044238 GO:0071704 GO:0003824 GO:0003674 GO:0004553 GO:0016787 GO:0016798
BnaUnng02770D	GO:0008152 GO:0008150 GO:0005975 GO:0044238 GO:0071704 GO:0003824 GO:0003674 GO:0004553 GO:0016787 GO:0016798
BnaC06g03270D	GO:0008152 GO:0008150 GO:0003824 GO:0003674
BnaA01g13470D	GO:0008152 GO:0008150 GO:0003674 GO:0003824
BnaC06g08930D	GO:0008152 GO:0008150 GO:0003674 GO:0003824
BnaC03g42310D	GO:0008152 GO:0008150 GO:0003674 GO:0003824
BnaA07g33410D	GO:0008152 GO:0008150 GO:0003674 GO:0003824
BnaA06g37970D	GO:0008152 GO:0008150 GO:0003674 GO:0003824
BnaC03g42310D	GO:0008152 GO:0008150 GO:0003674 GO:0003824
BnaCnng45560D	GO:0008152 GO:0008150 GO:0003674 GO:0003824
BnaA02g31460D	GO:0008152 GO:0006355 GO:0019219 GO:0008150 GO:0031326 GO:0034645 GO:0090304 GO:0019438 GO:0044237 GO:0065007 GO:0006351 GO:0016070 GO:0010556 GO:0080090 GO:0034641 GO:0018130 GO:0019222 GO:0050794 GO:0043170 GO:0060255 GO:0009059 GO:0009987 GO:0006725 GO:0051252 GO:0051171 GO:0032774 GO:0046483 GO:0031323 GO:0009889 GO:0044238 GO:0006139 GO:0010467 GO:0044260 GO:0006807 GO:0010468 GO:0050789 GO:…
BnaA02g00910D	GO:0008152 GO:0000398 GO:0016071 GO:0008150 GO:0006366 GO:0032774 GO:0090304 GO:0034645 GO:0006397 GO:0046483 GO:0019438 GO:0044237 GO:0000375 GO:0032501 GO:0007155 GO:0000377 GO:0044238 GO:0016070 GO:0006352 GO:0006139 GO:0006351 GO:0044260 GO:0006396 GO:0006807 GO:0034641 GO:0010467 GO:0022610 GO:0001503 GO:0071704 GO:0018130 GO:0043170 GO:0044249 GO:0034654 GO:0006367 GO:0044271 GO:0009058 GO:…
BnaA01g11330D	GO:0008150 GO:0051234 GO:0006810 GO:0051179 GO:0055085 GO:0009987 GO:0031224 GO:0016020 GO:0044425 GO:0016021 GO:0005575 GO:0022857 GO:0005215 GO:0003674
BnaA01g04620D	GO:0008150 GO:0051234 GO:0006810 GO:0051179 GO:0055085 GO:0009987 GO:0005623 GO:0044464 GO:0043231 GO:0043229 GO:0016020 GO:0005622 GO:0043227 GO:0044424 GO:0043226 GO:0005634 GO:0005575
BnaA01g04620D	GO:0008150 GO:0051234 GO:0006810 GO:0051179 GO:0055085 GO:0009987 GO:0005623 GO:0044464 GO:0043231 GO:0043229 GO:0016020 GO:0005622 GO:0043227 GO:0044424 GO:0043226 GO:0005634 GO:0005575
BnaA01g04620D	GO:0008150 GO:0051234 GO:0006810 GO:0051179 GO:0055085 GO:0009987 GO:0005623 GO:0044464 GO:0043231 GO:0043229 GO:0016020 GO:0005622 GO:0043227 GO:0044424 GO:0043226 GO:0005634 GO:0005575
BnaA01g04620D	GO:0008150 GO:0051234 GO:0006810 GO:0051179 GO:0055085 GO:0009987 GO:0005623 GO:0044464 GO:0043231 GO:0043229 GO:0016020 GO:0005622 GO:0043227 GO:0044424 GO:0043226 GO:0005634 GO:0005575
BnaA01g04620D	GO:0008150 GO:0051234 GO:0006810 GO:0051179 GO:0055085 GO:0009987 GO:0005623 GO:0044464 GO:0043231 GO:0043229 GO:0016020 GO:0005622 GO:0043227 GO:0044424 GO:0043226 GO:0005634 GO:0005575
BnaC04g50590D	GO:0008150 GO:0051234 GO:0006810 GO:0051179 GO:0016020 GO:0005575 GO:0005215 GO:0003674
BnaC04g50590D	GO:0008150 GO:0051234 GO:0006810 GO:0051179 GO:0016020 GO:0005575 GO:0005215 GO:0003674
BnaA01g34740D	GO:0008150 GO:0051234 GO:0006810 GO:0051179 GO:0016020 GO:0005575 GO:0003676 GO:0022891 GO:0015075 GO:0022857 GO:0022892 GO:0003674 GO:0005215 GO:0005230 GO:0097159 GO:0005216 GO:0022838 GO:0022839 GO:0015267 GO:0015276 GO:0022836 GO:0022834 GO:0022803 GO:0005488
BnaA01g34740D	GO:0008150 GO:0051234 GO:0006810 GO:0051179 GO:0016020 GO:0005575 GO:0003676 GO:0022891 GO:0015075 GO:0022857 GO:0022892 GO:0003674 GO:0005215 GO:0005230 GO:0097159 GO:0005216 GO:0022838 GO:0022839 GO:0015267 GO:0015276 GO:0022836 GO:0022834 GO:0022803 GO:0005488
BnaA07g16510D	GO:0008150 GO:0051179 GO:0051234 GO:0006810 GO:0016020 GO:0005575 GO:0003674 GO:0005215
BnaA09g51960D	GO:0008150 GO:0051179 GO:0006810 GO:0051234 GO:0016020 GO:0005575 GO:0003674 GO:0005215
BnaA07g33590D	GO:0008150 GO:0031326 GO:0051649 GO:0006355 GO:0008152 GO:0008104 GO:0019219 GO:0045184 GO:0030260 GO:0090304 GO:0034645 GO:0032940 GO:0019064 GO:0051806 GO:0051704 GO:0046718 GO:0044237 GO:0019438 GO:0006351 GO:0016070 GO:0010556 GO:0061025 GO:0065007 GO:0044419 GO:0080090 GO:0034641 GO:0044409 GO:0018130 GO:0042592 GO:0040011 GO:0019222 GO:0043170 GO:0051701 GO:0050794 GO:0016043 GO:0009987 GO:…
BnaA07g33590D	GO:0008150 GO:0031326 GO:0051649 GO:0006355 GO:0008152 GO:0008104 GO:0019219 GO:0045184 GO:0030260 GO:0090304 GO:0034645 GO:0032940 GO:0019064 GO:0051806 GO:0051704 GO:0046718 GO:0044237 GO:0019438 GO:0006351 GO:0016070 GO:0010556 GO:0061025 GO:0065007 GO:0044419 GO:0080090 GO:0034641 GO:0044409 GO:0018130 GO:0042592 GO:0040011 GO:0019222 GO:0043170 GO:0051701 GO:0050794 GO:0016043 GO:0009987 GO:…
BnaA07g33590D	GO:0008150 GO:0031326 GO:0051649 GO:0006355 GO:0008152 GO:0008104 GO:0019219 GO:0045184 GO:0030260 GO:0090304 GO:0034645 GO:0032940 GO:0019064 GO:0051806 GO:0051704 GO:0046718 GO:0044237 GO:0019438 GO:0006351 GO:0016070 GO:0010556 GO:0061025 GO:0065007 GO:0044419 GO:0080090 GO:0034641 GO:0044409 GO:0018130 GO:0042592 GO:0040011 GO:0019222 GO:0043170 GO:0051701 GO:0050794 GO:0016043 GO:0009987 GO:…
BnaC03g04170D	GO:0008150 GO:0031326 GO:0019219 GO:0006355 GO:0008152 GO:0090304 GO:0034645 GO:0044237 GO:0019438 GO:0006351 GO:0010556 GO:0016070 GO:0065007 GO:0034641 GO:0080090 GO:0018130 GO:0019222 GO:0043170 GO:0050794 GO:0009987 GO:0006725 GO:0009059 GO:0060255 GO:0032774 GO:0051171 GO:0051252 GO:0046483 GO:0031323 GO:0009889 GO:0006139 GO:0044238 GO:0050789 GO:0010467 GO:0010468 GO:0006807 GO:0044260 GO:…
BnaC03g04170D	GO:0008150 GO:0031326 GO:0019219 GO:0006355 GO:0008152 GO:0090304 GO:0034645 GO:0044237 GO:0019438 GO:0006351 GO:0010556 GO:0016070 GO:0065007 GO:0034641 GO:0080090 GO:0018130 GO:0019222 GO:0043170 GO:0050794 GO:0009987 GO:0006725 GO:0009059 GO:0060255 GO:0032774 GO:0051171 GO:0051252 GO:0046483 GO:0031323 GO:0009889 GO:0006139 GO:0044238 GO:0050789 GO:0010467 GO:0010468 GO:0006807 GO:0044260 GO:…
BnaA01g34540D	GO:0008150 GO:0019538 GO:0008152 GO:0044238 GO:0071704 GO:0006508 GO:0043170 GO:0016787 GO:0003824 GO:0003674 GO:0008236 GO:0070011 GO:0004177 GO:0008238 GO:0017171 GO:0008233
BnaA01g04590D	GO:0008150 GO:0019538 GO:0008152 GO:0044238 GO:0044237 GO:0071704 GO:0044260 GO:0009987 GO:0006457 GO:0044267 GO:0043170 GO:0016853 GO:0003755 GO:0003824 GO:0003674 GO:0016859
BnaA02g02990D	GO:0008150 GO:0019538 GO:0008152 GO:0034645 GO:0044237 GO:0006412 GO:0044238 GO:0006508 GO:0044260 GO:0010467 GO:0071704 GO:0044267 GO:0043170 GO:0044249 GO:0009987 GO:0009058 GO:0009059 GO:0044464 GO:0005623 GO:0044444 GO:0043229 GO:0043232 GO:0005737 GO:0043228 GO:0005622 GO:0032991 GO:0005840 GO:0044424 GO:0030529 GO:0005575 GO:0043226 GO:0016787 GO:0003735 GO:0003674 GO:0008236 GO:0005198 GO:…
BnaC01g06430D	GO:0008150 GO:0016043 GO:0071840 GO:0009987 GO:0007010 GO:0006996 GO:0003779 GO:0005488 GO:0008092 GO:0003674 GO:0005515
BnaC01g06430D	GO:0008150 GO:0016043 GO:0071840 GO:0009987 GO:0007010 GO:0006996 GO:0003779 GO:0005488 GO:0008092 GO:0003674 GO:0005515
BnaC08g45010D	GO:0008150 GO:0009987 GO:0008643 GO:0051234 GO:0071702 GO:0006810 GO:0051179 GO:0055085 GO:0044444 GO:0044464 GO:0005623 GO:0005737 GO:0016020 GO:0043229 GO:0005794 GO:0044422 GO:0044431 GO:0005622 GO:0043226 GO:0044424 GO:0000139 GO:0012505 GO:0031224 GO:0043231 GO:0043227 GO:0044425 GO:0016021 GO:0031090 GO:0005575 GO:0044446 GO:0015075 GO:0022857 GO:0008324 GO:0051119 GO:0022804 GO:0005351 GO:…
BnaA06g17430D	GO:0008150 GO:0009987 GO:0006810 GO:0051234 GO:0055085 GO:0051179 GO:0016020 GO:0044423 GO:0019012 GO:0031224 GO:0019028 GO:0005575 GO:0016021 GO:0044425 GO:0022857 GO:0005215 GO:0003674
BnaA04g13370D	GO:0008150 GO:0009607 GO:0006950 GO:0006952 GO:0050896
BnaA04g13370D	GO:0008150 GO:0009607 GO:0006950 GO:0006952 GO:0050896
BnaA04g13370D	GO:0008150 GO:0009607 GO:0006950 GO:0006952 GO:0050896
BnaCnng08930D	GO:0008150 GO:0008152 GO:0090304 GO:0006950 GO:0044237 GO:0034641 GO:0043170 GO:0050896 GO:0006725 GO:0006281 GO:0009987 GO:0006974 GO:0046483 GO:0033554 GO:0006139 GO:0044238 GO:0006807 GO:0044260 GO:0071704 GO:0006259 GO:0051716 GO:0003824 GO:0016788 GO:0016787 GO:0003674 GO:0004518
BnaA01g25880D	GO:0008150 GO:0008152 GO:0055114 GO:0050660 GO:0016614 GO:0003824 GO:0003674 GO:0050662 GO:0097159 GO:0043168 GO:0016491 GO:0043167 GO:0000166 GO:0008762 GO:0005488 GO:0016616 GO:0048037
BnaA01g25880D	GO:0008150 GO:0008152 GO:0055114 GO:0050660 GO:0016614 GO:0003824 GO:0003674 GO:0050662 GO:0097159 GO:0043168 GO:0016491 GO:0043167 GO:0000166 GO:0008762 GO:0005488 GO:0016616 GO:0048037
BnaA09g31780D	GO:0008150 GO:0008152 GO:0055114 GO:0016705 GO:0016491 GO:0003824 GO:0016706 GO:0051213 GO:0003674
BnaA09g31780D	GO:0008150 GO:0008152 GO:0055114 GO:0016705 GO:0016491 GO:0003824 GO:0016706 GO:0051213 GO:0003674
BnaA09g31780D	GO:0008150 GO:0008152 GO:0055114 GO:0016705 GO:0016491 GO:0003824 GO:0016706 GO:0051213 GO:0003674
BnaA07g37260D	GO:0008150 GO:0008152 GO:0055114 GO:0016491 GO:0008113 GO:0003824 GO:0016667 GO:0016671 GO:0003674
BnaA07g37260D	GO:0008150 GO:0008152 GO:0055114 GO:0016491 GO:0008113 GO:0003824 GO:0016667 GO:0016671 GO:0003674
BnaA07g37260D	GO:0008150 GO:0008152 GO:0055114 GO:0016491 GO:0008113 GO:0003824 GO:0016667 GO:0016671 GO:0003674
BnaA08g22690D	GO:0008150 GO:0008152 GO:0055114 GO:0016491 GO:0003824 GO:0003674 GO:0016787
BnaC03g16960D	GO:0008150 GO:0008152 GO:0055114 GO:0016020 GO:0005575 GO:0003824 GO:0016772 GO:0005488 GO:0016491 GO:0043167 GO:0046906 GO:0016705 GO:0003674 GO:0020037 GO:0016780 GO:0046872 GO:0047355 GO:0043169 GO:0016740 GO:0046914 GO:0005506 GO:0097159
BnaC03g16960D	GO:0008150 GO:0008152 GO:0055114 GO:0016020 GO:0005575 GO:0003824 GO:0016772 GO:0005488 GO:0016491 GO:0043167 GO:0046906 GO:0016705 GO:0003674 GO:0020037 GO:0016780 GO:0046872 GO:0047355 GO:0043169 GO:0016740 GO:0046914 GO:0005506 GO:0097159
BnaA03g02060D	GO:0008150 GO:0008152 GO:0055114 GO:0008113 GO:0003824 GO:0016667 GO:0016491 GO:0003674 GO:0016671
BnaA03g02060D	GO:0008150 GO:0008152 GO:0055114 GO:0008113 GO:0003824 GO:0016667 GO:0016491 GO:0003674 GO:0016671
BnaA09g01270D	GO:0008150 GO:0008152 GO:0055114 GO:0003824 GO:0016706 GO:0016705 GO:0016491 GO:0051213 GO:0003674
BnaA09g01270D	GO:0008150 GO:0008152 GO:0055114 GO:0003824 GO:0016706 GO:0016705 GO:0016491 GO:0051213 GO:0003674
BnaC07g37670D	GO:0008150 GO:0008152 GO:0055114 GO:0003824 GO:0016706 GO:0016705 GO:0016491 GO:0003674 GO:0051213
BnaC07g37670D	GO:0008150 GO:0008152 GO:0055114 GO:0003824 GO:0016706 GO:0016705 GO:0016491 GO:0003674 GO:0051213
BnaA07g23370D	GO:0008150 GO:0008152 GO:0055114 GO:0003824 GO:0016491 GO:0046906 GO:0043167 GO:0016705 GO:0005488 GO:0046872 GO:0043169 GO:0003674 GO:0020037 GO:0097159 GO:0046914 GO:0005506
BnaA07g23370D	GO:0008150 GO:0008152 GO:0055114 GO:0003824 GO:0016491 GO:0046906 GO:0043167 GO:0016705 GO:0005488 GO:0046872 GO:0043169 GO:0003674 GO:0020037 GO:0097159 GO:0046914 GO:0005506
BnaA07g23370D	GO:0008150 GO:0008152 GO:0055114 GO:0003824 GO:0016491 GO:0046906 GO:0043167 GO:0016705 GO:0005488 GO:0046872 GO:0043169 GO:0003674 GO:0020037 GO:0097159 GO:0046914 GO:0005506
BnaA07g23370D	GO:0008150 GO:0008152 GO:0055114 GO:0003824 GO:0016491 GO:0046906 GO:0043167 GO:0016705 GO:0005488 GO:0046872 GO:0043169 GO:0003674 GO:0020037 GO:0097159 GO:0046914 GO:0005506
BnaC07g15280D	GO:0008150 GO:0008152 GO:0055114 GO:0003824 GO:0005488 GO:0016684 GO:0004601 GO:0016491 GO:0046906 GO:0003674 GO:0020037 GO:0016209 GO:0004096 GO:0097159
BnaC07g15280D	GO:0008150 GO:0008152 GO:0055114 GO:0003824 GO:0005488 GO:0016684 GO:0004601 GO:0016491 GO:0046906 GO:0003674 GO:0020037 GO:0016209 GO:0004096 GO:0097159
BnaC09g50680D	GO:0008150 GO:0008152 GO:0055114 GO:0003824 GO:0005488 GO:0016491 GO:0046906 GO:0003674 GO:0020037 GO:0051540 GO:0097159 GO:0051536
BnaC08g31760D	GO:0008150 GO:0008152 GO:0055114 GO:0003824 GO:0005488 GO:0016491 GO:0043167 GO:0046906 GO:0016705 GO:0003674 GO:0020037 GO:0046872 GO:0043169 GO:0005506 GO:0046914 GO:0097159
BnaC03g33530D	GO:0008150 GO:0008152 GO:0046394 GO:0009067 GO:0044237 GO:0043436 GO:0000096 GO:0044272 GO:0006520 GO:0016053 GO:0009987 GO:0009086 GO:0044281 GO:0044283 GO:0009066 GO:0044238 GO:0006807 GO:0006555 GO:0006082 GO:0071704 GO:0019752 GO:0044249 GO:0008652 GO:0006790 GO:0000097 GO:0009058 GO:0008168 GO:0008172 GO:0003824 GO:0043167 GO:0042085 GO:0008270 GO:0003871 GO:0016741 GO:0005488 GO:0046872 GO:…
BnaC03g33530D	GO:0008150 GO:0008152 GO:0046394 GO:0009067 GO:0044237 GO:0043436 GO:0000096 GO:0044272 GO:0006520 GO:0016053 GO:0009987 GO:0009086 GO:0044281 GO:0044283 GO:0009066 GO:0044238 GO:0006807 GO:0006555 GO:0006082 GO:0071704 GO:0019752 GO:0044249 GO:0008652 GO:0006790 GO:0000097 GO:0009058 GO:0008168 GO:0008172 GO:0003824 GO:0043167 GO:0042085 GO:0008270 GO:0003871 GO:0016741 GO:0005488 GO:0046872 GO:…
BnaC03g33530D	GO:0008150 GO:0008152 GO:0046394 GO:0009067 GO:0044237 GO:0043436 GO:0000096 GO:0044272 GO:0006520 GO:0016053 GO:0009987 GO:0009086 GO:0044281 GO:0044283 GO:0009066 GO:0044238 GO:0006807 GO:0006555 GO:0006082 GO:0071704 GO:0019752 GO:0044249 GO:0008652 GO:0006790 GO:0000097 GO:0009058 GO:0008168 GO:0008172 GO:0003824 GO:0043167 GO:0042085 GO:0008270 GO:0003871 GO:0016741 GO:0005488 GO:0046872 GO:…
BnaC03g33530D	GO:0008150 GO:0008152 GO:0046394 GO:0009067 GO:0044237 GO:0043436 GO:0000096 GO:0044272 GO:0006520 GO:0016053 GO:0009987 GO:0009086 GO:0044281 GO:0044283 GO:0009066 GO:0044238 GO:0006807 GO:0006555 GO:0006082 GO:0071704 GO:0019752 GO:0044249 GO:0008652 GO:0006790 GO:0000097 GO:0009058 GO:0008168 GO:0008172 GO:0003824 GO:0043167 GO:0042085 GO:0008270 GO:0003871 GO:0016741 GO:0005488 GO:0046872 GO:…
BnaAnng22470D	GO:0008150 GO:0008152 GO:0044238 GO:0071704 GO:0006629 GO:0005576 GO:0005575 GO:0003824 GO:0016788 GO:0016787 GO:0003674
BnaAnng22470D	GO:0008150 GO:0008152 GO:0044238 GO:0071704 GO:0006629 GO:0005576 GO:0005575 GO:0003824 GO:0016788 GO:0016787 GO:0003674
BnaC09g54530D	GO:0008150 GO:0008152 GO:0044238 GO:0071704 GO:0006629
BnaC02g38800D	GO:0008150 GO:0008152 GO:0044238 GO:0008610 GO:0009058 GO:0006629 GO:0071704 GO:0003824 GO:0016747 GO:0003674 GO:0016746 GO:0016740
BnaC02g38800D	GO:0008150 GO:0008152 GO:0044238 GO:0008610 GO:0009058 GO:0006629 GO:0071704 GO:0003824 GO:0016747 GO:0003674 GO:0016746 GO:0016740
BnaA03g32150D	GO:0008150 GO:0008152 GO:0043170 GO:0006508 GO:0044238 GO:0019538 GO:0071704 GO:0008236 GO:0070008 GO:0003824 GO:0004185 GO:0003674 GO:0004180 GO:0016787 GO:0008233 GO:0017171 GO:0008238 GO:0070011
BnaC08g44710D	GO:0008150 GO:0008152 GO:0035556 GO:0023052 GO:0065007 GO:0006508 GO:0043170 GO:0050794 GO:0009987 GO:0050896 GO:0019538 GO:0007154 GO:0044238 GO:0050789 GO:0071704 GO:0007165 GO:0051716 GO:0008234 GO:0003824 GO:0016787 GO:0004197 GO:0003674 GO:0070011 GO:0004175 GO:0008233
BnaC08g44710D	GO:0008150 GO:0008152 GO:0035556 GO:0023052 GO:0065007 GO:0006508 GO:0043170 GO:0050794 GO:0009987 GO:0050896 GO:0019538 GO:0007154 GO:0044238 GO:0050789 GO:0071704 GO:0007165 GO:0051716 GO:0008234 GO:0003824 GO:0016787 GO:0004197 GO:0003674 GO:0070011 GO:0004175 GO:0008233
BnaC03g04230D	GO:0008150 GO:0008152 GO:0034645 GO:0009056 GO:0010506 GO:0006412 GO:0044237 GO:0048522 GO:0031325 GO:0065007 GO:0009896 GO:0006914 GO:0019222 GO:0050794 GO:0043170 GO:0009987 GO:0009894 GO:0009059 GO:0019538 GO:0009893 GO:0048518 GO:0031323 GO:0010508 GO:0044238 GO:0050789 GO:0010467 GO:0044260 GO:0071704 GO:0031331 GO:0044267 GO:0044249 GO:0009058 GO:0044248 GO:0031329 GO:0044464 GO:0005623 GO:…
BnaC03g04230D	GO:0008150 GO:0008152 GO:0034645 GO:0009056 GO:0010506 GO:0006412 GO:0044237 GO:0048522 GO:0031325 GO:0065007 GO:0009896 GO:0006914 GO:0019222 GO:0050794 GO:0043170 GO:0009987 GO:0009894 GO:0009059 GO:0019538 GO:0009893 GO:0048518 GO:0031323 GO:0010508 GO:0044238 GO:0050789 GO:0010467 GO:0044260 GO:0071704 GO:0031331 GO:0044267 GO:0044249 GO:0009058 GO:0044248 GO:0031329 GO:0044464 GO:0005623 GO:…
BnaC03g04230D	GO:0008150 GO:0008152 GO:0034645 GO:0009056 GO:0010506 GO:0006412 GO:0044237 GO:0048522 GO:0031325 GO:0065007 GO:0009896 GO:0006914 GO:0019222 GO:0050794 GO:0043170 GO:0009987 GO:0009894 GO:0009059 GO:0019538 GO:0009893 GO:0048518 GO:0031323 GO:0010508 GO:0044238 GO:0050789 GO:0010467 GO:0044260 GO:0071704 GO:0031331 GO:0044267 GO:0044249 GO:0009058 GO:0044248 GO:0031329 GO:0044464 GO:0005623 GO:…
BnaC03g04230D	GO:0008150 GO:0008152 GO:0034645 GO:0009056 GO:0010506 GO:0006412 GO:0044237 GO:0048522 GO:0031325 GO:0065007 GO:0009896 GO:0006914 GO:0019222 GO:0050794 GO:0043170 GO:0009987 GO:0009894 GO:0009059 GO:0019538 GO:0009893 GO:0048518 GO:0031323 GO:0010508 GO:0044238 GO:0050789 GO:0010467 GO:0044260 GO:0071704 GO:0031331 GO:0044267 GO:0044249 GO:0009058 GO:0044248 GO:0031329 GO:0044464 GO:0005623 GO:…
BnaC03g04230D	GO:0008150 GO:0008152 GO:0034645 GO:0009056 GO:0010506 GO:0006412 GO:0044237 GO:0048522 GO:0031325 GO:0065007 GO:0009896 GO:0006914 GO:0019222 GO:0050794 GO:0043170 GO:0009987 GO:0009894 GO:0009059 GO:0019538 GO:0009893 GO:0048518 GO:0031323 GO:0010508 GO:0044238 GO:0050789 GO:0010467 GO:0044260 GO:0071704 GO:0031331 GO:0044267 GO:0044249 GO:0009058 GO:0044248 GO:0031329 GO:0044464 GO:0005623 GO:…
BnaA08g08270D	GO:0008150 GO:0008152 GO:0034645 GO:0006412 GO:0044237 GO:0043170 GO:0009987 GO:0009059 GO:0019538 GO:0044238 GO:0044260 GO:0010467 GO:0071704 GO:0044267 GO:0044249 GO:0009058 GO:0044464 GO:0005623 GO:0044444 GO:0043229 GO:0043232 GO:0005737 GO:0005622 GO:0044424 GO:0030529 GO:0043226 GO:0043228 GO:0032991 GO:0005840 GO:0005575 GO:0003735 GO:0003674 GO:0005198
BnaC08g41720D	GO:0008150 GO:0008152 GO:0023052 GO:0065007 GO:0007186 GO:0006508 GO:0050794 GO:0043170 GO:0009987 GO:0050896 GO:0007154 GO:0019538 GO:0007166 GO:0044238 GO:0050789 GO:0071704 GO:0006629 GO:0007165 GO:0051716 GO:0016020 GO:0031224 GO:0044425 GO:0016021 GO:0005575 GO:0003824 GO:0004888 GO:0038023 GO:0060089 GO:0070001 GO:0004930 GO:0016787 GO:0004190 GO:0003674 GO:0004872 GO:0004175 GO:0070011 GO:…
BnaA02g24400D	GO:0008150 GO:0008152 GO:0016747 GO:0016740 GO:0016746 GO:0003674 GO:0003824
BnaA07g35160D	GO:0008150 GO:0008152 GO:0016740 GO:0016746 GO:0003674 GO:0003824
BnaA05g04490D	GO:0008150 GO:0008152 GO:0015991 GO:0009056 GO:0044237 GO:0015672 GO:0006914 GO:0009987 GO:0006811 GO:0015992 GO:0051234 GO:0006810 GO:0034220 GO:0006812 GO:0051179 GO:0015988 GO:0055085 GO:0006818 GO:0044248 GO:0044464 GO:0046930 GO:0005623 GO:0033176 GO:0043229 GO:0005635 GO:0016020 GO:0005622 GO:0043234 GO:0044422 GO:0044424 GO:0043226 GO:0031224 GO:0012505 GO:0044428 GO:0043231 GO:0005643 GO:…
BnaC01g36750D	GO:0008150 GO:0008152 GO:0010333 GO:0043167 GO:0000287 GO:0004558 GO:0005488 GO:0031423 GO:0016829 GO:0016838 GO:0003824 GO:0004564 GO:0005515 GO:0016835 GO:0046872 GO:0016787 GO:0004553 GO:0043169 GO:0015926 GO:0004575 GO:0016798 GO:0003674
BnaC04g08190D	GO:0008150 GO:0008152 GO:0009058 GO:0044423 GO:0019012 GO:0005575 GO:0019028 GO:0003824 GO:0016829 GO:0016841 GO:0005198 GO:0003674 GO:0016840
BnaC04g08190D	GO:0008150 GO:0008152 GO:0009058 GO:0044423 GO:0019012 GO:0005575 GO:0019028 GO:0003824 GO:0016829 GO:0016841 GO:0005198 GO:0003674 GO:0016840
BnaC04g08190D	GO:0008150 GO:0008152 GO:0009058 GO:0044423 GO:0019012 GO:0005575 GO:0019028 GO:0003824 GO:0016829 GO:0016841 GO:0005198 GO:0003674 GO:0016840
BnaC01g23420D	GO:0008150 GO:0008152 GO:0009058 GO:0016829 GO:0003824 GO:0016844 GO:0005488 GO:0003674 GO:0016843 GO:0016840 GO:0005515
Novel00512	GO:0008150 GO:0008152 GO:0009058 GO:0005488 GO:0016844 GO:0003824 GO:0016829 GO:0016840 GO:0005515 GO:0016843 GO:0003674
BnaA04g21240D	GO:0008150 GO:0008152 GO:0009058 GO:0003824 GO:0016829 GO:0016841 GO:0003674 GO:0016840
BnaA01g19470D	GO:0008150 GO:0008152 GO:0009058 GO:0003824 GO:0016829 GO:0003674 GO:0016843 GO:0016844 GO:0016840 GO:0005515 GO:0005488
BnaA01g19470D	GO:0008150 GO:0008152 GO:0009058 GO:0003824 GO:0016829 GO:0003674 GO:0016843 GO:0016844 GO:0016840 GO:0005515 GO:0005488
BnaA01g19470D	GO:0008150 GO:0008152 GO:0009058 GO:0003824 GO:0016829 GO:0003674 GO:0016843 GO:0016844 GO:0016840 GO:0005515 GO:0005488
BnaA01g19470D	GO:0008150 GO:0008152 GO:0009058 GO:0003824 GO:0016829 GO:0003674 GO:0016843 GO:0016844 GO:0016840 GO:0005515 GO:0005488
BnaA09g44670D	GO:0008150 GO:0008152 GO:0009057 GO:0009056 GO:0044237 GO:0006508 GO:0006511 GO:0044265 GO:0043170 GO:0009987 GO:0030163 GO:0051603 GO:0019538 GO:0019941 GO:0044238 GO:0044260 GO:0043632 GO:0044257 GO:0071704 GO:0044267 GO:0044248
BnaC07g03240D	GO:0008150 GO:0008152 GO:0008270 GO:0005488 GO:0043167 GO:0003824 GO:0016758 GO:0016740 GO:0046914 GO:0003674 GO:0016757 GO:0046872 GO:0043169
BnaA07g12640D	GO:0008150 GO:0008152 GO:0006950 GO:0050896 GO:0055114 GO:0016703 GO:0016701 GO:0003824 GO:0016491 GO:0004497 GO:0003674 GO:0018580
BnaC06g21080D	GO:0008150 GO:0008152 GO:0006950 GO:0006979 GO:0050896 GO:0055114 GO:0003824 GO:0016491 GO:0046906 GO:0004601 GO:0016684 GO:0005488 GO:0016209 GO:0003674 GO:0020037 GO:0097159
BnaC06g21080D	GO:0008150 GO:0008152 GO:0006950 GO:0006979 GO:0050896 GO:0055114 GO:0003824 GO:0016491 GO:0046906 GO:0004601 GO:0016684 GO:0005488 GO:0016209 GO:0003674 GO:0020037 GO:0097159
BnaA05g25110D	GO:0008150 GO:0008152 GO:0006629 GO:0071704 GO:0044238 GO:0016788 GO:0003824 GO:0004806 GO:0016298 GO:0003674 GO:0052689 GO:0016787
BnaC01g01830D	GO:0008150 GO:0008152 GO:0006629 GO:0071704 GO:0044238
BnaC08g44450D	GO:0008150 GO:0008152 GO:0006508 GO:0043170 GO:0019538 GO:0044238 GO:0071704 GO:0003824 GO:0070001 GO:0004190 GO:0016787 GO:0003674 GO:0070011 GO:0004175 GO:0008233
BnaA01g29370D	GO:0008150 GO:0008152 GO:0005488 GO:0010333 GO:0043167 GO:0000287 GO:0003674 GO:0016838 GO:0016829 GO:0003824 GO:0046872 GO:0016835 GO:0043169
BnaC08g45200D	GO:0008150 GO:0008152 GO:0003824 GO:0016758 GO:0003674 GO:0016757 GO:0016740
BnaC08g45200D	GO:0008150 GO:0008152 GO:0003824 GO:0016758 GO:0003674 GO:0016757 GO:0016740
BnaA08g28680D	GO:0008150 GO:0008152 GO:0003824 GO:0003674
BnaC09g11540D	GO:0008150 GO:0008152 GO:0003824 GO:0003674
BnaC09g11540D	GO:0008150 GO:0008152 GO:0003824 GO:0003674
BnaC03g42000D	GO:0008150 GO:0008152 GO:0003824 GO:0003674
BnaC03g42000D	GO:0008150 GO:0008152 GO:0003824 GO:0003674
BnaC09g11540D	GO:0008150 GO:0008152 GO:0003824 GO:0003674
BnaA03g36420D	GO:0008150 GO:0008152 GO:0003824 GO:0003674
BnaC05g51350D	GO:0008150 GO:0008152 GO:0003824 GO:0003674
BnaCnng07050D	GO:0008150 GO:0008152 GO:0003824 GO:0003674
BnaA01g00390D	GO:0008150 GO:0008152 GO:0003674 GO:0016810 GO:0003824 GO:0016787 GO:0016811
BnaA01g00390D	GO:0008150 GO:0008152 GO:0003674 GO:0016810 GO:0003824 GO:0016787 GO:0016811
BnaC03g04180D	GO:0008150 GO:0008152 GO:0003674 GO:0016491 GO:0003824
BnaC03g04180D	GO:0008150 GO:0008152 GO:0003674 GO:0016491 GO:0003824
BnaC03g04180D	GO:0008150 GO:0008152 GO:0003674 GO:0016491 GO:0003824
BnaC03g04180D	GO:0008150 GO:0008152 GO:0003674 GO:0016491 GO:0003824
BnaC05g46510D	GO:0008150 GO:0008152 GO:0003674 GO:0016491 GO:0003824
BnaC08g01850D	GO:0008150 GO:0008152 GO:0003674 GO:0003824
BnaA05g16170D	GO:0008150 GO:0008152 GO:0003674 GO:0003824
BnaC09g38450D	GO:0008150 GO:0008152
BnaA04g20040D	GO:0008150 GO:0008104 GO:0045184 GO:0071702 GO:0051234 GO:0006810 GO:0015031 GO:0051179 GO:0033036 GO:0005576 GO:0016020 GO:0005575 GO:0004857 GO:0030414 GO:0030234 GO:0003674 GO:0061134
BnaA04g20040D	GO:0008150 GO:0008104 GO:0045184 GO:0071702 GO:0051234 GO:0006810 GO:0015031 GO:0051179 GO:0033036 GO:0005576 GO:0016020 GO:0005575 GO:0004857 GO:0030414 GO:0030234 GO:0003674 GO:0061134
BnaA04g20040D	GO:0008150 GO:0008104 GO:0045184 GO:0071702 GO:0051234 GO:0006810 GO:0015031 GO:0051179 GO:0033036 GO:0005576 GO:0016020 GO:0005575 GO:0004857 GO:0030414 GO:0030234 GO:0003674 GO:0061134
BnaA04g20040D	GO:0008150 GO:0008104 GO:0045184 GO:0071702 GO:0051234 GO:0006810 GO:0015031 GO:0051179 GO:0033036 GO:0005576 GO:0016020 GO:0005575 GO:0004857 GO:0030414 GO:0030234 GO:0003674 GO:0061134
Novel01232	GO:0008150 GO:0006950 GO:0006952 GO:0050896 GO:0031224 GO:0016021 GO:0044425 GO:0005575 GO:0016020 GO:0003676 GO:0016787 GO:0003674 GO:0004523 GO:0005198 GO:0097159 GO:0004540 GO:0004518 GO:0004519 GO:0042302 GO:0004521 GO:0016893 GO:0003824 GO:0016891 GO:0016788 GO:0005488
BnaC09g09950D	GO:0008150 GO:0006950 GO:0006952 GO:0050896 GO:0005576 GO:0016020 GO:0031224 GO:0044425 GO:0016021 GO:0005575 GO:0005102 GO:0005488 GO:0005126 GO:0003674 GO:0005515
BnaC09g09950D	GO:0008150 GO:0006950 GO:0006952 GO:0050896 GO:0005576 GO:0016020 GO:0031224 GO:0044425 GO:0016021 GO:0005575 GO:0005102 GO:0005488 GO:0005126 GO:0003674 GO:0005515
BnaC09g09950D	GO:0008150 GO:0006950 GO:0006952 GO:0050896 GO:0005576 GO:0016020 GO:0031224 GO:0044425 GO:0016021 GO:0005575 GO:0005102 GO:0005488 GO:0005126 GO:0003674 GO:0005515
BnaC09g09950D	GO:0008150 GO:0006950 GO:0006952 GO:0050896 GO:0005576 GO:0016020 GO:0031224 GO:0044425 GO:0016021 GO:0005575 GO:0005102 GO:0005488 GO:0005126 GO:0003674 GO:0005515
BnaA06g10170D	GO:0008150 GO:0006817 GO:0051234 GO:0006811 GO:0006810 GO:0051179 GO:0015698 GO:0006820
BnaA06g10170D	GO:0008150 GO:0006817 GO:0051234 GO:0006811 GO:0006810 GO:0051179 GO:0015698 GO:0006820
BnaA06g10170D	GO:0008150 GO:0006817 GO:0051234 GO:0006811 GO:0006810 GO:0051179 GO:0015698 GO:0006820
BnaA03g12940D	GO:0008150 GO:0006720 GO:0008152 GO:0042440 GO:0044237 GO:0044255 GO:0016116 GO:0009987 GO:0016108 GO:0008610 GO:0044238 GO:0046148 GO:0055114 GO:0008299 GO:0071704 GO:0016109 GO:0016117 GO:0006721 GO:0006629 GO:0044249 GO:0009058 GO:0016114 GO:0003824 GO:0016491 GO:0043167 GO:0016705 GO:0000166 GO:0005488 GO:0016614 GO:0050660 GO:0003674 GO:0043168 GO:0097159 GO:0050662 GO:0048037
BnaC08g45690D	GO:0008150 GO:0000746 GO:0051704 GO:0009987 GO:0003674 GO:0016462 GO:0032555 GO:0003676 GO:0016787 GO:0001883 GO:0032553 GO:0032549 GO:0003677 GO:0032550 GO:0001882 GO:0030554 GO:0097159 GO:0043168 GO:0017076 GO:0035639 GO:0005524 GO:0003824 GO:0017111 GO:0016817 GO:0003678 GO:0004386 GO:0000166 GO:0005488 GO:0043167 GO:0016818 GO:0032559
BnaA03g55570D	GO:0008146 GO:0003824 GO:0016782 GO:0003674 GO:0016740
BnaCnng37980D	GO:0008104 GO:0008150 GO:0045184 GO:0033036 GO:0015031 GO:0051179 GO:0006810 GO:0071702 GO:0051234 GO:0016020 GO:0005576 GO:0005575 GO:0004857 GO:0061134 GO:0003674 GO:0030414 GO:0030234
BnaA10g24180D	GO:0007275 GO:0009790 GO:0048856 GO:0032502 GO:0032501 GO:0008150
BnaC09g48810D	GO:0007275 GO:0009790 GO:0008150 GO:0032501 GO:0048856 GO:0032502
BnaC03g76150D	GO:0007264 GO:0051716 GO:0007165 GO:0050789 GO:0007154 GO:0050794 GO:0009987 GO:0050896 GO:0065007 GO:0035556 GO:0008150 GO:0023052 GO:0005575 GO:0005622 GO:0005623 GO:0044464 GO:0003924 GO:0032550 GO:0001882 GO:0043168 GO:0097159 GO:0017076 GO:0035639 GO:0003674 GO:0032555 GO:0016462 GO:0016787 GO:0001883 GO:0032553 GO:0032549 GO:0005525 GO:0005488 GO:0000166 GO:0043167 GO:0016818 GO:0003824 GO:…
BnaCnng38780D	GO:0007264 GO:0051716 GO:0007165 GO:0044106 GO:0006807 GO:0050789 GO:0071704 GO:0007154 GO:0050794 GO:0050896 GO:0009987 GO:0034641 GO:0009308 GO:0044237 GO:0065007 GO:0006576 GO:0008152 GO:0035556 GO:0008150 GO:0007049 GO:0023052 GO:0005575 GO:0005622 GO:0005623 GO:0044464 GO:0003924 GO:0032550 GO:0097159 GO:0043168 GO:0001882 GO:0030554 GO:0035639 GO:0017076 GO:0003674 GO:0032555 GO:0016462 GO:…
BnaA07g17200D	GO:0007218 GO:0007154 GO:0046483 GO:0007166 GO:0006139 GO:0044238 GO:0050789 GO:0044260 GO:0006807 GO:0010467 GO:0071704 GO:0007631 GO:0044249 GO:0007165 GO:0006259 GO:0009058 GO:0051716 GO:0008150 GO:0008152 GO:0034645 GO:0090304 GO:0023052 GO:0044237 GO:0006260 GO:0016070 GO:0065007 GO:0007186 GO:0006396 GO:0034641 GO:0050794 GO:0043170 GO:0050896 GO:0007610 GO:0006725 GO:0009987 GO:0009059 GO:…
BnaC07g19820D	GO:0007186 GO:0009987 GO:0050896 GO:0050794 GO:0023052 GO:0008150 GO:0065007 GO:0050789 GO:0051716 GO:0007165 GO:0007154 GO:0007166 GO:0018822 GO:0004888 GO:0060089 GO:0038023 GO:0003824 GO:0016836 GO:0016829 GO:0004872 GO:0004871 GO:0004930 GO:0016835 GO:0003674
BnaC01g06390D	GO:0007165 GO:0051716 GO:0050789 GO:0007154 GO:0009987 GO:0050896 GO:0050794 GO:0065007 GO:0023052 GO:0008150 GO:0005575 GO:0031012 GO:0044421 GO:0005578 GO:0005576 GO:0016020 GO:0003674 GO:0043169 GO:0005509 GO:0046872 GO:0005488 GO:0043167
BnaC01g06390D	GO:0007165 GO:0051716 GO:0050789 GO:0007154 GO:0009987 GO:0050896 GO:0050794 GO:0065007 GO:0023052 GO:0008150 GO:0005575 GO:0031012 GO:0044421 GO:0005578 GO:0005576 GO:0016020 GO:0003674 GO:0043169 GO:0005509 GO:0046872 GO:0005488 GO:0043167
BnaC08g44690D	GO:0007154 GO:0050789 GO:0007264 GO:0051716 GO:0007165 GO:0035556 GO:0008150 GO:0007049 GO:0023052 GO:0065007 GO:0050794 GO:0050896 GO:0009987 GO:0005575 GO:0005623 GO:0044464 GO:0005622 GO:0016787 GO:0032553 GO:0032549 GO:0001883 GO:0003674 GO:0016462 GO:0032555 GO:0043168 GO:0097159 GO:0001882 GO:0035639 GO:0017076 GO:0003924 GO:0032550 GO:0016817 GO:0019001 GO:0032561 GO:0017111 GO:0003824 GO:…
BnaC08g44690D	GO:0007154 GO:0050789 GO:0007264 GO:0051716 GO:0007165 GO:0035556 GO:0008150 GO:0007049 GO:0023052 GO:0065007 GO:0050794 GO:0050896 GO:0009987 GO:0005575 GO:0005623 GO:0044464 GO:0005622 GO:0016787 GO:0032553 GO:0032549 GO:0001883 GO:0003674 GO:0016462 GO:0032555 GO:0043168 GO:0097159 GO:0001882 GO:0035639 GO:0017076 GO:0003924 GO:0032550 GO:0016817 GO:0019001 GO:0032561 GO:0017111 GO:0003824 GO:…
BnaC08g44690D	GO:0007154 GO:0050789 GO:0007264 GO:0051716 GO:0007165 GO:0035556 GO:0008150 GO:0007049 GO:0023052 GO:0065007 GO:0050794 GO:0050896 GO:0009987 GO:0005575 GO:0005623 GO:0044464 GO:0005622 GO:0016787 GO:0032553 GO:0032549 GO:0001883 GO:0003674 GO:0016462 GO:0032555 GO:0043168 GO:0097159 GO:0001882 GO:0035639 GO:0017076 GO:0003924 GO:0032550 GO:0016817 GO:0019001 GO:0032561 GO:0017111 GO:0003824 GO:…
BnaC09g12130D	GO:0007059 GO:0007154 GO:0051301 GO:0050789 GO:0051716 GO:0007165 GO:0007264 GO:0023052 GO:0035556 GO:0007049 GO:0008150 GO:0065007 GO:0009987 GO:0050896 GO:0050794 GO:0031224 GO:0044425 GO:0016021 GO:0005575 GO:0005623 GO:0044464 GO:0016020 GO:0005622 GO:0003677 GO:0001883 GO:0032549 GO:0032553 GO:0016787 GO:0003676 GO:0016462 GO:0032555 GO:0003674 GO:0017076 GO:0035639 GO:0030554 GO:0003723 GO:…
BnaC09g12130D	GO:0007059 GO:0007154 GO:0051301 GO:0050789 GO:0051716 GO:0007165 GO:0007264 GO:0023052 GO:0035556 GO:0007049 GO:0008150 GO:0065007 GO:0009987 GO:0050896 GO:0050794 GO:0031224 GO:0044425 GO:0016021 GO:0005575 GO:0005623 GO:0044464 GO:0016020 GO:0005622 GO:0003677 GO:0001883 GO:0032549 GO:0032553 GO:0016787 GO:0003676 GO:0016462 GO:0032555 GO:0003674 GO:0017076 GO:0035639 GO:0030554 GO:0003723 GO:…
BnaA02g09170D	GO:0007017 GO:0071840 GO:0009987 GO:0016043 GO:0022402 GO:0006996 GO:0000910 GO:0008150 GO:0007049 GO:0051301 GO:0000226 GO:0007010 GO:0005515 GO:0005488 GO:0008017 GO:0015631 GO:0008092 GO:0003674
BnaA01g05240D	GO:0007017 GO:0009987 GO:0007018 GO:0008150 GO:0006928 GO:0016818 GO:0017076 GO:0032559 GO:0035639 GO:0030554 GO:0001882 GO:0097159 GO:0043168 GO:0043167 GO:0003774 GO:0000166 GO:0032550 GO:0005515 GO:0005488 GO:0008017 GO:0001883 GO:0032549 GO:0032553 GO:0016817 GO:0016787 GO:0015631 GO:0003824 GO:0017111 GO:0016462 GO:0032555 GO:0003674 GO:0003777 GO:0005524 GO:0008092
BnaA01g05240D	GO:0007017 GO:0009987 GO:0007018 GO:0008150 GO:0006928 GO:0016818 GO:0017076 GO:0032559 GO:0035639 GO:0030554 GO:0001882 GO:0097159 GO:0043168 GO:0043167 GO:0003774 GO:0000166 GO:0032550 GO:0005515 GO:0005488 GO:0008017 GO:0001883 GO:0032549 GO:0032553 GO:0016817 GO:0016787 GO:0015631 GO:0003824 GO:0017111 GO:0016462 GO:0032555 GO:0003674 GO:0003777 GO:0005524 GO:0008092
BnaA01g05240D	GO:0007017 GO:0009987 GO:0007018 GO:0008150 GO:0006928 GO:0016818 GO:0017076 GO:0032559 GO:0035639 GO:0030554 GO:0001882 GO:0097159 GO:0043168 GO:0043167 GO:0003774 GO:0000166 GO:0032550 GO:0005515 GO:0005488 GO:0008017 GO:0001883 GO:0032549 GO:0032553 GO:0016817 GO:0016787 GO:0015631 GO:0003824 GO:0017111 GO:0016462 GO:0032555 GO:0003674 GO:0003777 GO:0005524 GO:0008092
BnaA01g05240D	GO:0007017 GO:0009987 GO:0007018 GO:0008150 GO:0006928 GO:0016818 GO:0017076 GO:0032559 GO:0035639 GO:0030554 GO:0001882 GO:0097159 GO:0043168 GO:0043167 GO:0003774 GO:0000166 GO:0032550 GO:0005515 GO:0005488 GO:0008017 GO:0001883 GO:0032549 GO:0032553 GO:0016817 GO:0016787 GO:0015631 GO:0003824 GO:0017111 GO:0016462 GO:0032555 GO:0003674 GO:0003777 GO:0005524 GO:0008092
BnaA01g05240D	GO:0007017 GO:0009987 GO:0007018 GO:0008150 GO:0006928 GO:0016818 GO:0017076 GO:0032559 GO:0035639 GO:0030554 GO:0001882 GO:0097159 GO:0043168 GO:0043167 GO:0003774 GO:0000166 GO:0032550 GO:0005515 GO:0005488 GO:0008017 GO:0001883 GO:0032549 GO:0032553 GO:0016817 GO:0016787 GO:0015631 GO:0003824 GO:0017111 GO:0016462 GO:0032555 GO:0003674 GO:0003777 GO:0005524 GO:0008092
BnaC07g29830D	GO:0007017 GO:0006914 GO:0050794 GO:0016043 GO:0009987 GO:0050896 GO:0071840 GO:0007049 GO:0008150 GO:0008152 GO:0000910 GO:0023052 GO:0009056 GO:0044237 GO:0065007 GO:0050789 GO:0006996 GO:0022402 GO:0007165 GO:0051716 GO:0044248 GO:0007154 GO:0051301 GO:0007010 GO:0000226 GO:0016020 GO:0005575 GO:0004672 GO:0038023 GO:0060089 GO:0008017 GO:0005488 GO:0016301 GO:0016772 GO:0016775 GO:0003824 GO:…
BnaC09g10040D	GO:0007010 GO:0006996 GO:0008150 GO:0030036 GO:0071840 GO:0009987 GO:0016043 GO:0030029 GO:0008092 GO:0003674 GO:0005515 GO:0003779 GO:0005488
BnaC09g10040D	GO:0007010 GO:0006996 GO:0008150 GO:0030036 GO:0071840 GO:0009987 GO:0016043 GO:0030029 GO:0008092 GO:0003674 GO:0005515 GO:0003779 GO:0005488
BnaA04g26380D	GO:0006996 GO:0007031 GO:0016559 GO:0008150 GO:0016043 GO:0009987 GO:0071840 GO:0048285 GO:0043231 GO:0031300 GO:0005777 GO:0031903 GO:0031224 GO:0044446 GO:0005575 GO:0016021 GO:0044425 GO:0044439 GO:0031090 GO:0044438 GO:0031301 GO:0043227 GO:0043229 GO:0005737 GO:0005778 GO:0016020 GO:0044464 GO:0005623 GO:0031231 GO:0044444 GO:0005779 GO:0044424 GO:0043226 GO:0005622 GO:0042579 GO:0044422
BnaA02g02010D	GO:0006979 GO:0044238 GO:0065007 GO:0006139 GO:0006351 GO:0016070 GO:0010556 GO:0019438 GO:0031323 GO:0044237 GO:0009889 GO:0006950 GO:0046483 GO:0034645 GO:0090304 GO:0051252 GO:0006355 GO:0008152 GO:0051171 GO:0019219 GO:0008150 GO:0032774 GO:0031326 GO:0060255 GO:0009059 GO:0009058 GO:0009987 GO:0050896 GO:0006725 GO:0034654 GO:0019222 GO:0044271 GO:0044249 GO:0050794 GO:0043170 GO:2000112 GO:…
BnaAnng40540D	GO:0006974 GO:0019538 GO:0046483 GO:0033554 GO:0044238 GO:0006139 GO:0006807 GO:0044260 GO:0071704 GO:0044249 GO:0044267 GO:0051716 GO:0009058 GO:0006457 GO:0006259 GO:0008152 GO:0008150 GO:0006950 GO:0034645 GO:0090304 GO:0006260 GO:0044237 GO:0034641 GO:0043170 GO:0009059 GO:0009987 GO:0050896 GO:0006725 GO:0006281 GO:0005783 GO:0043231 GO:0043227 GO:0005575 GO:0005623 GO:0044464 GO:0044444 GO:…
BnaAnng40540D	GO:0006974 GO:0019538 GO:0046483 GO:0033554 GO:0044238 GO:0006139 GO:0006807 GO:0044260 GO:0071704 GO:0044249 GO:0044267 GO:0051716 GO:0009058 GO:0006457 GO:0006259 GO:0008152 GO:0008150 GO:0006950 GO:0034645 GO:0090304 GO:0006260 GO:0044237 GO:0034641 GO:0043170 GO:0009059 GO:0009987 GO:0050896 GO:0006725 GO:0006281 GO:0005783 GO:0043231 GO:0043227 GO:0005575 GO:0005623 GO:0044464 GO:0044444 GO:…
BnaAnng40540D	GO:0006974 GO:0019538 GO:0046483 GO:0033554 GO:0044238 GO:0006139 GO:0006807 GO:0044260 GO:0071704 GO:0044249 GO:0044267 GO:0051716 GO:0009058 GO:0006457 GO:0006259 GO:0008152 GO:0008150 GO:0006950 GO:0034645 GO:0090304 GO:0006260 GO:0044237 GO:0034641 GO:0043170 GO:0009059 GO:0009987 GO:0050896 GO:0006725 GO:0006281 GO:0005783 GO:0043231 GO:0043227 GO:0005575 GO:0005623 GO:0044464 GO:0044444 GO:…
BnaA09g00820D	GO:0006950 GO:0034645 GO:0090304 GO:0019219 GO:0006355 GO:0008152 GO:0031326 GO:0008150 GO:0065007 GO:0010556 GO:0016070 GO:0006351 GO:0019438 GO:0044237 GO:0042440 GO:0015994 GO:0018130 GO:0034641 GO:0080090 GO:0060255 GO:0009059 GO:0050896 GO:0015979 GO:0006725 GO:0006281 GO:0009987 GO:0006778 GO:0050794 GO:0043170 GO:0019222 GO:0033013 GO:0051186 GO:0046483 GO:0051171 GO:0051252 GO:0006974 GO:…
BnaA09g00820D	GO:0006950 GO:0034645 GO:0090304 GO:0019219 GO:0006355 GO:0008152 GO:0031326 GO:0008150 GO:0065007 GO:0010556 GO:0016070 GO:0006351 GO:0019438 GO:0044237 GO:0042440 GO:0015994 GO:0018130 GO:0034641 GO:0080090 GO:0060255 GO:0009059 GO:0050896 GO:0015979 GO:0006725 GO:0006281 GO:0009987 GO:0006778 GO:0050794 GO:0043170 GO:0019222 GO:0033013 GO:0051186 GO:0046483 GO:0051171 GO:0051252 GO:0006974 GO:…
BnaA09g00820D	GO:0006950 GO:0034645 GO:0090304 GO:0019219 GO:0006355 GO:0008152 GO:0031326 GO:0008150 GO:0065007 GO:0010556 GO:0016070 GO:0006351 GO:0019438 GO:0044237 GO:0042440 GO:0015994 GO:0018130 GO:0034641 GO:0080090 GO:0060255 GO:0009059 GO:0050896 GO:0015979 GO:0006725 GO:0006281 GO:0009987 GO:0006778 GO:0050794 GO:0043170 GO:0019222 GO:0033013 GO:0051186 GO:0046483 GO:0051171 GO:0051252 GO:0006974 GO:…
BnaA09g00820D	GO:0006950 GO:0034645 GO:0090304 GO:0019219 GO:0006355 GO:0008152 GO:0031326 GO:0008150 GO:0065007 GO:0010556 GO:0016070 GO:0006351 GO:0019438 GO:0044237 GO:0042440 GO:0015994 GO:0018130 GO:0034641 GO:0080090 GO:0060255 GO:0009059 GO:0050896 GO:0015979 GO:0006725 GO:0006281 GO:0009987 GO:0006778 GO:0050794 GO:0043170 GO:0019222 GO:0033013 GO:0051186 GO:0046483 GO:0051171 GO:0051252 GO:0006974 GO:…
BnaA09g00820D	GO:0006950 GO:0034645 GO:0090304 GO:0019219 GO:0006355 GO:0008152 GO:0031326 GO:0008150 GO:0065007 GO:0010556 GO:0016070 GO:0006351 GO:0019438 GO:0044237 GO:0042440 GO:0015994 GO:0018130 GO:0034641 GO:0080090 GO:0060255 GO:0009059 GO:0050896 GO:0015979 GO:0006725 GO:0006281 GO:0009987 GO:0006778 GO:0050794 GO:0043170 GO:0019222 GO:0033013 GO:0051186 GO:0046483 GO:0051171 GO:0051252 GO:0006974 GO:…
BnaA02g14050D	GO:0006950 GO:0008152 GO:0008150 GO:0006979 GO:0055114 GO:0050896 GO:0016209 GO:0003824 GO:0020037 GO:0003674 GO:0046906 GO:0016491 GO:0097159 GO:0016684 GO:0005488 GO:0004601
BnaA02g14050D	GO:0006950 GO:0008152 GO:0008150 GO:0006979 GO:0055114 GO:0050896 GO:0016209 GO:0003824 GO:0020037 GO:0003674 GO:0046906 GO:0016491 GO:0097159 GO:0016684 GO:0005488 GO:0004601
BnaC07g23140D	GO:0006950 GO:0008150 GO:0050896
BnaC03g26110D	GO:0006950 GO:0008150 GO:0050896
BnaA05g01810D	GO:0006914 GO:0009896 GO:0009894 GO:0009987 GO:0019222 GO:0050794 GO:0009056 GO:0008150 GO:0008152 GO:0048522 GO:0031325 GO:0065007 GO:0010506 GO:0044237 GO:0031331 GO:0050789 GO:0031329 GO:0044248 GO:0009893 GO:0048518 GO:0010508 GO:0031323 GO:0005622 GO:0043226 GO:0044424 GO:0044464 GO:0005623 GO:0043229 GO:0043227 GO:0005575 GO:0005634 GO:0043231 GO:0004527 GO:0000049 GO:0005488 GO:0016788 GO:…
BnaAnng01240D	GO:0006886 GO:0051234 GO:0071702 GO:0070727 GO:0044042 GO:0044238 GO:0000271 GO:0034637 GO:0006810 GO:0005976 GO:0071704 GO:0051179 GO:0009250 GO:0015031 GO:0044260 GO:0044262 GO:0009058 GO:0006073 GO:0033036 GO:0044249 GO:0005975 GO:0045184 GO:0034645 GO:0006950 GO:0044264 GO:0008150 GO:0051649 GO:0008104 GO:0008152 GO:0046907 GO:0033692 GO:0044237 GO:0034613 GO:0051273 GO:0051274 GO:0006952 GO:…
BnaAnng01240D	GO:0006886 GO:0051234 GO:0071702 GO:0070727 GO:0044042 GO:0044238 GO:0000271 GO:0034637 GO:0006810 GO:0005976 GO:0071704 GO:0051179 GO:0009250 GO:0015031 GO:0044260 GO:0044262 GO:0009058 GO:0006073 GO:0033036 GO:0044249 GO:0005975 GO:0045184 GO:0034645 GO:0006950 GO:0044264 GO:0008150 GO:0051649 GO:0008104 GO:0008152 GO:0046907 GO:0033692 GO:0044237 GO:0034613 GO:0051273 GO:0051274 GO:0006952 GO:…
Novel02223	GO:0006810 GO:0071436 GO:0034220 GO:0006811 GO:0051234 GO:0055085 GO:0006814 GO:0006812 GO:0051179 GO:0030001 GO:0015672 GO:0008150 GO:0035725 GO:0009987 GO:0071203 GO:0005575 GO:0032991 GO:0016020 GO:0005737 GO:0005623 GO:0044464 GO:0044444 GO:0044424 GO:0043234 GO:0005622 GO:0005215 GO:0003674 GO:0015081 GO:0022891 GO:0016831 GO:0022892 GO:0008948 GO:0016830 GO:0016829 GO:0003824 GO:0008324 GO:…
BnaCnng31040D	GO:0006810 GO:0051234 GO:0051179 GO:0008150 GO:0005575 GO:0016020 GO:0003674 GO:0005215
BnaCnng31040D	GO:0006810 GO:0051234 GO:0051179 GO:0008150 GO:0005575 GO:0016020 GO:0003674 GO:0005215
BnaA01g34190D	GO:0006810 GO:0015672 GO:0034220 GO:0008150 GO:0006811 GO:0015992 GO:0015991 GO:0051234 GO:0055085 GO:0009987 GO:0006818 GO:0006812 GO:0051179 GO:0015988 GO:0016020 GO:0033177 GO:0016469 GO:0005575 GO:0044425 GO:0043234 GO:0032991 GO:0015078 GO:0003674 GO:0005215 GO:0008324 GO:0022891 GO:0022890 GO:0015075 GO:0022892 GO:0022857 GO:0015077
BnaA02g02200D	GO:0006810 GO:0008150 GO:0051234 GO:0055085 GO:0009987 GO:0051179 GO:0016020 GO:0031224 GO:0005575 GO:0044425 GO:0016021
BnaA02g02200D	GO:0006810 GO:0008150 GO:0051234 GO:0055085 GO:0009987 GO:0051179 GO:0016020 GO:0031224 GO:0005575 GO:0044425 GO:0016021
BnaC02g37330D	GO:0006810 GO:0007154 GO:0051234 GO:0055085 GO:0007264 GO:0007165 GO:0051716 GO:0050789 GO:0051179 GO:0065007 GO:0008150 GO:0035556 GO:0023052 GO:0050794 GO:0050896 GO:0009987 GO:0031224 GO:0005575 GO:0016021 GO:0044425 GO:0016020 GO:0044464 GO:0005623 GO:0005622 GO:0003674 GO:0032555 GO:0016462 GO:0005215 GO:0015405 GO:0016787 GO:0032549 GO:0032553 GO:0001883 GO:0016820 GO:0016740 GO:0003924 GO:…
BnaA09g01570D	GO:0006810 GO:0000375 GO:0044238 GO:0046903 GO:0006139 GO:0061024 GO:0044085 GO:0071702 GO:0051234 GO:0046483 GO:0006397 GO:0033036 GO:0009306 GO:0010467 GO:0006807 GO:0044260 GO:0015031 GO:0016044 GO:0071704 GO:0051179 GO:0022607 GO:0044237 GO:0000377 GO:0016070 GO:0000398 GO:0008104 GO:0008152 GO:0008150 GO:0051649 GO:0044091 GO:0016071 GO:0045184 GO:0043165 GO:0032940 GO:0090304 GO:0016043 GO:…
BnaA09g01570D	GO:0006810 GO:0000375 GO:0044238 GO:0046903 GO:0006139 GO:0061024 GO:0044085 GO:0071702 GO:0051234 GO:0046483 GO:0006397 GO:0033036 GO:0009306 GO:0010467 GO:0006807 GO:0044260 GO:0015031 GO:0016044 GO:0071704 GO:0051179 GO:0022607 GO:0044237 GO:0000377 GO:0016070 GO:0000398 GO:0008104 GO:0008152 GO:0008150 GO:0051649 GO:0044091 GO:0016071 GO:0045184 GO:0043165 GO:0032940 GO:0090304 GO:0016043 GO:…
BnaA09g01570D	GO:0006810 GO:0000375 GO:0044238 GO:0046903 GO:0006139 GO:0061024 GO:0044085 GO:0071702 GO:0051234 GO:0046483 GO:0006397 GO:0033036 GO:0009306 GO:0010467 GO:0006807 GO:0044260 GO:0015031 GO:0016044 GO:0071704 GO:0051179 GO:0022607 GO:0044237 GO:0000377 GO:0016070 GO:0000398 GO:0008104 GO:0008152 GO:0008150 GO:0051649 GO:0044091 GO:0016071 GO:0045184 GO:0043165 GO:0032940 GO:0090304 GO:0016043 GO:…
BnaA09g01570D	GO:0006810 GO:0000375 GO:0044238 GO:0046903 GO:0006139 GO:0061024 GO:0044085 GO:0071702 GO:0051234 GO:0046483 GO:0006397 GO:0033036 GO:0009306 GO:0010467 GO:0006807 GO:0044260 GO:0015031 GO:0016044 GO:0071704 GO:0051179 GO:0022607 GO:0044237 GO:0000377 GO:0016070 GO:0000398 GO:0008104 GO:0008152 GO:0008150 GO:0051649 GO:0044091 GO:0016071 GO:0045184 GO:0043165 GO:0032940 GO:0090304 GO:0016043 GO:…
BnaA09g01570D	GO:0006810 GO:0000375 GO:0044238 GO:0046903 GO:0006139 GO:0061024 GO:0044085 GO:0071702 GO:0051234 GO:0046483 GO:0006397 GO:0033036 GO:0009306 GO:0010467 GO:0006807 GO:0044260 GO:0015031 GO:0016044 GO:0071704 GO:0051179 GO:0022607 GO:0044237 GO:0000377 GO:0016070 GO:0000398 GO:0008104 GO:0008152 GO:0008150 GO:0051649 GO:0044091 GO:0016071 GO:0045184 GO:0043165 GO:0032940 GO:0090304 GO:0016043 GO:…
BnaC07g25560D	GO:0006807 GO:0071704 GO:0044271 GO:0044249 GO:0042545 GO:0009058 GO:0006518 GO:0043043 GO:0043603 GO:0034641 GO:0045229 GO:0016043 GO:0071840 GO:0009987 GO:0008152 GO:0008150 GO:0043604 GO:0071555 GO:0044237 GO:0071554 GO:0005618 GO:0005575 GO:0071944 GO:0005622 GO:0044424 GO:0030312 GO:0005623 GO:0044464 GO:0005737 GO:0030599 GO:0016787 GO:0052689 GO:0003674 GO:0016788 GO:0003824
BnaC07g25560D	GO:0006807 GO:0071704 GO:0044271 GO:0044249 GO:0042545 GO:0009058 GO:0006518 GO:0043043 GO:0043603 GO:0034641 GO:0045229 GO:0016043 GO:0071840 GO:0009987 GO:0008152 GO:0008150 GO:0043604 GO:0071555 GO:0044237 GO:0071554 GO:0005618 GO:0005575 GO:0071944 GO:0005622 GO:0044424 GO:0030312 GO:0005623 GO:0044464 GO:0005737 GO:0030599 GO:0016787 GO:0052689 GO:0003674 GO:0016788 GO:0003824
BnaC07g25560D	GO:0006807 GO:0071704 GO:0044271 GO:0044249 GO:0042545 GO:0009058 GO:0006518 GO:0043043 GO:0043603 GO:0034641 GO:0045229 GO:0016043 GO:0071840 GO:0009987 GO:0008152 GO:0008150 GO:0043604 GO:0071555 GO:0044237 GO:0071554 GO:0005618 GO:0005575 GO:0071944 GO:0005622 GO:0044424 GO:0030312 GO:0005623 GO:0044464 GO:0005737 GO:0030599 GO:0016787 GO:0052689 GO:0003674 GO:0016788 GO:0003824
BnaC07g25560D	GO:0006807 GO:0071704 GO:0044271 GO:0044249 GO:0042545 GO:0009058 GO:0006518 GO:0043043 GO:0043603 GO:0034641 GO:0045229 GO:0016043 GO:0071840 GO:0009987 GO:0008152 GO:0008150 GO:0043604 GO:0071555 GO:0044237 GO:0071554 GO:0005618 GO:0005575 GO:0071944 GO:0005622 GO:0044424 GO:0030312 GO:0005623 GO:0044464 GO:0005737 GO:0030599 GO:0016787 GO:0052689 GO:0003674 GO:0016788 GO:0003824
BnaC09g09200D	GO:0006807 GO:0071704 GO:0033014 GO:0044271 GO:0044249 GO:0009058 GO:0046483 GO:0034641 GO:0018130 GO:0033013 GO:0009987 GO:0006725 GO:0008150 GO:0008152 GO:0044237 GO:0019438 GO:0005515 GO:0016835 GO:0003674 GO:0004852 GO:0005488 GO:0016829 GO:0016836 GO:0003824
BnaC03g15030D	GO:0006807 GO:0055114 GO:0043650 GO:0006082 GO:0071704 GO:0006537 GO:0019752 GO:0044249 GO:0008652 GO:0009064 GO:0009084 GO:0009058 GO:0006536 GO:0043648 GO:0044281 GO:0044238 GO:0044283 GO:0016053 GO:0006520 GO:0009987 GO:0008152 GO:0046394 GO:0008150 GO:0044237 GO:0043436 GO:0015930 GO:0003674 GO:0016491 GO:0016638 GO:0003824
BnaA03g10890D	GO:0006807 GO:0051704 GO:0008152 GO:0008150 GO:0009405 GO:0005575 GO:0016020 GO:0019867 GO:0016787 GO:0003674 GO:0003824 GO:0016810
BnaC09g10390D	GO:0006807 GO:0051188 GO:0050789 GO:0033014 GO:0071704 GO:0051179 GO:0044249 GO:0007264 GO:0044271 GO:0055085 GO:0009058 GO:0051716 GO:0007165 GO:0051301 GO:0007154 GO:0007059 GO:0051234 GO:0051186 GO:0046483 GO:0006810 GO:0046148 GO:0015995 GO:0006779 GO:0034641 GO:0018130 GO:0015994 GO:0050794 GO:0006778 GO:0033013 GO:0015979 GO:0050896 GO:0006725 GO:0009987 GO:0035556 GO:0008152 GO:0008150 GO:…
BnaC09g10390D	GO:0006807 GO:0051188 GO:0050789 GO:0033014 GO:0071704 GO:0051179 GO:0044249 GO:0007264 GO:0044271 GO:0055085 GO:0009058 GO:0051716 GO:0007165 GO:0051301 GO:0007154 GO:0007059 GO:0051234 GO:0051186 GO:0046483 GO:0006810 GO:0046148 GO:0015995 GO:0006779 GO:0034641 GO:0018130 GO:0015994 GO:0050794 GO:0006778 GO:0033013 GO:0015979 GO:0050896 GO:0006725 GO:0009987 GO:0035556 GO:0008152 GO:0008150 GO:…
BnaC09g10390D	GO:0006807 GO:0051188 GO:0050789 GO:0033014 GO:0071704 GO:0051179 GO:0044249 GO:0007264 GO:0044271 GO:0055085 GO:0009058 GO:0051716 GO:0007165 GO:0051301 GO:0007154 GO:0007059 GO:0051234 GO:0051186 GO:0046483 GO:0006810 GO:0046148 GO:0015995 GO:0006779 GO:0034641 GO:0018130 GO:0015994 GO:0050794 GO:0006778 GO:0033013 GO:0015979 GO:0050896 GO:0006725 GO:0009987 GO:0035556 GO:0008152 GO:0008150 GO:…
BnaC09g10390D	GO:0006807 GO:0051188 GO:0050789 GO:0033014 GO:0071704 GO:0051179 GO:0044249 GO:0007264 GO:0044271 GO:0055085 GO:0009058 GO:0051716 GO:0007165 GO:0051301 GO:0007154 GO:0007059 GO:0051234 GO:0051186 GO:0046483 GO:0006810 GO:0046148 GO:0015995 GO:0006779 GO:0034641 GO:0018130 GO:0015994 GO:0050794 GO:0006778 GO:0033013 GO:0015979 GO:0050896 GO:0006725 GO:0009987 GO:0035556 GO:0008152 GO:0008150 GO:…
BnaA09g01620D	GO:0006807 GO:0044260 GO:0071704 GO:0044403 GO:0046483 GO:0016032 GO:0006139 GO:0044238 GO:0044419 GO:0034641 GO:0043170 GO:0006725 GO:0009987 GO:0008150 GO:0008152 GO:0090304 GO:0051704 GO:0044237 GO:0016070 GO:0005575 GO:0019012
BnaA09g01620D	GO:0006807 GO:0044260 GO:0071704 GO:0044403 GO:0046483 GO:0016032 GO:0006139 GO:0044238 GO:0044419 GO:0034641 GO:0043170 GO:0006725 GO:0009987 GO:0008150 GO:0008152 GO:0090304 GO:0051704 GO:0044237 GO:0016070 GO:0005575 GO:0019012
BnaA09g01620D	GO:0006807 GO:0044260 GO:0071704 GO:0044403 GO:0046483 GO:0016032 GO:0006139 GO:0044238 GO:0044419 GO:0034641 GO:0043170 GO:0006725 GO:0009987 GO:0008150 GO:0008152 GO:0090304 GO:0051704 GO:0044237 GO:0016070 GO:0005575 GO:0019012
BnaA05g31800D	GO:0006807 GO:0044260 GO:0051179 GO:0071704 GO:0055085 GO:0006259 GO:0051716 GO:0006974 GO:0046483 GO:0051234 GO:0000726 GO:0033554 GO:0006810 GO:0006139 GO:0044238 GO:0034641 GO:0043170 GO:0009987 GO:0006303 GO:0050896 GO:0006725 GO:0006281 GO:0008150 GO:0008152 GO:0090304 GO:0006950 GO:0044237 GO:0006302 GO:0016021 GO:0044425 GO:0005575 GO:0031224 GO:0016020 GO:0097159 GO:0003676 GO:0008094 GO:…
BnaAnng38530D	GO:0006807 GO:0006595 GO:0071704 GO:0044249 GO:0044271 GO:0009058 GO:0044106 GO:0009309 GO:0034641 GO:0008295 GO:0009308 GO:0008215 GO:0042401 GO:0006597 GO:0009987 GO:0008152 GO:0008150 GO:0008216 GO:0044237 GO:0006596 GO:0006576 GO:0016831 GO:0004014 GO:0003674 GO:0016830 GO:0016829 GO:0003824
BnaA02g03770D	GO:0006807 GO:0000096 GO:0044272 GO:0019752 GO:0071704 GO:0006555 GO:0006082 GO:0008652 GO:0016053 GO:0044249 GO:0006520 GO:0009058 GO:0009987 GO:0000097 GO:0006790 GO:0009067 GO:0009086 GO:0046394 GO:0008152 GO:0008150 GO:0044281 GO:0044237 GO:0044238 GO:0043436 GO:0009066 GO:0044283 GO:0043167 GO:0042085 GO:0016740 GO:0008270 GO:0005488 GO:0016741 GO:0046914 GO:0003871 GO:0046872 GO:0008172 GO:…
BnaA02g03770D	GO:0006807 GO:0000096 GO:0044272 GO:0019752 GO:0071704 GO:0006555 GO:0006082 GO:0008652 GO:0016053 GO:0044249 GO:0006520 GO:0009058 GO:0009987 GO:0000097 GO:0006790 GO:0009067 GO:0009086 GO:0046394 GO:0008152 GO:0008150 GO:0044281 GO:0044237 GO:0044238 GO:0043436 GO:0009066 GO:0044283 GO:0043167 GO:0042085 GO:0016740 GO:0008270 GO:0005488 GO:0016741 GO:0046914 GO:0003871 GO:0046872 GO:0008172 GO:…
BnaA02g25970D	GO:0006796 GO:0044237 GO:0044238 GO:0006464 GO:0019538 GO:0008150 GO:0016310 GO:0008152 GO:0044267 GO:0043170 GO:0009987 GO:0044260 GO:0043412 GO:0071704 GO:0006793 GO:0006468 GO:0016020 GO:0005575 GO:0032555 GO:0003674 GO:0005524 GO:0003824 GO:0016301 GO:0016773 GO:0016772 GO:0001883 GO:0032553 GO:0032549 GO:0016740 GO:0004672 GO:0000166 GO:0032550 GO:0005515 GO:0005488 GO:0097159 GO:0043168 GO:…
BnaA06g24410D	GO:0006796 GO:0044237 GO:0008150 GO:0006464 GO:0016310 GO:0008152 GO:0009987 GO:0043170 GO:0006468 GO:0044238 GO:0019538 GO:0044267 GO:0071704 GO:0006793 GO:0043412 GO:0044260 GO:0003824 GO:0005524 GO:0016772 GO:0016301 GO:0000166 GO:0005488 GO:0004672 GO:0032559 GO:0043167 GO:0032555 GO:0003674 GO:0032553 GO:0032549 GO:0001883 GO:0016773 GO:0032550 GO:0016740 GO:0017076 GO:0035639 GO:0030554 GO:…
BnaA09g52250D	GO:0006796 GO:0044237 GO:0006464 GO:0008150 GO:0016310 GO:0008152 GO:0043170 GO:0009987 GO:0006468 GO:0044238 GO:0019538 GO:0044267 GO:0043412 GO:0044260 GO:0071704 GO:0006793 GO:0005524 GO:0003824 GO:0016301 GO:0016772 GO:0004672 GO:0000166 GO:0005488 GO:0043167 GO:0032559 GO:0032555 GO:0003674 GO:0001883 GO:0032553 GO:0032549 GO:0016773 GO:0016740 GO:0032550 GO:0030554 GO:0001882 GO:0097159 GO:…
BnaA09g52250D	GO:0006796 GO:0044237 GO:0006464 GO:0008150 GO:0016310 GO:0008152 GO:0043170 GO:0009987 GO:0006468 GO:0044238 GO:0019538 GO:0044267 GO:0043412 GO:0044260 GO:0071704 GO:0006793 GO:0005524 GO:0003824 GO:0016301 GO:0016772 GO:0004672 GO:0000166 GO:0005488 GO:0043167 GO:0032559 GO:0032555 GO:0003674 GO:0001883 GO:0032553 GO:0032549 GO:0016773 GO:0016740 GO:0032550 GO:0030554 GO:0001882 GO:0097159 GO:…
BnaA02g02640D	GO:0006793 GO:0071704 GO:0055086 GO:0006807 GO:0006740 GO:0019362 GO:0034641 GO:0055114 GO:0006725 GO:0009987 GO:0006098 GO:0005996 GO:0006732 GO:0006007 GO:0006753 GO:0046365 GO:0009056 GO:0051186 GO:0046483 GO:0005975 GO:0006739 GO:0008152 GO:0016052 GO:0019637 GO:0006006 GO:0008150 GO:0009117 GO:0044238 GO:0006139 GO:0006733 GO:0072524 GO:0046496 GO:0019318 GO:0044281 GO:0019320 GO:0044237 GO:…
BnaC08g49610D	GO:0006793 GO:0009987 GO:0016310 GO:0008152 GO:0008150 GO:0006796 GO:0044237 GO:0097159 GO:0043168 GO:0030554 GO:0001882 GO:0035639 GO:0017076 GO:0016740 GO:0032550 GO:0001883 GO:0032553 GO:0032549 GO:0032555 GO:0003674 GO:0043167 GO:0032559 GO:0005488 GO:0000166 GO:0016301 GO:0016772 GO:0005524 GO:0003824
BnaC08g49610D	GO:0006793 GO:0009987 GO:0016310 GO:0008152 GO:0008150 GO:0006796 GO:0044237 GO:0097159 GO:0043168 GO:0030554 GO:0001882 GO:0035639 GO:0017076 GO:0016740 GO:0032550 GO:0001883 GO:0032553 GO:0032549 GO:0032555 GO:0003674 GO:0043167 GO:0032559 GO:0005488 GO:0000166 GO:0016301 GO:0016772 GO:0005524 GO:0003824
BnaC03g77030D	GO:0006793 GO:0006082 GO:0071704 GO:0019752 GO:0006807 GO:0006740 GO:0019362 GO:0055114 GO:0009058 GO:0006098 GO:0044249 GO:0008652 GO:0006732 GO:0006007 GO:0046365 GO:0051186 GO:0046483 GO:0006739 GO:0016052 GO:0019637 GO:0006006 GO:0009117 GO:0044238 GO:0044283 GO:0006139 GO:0006733 GO:0044281 GO:0019318 GO:0019320 GO:0055086 GO:0034641 GO:0006725 GO:0009987 GO:0005996 GO:0016053 GO:0006520 GO:…
BnaC09g22070D	GO:0006778 GO:0008033 GO:0043170 GO:0033013 GO:0042278 GO:0046128 GO:0009987 GO:0050896 GO:0015979 GO:0006725 GO:0006281 GO:0034641 GO:0006396 GO:0055086 GO:0006400 GO:0009451 GO:0015994 GO:0018130 GO:0019438 GO:0006399 GO:0042440 GO:0072521 GO:0044237 GO:0046085 GO:0016070 GO:0008152 GO:0008150 GO:0070526 GO:0006950 GO:0034660 GO:0009116 GO:0090304 GO:0044271 GO:0044249 GO:0009119 GO:0051716 GO:…
BnaC09g22070D	GO:0006778 GO:0008033 GO:0043170 GO:0033013 GO:0042278 GO:0046128 GO:0009987 GO:0050896 GO:0015979 GO:0006725 GO:0006281 GO:0034641 GO:0006396 GO:0055086 GO:0006400 GO:0009451 GO:0015994 GO:0018130 GO:0019438 GO:0006399 GO:0042440 GO:0072521 GO:0044237 GO:0046085 GO:0016070 GO:0008152 GO:0008150 GO:0070526 GO:0006950 GO:0034660 GO:0009116 GO:0090304 GO:0044271 GO:0044249 GO:0009119 GO:0051716 GO:…
BnaC09g22070D	GO:0006778 GO:0008033 GO:0043170 GO:0033013 GO:0042278 GO:0046128 GO:0009987 GO:0050896 GO:0015979 GO:0006725 GO:0006281 GO:0034641 GO:0006396 GO:0055086 GO:0006400 GO:0009451 GO:0015994 GO:0018130 GO:0019438 GO:0006399 GO:0042440 GO:0072521 GO:0044237 GO:0046085 GO:0016070 GO:0008152 GO:0008150 GO:0070526 GO:0006950 GO:0034660 GO:0009116 GO:0090304 GO:0044271 GO:0044249 GO:0009119 GO:0051716 GO:…
BnaC09g22070D	GO:0006778 GO:0008033 GO:0043170 GO:0033013 GO:0042278 GO:0046128 GO:0009987 GO:0050896 GO:0015979 GO:0006725 GO:0006281 GO:0034641 GO:0006396 GO:0055086 GO:0006400 GO:0009451 GO:0015994 GO:0018130 GO:0019438 GO:0006399 GO:0042440 GO:0072521 GO:0044237 GO:0046085 GO:0016070 GO:0008152 GO:0008150 GO:0070526 GO:0006950 GO:0034660 GO:0009116 GO:0090304 GO:0044271 GO:0044249 GO:0009119 GO:0051716 GO:…
BnaC07g05550D	GO:0006725 GO:0009987 GO:0060255 GO:0009059 GO:0043170 GO:0050794 GO:0019222 GO:0018130 GO:0034641 GO:0080090 GO:0010556 GO:0016070 GO:0006351 GO:0065007 GO:0044237 GO:0019438 GO:0034645 GO:0090304 GO:0031326 GO:0006366 GO:0008150 GO:0019219 GO:0006355 GO:0008152 GO:0009058 GO:2000112 GO:0044249 GO:0044271 GO:0034654 GO:0071704 GO:2001141 GO:0050789 GO:0006357 GO:0006807 GO:0010468 GO:0044260 GO:…
BnaC09g10400D	GO:0006694 GO:0043170 GO:0009987 GO:0009059 GO:0016051 GO:0008150 GO:0044264 GO:0008152 GO:0034645 GO:0005975 GO:0046379 GO:0033692 GO:0044237 GO:0055114 GO:0044260 GO:0071704 GO:0005976 GO:0044249 GO:0006629 GO:0044262 GO:0009058 GO:0008610 GO:0045226 GO:0034637 GO:0008202 GO:0000271 GO:0044238 GO:0016491 GO:0003854 GO:0033764 GO:0005488 GO:0016229 GO:0003824 GO:0050662 GO:0048037 GO:0016616 GO:…
BnaC09g10400D	GO:0006694 GO:0043170 GO:0009987 GO:0009059 GO:0016051 GO:0008150 GO:0044264 GO:0008152 GO:0034645 GO:0005975 GO:0046379 GO:0033692 GO:0044237 GO:0055114 GO:0044260 GO:0071704 GO:0005976 GO:0044249 GO:0006629 GO:0044262 GO:0009058 GO:0008610 GO:0045226 GO:0034637 GO:0008202 GO:0000271 GO:0044238 GO:0016491 GO:0003854 GO:0033764 GO:0005488 GO:0016229 GO:0003824 GO:0050662 GO:0048037 GO:0016616 GO:…
BnaA03g60670D	GO:0006694 GO:0033013 GO:0006520 GO:0006778 GO:0006725 GO:0009987 GO:0006783 GO:0034641 GO:0046156 GO:0018130 GO:0044237 GO:0042440 GO:0019438 GO:0043436 GO:0008150 GO:0008152 GO:0042168 GO:0006629 GO:0044249 GO:0044271 GO:0009058 GO:0055114 GO:0006807 GO:0051188 GO:0071704 GO:0006082 GO:0019752 GO:0033014 GO:0008610 GO:0044281 GO:0006779 GO:0008202 GO:0044238 GO:0046148 GO:0019354 GO:0046483 GO:…
BnaA03g60670D	GO:0006694 GO:0033013 GO:0006520 GO:0006778 GO:0006725 GO:0009987 GO:0006783 GO:0034641 GO:0046156 GO:0018130 GO:0044237 GO:0042440 GO:0019438 GO:0043436 GO:0008150 GO:0008152 GO:0042168 GO:0006629 GO:0044249 GO:0044271 GO:0009058 GO:0055114 GO:0006807 GO:0051188 GO:0071704 GO:0006082 GO:0019752 GO:0033014 GO:0008610 GO:0044281 GO:0006779 GO:0008202 GO:0044238 GO:0046148 GO:0019354 GO:0046483 GO:…
BnaA09g52220D	GO:0006631 GO:0072330 GO:0044283 GO:0044238 GO:0044281 GO:0032787 GO:0008610 GO:0019752 GO:0006082 GO:0071704 GO:0055114 GO:0009058 GO:0044249 GO:0006629 GO:0008150 GO:0006633 GO:0046394 GO:0008152 GO:0043436 GO:0044237 GO:0044255 GO:0009987 GO:0016053 GO:0031224 GO:0044425 GO:0016021 GO:0005575 GO:0016020 GO:0003674 GO:0003824 GO:0016705 GO:0016491
BnaC04g30380D	GO:0006629 GO:0071704 GO:0044238 GO:0008152 GO:0008150 GO:0003674 GO:0016787 GO:0016788 GO:0003824
BnaC09g10490D	GO:0006629 GO:0016125 GO:0071704 GO:0044281 GO:0006066 GO:0044238 GO:0008202 GO:0008203 GO:0016042 GO:0008150 GO:0008152 GO:0009056 GO:0016298 GO:0005515 GO:0003674 GO:0016787 GO:0005488 GO:0016788 GO:0003824
BnaC06g28700D	GO:0006612 GO:0033036 GO:0051179 GO:0015031 GO:0045047 GO:0070727 GO:0006810 GO:0016482 GO:0070972 GO:0051234 GO:0006886 GO:0072594 GO:0071702 GO:0051641 GO:0009987 GO:0006614 GO:0034613 GO:0006613 GO:0072599 GO:0046907 GO:0006605 GO:0033365 GO:0045184 GO:0008104 GO:0051649 GO:0008150 GO:0005575 GO:0032991 GO:0044424 GO:0030529 GO:0005622 GO:0005737 GO:0044444 GO:0005623 GO:0044464 GO:0048500 GO:…
BnaA07g34790D	GO:0006605 GO:0046907 GO:0008104 GO:0051649 GO:0008150 GO:0033365 GO:0045184 GO:0051641 GO:0009987 GO:0006913 GO:0051170 GO:0034613 GO:0006810 GO:0017038 GO:0016482 GO:0070727 GO:0071702 GO:0051234 GO:0006606 GO:0006886 GO:0033036 GO:0034504 GO:0051169 GO:0015031 GO:0051179 GO:0043229 GO:0016020 GO:0005635 GO:0046930 GO:0005623 GO:0044464 GO:0044424 GO:0043226 GO:0043234 GO:0005622 GO:0044422 GO:…
BnaA07g34790D	GO:0006605 GO:0046907 GO:0008104 GO:0051649 GO:0008150 GO:0033365 GO:0045184 GO:0051641 GO:0009987 GO:0006913 GO:0051170 GO:0034613 GO:0006810 GO:0017038 GO:0016482 GO:0070727 GO:0071702 GO:0051234 GO:0006606 GO:0006886 GO:0033036 GO:0034504 GO:0051169 GO:0015031 GO:0051179 GO:0043229 GO:0016020 GO:0005635 GO:0046930 GO:0005623 GO:0044464 GO:0044424 GO:0043226 GO:0043234 GO:0005622 GO:0044422 GO:…
BnaA07g28110D	GO:0006541 GO:0044281 GO:0044238 GO:0006807 GO:0019752 GO:0006082 GO:0071704 GO:0009064 GO:0008150 GO:0008152 GO:0044237 GO:0043436 GO:0006520 GO:0009987 GO:0016787 GO:0003674 GO:0003824
BnaA09g30660D	GO:0006520 GO:0016053 GO:0009987 GO:0006725 GO:0044237 GO:0019438 GO:0009073 GO:0043436 GO:0008150 GO:0046394 GO:0008152 GO:0008652 GO:0044249 GO:0009058 GO:0006807 GO:0009072 GO:0019752 GO:0071704 GO:0006082 GO:0044281 GO:0044283 GO:0044238 GO:0003849 GO:0003824 GO:0016740 GO:0016765 GO:0003674
BnaA09g30660D	GO:0006520 GO:0016053 GO:0009987 GO:0006725 GO:0044237 GO:0019438 GO:0009073 GO:0043436 GO:0008150 GO:0046394 GO:0008152 GO:0008652 GO:0044249 GO:0009058 GO:0006807 GO:0009072 GO:0019752 GO:0071704 GO:0006082 GO:0044281 GO:0044283 GO:0044238 GO:0003849 GO:0003824 GO:0016740 GO:0016765 GO:0003674
BnaC01g29820D	GO:0006520 GO:0006694 GO:0009987 GO:0008152 GO:0008150 GO:0044237 GO:0043436 GO:0006807 GO:0055114 GO:0006082 GO:0071704 GO:0019752 GO:0006629 GO:0009058 GO:0008610 GO:0044281 GO:0008202 GO:0044238 GO:0016491 GO:0003854 GO:0033764 GO:0005488 GO:0003824 GO:0016229 GO:0050662 GO:0048037 GO:0016616 GO:0016614 GO:0003674
BnaC01g29820D	GO:0006520 GO:0006694 GO:0009987 GO:0008152 GO:0008150 GO:0044237 GO:0043436 GO:0006807 GO:0055114 GO:0006082 GO:0071704 GO:0019752 GO:0006629 GO:0009058 GO:0008610 GO:0044281 GO:0008202 GO:0044238 GO:0016491 GO:0003854 GO:0033764 GO:0005488 GO:0003824 GO:0016229 GO:0050662 GO:0048037 GO:0016616 GO:0016614 GO:0003674
BnaC01g29820D	GO:0006520 GO:0006694 GO:0009987 GO:0008152 GO:0008150 GO:0044237 GO:0043436 GO:0006807 GO:0055114 GO:0006082 GO:0071704 GO:0019752 GO:0006629 GO:0009058 GO:0008610 GO:0044281 GO:0008202 GO:0044238 GO:0016491 GO:0003854 GO:0033764 GO:0005488 GO:0003824 GO:0016229 GO:0050662 GO:0048037 GO:0016616 GO:0016614 GO:0003674
BnaA01g36200D	GO:0006508 GO:0055114 GO:0006807 GO:0071704 GO:0006082 GO:0019752 GO:0006694 GO:0006520 GO:0006629 GO:0043170 GO:0009987 GO:0009058 GO:0008150 GO:0019538 GO:0008152 GO:0044237 GO:0008610 GO:0044281 GO:0008202 GO:0044238 GO:0043436 GO:0016491 GO:0003854 GO:0033764 GO:0050662 GO:0070011 GO:0004175 GO:0008233 GO:0048037 GO:0016616 GO:0004252 GO:0017171 GO:0005488 GO:0016787 GO:0016614 GO:0003674 GO:…
BnaA01g36200D	GO:0006508 GO:0055114 GO:0006807 GO:0071704 GO:0006082 GO:0019752 GO:0006694 GO:0006520 GO:0006629 GO:0043170 GO:0009987 GO:0009058 GO:0008150 GO:0019538 GO:0008152 GO:0044237 GO:0008610 GO:0044281 GO:0008202 GO:0044238 GO:0043436 GO:0016491 GO:0003854 GO:0033764 GO:0050662 GO:0070011 GO:0004175 GO:0008233 GO:0048037 GO:0016616 GO:0004252 GO:0017171 GO:0005488 GO:0016787 GO:0016614 GO:0003674 GO:…
BnaA01g36200D	GO:0006508 GO:0055114 GO:0006807 GO:0071704 GO:0006082 GO:0019752 GO:0006694 GO:0006520 GO:0006629 GO:0043170 GO:0009987 GO:0009058 GO:0008150 GO:0019538 GO:0008152 GO:0044237 GO:0008610 GO:0044281 GO:0008202 GO:0044238 GO:0043436 GO:0016491 GO:0003854 GO:0033764 GO:0050662 GO:0070011 GO:0004175 GO:0008233 GO:0048037 GO:0016616 GO:0004252 GO:0017171 GO:0005488 GO:0016787 GO:0016614 GO:0003674 GO:…
BnaA01g36200D	GO:0006508 GO:0055114 GO:0006807 GO:0071704 GO:0006082 GO:0019752 GO:0006694 GO:0006520 GO:0006629 GO:0043170 GO:0009987 GO:0009058 GO:0008150 GO:0019538 GO:0008152 GO:0044237 GO:0008610 GO:0044281 GO:0008202 GO:0044238 GO:0043436 GO:0016491 GO:0003854 GO:0033764 GO:0050662 GO:0070011 GO:0004175 GO:0008233 GO:0048037 GO:0016616 GO:0004252 GO:0017171 GO:0005488 GO:0016787 GO:0016614 GO:0003674 GO:…
BnaC05g39920D	GO:0006508 GO:0044419 GO:0006511 GO:0030071 GO:0044265 GO:0043170 GO:0050794 GO:0016043 GO:0009987 GO:0051603 GO:0031145 GO:0030163 GO:0007091 GO:0071840 GO:0048285 GO:0007049 GO:0000278 GO:0008150 GO:0007346 GO:0009057 GO:0008152 GO:0033043 GO:0051704 GO:0051726 GO:0009056 GO:0044237 GO:0010564 GO:0065007 GO:0050789 GO:0044260 GO:0043632 GO:0044257 GO:0051128 GO:0071704 GO:0000280 GO:0043161 GO:…
BnaAnng16550D	GO:0006470 GO:0006793 GO:0071704 GO:0043412 GO:0044260 GO:0044267 GO:0016311 GO:0019538 GO:0044238 GO:0009987 GO:0043170 GO:0008152 GO:0006464 GO:0008150 GO:0044237 GO:0006796 GO:0016787 GO:0004721 GO:0003674 GO:0016788 GO:0008138 GO:0016791 GO:0003824 GO:0042578
BnaC02g13880D	GO:0006468 GO:0043170 GO:0009987 GO:0016310 GO:0008152 GO:0008150 GO:0006464 GO:0006796 GO:0044237 GO:0043412 GO:0044260 GO:0071704 GO:0006793 GO:0044267 GO:0019538 GO:0044238 GO:0043167 GO:0032559 GO:0004672 GO:0005488 GO:0000166 GO:0016301 GO:0016772 GO:0005524 GO:0003824 GO:0030554 GO:0001882 GO:0097159 GO:0043168 GO:0017076 GO:0035639 GO:0016740 GO:0032550 GO:0032553 GO:0032549 GO:0001883 GO:…
Novel00492	GO:0006464 GO:0008150 GO:0008152 GO:0044237 GO:0043170 GO:0009987 GO:0019538 GO:0044238 GO:0043412 GO:0044260 GO:0071704 GO:0044267 GO:0043167 GO:0005488 GO:0046872 GO:0043169 GO:0003674 GO:0016151 GO:0046914
BnaC07g50200D	GO:0006412 GO:0044237 GO:0034645 GO:0008150 GO:0008152 GO:0009987 GO:0009059 GO:0043170 GO:0044238 GO:0019538 GO:0009058 GO:0044267 GO:0044249 GO:0071704 GO:0010467 GO:0044260 GO:0005737 GO:0043229 GO:0043232 GO:0044444 GO:0044464 GO:0005623 GO:0043226 GO:0030529 GO:0044424 GO:0005622 GO:0043228 GO:0005575 GO:0005840 GO:0032991 GO:0003735 GO:0005198 GO:0003674
BnaCnng38910D	GO:0006412 GO:0044237 GO:0008150 GO:0008152 GO:0034645 GO:0043170 GO:0009987 GO:0009059 GO:0044238 GO:0019538 GO:0044267 GO:0044249 GO:0009058 GO:0010467 GO:0044260 GO:0071704 GO:0043229 GO:0043232 GO:0005737 GO:0044464 GO:0005623 GO:0044444 GO:0030529 GO:0044424 GO:0043226 GO:0005622 GO:0043228 GO:0005840 GO:0005575 GO:0032991 GO:0003735 GO:0003674 GO:0005198
BnaCnng38910D	GO:0006412 GO:0044237 GO:0008150 GO:0008152 GO:0034645 GO:0043170 GO:0009987 GO:0009059 GO:0044238 GO:0019538 GO:0044267 GO:0044249 GO:0009058 GO:0010467 GO:0044260 GO:0071704 GO:0043229 GO:0043232 GO:0005737 GO:0044464 GO:0005623 GO:0044444 GO:0030529 GO:0044424 GO:0043226 GO:0005622 GO:0043228 GO:0005840 GO:0005575 GO:0032991 GO:0003735 GO:0003674 GO:0005198
BnaC01g12770D	GO:0006399 GO:0044237 GO:0016070 GO:0008152 GO:0008150 GO:0034660 GO:0090304 GO:0008033 GO:0043170 GO:0009987 GO:0008380 GO:0006725 GO:0034641 GO:0006396 GO:0000394 GO:0034470 GO:0006810 GO:0044238 GO:0006139 GO:0006388 GO:0051234 GO:0046483 GO:0055085 GO:0010467 GO:0006807 GO:0044260 GO:0071704 GO:0051179 GO:0016020 GO:0031224 GO:0005575 GO:0016021 GO:0044425 GO:0005524 GO:0003824 GO:0022857 GO:…
BnaC01g12770D	GO:0006399 GO:0044237 GO:0016070 GO:0008152 GO:0008150 GO:0034660 GO:0090304 GO:0008033 GO:0043170 GO:0009987 GO:0008380 GO:0006725 GO:0034641 GO:0006396 GO:0000394 GO:0034470 GO:0006810 GO:0044238 GO:0006139 GO:0006388 GO:0051234 GO:0046483 GO:0055085 GO:0010467 GO:0006807 GO:0044260 GO:0071704 GO:0051179 GO:0016020 GO:0031224 GO:0005575 GO:0016021 GO:0044425 GO:0005524 GO:0003824 GO:0022857 GO:…
BnaC01g12770D	GO:0006399 GO:0044237 GO:0016070 GO:0008152 GO:0008150 GO:0034660 GO:0090304 GO:0008033 GO:0043170 GO:0009987 GO:0008380 GO:0006725 GO:0034641 GO:0006396 GO:0000394 GO:0034470 GO:0006810 GO:0044238 GO:0006139 GO:0006388 GO:0051234 GO:0046483 GO:0055085 GO:0010467 GO:0006807 GO:0044260 GO:0071704 GO:0051179 GO:0016020 GO:0031224 GO:0005575 GO:0016021 GO:0044425 GO:0005524 GO:0003824 GO:0022857 GO:…
BnaC04g14330D	GO:0006355 GO:0008152 GO:0019219 GO:0008150 GO:0006366 GO:0031326 GO:0090304 GO:0034645 GO:0019438 GO:0044237 GO:0065007 GO:0006351 GO:0016070 GO:0010556 GO:0080090 GO:0034641 GO:0018130 GO:0019222 GO:0050794 GO:0043170 GO:0060255 GO:0009059 GO:0009987 GO:0006725 GO:0051252 GO:0051171 GO:0032774 GO:0046483 GO:0031323 GO:0009889 GO:0044238 GO:0006139 GO:0010467 GO:0044260 GO:0006807 GO:0010468 GO:…
BnaC04g14330D	GO:0006355 GO:0008152 GO:0019219 GO:0008150 GO:0006366 GO:0031326 GO:0090304 GO:0034645 GO:0019438 GO:0044237 GO:0065007 GO:0006351 GO:0016070 GO:0010556 GO:0080090 GO:0034641 GO:0018130 GO:0019222 GO:0050794 GO:0043170 GO:0060255 GO:0009059 GO:0009987 GO:0006725 GO:0051252 GO:0051171 GO:0032774 GO:0046483 GO:0031323 GO:0009889 GO:0044238 GO:0006139 GO:0010467 GO:0044260 GO:0006807 GO:0010468 GO:…
BnaCnng63360D	GO:0006323 GO:0016070 GO:0006351 GO:0019438 GO:0022607 GO:0006260 GO:0044237 GO:0071824 GO:0034645 GO:0090304 GO:0006261 GO:0008152 GO:0006334 GO:0008150 GO:0071840 GO:0009059 GO:0006270 GO:0006725 GO:0009987 GO:0043170 GO:0016043 GO:0065004 GO:0018130 GO:0051276 GO:0034641 GO:0006333 GO:0034728 GO:0044238 GO:0006325 GO:0031497 GO:0006139 GO:0034622 GO:0046483 GO:0032774 GO:0044085 GO:0009058 GO:…
BnaCnng63360D	GO:0006323 GO:0016070 GO:0006351 GO:0019438 GO:0022607 GO:0006260 GO:0044237 GO:0071824 GO:0034645 GO:0090304 GO:0006261 GO:0008152 GO:0006334 GO:0008150 GO:0071840 GO:0009059 GO:0006270 GO:0006725 GO:0009987 GO:0043170 GO:0016043 GO:0065004 GO:0018130 GO:0051276 GO:0034641 GO:0006333 GO:0034728 GO:0044238 GO:0006325 GO:0031497 GO:0006139 GO:0034622 GO:0046483 GO:0032774 GO:0044085 GO:0009058 GO:…
BnaCnng63360D	GO:0006323 GO:0016070 GO:0006351 GO:0019438 GO:0022607 GO:0006260 GO:0044237 GO:0071824 GO:0034645 GO:0090304 GO:0006261 GO:0008152 GO:0006334 GO:0008150 GO:0071840 GO:0009059 GO:0006270 GO:0006725 GO:0009987 GO:0043170 GO:0016043 GO:0065004 GO:0018130 GO:0051276 GO:0034641 GO:0006333 GO:0034728 GO:0044238 GO:0006325 GO:0031497 GO:0006139 GO:0034622 GO:0046483 GO:0032774 GO:0044085 GO:0009058 GO:…
BnaCnng63360D	GO:0006323 GO:0016070 GO:0006351 GO:0019438 GO:0022607 GO:0006260 GO:0044237 GO:0071824 GO:0034645 GO:0090304 GO:0006261 GO:0008152 GO:0006334 GO:0008150 GO:0071840 GO:0009059 GO:0006270 GO:0006725 GO:0009987 GO:0043170 GO:0016043 GO:0065004 GO:0018130 GO:0051276 GO:0034641 GO:0006333 GO:0034728 GO:0044238 GO:0006325 GO:0031497 GO:0006139 GO:0034622 GO:0046483 GO:0032774 GO:0044085 GO:0009058 GO:…
Novel02755	GO:0006260 GO:0044237 GO:0090304 GO:0034645 GO:0008152 GO:0008150 GO:0010038 GO:0009059 GO:0006725 GO:0050896 GO:0009987 GO:0043170 GO:0034641 GO:0044238 GO:0006139 GO:0010035 GO:0006278 GO:0046483 GO:0009058 GO:0042221 GO:0006259 GO:0044249 GO:0071704 GO:0044260 GO:0006807 GO:0003824 GO:0016772 GO:0005488 GO:0003674 GO:0003676 GO:0016779 GO:0003964 GO:0016740 GO:0034061 GO:0097159 GO:0003723
BnaA03g06050D	GO:0006259 GO:0006807 GO:0044260 GO:0071704 GO:0006313 GO:0006310 GO:0032196 GO:0006139 GO:0044238 GO:0046483 GO:0043170 GO:0009987 GO:0006725 GO:0034641 GO:0044237 GO:0008150 GO:0008152 GO:0090304
BnaA02g05840D	GO:0006259 GO:0006725 GO:0009987 GO:0009058 GO:0060255 GO:0009059 GO:0006270 GO:0050794 GO:0044249 GO:0043170 GO:2000112 GO:0034654 GO:0019222 GO:0044271 GO:2001141 GO:0071704 GO:0018130 GO:0050789 GO:0044260 GO:0006807 GO:0010468 GO:0080090 GO:0034641 GO:0010467 GO:0016070 GO:0010556 GO:0006139 GO:0006351 GO:0044238 GO:0065007 GO:0044237 GO:0009889 GO:0031323 GO:0019438 GO:0006260 GO:0034645 GO:…
BnaA02g05840D	GO:0006259 GO:0006725 GO:0009987 GO:0009058 GO:0060255 GO:0009059 GO:0006270 GO:0050794 GO:0044249 GO:0043170 GO:2000112 GO:0034654 GO:0019222 GO:0044271 GO:2001141 GO:0071704 GO:0018130 GO:0050789 GO:0044260 GO:0006807 GO:0010468 GO:0080090 GO:0034641 GO:0010467 GO:0016070 GO:0010556 GO:0006139 GO:0006351 GO:0044238 GO:0065007 GO:0044237 GO:0009889 GO:0031323 GO:0019438 GO:0006260 GO:0034645 GO:…
BnaA02g05840D	GO:0006259 GO:0006725 GO:0009987 GO:0009058 GO:0060255 GO:0009059 GO:0006270 GO:0050794 GO:0044249 GO:0043170 GO:2000112 GO:0034654 GO:0019222 GO:0044271 GO:2001141 GO:0071704 GO:0018130 GO:0050789 GO:0044260 GO:0006807 GO:0010468 GO:0080090 GO:0034641 GO:0010467 GO:0016070 GO:0010556 GO:0006139 GO:0006351 GO:0044238 GO:0065007 GO:0044237 GO:0009889 GO:0031323 GO:0019438 GO:0006260 GO:0034645 GO:…
BnaA02g05840D	GO:0006259 GO:0006725 GO:0009987 GO:0009058 GO:0060255 GO:0009059 GO:0006270 GO:0050794 GO:0044249 GO:0043170 GO:2000112 GO:0034654 GO:0019222 GO:0044271 GO:2001141 GO:0071704 GO:0018130 GO:0050789 GO:0044260 GO:0006807 GO:0010468 GO:0080090 GO:0034641 GO:0010467 GO:0016070 GO:0010556 GO:0006139 GO:0006351 GO:0044238 GO:0065007 GO:0044237 GO:0009889 GO:0031323 GO:0019438 GO:0006260 GO:0034645 GO:…
BnaA01g36280D	GO:0006164 GO:0072528 GO:0009148 GO:0071704 GO:0051179 GO:0009132 GO:0009144 GO:0006793 GO:0046939 GO:0018130 GO:0046131 GO:0090407 GO:0006807 GO:0009163 GO:0055086 GO:0046051 GO:0009220 GO:0034641 GO:0042455 GO:0006221 GO:0009209 GO:0009058 GO:0042278 GO:0046128 GO:0009218 GO:0046134 GO:0006725 GO:0009199 GO:0046390 GO:0009987 GO:0042451 GO:0046039 GO:0044249 GO:0006183 GO:0044271 GO:0046132 GO:…
BnaA07g34930D	GO:0006139 GO:0044238 GO:0001682 GO:0034470 GO:0046483 GO:0071704 GO:0055114 GO:0010467 GO:0044260 GO:0006807 GO:0016070 GO:0044237 GO:0006399 GO:0090304 GO:0034660 GO:0008150 GO:0008152 GO:0009987 GO:0006725 GO:0043170 GO:0008033 GO:0034641 GO:0006396 GO:0003674 GO:0004526 GO:0016787 GO:0004521 GO:0004519 GO:0004518 GO:0004540 GO:0003824 GO:0004549 GO:0016893 GO:0016788 GO:0016491 GO:0016891
BnaA08g06130D	GO:0006082 GO:0071704 GO:0019752 GO:0006807 GO:0009058 GO:0006563 GO:0044238 GO:0044281 GO:0009069 GO:0009987 GO:0006520 GO:0008150 GO:0006544 GO:0008152 GO:0043436 GO:0044237 GO:0043168 GO:0016740 GO:0048037 GO:0004372 GO:0003674 GO:0030170 GO:0043167 GO:0016741 GO:0005488 GO:0016742 GO:0003824 GO:0016829
BnaA01g28260D	GO:0006050 GO:0018130 GO:0019752 GO:0006793 GO:0006082 GO:0071704 GO:0042364 GO:0044272 GO:0072528 GO:0006767 GO:0006221 GO:0009228 GO:0009173 GO:0055114 GO:0042723 GO:0042455 GO:0051188 GO:0034641 GO:0009220 GO:0010467 GO:0044260 GO:0055086 GO:0009163 GO:0006396 GO:0006807 GO:0090407 GO:0046131 GO:0009987 GO:0046390 GO:0006790 GO:0006725 GO:0046134 GO:0009218 GO:0042822 GO:0009161 GO:0009058 GO:…
BnaA03g04620D	GO:0006013 GO:0005996 GO:0008152 GO:0008150 GO:0005975 GO:0071704 GO:0019318 GO:0044238 GO:0043167 GO:0008270 GO:0005488 GO:0003824 GO:0046914 GO:0004553 GO:0016787 GO:0046872 GO:0016798 GO:0015923 GO:0043169 GO:0003674 GO:0004559
BnaA03g04620D	GO:0006013 GO:0005996 GO:0008152 GO:0008150 GO:0005975 GO:0071704 GO:0019318 GO:0044238 GO:0043167 GO:0008270 GO:0005488 GO:0003824 GO:0046914 GO:0004553 GO:0016787 GO:0046872 GO:0016798 GO:0015923 GO:0043169 GO:0003674 GO:0004559
BnaA03g04620D	GO:0006013 GO:0005996 GO:0008152 GO:0008150 GO:0005975 GO:0071704 GO:0019318 GO:0044238 GO:0043167 GO:0008270 GO:0005488 GO:0003824 GO:0046914 GO:0004553 GO:0016787 GO:0046872 GO:0016798 GO:0015923 GO:0043169 GO:0003674 GO:0004559
BnaA03g36910D	GO:0006007 GO:0071704 GO:0044238 GO:0019318 GO:0019320 GO:0046365 GO:0016052 GO:0006096 GO:0006006 GO:0009987 GO:0006725 GO:0005996 GO:0044237 GO:0006091 GO:0009056 GO:0005975 GO:0008152 GO:0008150 GO:0016740 GO:0003674 GO:0016773 GO:0043169 GO:0004743 GO:0046872 GO:0005488 GO:0000287 GO:0043167 GO:0031420 GO:0003824 GO:0030955 GO:0016830 GO:0016829 GO:0016772 GO:0016301
BnaA03g36910D	GO:0006007 GO:0071704 GO:0044238 GO:0019318 GO:0019320 GO:0046365 GO:0016052 GO:0006096 GO:0006006 GO:0009987 GO:0006725 GO:0005996 GO:0044237 GO:0006091 GO:0009056 GO:0005975 GO:0008152 GO:0008150 GO:0016740 GO:0003674 GO:0016773 GO:0043169 GO:0004743 GO:0046872 GO:0005488 GO:0000287 GO:0043167 GO:0031420 GO:0003824 GO:0030955 GO:0016830 GO:0016829 GO:0016772 GO:0016301
BnaA03g36910D	GO:0006007 GO:0071704 GO:0044238 GO:0019318 GO:0019320 GO:0046365 GO:0016052 GO:0006096 GO:0006006 GO:0009987 GO:0006725 GO:0005996 GO:0044237 GO:0006091 GO:0009056 GO:0005975 GO:0008152 GO:0008150 GO:0016740 GO:0003674 GO:0016773 GO:0043169 GO:0004743 GO:0046872 GO:0005488 GO:0000287 GO:0043167 GO:0031420 GO:0003824 GO:0030955 GO:0016830 GO:0016829 GO:0016772 GO:0016301
BnaC09g51060D	GO:0005992 GO:0044237 GO:0009312 GO:0005975 GO:0008152 GO:0008150 GO:0009311 GO:0016051 GO:0009987 GO:0005984 GO:0046351 GO:0034637 GO:0044238 GO:0005991 GO:0009058 GO:0044262 GO:0044249 GO:0071704 GO:0003824 GO:0003674
BnaA09g51890D	GO:0005976 GO:0071704 GO:0044238 GO:0016052 GO:0043170 GO:0000272 GO:0005975 GO:0009056 GO:0008150 GO:0008152 GO:0009057 GO:0016161 GO:0003674 GO:0016798 GO:0016160 GO:0004553 GO:0016787 GO:0003824
BnaA02g01360D	GO:0005975 GO:0034645 GO:0008152 GO:0006074 GO:0008150 GO:0044264 GO:0044238 GO:0034637 GO:0000271 GO:0044042 GO:0033692 GO:0044237 GO:0009250 GO:0051273 GO:0005976 GO:0051274 GO:0071704 GO:0044260 GO:0016051 GO:0009059 GO:0009058 GO:0006075 GO:0009987 GO:0044262 GO:0043170 GO:0044249 GO:0006073 GO:0005623 GO:0044464 GO:0016020 GO:0000148 GO:0032991 GO:0044459 GO:0043234 GO:0044425 GO:0005575 GO:…
BnaA02g01360D	GO:0005975 GO:0034645 GO:0008152 GO:0006074 GO:0008150 GO:0044264 GO:0044238 GO:0034637 GO:0000271 GO:0044042 GO:0033692 GO:0044237 GO:0009250 GO:0051273 GO:0005976 GO:0051274 GO:0071704 GO:0044260 GO:0016051 GO:0009059 GO:0009058 GO:0006075 GO:0009987 GO:0044262 GO:0043170 GO:0044249 GO:0006073 GO:0005623 GO:0044464 GO:0016020 GO:0000148 GO:0032991 GO:0044459 GO:0043234 GO:0044425 GO:0005575 GO:…
BnaA02g01360D	GO:0005975 GO:0034645 GO:0008152 GO:0006074 GO:0008150 GO:0044264 GO:0044238 GO:0034637 GO:0000271 GO:0044042 GO:0033692 GO:0044237 GO:0009250 GO:0051273 GO:0005976 GO:0051274 GO:0071704 GO:0044260 GO:0016051 GO:0009059 GO:0009058 GO:0006075 GO:0009987 GO:0044262 GO:0043170 GO:0044249 GO:0006073 GO:0005623 GO:0044464 GO:0016020 GO:0000148 GO:0032991 GO:0044459 GO:0043234 GO:0044425 GO:0005575 GO:…
BnaA02g30740D	GO:0005975 GO:0008152 GO:0008150 GO:0071704 GO:0044238 GO:0003824 GO:0003674 GO:0016798 GO:0004553 GO:0016787
BnaCnng14770D	GO:0005975 GO:0008152 GO:0008150 GO:0044238 GO:0071704 GO:0016853 GO:0016854 GO:0003824 GO:0003674 GO:0016857
BnaCnng14770D	GO:0005975 GO:0008152 GO:0008150 GO:0044238 GO:0071704 GO:0016853 GO:0016854 GO:0003824 GO:0003674 GO:0016857
BnaA02g01610D	GO:0005975 GO:0008152 GO:0008150 GO:0044238 GO:0071704
BnaC07g42500D	GO:0005975 GO:0008150 GO:0044264 GO:0008152 GO:0044237 GO:0009987 GO:0043170 GO:0044042 GO:0044238 GO:0071704 GO:0005976 GO:0044260 GO:0044262 GO:0006073 GO:0044464 GO:0005623 GO:0005576 GO:0030312 GO:0048046 GO:0005618 GO:0071944 GO:0005575 GO:0003824 GO:0016758 GO:0016798 GO:0016787 GO:0004553 GO:0003674 GO:0016757 GO:0016762 GO:0016740
BnaA01g25170D	GO:0005975 GO:0008150 GO:0008152 GO:0044238 GO:0071704 GO:0019012 GO:0044423 GO:0005575 GO:0019028 GO:0016798 GO:0004553 GO:0016787 GO:0005198 GO:0003824 GO:0003674
BnaA05g04040D	GO:0005975 GO:0008150 GO:0008152 GO:0044238 GO:0071704 GO:0003824 GO:0016798 GO:0004553 GO:0016787 GO:0003674
BnaA05g04040D	GO:0005975 GO:0008150 GO:0008152 GO:0044238 GO:0071704 GO:0003824 GO:0016798 GO:0004553 GO:0016787 GO:0003674
BnaA05g04040D	GO:0005975 GO:0008150 GO:0008152 GO:0044238 GO:0071704 GO:0003824 GO:0016798 GO:0004553 GO:0016787 GO:0003674
BnaA04g27310D	GO:0005680 GO:0000152 GO:0005623 GO:0044464 GO:0043229 GO:0044422 GO:0043234 GO:0005622 GO:0043226 GO:0044424 GO:0000151 GO:0043231 GO:0044428 GO:0043227 GO:0032991 GO:0005634 GO:0005575 GO:0044446 GO:0031461 GO:0019787 GO:0003824 GO:0016881 GO:0043167 GO:0005488 GO:0008270 GO:0004842 GO:0043169 GO:0046872 GO:0016874 GO:0003674 GO:0016879 GO:0046914 GO:0005515
BnaC03g11530D	GO:0005623 GO:0044464 GO:0005622 GO:0005575 GO:0043565 GO:0005488 GO:0003676 GO:0003677 GO:0003674 GO:0097159
BnaC08g44590D	GO:0005623 GO:0044464 GO:0005622 GO:0005575 GO:0008270 GO:0005488 GO:0043167 GO:0003674 GO:0046872 GO:0043169 GO:0005515 GO:0046914
BnaC08g45610D	GO:0005622 GO:0005623 GO:0044464 GO:0005575 GO:0005488 GO:0097159 GO:0003676 GO:0003674
BnaC08g45610D	GO:0005622 GO:0005623 GO:0044464 GO:0005575 GO:0005488 GO:0097159 GO:0003676 GO:0003674
BnaC08g45610D	GO:0005622 GO:0005623 GO:0044464 GO:0005575 GO:0005488 GO:0097159 GO:0003676 GO:0003674
BnaC08g45610D	GO:0005622 GO:0005623 GO:0044464 GO:0005575 GO:0005488 GO:0097159 GO:0003676 GO:0003674
BnaC08g45610D	GO:0005622 GO:0005623 GO:0044464 GO:0005575 GO:0005488 GO:0097159 GO:0003676 GO:0003674
BnaA02g11920D	GO:0005576 GO:0044423 GO:0019012 GO:0005575 GO:0019028 GO:0005198 GO:0003674
BnaCnng76020D	GO:0005576 GO:0044421 GO:0005615 GO:0005575 GO:0003824 GO:0003674
Novel00374	GO:0005576 GO:0005575 GO:0005488 GO:0003674 GO:0050840
Novel00015	GO:0005576 GO:0005575 GO:0005102 GO:0005488 GO:0003674 GO:0005179 GO:0005515
Novel00015	GO:0005576 GO:0005575 GO:0005102 GO:0005488 GO:0003674 GO:0005179 GO:0005515
Novel00015	GO:0005576 GO:0005575 GO:0005102 GO:0005488 GO:0003674 GO:0005179 GO:0005515
Novel00015	GO:0005576 GO:0005575 GO:0005102 GO:0005488 GO:0003674 GO:0005179 GO:0005515
BnaA01g04770D	GO:0005576 GO:0005575 GO:0003674 GO:0005102 GO:0008289 GO:0005543 GO:0005179 GO:0035091 GO:0005488 GO:0005515 GO:0043167 GO:0043168
BnaA01g04770D	GO:0005576 GO:0005575 GO:0003674 GO:0005102 GO:0008289 GO:0005543 GO:0005179 GO:0035091 GO:0005488 GO:0005515 GO:0043167 GO:0043168
BnaA01g04770D	GO:0005576 GO:0005575 GO:0003674 GO:0005102 GO:0008289 GO:0005543 GO:0005179 GO:0035091 GO:0005488 GO:0005515 GO:0043167 GO:0043168
BnaA05g16320D	GO:0005575 GO:0044446 GO:0044432 GO:0042175 GO:0005789 GO:0043227 GO:0044425 GO:0016021 GO:0031090 GO:0032991 GO:0043231 GO:0031224 GO:0012505 GO:0005783 GO:0043226 GO:0044424 GO:0044422 GO:0043234 GO:0005622 GO:0005737 GO:0016020 GO:0008250 GO:0043229 GO:0044444 GO:0044464 GO:0005623 GO:0004576 GO:0016740 GO:0004579 GO:0003674 GO:0016757 GO:0003824 GO:0016758
BnaC03g71480D	GO:0005575 GO:0044425 GO:0016021 GO:0031224 GO:0016020 GO:0022836 GO:0004871 GO:0022834 GO:0004970 GO:0005234 GO:0005231 GO:0022803 GO:0005216 GO:0004872 GO:0015267 GO:0022839 GO:0022838 GO:0003674 GO:0005215 GO:0005230 GO:0022891 GO:0022892 GO:0060089 GO:0038023 GO:0008066 GO:0015276 GO:0004888 GO:0015075 GO:0022857
BnaC08g14730D	GO:0005575 GO:0044425 GO:0016021 GO:0031224 GO:0016020
BnaA02g23910D	GO:0005575 GO:0044424 GO:0005622 GO:0043234 GO:0032991 GO:0032797 GO:0044464 GO:0005623
BnaA02g03860D	GO:0005575 GO:0016020 GO:0097159 GO:0005488 GO:0003676 GO:0003677 GO:0003674 GO:0003824
BnaC05g33160D	GO:0005575 GO:0016020 GO:0008375 GO:0016740 GO:0005515 GO:0003674 GO:0016757 GO:0008194 GO:0005488 GO:0003824 GO:0016758
BnaCnng12720D	GO:0005575 GO:0016020 GO:0003674 GO:0015002 GO:0016491 GO:0003824
BnaA09g15260D	GO:0005575 GO:0016020 GO:0003674 GO:0004559 GO:0004571 GO:0016787 GO:0004553 GO:0046872 GO:0015923 GO:0016798 GO:0005509 GO:0043169 GO:0003824 GO:0015924 GO:0005488 GO:0043167
BnaA09g15260D	GO:0005575 GO:0016020 GO:0003674 GO:0004559 GO:0004571 GO:0016787 GO:0004553 GO:0046872 GO:0015923 GO:0016798 GO:0005509 GO:0043169 GO:0003824 GO:0015924 GO:0005488 GO:0043167
BnaA10g10660D	GO:0005575 GO:0016020
BnaA10g10660D	GO:0005575 GO:0016020
BnaC02g37200D	GO:0005575 GO:0016020
BnaC02g37200D	GO:0005575 GO:0016020
Novel02842	GO:0005575 GO:0016020
BnaC03g11520D	GO:0005575 GO:0005623 GO:0044464 GO:0005622 GO:0008092 GO:0003674 GO:0005515 GO:0003779 GO:0005488
BnaC09g09310D	GO:0005575 GO:0005622 GO:0005623 GO:0044464 GO:0097159 GO:0003676 GO:0003677 GO:0003674 GO:0005488
BnaC09g09310D	GO:0005575 GO:0005622 GO:0005623 GO:0044464 GO:0097159 GO:0003676 GO:0003677 GO:0003674 GO:0005488
BnaA04g25170D	GO:0005575 GO:0005576 GO:0016248 GO:0003674 GO:0016247 GO:0008200
BnaA03g20280D	GO:0005575 GO:0005576 GO:0016248 GO:0003674 GO:0008200 GO:0016247
BnaA03g20280D	GO:0005575 GO:0005576 GO:0016248 GO:0003674 GO:0008200 GO:0016247
BnaC02g42250D	GO:0005575 GO:0005576 GO:0005179 GO:0005515 GO:0097159 GO:0003674 GO:0046872 GO:0005184 GO:0043169 GO:0000166 GO:0005488 GO:0043167 GO:0005102
BnaA03g20270D	GO:0005575 GO:0005576 GO:0003674 GO:0016248 GO:0016247 GO:0008200
BnaC01g43710D	GO:0005575 GO:0005576
BnaA03g12660D	GO:0005575 GO:0005576
BnaA01g04700D	GO:0005543 GO:0008289 GO:0003674 GO:0043168 GO:0043167 GO:0005488
BnaA01g04700D	GO:0005543 GO:0008289 GO:0003674 GO:0043168 GO:0043167 GO:0005488
BnaA01g04700D	GO:0005543 GO:0008289 GO:0003674 GO:0043168 GO:0043167 GO:0005488
BnaC09g09260D	GO:0005524 GO:0000166 GO:0005488 GO:0043167 GO:0032559 GO:0032555 GO:0003674 GO:0001883 GO:0032553 GO:0032549 GO:0032550 GO:0030554 GO:0001882 GO:0043168 GO:0097159 GO:0017076 GO:0035639
BnaC09g09260D	GO:0005524 GO:0000166 GO:0005488 GO:0043167 GO:0032559 GO:0032555 GO:0003674 GO:0001883 GO:0032553 GO:0032549 GO:0032550 GO:0030554 GO:0001882 GO:0043168 GO:0097159 GO:0017076 GO:0035639
BnaC09g09260D	GO:0005524 GO:0000166 GO:0005488 GO:0043167 GO:0032559 GO:0032555 GO:0003674 GO:0001883 GO:0032553 GO:0032549 GO:0032550 GO:0030554 GO:0001882 GO:0043168 GO:0097159 GO:0017076 GO:0035639
BnaA09g01440D	GO:0005516 GO:0005488 GO:0005515 GO:0003674
BnaA09g01440D	GO:0005516 GO:0005488 GO:0005515 GO:0003674
BnaA10g17440D	GO:0005515 GO:0097159 GO:0003674 GO:0003676 GO:0003677 GO:0005488
BnaC09g09620D	GO:0005515 GO:0016740 GO:0016773 GO:0003674 GO:0005488 GO:0016772 GO:0003824
BnaC09g09620D	GO:0005515 GO:0016740 GO:0016773 GO:0003674 GO:0005488 GO:0016772 GO:0003824
BnaC09g09620D	GO:0005515 GO:0016740 GO:0016773 GO:0003674 GO:0005488 GO:0016772 GO:0003824
BnaC05g49350D	GO:0005515 GO:0016740 GO:0016773 GO:0003674 GO:0005488 GO:0016772 GO:0003824
BnaA01g35470D	GO:0005515 GO:0005488 GO:0016741 GO:0016740 GO:0008171 GO:0003824 GO:0046983 GO:0003674 GO:0008168
BnaA01g35470D	GO:0005515 GO:0005488 GO:0016741 GO:0016740 GO:0008171 GO:0003824 GO:0046983 GO:0003674 GO:0008168
BnaA01g35470D	GO:0005515 GO:0005488 GO:0016741 GO:0016740 GO:0008171 GO:0003824 GO:0046983 GO:0003674 GO:0008168
BnaA01g17420D	GO:0005515 GO:0005488 GO:0003674 GO:0046983
BnaAnng39320D	GO:0005515 GO:0003674 GO:0042802 GO:0005488
BnaAnng39320D	GO:0005515 GO:0003674 GO:0042802 GO:0005488
BnaC02g38780D	GO:0005515 GO:0003674 GO:0042802 GO:0005488
BnaA09g22810D	GO:0005515 GO:0003674 GO:0005488 GO:0046983
BnaA10g01510D	GO:0005515 GO:0003674 GO:0005488
BnaC08g45800D	GO:0005515 GO:0003674 GO:0005488
BnaC03g41590D	GO:0005515 GO:0003674 GO:0005488
BnaC08g45410D	GO:0005515 GO:0003674 GO:0005488
BnaC09g09230D	GO:0005515 GO:0003674 GO:0005488
BnaA05g32110D	GO:0005515 GO:0003674 GO:0005488
BnaA10g23630D	GO:0005515 GO:0003674 GO:0005488
BnaA09g04290D	GO:0005515 GO:0003674 GO:0005488
BnaC09g09230D	GO:0005515 GO:0003674 GO:0005488
BnaC03g41590D	GO:0005515 GO:0003674 GO:0005488
BnaA10g23630D	GO:0005515 GO:0003674 GO:0005488
BnaC03g41590D	GO:0005515 GO:0003674 GO:0005488
BnaC09g09230D	GO:0005515 GO:0003674 GO:0005488
BnaA05g32110D	GO:0005515 GO:0003674 GO:0005488
BnaCnng72870D	GO:0005515 GO:0003674 GO:0005488
BnaC08g43850D	GO:0005515 GO:0003674 GO:0005488
BnaC08g43740D	GO:0005515 GO:0003674 GO:0005488
BnaC09g09230D	GO:0005515 GO:0003674 GO:0005488
BnaA01g31850D	GO:0005509 GO:0043169 GO:0046872 GO:0003674 GO:0043167 GO:0005488
BnaA01g31850D	GO:0005509 GO:0043169 GO:0046872 GO:0003674 GO:0043167 GO:0005488
Novel00417	GO:0005507 GO:0005488 GO:0043167 GO:0003674 GO:0043169 GO:0046872 GO:0046914 GO:0009055
BnaA04g13600D	GO:0005488 GO:0097159 GO:0003723 GO:0003676 GO:0003674
BnaA06g37550D	GO:0005488 GO:0097159 GO:0003676 GO:0003674
BnaA04g20150D	GO:0005488 GO:0043167 GO:0003824 GO:0003674 GO:0046872 GO:0043169
BnaC09g02580D	GO:0005488 GO:0042802 GO:0003674 GO:0005515
BnaC09g02580D	GO:0005488 GO:0042802 GO:0003674 GO:0005515
BnaC07g30500D	GO:0005488 GO:0015643 GO:0003674
BnaA03g54880D	GO:0005488 GO:0008270 GO:0043167 GO:0046914 GO:0003674 GO:0043169 GO:0046872
BnaA03g54880D	GO:0005488 GO:0008270 GO:0043167 GO:0046914 GO:0003674 GO:0043169 GO:0046872
BnaA03g54880D	GO:0005488 GO:0008270 GO:0043167 GO:0046914 GO:0003674 GO:0043169 GO:0046872
BnaA03g54880D	GO:0005488 GO:0008270 GO:0043167 GO:0046914 GO:0003674 GO:0043169 GO:0046872
BnaA03g54880D	GO:0005488 GO:0008270 GO:0043167 GO:0046914 GO:0003674 GO:0043169 GO:0046872
BnaA06g02730D	GO:0005488 GO:0005515 GO:0003674
BnaC03g24390D	GO:0005488 GO:0005515 GO:0003674
BnaA09g04300D	GO:0005488 GO:0005515 GO:0003674
BnaA09g00500D	GO:0005488 GO:0005515 GO:0003674
BnaA09g01240D	GO:0005488 GO:0005515 GO:0003674
BnaC03g24390D	GO:0005488 GO:0005515 GO:0003674
BnaA09g04300D	GO:0005488 GO:0005515 GO:0003674
BnaC03g24390D	GO:0005488 GO:0005515 GO:0003674
BnaA09g01240D	GO:0005488 GO:0005515 GO:0003674
BnaA09g00500D	GO:0005488 GO:0005515 GO:0003674
BnaA09g04300D	GO:0005488 GO:0005515 GO:0003674
BnaC03g24390D	GO:0005488 GO:0005515 GO:0003674
BnaA06g02730D	GO:0005488 GO:0005515 GO:0003674
BnaA09g01240D	GO:0005488 GO:0005515 GO:0003674
BnaA09g00870D	GO:0005488 GO:0005515 GO:0003674
BnaAnng16840D	GO:0005488 GO:0005515 GO:0003674
BnaA01g08440D	GO:0005488 GO:0005515 GO:0003674
BnaA07g12980D	GO:0005488 GO:0005515 GO:0003674
BnaA01g16660D	GO:0005488 GO:0005515 GO:0000062 GO:0048037 GO:0050662 GO:0043167 GO:0043168 GO:0003674
BnaC04g08800D	GO:0005488 GO:0005507 GO:0000166 GO:0043167 GO:0003674 GO:0043169 GO:0046872 GO:0005515 GO:0046914 GO:0017076 GO:0030554 GO:0097159
BnaC04g08800D	GO:0005488 GO:0005507 GO:0000166 GO:0043167 GO:0003674 GO:0043169 GO:0046872 GO:0005515 GO:0046914 GO:0017076 GO:0030554 GO:0097159
BnaC04g08800D	GO:0005488 GO:0005507 GO:0000166 GO:0043167 GO:0003674 GO:0043169 GO:0046872 GO:0005515 GO:0046914 GO:0017076 GO:0030554 GO:0097159
BnaAnng22840D	GO:0005488 GO:0003723 GO:0097159 GO:0003676 GO:0003674
BnaAnng15260D	GO:0005488 GO:0003682 GO:0003674
BnaCnng31910D	GO:0005488 GO:0003676 GO:0003674 GO:0097159 GO:0003723
BnaCnng31910D	GO:0005488 GO:0003676 GO:0003674 GO:0097159 GO:0003723
BnaCnng31910D	GO:0005488 GO:0003676 GO:0003674 GO:0097159 GO:0003723
BnaCnng31910D	GO:0005488 GO:0003676 GO:0003674 GO:0097159 GO:0003723
BnaCnng31910D	GO:0005488 GO:0003676 GO:0003674 GO:0097159 GO:0003723
BnaA06g37780D	GO:0005488 GO:0003676 GO:0003674 GO:0097159
BnaC06g02820D	GO:0005488 GO:0003676 GO:0003674 GO:0097159
BnaC05g01540D	GO:0005488 GO:0003674 GO:0005515
BnaC08g44700D	GO:0005488 GO:0003674 GO:0005515
BnaCnng39010D	GO:0005488 GO:0003674 GO:0005515
BnaC02g38400D	GO:0005488 GO:0003674 GO:0005515
BnaCnng12510D	GO:0005488 GO:0003674 GO:0005515
BnaC02g38400D	GO:0005488 GO:0003674 GO:0005515
BnaC09g12260D	GO:0005488 GO:0003674 GO:0005515
BnaA08g22790D	GO:0005488 GO:0003674 GO:0005515
BnaCnng52140D	GO:0005488 GO:0003674 GO:0003676 GO:0097159
BnaCnng52140D	GO:0005488 GO:0003674 GO:0003676 GO:0097159
Novel00218	GO:0005102 GO:0032403 GO:0005488 GO:0005158 GO:0003674 GO:0005515
BnaC09g34030D	GO:0004866 GO:0004857 GO:0061135 GO:0003674 GO:0030234 GO:0030414 GO:0061134 GO:0004867
BnaC09g34030D	GO:0004866 GO:0004857 GO:0061135 GO:0003674 GO:0030234 GO:0030414 GO:0061134 GO:0004867
BnaA07g06370D	GO:0003824 GO:0016787 GO:0003674
BnaA04g26310D	GO:0003824 GO:0016772 GO:0003674 GO:0016779 GO:0016740
BnaCnng09180D	GO:0003824 GO:0016757 GO:0003674 GO:0016740
BnaCnng59260D	GO:0003824 GO:0016747 GO:0016746 GO:0003674 GO:0016740
BnaA04g10770D	GO:0003824 GO:0016747 GO:0016746 GO:0003674 GO:0016740
BnaA06g22710D	GO:0003824 GO:0016747 GO:0016746 GO:0003674 GO:0016740
BnaA03g27840D	GO:0003824 GO:0016740 GO:0003674 GO:0016757
BnaC09g15940D	GO:0003824 GO:0016740 GO:0003674
BnaC09g15940D	GO:0003824 GO:0016740 GO:0003674
BnaC02g22250D	GO:0003824 GO:0003674 GO:0016787
BnaA06g17950D	GO:0003682 GO:0003674 GO:0005488
BnaC09g40740D	GO:0003677 GO:0003676 GO:0003674 GO:0097159 GO:0005515 GO:0005488
BnaA02g03440D	GO:0003677 GO:0003676 GO:0003674 GO:0097159 GO:0005515 GO:0005488
BnaC09g40740D	GO:0003677 GO:0003676 GO:0003674 GO:0097159 GO:0005515 GO:0005488
Novel01493	GO:0003677 GO:0001883 GO:0032553 GO:0032549 GO:0016787 GO:0003676 GO:0016462 GO:0032555 GO:0003674 GO:0017076 GO:0035639 GO:0030554 GO:0001882 GO:0097159 GO:0043168 GO:0032550 GO:0070035 GO:0016817 GO:0042623 GO:0003824 GO:0017111 GO:0008026 GO:0005524 GO:0032559 GO:0016818 GO:0043167 GO:0005488 GO:0016887 GO:0000166 GO:0004386
BnaCnng52160D	GO:0003676 GO:0003674 GO:0097159 GO:0005488
BnaCnng52160D	GO:0003676 GO:0003674 GO:0097159 GO:0005488
BnaCnng26750D	GO:0003676 GO:0003674 GO:0097159 GO:0005488
BnaCnng52160D	GO:0003676 GO:0003674 GO:0097159 GO:0005488
BnaCnng52160D	GO:0003676 GO:0003674 GO:0097159 GO:0005488
BnaC04g35810D	GO:0003676 GO:0003674 GO:0097159 GO:0003723 GO:0005488
BnaC08g45710D	GO:0003674 GO:0097159 GO:0030554 GO:0017076 GO:0005488 GO:0000166
BnaC08g45710D	GO:0003674 GO:0097159 GO:0030554 GO:0017076 GO:0005488 GO:0000166
BnaC08g45710D	GO:0003674 GO:0097159 GO:0030554 GO:0017076 GO:0005488 GO:0000166
BnaC08g45710D	GO:0003674 GO:0097159 GO:0030554 GO:0017076 GO:0005488 GO:0000166
BnaAnng04660D	GO:0003674 GO:0051536 GO:0009055 GO:0051540 GO:0005488
BnaAnng04660D	GO:0003674 GO:0051536 GO:0009055 GO:0051540 GO:0005488
BnaC03g00710D	GO:0003674 GO:0046872 GO:0043169 GO:0046914 GO:0008270 GO:0005488 GO:0043167
BnaC09g10320D	GO:0003674 GO:0046872 GO:0043169 GO:0005488 GO:0043167
BnaC09g10320D	GO:0003674 GO:0046872 GO:0043169 GO:0005488 GO:0043167
BnaA03g28500D	GO:0003674 GO:0045735
BnaCnng38930D	GO:0003674 GO:0045735
BnaA03g28500D	GO:0003674 GO:0045735
BnaCnng38930D	GO:0003674 GO:0045735
BnaA08g15380D	GO:0003674 GO:0045735
BnaA03g28500D	GO:0003674 GO:0045735
BnaA03g28500D	GO:0003674 GO:0045735
BnaA02g08330D	GO:0003674 GO:0043169 GO:0046872 GO:0000166 GO:0005516 GO:0005488 GO:0005515 GO:0097159 GO:0043167
BnaA02g08330D	GO:0003674 GO:0043169 GO:0046872 GO:0000166 GO:0005516 GO:0005488 GO:0005515 GO:0097159 GO:0043167
BnaA02g30450D	GO:0003674 GO:0042802 GO:0005515 GO:0005488
BnaA02g30450D	GO:0003674 GO:0042802 GO:0005515 GO:0005488
BnaA06g39610D	GO:0003674 GO:0042802 GO:0005515 GO:0005488
BnaA06g00880D	GO:0003674 GO:0016853 GO:0003824 GO:0016872
BnaA06g00880D	GO:0003674 GO:0016853 GO:0003824 GO:0016872
BnaAnng21080D	GO:0003674 GO:0016787 GO:0003824
BnaAnng13680D	GO:0003674 GO:0016787 GO:0003676 GO:0097159 GO:0003824 GO:0016788 GO:0005488
BnaA10g09490D	GO:0003674 GO:0016740 GO:0008168 GO:0003824 GO:0016741
BnaA10g09490D	GO:0003674 GO:0016740 GO:0008168 GO:0003824 GO:0016741
BnaA10g09490D	GO:0003674 GO:0016740 GO:0008168 GO:0003824 GO:0016741
BnaA10g09490D	GO:0003674 GO:0016740 GO:0008168 GO:0003824 GO:0016741
BnaA10g22460D	GO:0003674 GO:0016491 GO:0016627 GO:0003824
BnaC09g24870D	GO:0003674 GO:0005515 GO:0046983 GO:0005488
BnaA01g30830D	GO:0003674 GO:0005515 GO:0005488
BnaC09g03730D	GO:0003674 GO:0005515 GO:0005488
BnaA08g28060D	GO:0003674 GO:0005515 GO:0005488
BnaA02g07500D	GO:0003674 GO:0005515 GO:0005488
BnaA09g44710D	GO:0003674 GO:0005515 GO:0005488
BnaA03g14430D	GO:0003674 GO:0003824 GO:0016853
BnaA03g14430D	GO:0003674 GO:0003824 GO:0016853
BnaA10g22340D	GO:0003674 GO:0003824
BnaA10g22340D	GO:0003674 GO:0003824
BnaA10g22340D	GO:0003674 GO:0003824
Novel03559	GO:0003674 GO:0003824
BnaC03g03940D	GO:0003674 GO:0003824
BnaA07g31390D	GO:0003674 GO:0003824
BnaA09g00790D	GO:0003674 GO:0003676 GO:0097159 GO:0005488
BnaA09g01310D	GO:0003674 GO:0003676 GO:0097159 GO:0005488
BnaA09g00790D	GO:0003674 GO:0003676 GO:0097159 GO:0005488
BnaA09g00790D	GO:0003674 GO:0003676 GO:0097159 GO:0005488
BnaA09g00790D	GO:0003674 GO:0003676 GO:0097159 GO:0005488
BnaC03g18630D	GO:0003674 GO:0003676 GO:0097159 GO:0005488
BnaA02g01000D	GO:0003674 GO:0003676 GO:0003677 GO:0005488 GO:0097159
BnaC07g48770D	GO:0003333 GO:0015849 GO:0009987 GO:0008150 GO:0006865 GO:0015711 GO:0006820 GO:0051179 GO:0046942 GO:0055085 GO:0006811 GO:0071702 GO:0051234 GO:0071705 GO:0006810 GO:0034220 GO:0016020 GO:0005575 GO:0015171 GO:0008514 GO:0008509 GO:0022857 GO:0046943 GO:0015075 GO:0005342 GO:0022891 GO:0022892 GO:0005215 GO:0003674
BnaC08g43770D	GO:0001883 GO:0032553 GO:0032549 GO:0016787 GO:0016462 GO:0032555 GO:0003674 GO:0035639 GO:0017076 GO:0097159 GO:0043168 GO:0001882 GO:0032550 GO:0003924 GO:0032561 GO:0016817 GO:0019001 GO:0017111 GO:0003824 GO:0016818 GO:0043167 GO:0005488 GO:0000166 GO:0005525
BnaC08g43770D	GO:0001883 GO:0032553 GO:0032549 GO:0016787 GO:0016462 GO:0032555 GO:0003674 GO:0035639 GO:0017076 GO:0097159 GO:0043168 GO:0001882 GO:0032550 GO:0003924 GO:0032561 GO:0016817 GO:0019001 GO:0017111 GO:0003824 GO:0016818 GO:0043167 GO:0005488 GO:0000166 GO:0005525
BnaC08g43770D	GO:0001883 GO:0032553 GO:0032549 GO:0016787 GO:0016462 GO:0032555 GO:0003674 GO:0035639 GO:0017076 GO:0097159 GO:0043168 GO:0001882 GO:0032550 GO:0003924 GO:0032561 GO:0016817 GO:0019001 GO:0017111 GO:0003824 GO:0016818 GO:0043167 GO:0005488 GO:0000166 GO:0005525
BnaC06g40450D	GO:0001883 GO:0032553 GO:0032549 GO:0003674 GO:0032555 GO:0001882 GO:0030554 GO:0097159 GO:0043168 GO:0017076 GO:0035639 GO:0032550 GO:0005524 GO:0043167 GO:0032559 GO:0000166 GO:0005488
BnaA10g27060D	GO:0000902 GO:0009653 GO:0048869 GO:0016043 GO:0009987 GO:0071840 GO:0032989 GO:0032502 GO:0048856 GO:0008150 GO:0003674 GO:0016787 GO:0003824
BnaA10g23070D	GO:0000278 GO:0008150 GO:0007049 GO:0065007 GO:0042592 GO:0016043 GO:0050794 GO:0048285 GO:0071840 GO:0009987 GO:0065008 GO:0045454 GO:0050789 GO:0007067 GO:0000280 GO:0019725 GO:0022402 GO:0006996 GO:0005623 GO:0044464 GO:0043229 GO:0005622 GO:0044422 GO:0044424 GO:0030529 GO:0043226 GO:0043231 GO:0044428 GO:0032991 GO:0043227 GO:0044446 GO:0005634 GO:0005681 GO:0005575
BnaC07g38740D	GO:0000049 GO:0005488 GO:0003723 GO:0097159 GO:0003676 GO:0003674
BnaA03g46470D	GO:0000049 GO:0005488 GO:0003676 GO:0003674 GO:0003723 GO:0097159
BnaCnng38860D	GO:0000041 GO:0015684 GO:0006826 GO:0051179 GO:0006812 GO:0070838 GO:0006810 GO:0051234 GO:0072511 GO:0006811 GO:0030001 GO:0008150 GO:0005575 GO:0016021 GO:0044425 GO:0031224 GO:0016020 GO:0032550 GO:0003924 GO:0017076 GO:0035639 GO:0072509 GO:0001882 GO:0030554 GO:0097159 GO:0043168 GO:0005215 GO:0003674 GO:0016462 GO:0032555 GO:0032549 GO:0032553 GO:0001883 GO:0022892 GO:0022891 GO:0016787 GO:…
BnaAnng22050D	GO:0000003 GO:0007131 GO:0044260 GO:0006807 GO:0070193 GO:0019752 GO:0006082 GO:0048610 GO:0071704 GO:0070192 GO:0006310 GO:0006996 GO:0022402 GO:0048232 GO:0006259 GO:0009058 GO:0044085 GO:0046483 GO:0022414 GO:0007129 GO:0035825 GO:0044281 GO:0006139 GO:0044238 GO:0048609 GO:0051276 GO:0034641 GO:0007283 GO:0007130 GO:0006520 GO:0043170 GO:0016043 GO:0009987 GO:0006725 GO:0007127 GO:0071840 GO:…
BnaA01g04660D
BnaA01g04810D
BnaA01g31830D
BnaA01g34840D
BnaA02g01520D
BnaA02g07120D
BnaA02g10970D
BnaA02g14630D
BnaA02g23820D
BnaA02g23870D
BnaA02g24090D
BnaA02g25100D
BnaA02g27170D
BnaA02g28700D
BnaA02g33940D
BnaA02g34980D
BnaA03g04080D
BnaA03g06910D
BnaA03g10960D
BnaA03g13410D
BnaA03g40750D
BnaA03g56540D
BnaA04g03990D
BnaA04g04000D
BnaA04g06090D
BnaA04g24800D
BnaA04g27560D
BnaA05g05620D
BnaA06g12890D
BnaA09g00770D
BnaA09g01030D
BnaA09g01040D
BnaA09g20480D
BnaA09g43420D
BnaA09g43430D
BnaA10g20830D
BnaA10g22490D
BnaAnng00930D
BnaAnng14180D
BnaAnng29540D
BnaC01g11070D
BnaC01g17870D
BnaC02g39110D
BnaC02g39140D
BnaC03g04350D
BnaC03g32930D
BnaC04g24800D
BnaC04g31650D
BnaC04g48490D
BnaC05g04890D
BnaC05g04980D
BnaC05g22600D
BnaC05g25040D
BnaC06g02510D
BnaC08g20970D
BnaC08g38960D
BnaC08g43960D
BnaC08g44080D
BnaC08g44520D
BnaC08g45100D
BnaC09g10000D
BnaC09g11300D
BnaCnng38850D
Novel00124
Novel00222
Novel00225
Novel00414
Novel00508
Novel00587
Novel00638
Novel00735
Novel01144
Novel01681
Novel02182
Novel02233
Novel02275
Novel02627
Novel03029
Novel03161
Novel03986
Novel04045
BnaCnng38850D
BnaA09g01030D
Novel00508
BnaC08g43560D
Novel00587
BnaC04g24800D
BnaC05g04890D
BnaA09g43420D
Novel00414
BnaA01g12890D
BnaC08g44380D
BnaCnng38880D
Novel00124
BnaA09g20480D
Novel02182
BnaA02g22490D
BnaA03g56540D
BnaA02g27170D
BnaAnng14180D
BnaA01g04660D
Novel01681
BnaA09g01040D
BnaA09g14800D
BnaC08g45100D
Novel00225
BnaC08g43960D
BnaC08g44080D
Novel00047
BnaA10g20830D
Novel02682
Novel01255
Novel00735
Novel03645
BnaC03g41240D
BnaA01g04790D
BnaC01g17870D
BnaA04g20540D
BnaA02g23820D
Novel03029
BnaC02g39100D
Novel03497
BnaA03g40750D
BnaA09g00770D
BnaC09g10000D
BnaA01g04810D
BnaC03g48550D
BnaC02g39140D
BnaC02g39110D
Novel01144
BnaC04g36930D
Novel01933
BnaA07g09270D
BnaA04g03990D
BnaC06g02510D
BnaA03g55510D
BnaA02g00610D
BnaC03g04350D
BnaCnng64520D
BnaC03g28630D
BnaA04g04000D
BnaA02g07900D
BnaA01g11740D
BnaA01g31830D
BnaAnng29540D
BnaC01g11070D
BnaC05g22600D
Novel03986
BnaC09g11300D
BnaA02g08850D
BnaA02g07120D
BnaC04g31650D
BnaA01g34840D
BnaC03g00100D
BnaA05g05620D
BnaA01g26080D
Novel04045
BnaA03g04080D
BnaA10g18370D
BnaCnng04230D
BnaA10g03690D
BnaC07g08420D
BnaC01g10930D
BnaCnng15490D
BnaA02g23870D
BnaA02g33420D
Novel00698
BnaC03g32930D
Novel02275
BnaA04g24800D
BnaA04g29510D
BnaA02g34980D
BnaA09g00250D
BnaC01g18950D
BnaC08g38960D
Novel01382
BnaC01g43250D
BnaC03g11560D
BnaC02g36140D
BnaA03g48490D
BnaA06g35050D
BnaC08g12450D
BnaA02g25100D
BnaA03g38220D
BnaC08g12280D
BnaC04g52630D
BnaA01g16200D
BnaA02g04810D
BnaA06g04220D
BnaC08g32440D
BnaA10g26640D
BnaC03g71690D
BnaCnng30950D
Novel02233
Novel01681
Novel00225
Novel00530
Novel02135
Novel03497
Novel01319
Novel02244
Novel01144
Novel00508
Novel00414
Novel00124
BnaA10g20830D
BnaA06g09710D
BnaA08g03160D
Novel02626
Novel01255
Novel02011
BnaA07g11580D
BnaC03g10270D
BnaA03g40750D
BnaA09g20480D
BnaC01g17870D
BnaC03g41240D
BnaC01g23250D
BnaC02g39100D
BnaA01g19290D
BnaC09g10000D
BnaA03g56540D
BnaC08g44080D
BnaA02g09240D
Novel02182
BnaC04g07130D
BnaC04g24800D
BnaA02g07900D
BnaC06g02510D
BnaA09g14800D
Novel01722
Novel04400
BnaCnng23120D
Novel00587
BnaA04g20540D
BnaC04g48420D
BnaC05g04890D
BnaC02g39110D
BnaC05g22600D
Novel01378
Novel03986
BnaA09g01040D
BnaCnng38880D
BnaC02g39140D
BnaA09g18220D
BnaC01g26210D
BnaA09g26320D
BnaAnng29540D
BnaA02g00610D
BnaA01g17710D
BnaC03g04350D
BnaA01g04660D
BnaC03g32930D
BnaA04g04000D
BnaA02g01580D
BnaC08g43960D
BnaA01g30200D
BnaA10g09480D
BnaC03g22490D
BnaC08g45100D
BnaC07g29860D
BnaC04g31650D
BnaC08g50170D
BnaC03g28630D
BnaA03g24060D
BnaC07g22080D
Novel03931
BnaCnng48980D
BnaCnng10820D
BnaCnng38850D
BnaC03g72930D
BnaCnng11980D
BnaA03g07930D
BnaA04g22070D
Novel03161
BnaA03g55510D
BnaC08g12450D
BnaCnng15490D
BnaA04g15830D
BnaA02g27170D
Novel01319
Novel02011
Novel01255
Novel01933
Novel01268
BnaAnng21760D
BnaC04g24800D
Novel03124
Novel00102
BnaA09g20480D
BnaC03g41240D
BnaC03g48550D
BnaA09g01030D
BnaA04g20540D
Novel00414
Novel01144
BnaA10g20830D
BnaC08g46150D
BnaC02g36110D
BnaA07g21000D
BnaAnng14180D
Novel02182
BnaC09g10000D
BnaC09g09750D
BnaC03g11630D
BnaA09g01040D
Novel02556
Novel02626
Novel03029
Novel02244
BnaA03g56540D
BnaC06g40300D
BnaC02g39100D
Novel00587
Novel00225
BnaA02g09240D
BnaA09g52860D
BnaA09g01380D
BnaCnng12640D
Novel02457
BnaC02g39110D
Novel02682
BnaA08g03160D
BnaCnng75390D
BnaA03g55970D
Novel01044
BnaA06g09710D
BnaC07g27150D
BnaC03g77130D
BnaC05g29980D
BnaC02g39140D
BnaC04g07130D
BnaC07g03020D
BnaC03g04350D
BnaC08g44080D
BnaC06g02510D
Novel03986
BnaC08g40450D
BnaA02g07900D
BnaAnng32230D
BnaA01g19290D
BnaCnng23120D
BnaA09g05760D
BnaA01g04660D
BnaC04g35010D
BnaC03g74500D
BnaC07g18080D
BnaC08g43960D
BnaA06g23340D
BnaCnng38880D
BnaA04g12970D
BnaA04g04000D
Novel01378
BnaC09g47070D
BnaCnng38850D
BnaC01g23250D
BnaA02g00610D
Novel04109
BnaC05g22600D
BnaA04g24800D
BnaC05g11200D
Novel03931
BnaC04g31650D
BnaA06g18990D
BnaA06g04220D
BnaA09g42550D
BnaC03g22490D
BnaC04g50990D
BnaA09g10440D
BnaA03g37000D
BnaC05g04890D
BnaC03g11560D
BnaC01g26210D
BnaA08g00950D
BnaAnng10140D
BnaC04g48420D
Novel04400
BnaA05g05620D
BnaA03g24900D
BnaC03g72930D
BnaC01g10930D
BnaC08g45100D
BnaA01g26080D
BnaCnng48980D
BnaA06g04530D
BnaA09g40100D
BnaC08g50170D
BnaA01g30200D
BnaC03g32930D
BnaC03g42830D
BnaA10g09480D
BnaC05g11480D
BnaCnng16300D
BnaCnng10820D
BnaA04g24580D
BnaA08g25430D
BnaA04g23920D
BnaC07g22080D
BnaA09g18220D
BnaA03g24060D
BnaCnng27950D
BnaC05g50120D
BnaC03g28630D
Novel03356
BnaA09g27640D
BnaC09g28340D
BnaA09g06380D
BnaCnng72810D
BnaC04g38080D
Novel02135
Novel01319
BnaC05g25040D
BnaA03g56540D
BnaA03g20660D
BnaC03g11630D
BnaA02g27170D
Novel03497
BnaC03g23640D
BnaC09g10000D
Novel00660
BnaA08g03160D
BnaA05g12540D
Novel00222
Novel02182
Novel00587
BnaA02g33940D
BnaC07g12900D
BnaA02g22490D
BnaA02g09240D
BnaC06g02510D
BnaA06g27710D
BnaA09g01770D
BnaA02g13090D
BnaC01g39520D
BnaA03g40750D
BnaA10g19980D
BnaA09g01040D
BnaC08g44520D
BnaA05g06760D
Novel03872
BnaA09g01380D
BnaC08g45700D
BnaA08g00950D
BnaA01g29080D
BnaA02g31980D
BnaC08g44740D
BnaA04g25570D
BnaA02g13680D
BnaC04g24800D
BnaC08g43560D
BnaA04g06090D
BnaAnng14180D
BnaA01g04420D
BnaA02g34980D
BnaC09g11190D
BnaC02g39140D
BnaC08g45100D
BnaC09g09250D
BnaCnng38880D
Novel01722
BnaC02g39110D
BnaC04g31650D
BnaA03g55510D
BnaA06g09710D
BnaA09g23670D
BnaA02g34540D
BnaA02g08850D
BnaA03g00940D
BnaC08g14050D
BnaA01g16710D
BnaA02g01580D
BnaC07g29330D
Novel03931
Novel01310
BnaC03g76140D
BnaA03g20460D
BnaCnng48980D
BnaA06g18990D
BnaA05g16610D
BnaA03g17780D
BnaA02g28610D
BnaC09g45170D
BnaA05g01850D
BnaC08g38600D
BnaA02g34310D
BnaC06g21280D
BnaA02g01070D
BnaA03g55250D
BnaA08g23850D
BnaC03g22490D
BnaA02g25100D
BnaA03g41480D
BnaA03g59090D
BnaA01g15750D
BnaA03g35710D
BnaA02g00540D
BnaA01g32000D
BnaC09g02970D
BnaAnng08710D
BnaCnng23940D
BnaC03g35340D
BnaC09g44630D
BnaA02g21450D
BnaC09g03960D
BnaCnng43150D
BnaC09g06120D
BnaA02g20210D
BnaC08g50170D
BnaAnng01250D
BnaA04g28570D

## Sheet: up
Additional file 8: Table S7. All the up-DEGs with GO annotation.
BnaA09g32380D	GO:0008152 GO:0008150 GO:0055114 GO:0003824 GO:0003995 GO:0016627 GO:0005488 GO:0000166 GO:0043167 GO:0016491 GO:0003674 GO:0050660 GO:0048037 GO:0050662 GO:0043168 GO:0097159
BnaC03g20520D
BnaA09g06330D	GO:0045454 GO:0050789 GO:0019725 GO:0065008 GO:0050794 GO:0009987 GO:0015979 GO:0042592 GO:0044237 GO:0065007 GO:0008152 GO:0008150 GO:0015035 GO:0005515 GO:0009055 GO:0003674 GO:0015036 GO:0005488 GO:0016491 GO:0003824 GO:0016667
BnaCnng03760D
BnaC09g22630D	GO:0016043 GO:0016226 GO:0071840 GO:0022607 GO:0008152 GO:0008150 GO:0031163 GO:0009058 GO:0044085
BnaCnng10300D	GO:0003674 GO:0046872 GO:0043169 GO:0005509 GO:0005488 GO:0043167
BnaA01g16780D	GO:0051179 GO:0055085 GO:0009987 GO:0008150 GO:0051234 GO:0006810 GO:0044425 GO:0016021 GO:0005575 GO:0031224 GO:0016020 GO:0043167 GO:0043168 GO:0016881 GO:0016879 GO:0005488 GO:0005515 GO:0008201 GO:0005539 GO:0003674 GO:0003824 GO:0016874
BnaA07g33890D	GO:0000280 GO:0007067 GO:0006996 GO:0022402 GO:0000278 GO:0008150 GO:0007049 GO:0016043 GO:0009987 GO:0071840 GO:0048285 GO:0000940 GO:0044427 GO:0043231 GO:0044428 GO:0000777 GO:0043228 GO:0044454 GO:0000228 GO:0032991 GO:0000942 GO:0043227 GO:0000779 GO:0005694 GO:0070013 GO:0044446 GO:0005575 GO:0000776 GO:0015630 GO:0005819 GO:0005634 GO:0031981 GO:0044464 GO:0005623 GO:0000793 GO:0043229 GO:…
BnaC09g00020D	GO:0019941 GO:0044238 GO:0019538 GO:0044267 GO:0044248 GO:0043632 GO:0044260 GO:0071704 GO:0044257 GO:0044237 GO:0048511 GO:0008150 GO:0008152 GO:0009057 GO:0009056 GO:0043170 GO:0044265 GO:0009987 GO:0030163 GO:0051603 GO:0006508 GO:0006511 GO:0000151 GO:0031461 GO:0005575 GO:0032991 GO:0044464 GO:0005623 GO:0044424 GO:0043234 GO:0005622 GO:0003674 GO:0031625 GO:0005515 GO:0019899 GO:0005488
BnaC04g03420D
BnaC06g03750D
BnaA09g09720D	GO:0044237 GO:0005992 GO:0008150 GO:0008152 GO:0009312 GO:0005975 GO:0009987 GO:0009311 GO:0016051 GO:0046351 GO:0005984 GO:0005991 GO:0006810 GO:0034637 GO:0044238 GO:0006811 GO:0051234 GO:0044249 GO:0044262 GO:0009058 GO:0071704 GO:0051179 GO:0006820 GO:0016020 GO:0031224 GO:0005575 GO:0016021 GO:0044425 GO:0003824 GO:0015075 GO:0022857 GO:0008509 GO:0003674 GO:0005215 GO:0022891 GO:0022892
BnaA01g15860D
BnaC09g00400D	GO:0019012 GO:0005575 GO:0019031 GO:0044423 GO:0003674 GO:0005515 GO:0005488
BnaCnng23260D	GO:0044238 GO:0044262 GO:0009058 GO:0005985 GO:0071704 GO:0044237 GO:0005975 GO:0008150 GO:0008152 GO:0009987 GO:0009311 GO:0005984
BnaA03g25580D	GO:0008152 GO:0008150 GO:0055114 GO:0016491 GO:0016667 GO:0003824 GO:0033743 GO:0016671 GO:0003674
BnaA03g09560D	GO:0006629 GO:0044249 GO:0044262 GO:0009058 GO:0055114 GO:0044260 GO:0071704 GO:0005976 GO:0008610 GO:0045226 GO:0000271 GO:0008202 GO:0034637 GO:0044238 GO:0006694 GO:0043170 GO:0009987 GO:0016051 GO:0009059 GO:0044237 GO:0033692 GO:0044264 GO:0008150 GO:0008152 GO:0034645 GO:0005975 GO:0046379 GO:0048037 GO:0016616 GO:0050662 GO:0003674 GO:0008831 GO:0016614 GO:0005488 GO:0016491 GO:0003854 GO:…
BnaC03g48460D	GO:0045735 GO:0003674
BnaC08g37250D	GO:0008652 GO:0044249 GO:0009058 GO:0006807 GO:0019752 GO:0071704 GO:0006082 GO:0009081 GO:0044281 GO:0044283 GO:0044238 GO:0009082 GO:0006520 GO:0016053 GO:0009987 GO:0006551 GO:0044237 GO:0043436 GO:0008150 GO:0046394 GO:0008152 GO:0009098 GO:0016740 GO:0003674 GO:0046912 GO:0016746 GO:0003852 GO:0003824
BnaA01g30630D	GO:0008150 GO:0007005 GO:0032774 GO:0031326 GO:0071702 GO:0051649 GO:0072594 GO:0008152 GO:0051252 GO:0006355 GO:0019219 GO:0051171 GO:0008104 GO:0045184 GO:0046483 GO:0090304 GO:0034645 GO:0033365 GO:0051234 GO:0006886 GO:0031323 GO:0044237 GO:0006605 GO:0009889 GO:0016482 GO:0019438 GO:0006626 GO:0006810 GO:0006351 GO:0006139 GO:0016070 GO:0070727 GO:0072655 GO:0010556 GO:0006839 GO:0065007 GO:…
BnaA03g18340D
BnaA03g26790D	GO:0009607 GO:0006950 GO:0008150 GO:0050896 GO:0006952
Novel00506
BnaA09g16230D	GO:0065007 GO:0008150 GO:0008152 GO:0009987 GO:0050794 GO:0042592 GO:0065008 GO:0019725 GO:0055114 GO:0050789 GO:0045454 GO:0003824 GO:0016491 GO:0003674 GO:0016209
BnaC02g23270D
BnaCnng35000D	GO:0030258 GO:0055114 GO:0019752 GO:0071704 GO:0006082 GO:0006629 GO:0044248 GO:0006631 GO:0044282 GO:0044281 GO:0032787 GO:0044238 GO:0072329 GO:0009062 GO:0044255 GO:0019395 GO:0016054 GO:0006635 GO:0034440 GO:0009987 GO:0008152 GO:0044242 GO:0008150 GO:0009056 GO:0046395 GO:0044237 GO:0016042 GO:0043436 GO:0043227 GO:0005575 GO:0043231 GO:0005777 GO:0005622 GO:0042579 GO:0044424 GO:0043226 GO:…
BnaC09g39140D	GO:0043170 GO:0008150 GO:0009057 GO:0008152 GO:0005975 GO:0009056 GO:0000272 GO:0071704 GO:0005976 GO:0016052 GO:0044238 GO:0003824 GO:0016161 GO:0016787 GO:0004553 GO:0016160 GO:0016798 GO:0003674
BnaAnng15790D	GO:0009987 GO:0009059 GO:0051641 GO:0043170 GO:0034645 GO:0051649 GO:0008150 GO:0008152 GO:0046907 GO:0006412 GO:0044237 GO:0051179 GO:0071704 GO:0044260 GO:0010467 GO:0009058 GO:0044267 GO:0044249 GO:0051234 GO:0019538 GO:0040007 GO:0044238 GO:0006810 GO:0005622 GO:0043226 GO:0044424 GO:0030529 GO:0044444 GO:0044464 GO:0005623 GO:0005737 GO:0043229 GO:0043232 GO:0032991 GO:0005575 GO:0005840 GO:…
BnaC04g47680D
BnaC02g22970D	GO:0050789 GO:0009966 GO:0048583 GO:0042454 GO:0046578 GO:0009146 GO:0006152 GO:0006807 GO:0006195 GO:0006793 GO:0009154 GO:0071704 GO:0033124 GO:0046700 GO:0009259 GO:0009166 GO:0009119 GO:0009164 GO:0046039 GO:0007264 GO:0007265 GO:0051174 GO:0009199 GO:0007165 GO:0044248 GO:0031329 GO:0051716 GO:0019637 GO:0007154 GO:0009203 GO:0009117 GO:0006163 GO:0051171 GO:0009261 GO:0033121 GO:0032312 GO:…
BnaA03g20280D	GO:0005575 GO:0005576 GO:0016248 GO:0003674 GO:0008200 GO:0016247
BnaA06g12030D	GO:0008150 GO:0051234 GO:0006810 GO:0051179 GO:0016020 GO:0005575 GO:0005215 GO:0003674
BnaA07g11360D	GO:0055114 GO:0008152 GO:0008150 GO:0004096 GO:0097159 GO:0020037 GO:0003674 GO:0016209 GO:0005488 GO:0016684 GO:0004601 GO:0046906 GO:0016491 GO:0003824
BnaC04g37460D	GO:0003824 GO:0046906 GO:0005488 GO:0003674 GO:0020037 GO:0097159 GO:0016765 GO:0016740
BnaA09g20370D	GO:0019725 GO:0055114 GO:0050789 GO:0045454 GO:0065008 GO:0009987 GO:0050794 GO:0042592 GO:0065007 GO:0008152 GO:0008150 GO:0003674 GO:0016209 GO:0016491 GO:0003824
BnaA06g23370D	GO:0046132 GO:0016053 GO:0006753 GO:0006520 GO:0009130 GO:0009987 GO:0046134 GO:0006725 GO:0034641 GO:0046131 GO:0090407 GO:0055086 GO:0006221 GO:0042723 GO:0042455 GO:0044272 GO:0018130 GO:0019438 GO:0046049 GO:0006796 GO:0044237 GO:0043436 GO:0019693 GO:0006547 GO:0046394 GO:0008152 GO:0009260 GO:0008150 GO:0009123 GO:0009116 GO:0009129 GO:0044271 GO:0008652 GO:0034654 GO:0044249 GO:0009119 GO:…
BnaC01g05030D	GO:0019538 GO:0044238 GO:0071704 GO:0055114 GO:0044260 GO:0010467 GO:0009058 GO:0044267 GO:0044249 GO:0034645 GO:0008150 GO:0008152 GO:0044237 GO:0006412 GO:0009987 GO:0009059 GO:0043170 GO:0043228 GO:0032991 GO:0005575 GO:0005840 GO:0044444 GO:0044464 GO:0005623 GO:0005737 GO:0043229 GO:0043232 GO:0005622 GO:0043226 GO:0044424 GO:0030529 GO:0005198 GO:0003674 GO:0003735 GO:0003824 GO:0016491
Novel00083
BnaC02g48590D	GO:0044237 GO:0006464 GO:0008150 GO:0008152 GO:0009987 GO:0043170 GO:0044238 GO:0019538 GO:0044267 GO:0071704 GO:0044260 GO:0043412 GO:0005488 GO:0008270 GO:0043167 GO:0016151 GO:0003674 GO:0043169 GO:0046872 GO:0046914 GO:0005515
BnaC06g39650D
BnaA06g30390D	GO:0005488 GO:0005515 GO:0003674
BnaC07g07950D	GO:0003674 GO:0016787 GO:0003824
BnaCnng63830D	GO:0006351 GO:0006352 GO:0016070 GO:0019438 GO:0044237 GO:0034645 GO:0090304 GO:0008152 GO:0008150 GO:0009059 GO:0009987 GO:0006725 GO:0043170 GO:0018130 GO:0034641 GO:0044238 GO:0006139 GO:0046483 GO:0032774 GO:0009058 GO:0044271 GO:0034654 GO:0044249 GO:0071704 GO:0010467 GO:0006807 GO:0044260 GO:0005623 GO:0044464 GO:0005622 GO:0005575 GO:0043565 GO:0005488 GO:0003674 GO:0003677 GO:0003676 GO:…
BnaC08g39130D	GO:0044238 GO:0019538 GO:0006457 GO:0044267 GO:0071704 GO:0044260 GO:0044237 GO:0008152 GO:0008150 GO:0009987 GO:0043170 GO:0005575 GO:0005737 GO:0005623 GO:0044464 GO:0044424 GO:0005622
BnaC07g46480D	GO:0055114 GO:0008150 GO:0008152 GO:0043169 GO:0046872 GO:0003674 GO:0020037 GO:0097159 GO:0005506 GO:0046914 GO:0003824 GO:0016705 GO:0016491 GO:0046906 GO:0043167 GO:0005488
BnaCnng08430D	GO:0055114 GO:0050896 GO:0008152 GO:0008150 GO:0006950 GO:0006979 GO:0016209 GO:0003674 GO:0016491 GO:0004601 GO:0016684 GO:0004602 GO:0003824
BnaC03g00100D
BnaA03g23800D	GO:0043169 GO:0016787 GO:0046872 GO:0003674 GO:0003824 GO:0016810 GO:0043167 GO:0005488 GO:0016813
BnaC02g45160D	GO:0042221 GO:0010035 GO:0009628 GO:0050896 GO:0008150 GO:0006950 GO:0009415
BnaC04g02960D
BnaC01g39450D
BnaA01g17200D
Novel00955
BnaA06g05950D	GO:2001141 GO:0071704 GO:0044260 GO:0006807 GO:0010468 GO:0010467 GO:0050789 GO:0009058 GO:0044249 GO:2000112 GO:0034654 GO:0044271 GO:0046483 GO:0051252 GO:0051171 GO:0032774 GO:0044238 GO:0006139 GO:0009889 GO:0031323 GO:0018130 GO:0080090 GO:0034641 GO:0060255 GO:0009059 GO:0006725 GO:0009987 GO:0043170 GO:0050794 GO:0019222 GO:0034645 GO:0090304 GO:0008152 GO:0006355 GO:0019219 GO:0031326 GO:…
BnaC05g48370D	GO:0019438 GO:0044237 GO:0065007 GO:0016070 GO:0010556 GO:0006351 GO:0008152 GO:0006355 GO:0019219 GO:0031326 GO:0008150 GO:0090304 GO:0034645 GO:0043170 GO:0050794 GO:0019222 GO:0060255 GO:0009059 GO:0006725 GO:0009987 GO:0080090 GO:0034641 GO:0018130 GO:0009889 GO:0031323 GO:0044238 GO:0006139 GO:0051252 GO:0051171 GO:0032774 GO:0046483 GO:0044249 GO:2000112 GO:0034654 GO:0044271 GO:0009058 GO:…
BnaA08g08500D	GO:0006412 GO:0044237 GO:0015672 GO:0008150 GO:0006413 GO:0009057 GO:0008152 GO:0034645 GO:0051704 GO:0009056 GO:0043112 GO:0043170 GO:0009987 GO:0009059 GO:0019067 GO:0044419 GO:0019076 GO:0006810 GO:0016032 GO:0044238 GO:0019538 GO:0006811 GO:0015992 GO:0044403 GO:0051234 GO:0044267 GO:0032801 GO:0044249 GO:0006818 GO:0044248 GO:0009058 GO:0010467 GO:0006812 GO:0044260 GO:0071704 GO:0051179 GO:…
BnaC07g26280D	GO:0019012 GO:0005575 GO:0003674 GO:0005515 GO:0005488
BnaC06g36570D	GO:0050789 GO:0010467 GO:0044260 GO:0006807 GO:0006812 GO:0010468 GO:2001141 GO:0051179 GO:0071704 GO:0034654 GO:0044271 GO:0044249 GO:2000112 GO:0009058 GO:0032774 GO:0051252 GO:0051171 GO:0006811 GO:0046483 GO:0051234 GO:0031323 GO:0009889 GO:0006810 GO:0006139 GO:0044238 GO:0080090 GO:0034641 GO:0018130 GO:0019222 GO:0043170 GO:0050794 GO:0009987 GO:0006725 GO:0060255 GO:0009059 GO:0008150 GO:…
BnaA09g09660D	GO:0003824 GO:0016881 GO:0005488 GO:0016874 GO:0003674 GO:0016879 GO:0005515
BnaC06g28800D	GO:0006508 GO:0034641 GO:0018130 GO:0015994 GO:0033013 GO:0006778 GO:0043170 GO:0009987 GO:0015979 GO:0050896 GO:0006725 GO:0006281 GO:0008150 GO:0008152 GO:0090304 GO:0006950 GO:0042440 GO:0044237 GO:0019438 GO:0051188 GO:0006807 GO:0044260 GO:0071704 GO:0033014 GO:0006310 GO:0044271 GO:0044249 GO:0006259 GO:0051716 GO:0009058 GO:0019538 GO:0006974 GO:0046483 GO:0051186 GO:0033554 GO:0006139 GO:…
BnaC02g08760D	GO:0019538 GO:0044238 GO:0071704 GO:0010467 GO:0044260 GO:0009058 GO:0044249 GO:0044267 GO:0034645 GO:0008152 GO:0006414 GO:0008150 GO:0006412 GO:0044237 GO:0009059 GO:0009987 GO:0043170 GO:0005853 GO:0032991 GO:0005575 GO:0044444 GO:0005623 GO:0044464 GO:0005737 GO:0005622 GO:0043234 GO:0044424 GO:0003676 GO:0003674 GO:0003723 GO:0097159 GO:0008135 GO:0005488 GO:0003746
BnaC02g04180D
BnaC04g28440D	GO:0051716 GO:0007165 GO:0050789 GO:0071704 GO:0044238 GO:0007154 GO:0050794 GO:0009987 GO:0050896 GO:0065007 GO:0008152 GO:0008150 GO:0023052 GO:0005975 GO:0005575 GO:0031012 GO:0044421 GO:0005578 GO:0005576 GO:0016868 GO:0003674 GO:0046872 GO:0005509 GO:0043169 GO:0016866 GO:0005488 GO:0043167 GO:0003824 GO:0016853
BnaC04g52990D	GO:0005576 GO:0005575 GO:0008200 GO:0016247 GO:0016248 GO:0003674
BnaC03g71830D	GO:0044238 GO:0019538 GO:0044249 GO:0044267 GO:0009058 GO:0010467 GO:0044260 GO:0071704 GO:0006412 GO:0044237 GO:0006413 GO:0008152 GO:0008150 GO:0034645 GO:0043170 GO:0009059 GO:0009987 GO:0003674 GO:0003676 GO:0008135 GO:0003723 GO:0097159 GO:0003743 GO:0005488
BnaC02g20900D	GO:0019222 GO:0043086 GO:0050790 GO:0065007 GO:0008150 GO:0008152 GO:0050789 GO:0044092 GO:0065009 GO:0005488 GO:0004252 GO:0003824 GO:0008236 GO:0005515 GO:0017171 GO:0008233 GO:0004175 GO:0070011 GO:0003674 GO:0042802 GO:0016787
BnaA08g06260D	GO:0043168 GO:0008289 GO:0003674 GO:0043169 GO:0005509 GO:0046872 GO:0005543 GO:0005488 GO:0005544 GO:0043167
BnaC04g02990D	GO:0005575 GO:0005576 GO:0003674 GO:0016248 GO:0016247 GO:0008200
BnaA01g06440D
BnaA03g06940D
BnaA03g21970D	GO:0005515 GO:0003674 GO:0005488
BnaAnng15750D
BnaC03g02560D
BnaC02g11520D	GO:0050789 GO:0044260 GO:0006807 GO:0010468 GO:0010467 GO:2001141 GO:0071704 GO:0044249 GO:2000112 GO:0034654 GO:0044271 GO:0009058 GO:0032774 GO:0051252 GO:0051171 GO:0046483 GO:0009889 GO:0031323 GO:0006139 GO:0044238 GO:0080090 GO:0034641 GO:0018130 GO:0050794 GO:0043170 GO:0019222 GO:0006725 GO:0009987 GO:0060255 GO:0009059 GO:0031326 GO:0008150 GO:0006355 GO:0008152 GO:0019219 GO:0090304 GO:…
BnaCnng10420D	GO:0044237 GO:0019438 GO:0008150 GO:0008152 GO:0033013 GO:0006778 GO:0009987 GO:0006725 GO:0034641 GO:0018130 GO:0006779 GO:0044238 GO:0046483 GO:0051186 GO:0044271 GO:0044249 GO:0006629 GO:0009058 GO:0055114 GO:0051188 GO:0006807 GO:0071704 GO:0033014
BnaA09g48570D	GO:0005515 GO:0003674 GO:0005488
BnaA01g18450D	GO:0006793 GO:0009987 GO:0016310 GO:0008152 GO:0008150 GO:0006796 GO:0044237 GO:0017076 GO:0032559 GO:0035639 GO:0043167 GO:0030554 GO:0001882 GO:0097159 GO:0043168 GO:0005488 GO:0000166 GO:0032550 GO:0016740 GO:0016772 GO:0001883 GO:0032549 GO:0032553 GO:0016301 GO:0003824 GO:0005524 GO:0032555 GO:0003674
BnaC06g40110D
BnaC08g42970D	GO:0044237 GO:0008150 GO:0008152 GO:0009987 GO:0072593 GO:0006801 GO:0055114 GO:0005488 GO:0043167 GO:0003674 GO:0043169 GO:0046872
BnaC08g06450D	GO:0044237 GO:0005992 GO:0005975 GO:0009312 GO:0008152 GO:0008150 GO:0016051 GO:0009311 GO:0009987 GO:0005984 GO:0046351 GO:0044238 GO:0034637 GO:0005991 GO:0009058 GO:0044262 GO:0044249 GO:0071704 GO:0003824 GO:0003674
BnaC08g37940D	GO:0003674 GO:0005515 GO:0005488
BnaC06g10450D	GO:0006310 GO:0071704 GO:0006807 GO:0044260 GO:0006259 GO:0046483 GO:0044238 GO:0006139 GO:0034641 GO:0009987 GO:0006725 GO:0043170 GO:0090304 GO:0008152 GO:0008150 GO:0044237 GO:0043227 GO:0005634 GO:0005575 GO:0043231 GO:0005622 GO:0043226 GO:0044424 GO:0005623 GO:0044464 GO:0043229 GO:0097159 GO:0005515 GO:0003677 GO:0003676 GO:0003674 GO:0005488
BnaC09g41130D	GO:0009059 GO:0006725 GO:0050896 GO:0009987 GO:0043170 GO:0006438 GO:0050794 GO:0006430 GO:0006520 GO:0042592 GO:0016055 GO:0034641 GO:0043038 GO:0043436 GO:0065007 GO:0016070 GO:0006399 GO:0006412 GO:0044237 GO:0043039 GO:0034660 GO:0034645 GO:0090304 GO:0023052 GO:0008152 GO:0008150 GO:0009058 GO:0051716 GO:0007165 GO:0044249 GO:0044267 GO:0071704 GO:0006082 GO:0006418 GO:0019752 GO:0019725 GO:…
Novel01574	GO:0005850 GO:0032991 GO:0005575 GO:0043234 GO:0005622 GO:0044424 GO:0044444 GO:0044464 GO:0005623 GO:0005737 GO:0097159 GO:0003723 GO:0008135 GO:0003676 GO:0003674 GO:0005488 GO:0003743
BnaC01g20530D	GO:0006810 GO:0051234 GO:0055085 GO:0051179 GO:0008150 GO:0009987 GO:0031224 GO:0005575 GO:0016021 GO:0044425 GO:0016020 GO:0016874 GO:0003674 GO:0005515 GO:0016879 GO:0003824 GO:0005488 GO:0016881
BnaA09g15760D	GO:0032934 GO:0008289 GO:0003674 GO:0005496 GO:0097159 GO:0043178 GO:0005488
BnaC03g21960D	GO:0055085 GO:0051179 GO:0006810 GO:0051234 GO:0009987 GO:0008150 GO:0005575 GO:0044425 GO:0016021 GO:0031224 GO:0016020
BnaA09g19340D	GO:0008152 GO:0008150 GO:0009987 GO:0008643 GO:0034219 GO:0006810 GO:0051234 GO:0071702 GO:0055085 GO:0051179 GO:0055114 GO:0016020 GO:0031224 GO:0005575 GO:0044425 GO:0016021 GO:0003824 GO:0022857 GO:0016655 GO:0016491 GO:0008137 GO:0005215 GO:0003674 GO:0022892 GO:0016651 GO:0022891 GO:0050136 GO:0015144 GO:0003954
BnaC02g11420D
BnaC02g02870D	GO:0006725 GO:0009987 GO:0046487 GO:0008152 GO:0008150 GO:0006097 GO:0005975 GO:0044237 GO:0043436 GO:0006081 GO:0071704 GO:0006082 GO:0019752 GO:0044262 GO:0044281 GO:0032787 GO:0044238 GO:0016830 GO:0016829 GO:0003824 GO:0004474 GO:0016740 GO:0046912 GO:0016746 GO:0003674
BnaC08g37400D
BnaA06g03770D	GO:0006082 GO:0071704 GO:0019752 GO:0006542 GO:0006807 GO:0009058 GO:0009084 GO:0009064 GO:0044249 GO:0008652 GO:0044283 GO:0044238 GO:0006541 GO:0044281 GO:0009987 GO:0006520 GO:0016053 GO:0008150 GO:0008152 GO:0046394 GO:0043436 GO:0044237 GO:0004356 GO:0016879 GO:0016211 GO:0016874 GO:0003674 GO:0016880 GO:0003824
BnaC02g29610D	GO:0055114 GO:0008150 GO:0008152 GO:0046872 GO:0043169 GO:0003674 GO:0020037 GO:0097159 GO:0046914 GO:0005506 GO:0003824 GO:0016491 GO:0043167 GO:0046906 GO:0016705 GO:0005488
BnaC03g32950D
BnaA05g00220D	GO:0016020 GO:0031224 GO:0005575 GO:0016021 GO:0044425
BnaC02g07610D	GO:0006807 GO:0019752 GO:0006082 GO:0006555 GO:0071704 GO:0008652 GO:0044249 GO:0009058 GO:0006790 GO:0000097 GO:0009086 GO:0044281 GO:0044238 GO:0009066 GO:0044283 GO:0000096 GO:0044272 GO:0016053 GO:0006520 GO:0009987 GO:0046394 GO:0009067 GO:0008152 GO:0008150 GO:0044237 GO:0043436 GO:0016740 GO:0046914 GO:0046872 GO:0043169 GO:0003674 GO:0043167 GO:0042085 GO:0008270 GO:0005488 GO:0016741 GO:…
BnaC04g49020D	GO:0009405 GO:0051704 GO:0008150 GO:0005575 GO:0005576 GO:0003674 GO:0016248 GO:0016247 GO:0008200
BnaA03g53940D	GO:0055114 GO:0008152 GO:0008150 GO:0019012 GO:0019028 GO:0005575 GO:0044423 GO:0005198 GO:0020037 GO:0003674 GO:0043169 GO:0046872 GO:0046914 GO:0005506 GO:0097159 GO:0003824 GO:0005488 GO:0016705 GO:0043167 GO:0046906 GO:0016491
BnaC06g40140D
BnaC06g05990D	GO:0008150 GO:0008152
BnaA09g15260D	GO:0005575 GO:0016020 GO:0003674 GO:0004559 GO:0004571 GO:0016787 GO:0004553 GO:0046872 GO:0015923 GO:0016798 GO:0005509 GO:0043169 GO:0003824 GO:0015924 GO:0005488 GO:0043167
Novel01197	GO:0005515 GO:0003674 GO:0005488
BnaA08g27400D
BnaC03g18290D	GO:0008152 GO:0008150 GO:0055114 GO:0005488 GO:0016705 GO:0043167 GO:0046906 GO:0016491 GO:0003824 GO:0046914 GO:0005506 GO:0097159 GO:0020037 GO:0003674 GO:0043169 GO:0046872
BnaC01g07220D
BnaAnng02310D	GO:0030001 GO:0008150 GO:0006810 GO:0006811 GO:0051234 GO:0006812 GO:0051179 GO:0005488 GO:0043167 GO:0003674 GO:0046872 GO:0043169
BnaA03g26510D	GO:0019538 GO:0044238 GO:0071704 GO:0008150 GO:0008152 GO:0006508 GO:0043170 GO:0005575 GO:0016020
BnaC09g41020D	GO:0055114 GO:0008152 GO:0008150 GO:0048037 GO:0043168 GO:0097159 GO:0050662 GO:0003674 GO:0010181 GO:0032553 GO:0005488 GO:0000166 GO:0043167 GO:0016491 GO:0003824
BnaA09g50780D	GO:0003674 GO:0045735
BnaC01g19060D	GO:0016020 GO:0005575
BnaA08g02930D	GO:0016740 GO:0097159 GO:0003674 GO:0016746 GO:0003676 GO:0005488 GO:0016747 GO:0003824
BnaA08g23480D
BnaA01g11510D	GO:0008150 GO:0051234 GO:0006810 GO:0051179 GO:0055085 GO:0009987 GO:0031224 GO:0016020 GO:0044425 GO:0016021 GO:0005575 GO:0003674 GO:0005215
Novel00308
BnaAnng32430D	GO:0043170 GO:0006508 GO:0008150 GO:0008152 GO:0071704 GO:0044238 GO:0019538 GO:0008234 GO:0003824 GO:0008233 GO:0070011 GO:0003674 GO:0016787
BnaAnng12230D
Novel00829	GO:0008150 GO:0006816 GO:0030001 GO:0051179 GO:0006812 GO:0051234 GO:0006811 GO:0072511 GO:0070838 GO:0006810 GO:0016020 GO:0005575 GO:0042030 GO:0016247 GO:0005488 GO:0060590 GO:0004857 GO:0060589 GO:0005515 GO:0005246 GO:0030234 GO:0003674
BnaC02g25950D
BnaC02g02930D	GO:0033036 GO:0051179 GO:0015031 GO:0070727 GO:0006810 GO:0051234 GO:0006886 GO:0071702 GO:0051641 GO:0009987 GO:0016192 GO:0034613 GO:0046907 GO:0045184 GO:0008104 GO:0008150 GO:0051649
BnaA03g20310D	GO:0071554 GO:0006040 GO:0006032 GO:0044237 GO:0009056 GO:0046348 GO:0008150 GO:0008152 GO:0009057 GO:0009987 GO:0071840 GO:0006022 GO:0044036 GO:0043170 GO:0006026 GO:0016998 GO:0044248 GO:0071704 GO:0006030 GO:0006807 GO:0044260 GO:0003824 GO:0005488 GO:0008061 GO:0003674 GO:0016798 GO:0016787 GO:0004568 GO:0004553
BnaC09g00760D	GO:0043229 GO:0005680 GO:0000152 GO:0005623 GO:0044464 GO:0043226 GO:0044424 GO:0044422 GO:0043234 GO:0005622 GO:0000151 GO:0043231 GO:0044428 GO:0005634 GO:0005575 GO:0044446 GO:0031461 GO:0043227 GO:0032991 GO:0003824 GO:0019787 GO:0005488 GO:0008270 GO:0016881 GO:0043167 GO:0016874 GO:0003674 GO:0043169 GO:0004842 GO:0046872 GO:0046914 GO:0005515 GO:0016879
BnaC02g26080D	GO:0051716 GO:0044248 GO:0006996 GO:0031667 GO:0031668 GO:0009991 GO:0033554 GO:0044085 GO:0007154 GO:0000045 GO:0071840 GO:0070925 GO:0009987 GO:0050896 GO:0016043 GO:0071496 GO:0042594 GO:0009605 GO:0006914 GO:0031669 GO:0022607 GO:0009267 GO:0044237 GO:0006950 GO:0009056 GO:0007033 GO:0016236 GO:0008152 GO:0008150 GO:0005575 GO:0044424 GO:0005622 GO:0005737 GO:0005623 GO:0044464
BnaC02g43290D	GO:0009059 GO:0060255 GO:0006725 GO:0009987 GO:0050794 GO:0043170 GO:0019222 GO:0018130 GO:0034641 GO:0080090 GO:0065007 GO:0010556 GO:0016070 GO:0006351 GO:0019438 GO:0044237 GO:0090304 GO:0034645 GO:0019219 GO:0008152 GO:0006355 GO:0031326 GO:0008150 GO:0009058 GO:2000112 GO:0044249 GO:0044271 GO:0034654 GO:0071704 GO:2001141 GO:0010468 GO:0006807 GO:0044260 GO:0010467 GO:0050789 GO:0044238 GO:…
BnaC02g02020D
Novel02501	GO:0005575 GO:0009288 GO:0043228 GO:0043226 GO:0044424 GO:0005622 GO:0043232 GO:0043229 GO:0005623 GO:0044464
BnaC02g09300D	GO:0046128 GO:0042278 GO:0009059 GO:0060255 GO:0006281 GO:0050896 GO:0015979 GO:0006725 GO:0009987 GO:0050794 GO:0043170 GO:0008033 GO:0006778 GO:0019222 GO:0033013 GO:0009451 GO:0006400 GO:0018130 GO:0015994 GO:0055086 GO:0006396 GO:0080090 GO:0034641 GO:0044419 GO:0046085 GO:0065007 GO:0016070 GO:0015672 GO:0010556 GO:0006351 GO:0006399 GO:0019438 GO:0044237 GO:0072521 GO:0042440 GO:0034660 GO:…
BnaA01g37130D	GO:0010556 GO:0016070 GO:0044283 GO:0009066 GO:0006351 GO:0006139 GO:0000271 GO:0034637 GO:0043436 GO:0065007 GO:0006566 GO:0044238 GO:0006796 GO:0009889 GO:0044237 GO:0033692 GO:0031323 GO:0008610 GO:0044281 GO:0019438 GO:0090304 GO:0034645 GO:0005975 GO:0046483 GO:0043241 GO:0031326 GO:0008653 GO:0032774 GO:0044264 GO:0008150 GO:0006464 GO:0019538 GO:0019219 GO:0016310 GO:0051171 GO:0006355 GO:…
BnaCnng78690D	GO:0008150 GO:0006810 GO:0051234 GO:0051179 GO:0016020 GO:0005575 GO:0003674 GO:0005215
BnaA03g32970D	GO:0043412 GO:0044260 GO:0071704 GO:0006793 GO:0005976 GO:0044267 GO:0009103 GO:0044249 GO:0006629 GO:0044262 GO:0009058 GO:0008653 GO:0019538 GO:0008610 GO:0000271 GO:0034637 GO:0044238 GO:0006468 GO:0044255 GO:0043170 GO:0009987 GO:0009059 GO:0016051 GO:0044264 GO:0006464 GO:0008150 GO:0016310 GO:0008152 GO:0034645 GO:0005975 GO:0006796 GO:0033692 GO:0044237 GO:0005575 GO:0016020 GO:0097159 GO:…
BnaC02g02060D	GO:0005488 GO:0097159 GO:0003674 GO:0003676
BnaC01g40190D	GO:0051641 GO:0009987 GO:0016192 GO:0006890 GO:0046907 GO:0008150 GO:0051649 GO:0051179 GO:0006810 GO:0048193 GO:0051234 GO:0005488 GO:0005515 GO:0005198 GO:0003674 GO:0042802
BnaA05g11950D	GO:0055114 GO:0008150 GO:0008152 GO:0005575 GO:0016020 GO:0003674 GO:0020037 GO:0016780 GO:0046872 GO:0047355 GO:0043169 GO:0016740 GO:0046914 GO:0005506 GO:0097159 GO:0003824 GO:0016772 GO:0005488 GO:0016491 GO:0043167 GO:0046906 GO:0016705
BnaA07g33310D	GO:0006811 GO:0051234 GO:0006810 GO:0006812 GO:0006813 GO:0055114 GO:0051179 GO:0008152 GO:0008150 GO:0030001 GO:0015672 GO:0016614 GO:0046872 GO:0043169 GO:0003674 GO:0097159 GO:0050662 GO:0016616 GO:0048037 GO:0046914 GO:0051287 GO:0003824 GO:0043167 GO:0016491 GO:0008270 GO:0005488 GO:0000166
BnaA03g55670D	GO:0007275 GO:0009790 GO:0008150 GO:0048856 GO:0032502 GO:0032501
BnaC06g37860D	GO:0030001 GO:0015672 GO:0008152 GO:0008150 GO:0051179 GO:0006812 GO:0006813 GO:0055114 GO:0006810 GO:0051234 GO:0006811 GO:0005488 GO:0000166 GO:0008270 GO:0043167 GO:0016491 GO:0003824 GO:0051287 GO:0046914 GO:0048037 GO:0016616 GO:0050662 GO:0097159 GO:0003674 GO:0043169 GO:0016614 GO:0046872
BnaC06g36800D	GO:0006810 GO:0051234 GO:0055085 GO:0051179 GO:0008150 GO:0009987 GO:0031224 GO:0005575 GO:0044425 GO:0016021 GO:0016020
BnaA07g33810D	GO:0034654 GO:0044271 GO:0044249 GO:2000112 GO:0009058 GO:0006357 GO:0050789 GO:0010467 GO:0044260 GO:0006807 GO:0010468 GO:2001141 GO:0071704 GO:0031323 GO:0009889 GO:0006139 GO:0044238 GO:0032774 GO:0051252 GO:0051171 GO:0046483 GO:0019222 GO:0043170 GO:0050794 GO:0009987 GO:0006725 GO:0060255 GO:0009059 GO:0080090 GO:0034641 GO:0018130 GO:0044237 GO:0019438 GO:0006351 GO:0016070 GO:0010556 GO:…
BnaC02g00650D	GO:0005488 GO:0003676 GO:0003674 GO:0097159
BnaA05g03430D	GO:0016998 GO:0006026 GO:0071704 GO:0006807 GO:0044260 GO:0006030 GO:0044248 GO:0009056 GO:0008152 GO:0009057 GO:0046348 GO:0008150 GO:0071554 GO:0006040 GO:0006032 GO:0044237 GO:0071840 GO:0009987 GO:0043170 GO:0006022 GO:0044036 GO:0016798 GO:0004568 GO:0004553 GO:0016787 GO:0008083 GO:0003674 GO:0005515 GO:0003824 GO:0005102 GO:0005488 GO:0008061
BnaA10g29280D
BnaC02g10620D	GO:0065007 GO:0008152 GO:0035556 GO:0008150 GO:0023052 GO:0050794 GO:0009987 GO:0050896 GO:0044238 GO:0007154 GO:0006629 GO:0051716 GO:0007165 GO:0050789 GO:0071704 GO:0042578 GO:0003824 GO:0005488 GO:0016788 GO:0004435 GO:0004620 GO:0003674 GO:0016787 GO:0005515 GO:0016298 GO:0008081 GO:0004629
BnaC07g15490D	GO:0006818 GO:0009199 GO:0009259 GO:0055085 GO:0009119 GO:0015988 GO:0006793 GO:0051179 GO:0071704 GO:0006812 GO:0006807 GO:0044238 GO:0034220 GO:0006139 GO:0009141 GO:0006810 GO:0044281 GO:0051234 GO:0015992 GO:0046483 GO:0006811 GO:0006163 GO:0019637 GO:0009117 GO:0042278 GO:0046128 GO:0006725 GO:0009987 GO:0046034 GO:0009150 GO:0006753 GO:0009144 GO:0055086 GO:0034641 GO:0019693 GO:0015672 GO:…
BnaC03g40740D	GO:0055114 GO:0008150 GO:0008152 GO:0003674 GO:0051213 GO:0003824 GO:0016706 GO:0016705 GO:0016491
BnaA06g23710D	GO:0046483 GO:0051171 GO:0051252 GO:0032774 GO:0044238 GO:0006139 GO:0009889 GO:0031323 GO:0071704 GO:2001141 GO:0006807 GO:0010468 GO:0044260 GO:0010467 GO:0050789 GO:0009058 GO:2000112 GO:0044249 GO:0044271 GO:0034654 GO:0034645 GO:0090304 GO:0019219 GO:0008152 GO:0006355 GO:0031326 GO:0008150 GO:0065007 GO:0010556 GO:0016070 GO:0006351 GO:0019438 GO:0044237 GO:0018130 GO:0034641 GO:0080090 GO:…
BnaC02g02880D	GO:0044238 GO:0019538 GO:0044267 GO:0044249 GO:0009058 GO:0044260 GO:0010467 GO:0071704 GO:0006412 GO:0044237 GO:0008150 GO:0008152 GO:0034645 GO:0043170 GO:0009987 GO:0009059 GO:0043228 GO:0005840 GO:0005575 GO:0032991 GO:0043229 GO:0043232 GO:0005737 GO:0044464 GO:0005623 GO:0044444 GO:0044424 GO:0030529 GO:0043226 GO:0005622 GO:0003674 GO:0005198 GO:0003735
BnaC02g06060D	GO:0008150 GO:0051649 GO:0031326 GO:0008104 GO:0019219 GO:0006355 GO:0008152 GO:0045184 GO:0090304 GO:0034645 GO:0033365 GO:0006950 GO:0042440 GO:0006605 GO:0044237 GO:0019438 GO:0006351 GO:0010556 GO:0016070 GO:0006576 GO:0065007 GO:0046907 GO:0009308 GO:0006613 GO:0072599 GO:0034641 GO:0080090 GO:0034613 GO:0015994 GO:0018130 GO:0006614 GO:0061077 GO:0033013 GO:0019222 GO:0006778 GO:0050794 GO:…
BnaC01g40360D
BnaC01g40530D	GO:0005515 GO:0003674 GO:0005488
BnaA10g02240D	GO:0045735 GO:0003674
BnaCnng19060D	GO:0005488 GO:0005515 GO:0003674
Novel01178	GO:0043167 GO:0005488 GO:0046872 GO:0043169 GO:0003674
BnaA07g20840D	GO:0008152 GO:0008150 GO:0055114 GO:0043167 GO:0046906 GO:0016491 GO:0005488 GO:0003824 GO:0030151 GO:0097159 GO:0009055 GO:0046914 GO:0046872 GO:0043169 GO:0020037 GO:0003674
BnaA03g15590D
BnaC03g30020D	GO:0008152 GO:0008150 GO:0055114 GO:0016491 GO:0016667 GO:0003824 GO:0033743 GO:0016671 GO:0003674
BnaC02g04460D	GO:0046907 GO:0006605 GO:0033365 GO:0051704 GO:0045184 GO:0008104 GO:0008150 GO:0051649 GO:0051641 GO:0009987 GO:0006614 GO:0034613 GO:0072599 GO:0044419 GO:0006613 GO:0045047 GO:0070727 GO:0016032 GO:0006810 GO:0016482 GO:0070972 GO:0051234 GO:0006886 GO:0044403 GO:0072594 GO:0071702 GO:0006612 GO:0033036 GO:0019058 GO:0051179 GO:0019079 GO:0015031 GO:0043232 GO:0043229 GO:0005623 GO:0016459 GO:…
BnaA03g14010D	GO:0055114 GO:0008150 GO:0008152 GO:0046914 GO:0005506 GO:0097159 GO:0003674 GO:0020037 GO:0046872 GO:0043169 GO:0005488 GO:0016491 GO:0046906 GO:0043167 GO:0016705 GO:0003824
BnaC02g06900D	GO:0005488 GO:0097159 GO:0003674 GO:0003676
BnaC02g06710D	GO:0007154 GO:0006807 GO:0006030 GO:0050789 GO:0071704 GO:0007264 GO:0051716 GO:0007165 GO:0008152 GO:0035556 GO:0008150 GO:0023052 GO:0065007 GO:0006040 GO:0050794 GO:0043170 GO:0006022 GO:0009987 GO:0050896 GO:0005575 GO:0005623 GO:0044464 GO:0005576 GO:0005622 GO:0016787 GO:0003676 GO:0001883 GO:0032553 GO:0032549 GO:0016462 GO:0032555 GO:0003674 GO:0030554 GO:0003723 GO:0001882 GO:0097159 GO:…
BnaA04g15830D
[truncated: 780 more rows]
