# Supplementary material for: Transcriptomic comparison between developing seeds of yellow- and black-seeded Brassica napus reveals that genes influence seed quality
Source: BMC Plant Biol. 2019 May 16;19:203. doi: 10.1186/s12870-019-1821-z (PMC6524335; doi:10.1186/s12870-019-1821-z)
Supplement: Supplementary file 6 — Table S5. All the up- and down-DEGs with GO annotation. (XLSX 63 kb) [file 12870_2019_1821_MOESM6_ESM.xlsx]

## Sheet: Y3vsB3
Additional file 9: Table S6. KEGG pathways of DEGs between yellow- and black-seeded B. napus.
Term	Sample number	Background number	P-value	Corrected P-value	Gene_id	KEGG_ID/KO	Entrez ID
Flavonoid biosynthesis	7	33	0.00012782	0.0154662	BnaA09g31780D BnaC08g22640D BnaC03g16960D BnaC04g14330D BnaA01g12530D BnaA03g45610D BnaC01g14310D BnaC07g37670D BnaA09g15710D BnaC09g17150D BnaA01g36200D BnaA03g60670D BnaC01g29820D BnaC04g18950D BnaC08g26020D BnaA10g19670D BnaC02g05070D BnaC02g38730D BnaC03g06120D BnaC09g43250D	vvi:100233079 vvi:100233079 vvi:100253493 vvi:100253493 vvi:100233142 vvi:100233142 vvi:100233142 vvi:100233142 vvi:100233141 vvi:100233141 vvi:100232981 vvi:100232981 vvi:100232981 vvi:100232981 vvi:100233078 vvi:100263443 vvi:100263443 vvi:100263443 vvi:100263443 vvi:100263443	100233079 100233079 100253493 100253493 100233142 100233142 100233142 100233142 100233141 100233141 100232981 100232981 100232981 100232981 100233078 100263443 100263443 100263443 100263443 100263443
Valine, leucine and isoleucine degradation	5	42	0.0158341	0.860729	BnaC08g45780D BnaA05g30630D BnaC05g07800D BnaA02g30470D BnaC02g38800D BnaA08g28680D BnaC08g01850D	vvi:100853875 vvi:100258517 vvi:100260903 vvi:100247651 vvi:100247651 vvi:100266026 vvi:100266026	100853875 100258517 100260903 100247651 100247651 100266026 100266026
Ribosome	17	295	0.0334179	0.860729	BnaCnng58960D BnaA07g23080D BnaCnng31910D BnaA02g00470D BnaC02g00390D BnaC03g04230D BnaC02g27740D BnaC03g11550D BnaC01g39890D BnaC02g45790D BnaC09g10000D BnaC02g02550D BnaC07g35100D BnaC02g03430D BnaA05g08120D BnaC01g39090D BnaC08g50110D BnaC05g48560D BnaA02g29320D	vvi:100257626 vvi:100254883 vvi:100244922 vvi:100251294 vvi:100251294 vvi:100251294 vvi:100242794 vvi:100258124 vvi:100249434 vvi:100262608 vvi:100245594 vvi:100243000 vvi:100243581 vvi:100242825 vvi:100253716 vvi:100251826 vvi:100251462 vvi:100255295 vvi:100241998	100257626 100254883 100244922 100251294 100251294 100251294 100242794 100258124 100249434 100262608 100245594 100243000 100243581 100242825 100253716 100251826 100251462 100255295 100241998
Propanoate metabolism	4	36	0.0375904	0.860729	BnaC09g11540D BnaA03g17570D BnaA05g30630D BnaA08g28680D BnaC08g01850D	vvi:100248061 vvi:100266499 vvi:100258517 vvi:100266026 vvi:100266026	100248061 100266499 100258517 100266026 100266026
Spliceosome	10	149	0.0391862	0.860729	BnaC03g15710D BnaC02g04460D BnaC05g11570D BnaA09g00790D BnaCnng52160D BnaC08g45770D BnaA09g01570D BnaC08g44690D BnaCnng52140D BnaC03g04240D	vvi:100255597 vvi:100261447 vvi:100262218 vvi:100255499 vvi:100241076 vvi:100247737 vvi:100251732 vvi:100253367 vvi:100251324 vvi:100254070	100255597 100261447 100262218 100255499 100241076 100247737 100251732 100253367 100251324 100254070
Cyanoamino acid metabolism	4	40	0.0523	0.860729	BnaA07g24400D BnaA08g31350D BnaC01g40610D BnaCnng53320D BnaC03g76200D BnaC02g07040D BnaUnng02770D	vvi:100260409 vvi:100260409 vvi:100260409 vvi:100260409 vvi:100247429 vvi:100250098 vvi:100246224	100260409 100260409 100260409 100260409 100247429 100250098 100246224
Glutathione metabolism	6	76	0.0524537	0.860729	BnaA10g01510D BnaC05g01540D BnaC09g40740D BnaC03g76200D BnaC03g30870D BnaCnng19060D BnaC01g39170D BnaC05g48310D	vvi:100265903 vvi:100265903 vvi:100232976 vvi:100247429 vvi:100243577 vvi:100243577 vvi:100247682 vvi:100246134	100265903 100265903 100232976 100247429 100243577 100243577 100247682 100246134
Fatty acid metabolism	5	62	0.068397	0.860729	BnaA03g17570D BnaC03g04350D BnaC03g04180D BnaA05g30630D BnaA02g30470D BnaC02g38800D	vvi:100266499 vvi:100261741 vvi:100264168 vvi:100258517 vvi:100247651 vvi:100247651	100266499 100261741 100264168 100258517 100247651 100247651
Photosynthesis	6	82	0.070709	0.860729	BnaA09g01470D BnaA01g04740D BnaC03g70700D BnaA09g49810D BnaC08g44890D BnaA04g17660D BnaA09g01080D	vvi:100258879 vvi:100250997 vvi:100244683 vvi:100262649 vvi:100262649 vvi:100265702 vvi:100240928	100258879 100250997 100244683 100262649 100262649 100265702 100240928
Carbon metabolism	11	188	0.0711346	0.860729	BnaA03g36910D BnaC09g11540D BnaA09g16400D BnaA07g34980D BnaA03g17570D BnaC02g04730D BnaA04g08570D BnaA06g37230D BnaC05g48310D Novel02501 BnaA09g51510D	vvi:100246052 vvi:100248061 vvi:100253273 vvi:100244419 vvi:100266499 vvi:100247241 vvi:100267942 vvi:100852851 vvi:100246134 vvi:100267217 vvi:100264423	100246052 100248061 100253273 100244419 100266499 100247241 100267942 100852851 100246134 100267217 100264423
Cysteine and methionine metabolism	5	72	0.111985	1	BnaC01g06460D Novel02501 BnaC03g32930D BnaC03g33530D BnaA09g00390D BnaCnng75920D	vvi:100242364 vvi:100267217 vvi:100240686 vvi:100248500 vvi:100244176 vvi:100244176	100242364 100267217 100240686 100248500 100244176 100244176
Photosynthesis - antenna proteins	2	18	0.132528	1	BnaA04g20150D BnaAnng22920D BnaC02g37040D	vvi:100245214 vvi:100245214 vvi:100254533	100245214 100245214 100254533
Carbon fixation in photosynthetic organisms	4	60	0.163463	1	BnaA04g08570D BnaA06g37230D BnaA09g16400D BnaA07g34980D	vvi:100267942 vvi:100852851 vvi:100253273 vvi:100244419	100267942 100852851 100253273 100244419
Arginine and proline metabolism	4	62	0.17743	1	BnaC01g06460D BnaC09g47750D BnaC02g38230D BnaC03g32930D	vvi:100242364 vvi:100249038 vvi:100254983 vvi:100240686	100242364 100249038 100254983 100240686
Biosynthesis of amino acids	10	202	0.181423	1	BnaA03g36910D BnaC01g06460D BnaC03g33530D BnaC02g04730D BnaA06g37230D BnaA09g30660D BnaC05g07800D Novel02501 BnaA07g34980D BnaA09g00390D BnaCnng75920D	vvi:100246052 vvi:100242364 vvi:100248500 vvi:100247241 vvi:100852851 vvi:100258475 vvi:100260903 vvi:100267217 vvi:100244419 vvi:100244176 vvi:100244176	100246052 100242364 100248500 100247241 100852851 100258475 100260903 100267217 100244419 100244176 100244176
Biosynthesis of secondary metabolites	33	791	0.184817	1	BnaA03g36910D BnaA09g16400D BnaC03g33530D BnaC03g16960D BnaC04g14330D BnaA09g15710D BnaC09g17150D BnaC02g04730D BnaA06g17710D BnaA06g37230D BnaC03g04350D BnaC05g48310D BnaC08g26020D BnaA09g51510D BnaA09g00390D BnaCnng75920D BnaA07g34980D BnaA07g24400D BnaA08g31350D BnaC01g40610D BnaCnng53320D BnaA05g30630D BnaUnng02770D BnaA09g31780D BnaC08g22640D BnaA07g16060D BnaA09g30660D BnaA05g28470D BnaC05g…	vvi:100246052 vvi:100253273 vvi:100248500 vvi:100253493 vvi:100253493 vvi:100233141 vvi:100233141 vvi:100247241 vvi:100251865 vvi:100852851 vvi:100261741 vvi:100246134 vvi:100233078 vvi:100264423 vvi:100244176 vvi:100244176 vvi:100244419 vvi:100260409 vvi:100260409 vvi:100260409 vvi:100260409 vvi:100258517 vvi:100246224 vvi:100233079 vvi:100233079 vvi:100241377 vvi:100258475 vvi:100263160 vvi:100…	100246052 100253273 100248500 100253493 100253493 100233141 100233141 100247241 100251865 100852851 100261741 100246134 100233078 100264423 100244176 100244176 100244419 100260409 100260409 100260409 100260409 100258517 100246224 100233079 100233079 100241377 100258475 100263160 100263160 100253688 100242364 100260903 100263443 100263443 100263443 100263443 100263443 100259390 100254983 100247651…
Pentose phosphate pathway	3	42	0.186274	1	BnaA06g37230D BnaC02g04730D BnaC05g48310D	vvi:100852851 vvi:100247241 vvi:100246134	100852851 100247241 100246134
Phenylalanine metabolism	5	93	0.234709	1	BnaA05g28470D BnaC05g42780D BnaC01g06460D BnaA07g16060D BnaC06g21080D BnaC03g16960D BnaC04g14330D	vvi:100263160 vvi:100263160 vvi:100242364 vvi:100241377 vvi:100245373 vvi:100253493 vvi:100253493	100263160 100263160 100242364 100241377 100245373 100253493 100253493
Biosynthesis of unsaturated fatty acids	2	26	0.235396	1	BnaC03g04350D BnaA02g30470D BnaC02g38800D	vvi:100261741 vvi:100247651 vvi:100247651	100261741 100247651 100247651
Phenylpropanoid biosynthesis	6	118	0.241784	1	BnaA05g28470D BnaC05g42780D BnaC03g16960D BnaC04g14330D BnaA07g16060D BnaA07g24400D BnaA08g31350D BnaC01g40610D BnaCnng53320D BnaUnng02770D BnaC06g21080D	vvi:100263160 vvi:100263160 vvi:100253493 vvi:100253493 vvi:100241377 vvi:100260409 vvi:100260409 vvi:100260409 vvi:100260409 vvi:100246224 vvi:100245373	100263160 100263160 100253493 100253493 100241377 100260409 100260409 100260409 100260409 100246224 100245373
Citrate cycle (TCA cycle)	3	48	0.242217	1	BnaC09g11540D BnaA09g16400D BnaA09g51510D	vvi:100248061 vvi:100253273 vvi:100264423	100248061 100253273 100264423
Pyruvate metabolism	4	77	0.292025	1	BnaA03g36910D BnaA03g17570D BnaA09g16400D BnaA09g51510D	vvi:100246052 vvi:100266499 vvi:100253273 vvi:100264423	100246052 100266499 100253273 100264423
Fatty acid biosynthesis	2	31	0.301926	1	BnaA03g17570D BnaC03g04180D	vvi:100266499 vvi:100264168	100266499 100264168
Plant-pathogen interaction	5	105	0.316888	1	BnaA02g08820D BnaA03g10790D BnaA09g01140D BnaA01g31850D BnaC01g38680D BnaA02g01520D BnaC03g41980D	vvi:100246843 vvi:100246843 vvi:100244975 vvi:100248601 vvi:100248601 vvi:100262641 vvi:100258699	100246843 100246843 100244975 100248601 100248601 100262641 100258699
Arachidonic acid metabolism	1	11	0.328294	1	BnaC03g76200D	vvi:100247429	100247429
Taurine and hypotaurine metabolism	1	11	0.328294	1	BnaC03g76200D	vvi:100247429	100247429
beta-Alanine metabolism	2	36	0.367431	1	BnaA05g30630D BnaA08g28680D BnaC08g01850D	vvi:100258517 vvi:100266026 vvi:100266026	100258517 100266026 100266026
Nicotinate and nicotinamide metabolism	1	13	0.375213	1	BnaA05g07980D	vvi:100266594	100266594
Fatty acid degradation	2	38	0.392997	1	BnaA05g30630D BnaA02g30470D BnaC02g38800D	vvi:100258517 vvi:100247651 vvi:100247651	100258517 100247651 100247651
Flavone and flavonol biosynthesis	1	14	0.397432	1	BnaA01g35470D	vvi:100854172	100854172
Selenocompound metabolism	1	14	0.397432	1	BnaC03g33530D	vvi:100248500	100248500
Oxidative phosphorylation	6	146	0.417118	1	BnaA10g04640D BnaA01g04740D BnaA03g06260D BnaC03g08060D BnaA02g08160D BnaCnng44750D BnaCnng18330D BnaC09g10400D	vvi:100248473 vvi:100250997 vvi:100249308 vvi:100249308 vvi:100242786 vvi:100242786 vvi:100266690 vvi:100242849	100248473 100250997 100249308 100249308 100242786 100242786 100266690 100242849
Degradation of aromatic compounds	1	15	0.418864	1	BnaC03g16960D BnaC04g14330D	vvi:100253493 vvi:100253493	100253493 100253493
Protein export	2	41	0.430434	1	BnaC03g20620D BnaA03g15760D BnaA04g20040D	vvi:100251379 vvi:100250458 vvi:100250458	100251379 100250458 100250458
Valine, leucine and isoleucine biosynthesis	1	16	0.439537	1	BnaC05g07800D	vvi:100260903	100260903
Biotin metabolism	1	16	0.439537	1	BnaC03g04180D	vvi:100264168	100264168
Fructose and mannose metabolism	2	44	0.466617	1	BnaA06g37230D BnaC07g32110D	vvi:100852851 vvi:100264358	100852851 100264358
Stilbenoid, diarylheptanoid and gingerol biosynthesis	1	18	0.478708	1	BnaC03g16960D BnaC04g14330D	vvi:100253493 vvi:100253493	100253493 100253493
Phenylalanine, tyrosine and tryptophan biosynthesis	2	46	0.489971	1	BnaC01g06460D BnaA09g30660D	vvi:100242364 vvi:100258475	100242364 100258475
Protein processing in endoplasmic reticulum	7	186	0.492588	1	BnaC01g38940D BnaA01g04360D BnaA03g15760D BnaA04g20040D BnaC03g20620D BnaA02g08820D BnaA03g10790D BnaA02g18370D BnaA09g00890D	vvi:100265402 vvi:100265768 vvi:100250458 vvi:100250458 vvi:100251379 vvi:100246843 vvi:100246843 vvi:100259138 vvi:100233054	100265402 100265768 100250458 100250458 100251379 100246843 100246843 100259138 100233054
2-Oxocarboxylic acid metabolism	2	47	0.501406	1	BnaC01g06460D BnaC05g07800D	vvi:100242364 vvi:100260903	100242364 100260903
Isoquinoline alkaloid biosynthesis	1	20	0.515151	1	BnaC01g06460D	vvi:100242364	100242364
RNA transport	5	136	0.532949	1	BnaA07g34790D BnaA09g49150D BnaAnng31190D BnaC09g11300D BnaC08g43770D BnaC03g15540D	vvi:100251875 vvi:100246711 vvi:100246711 vvi:100249633 vvi:100252857 vvi:100261822	100251875 100246711 100246711 100249633 100252857 100261822
Glycolysis / Gluconeogenesis	4	108	0.537771	1	BnaA03g36910D BnaA06g37230D BnaA09g51510D BnaA07g34980D	vvi:100246052 vvi:100852851 vvi:100264423 vvi:100244419	100246052 100852851 100264423 100244419
Tropane, piperidine and pyridine alkaloid biosynthesis	1	23	0.565108	1	BnaC01g06460D	vvi:100242364	100242364
Pantothenate and CoA biosynthesis	1	23	0.565108	1	BnaC05g07800D	vvi:100260903	100260903
Glyoxylate and dicarboxylate metabolism	2	54	0.576684	1	BnaA04g08570D BnaA09g16400D	vvi:100267942 vvi:100253273	100267942 100253273
Fatty acid elongation	1	24	0.580593	1	BnaC03g04350D	vvi:100261741	100261741
Butanoate metabolism	1	25	0.595529	1	BnaA09g51510D	vvi:100264423	100264423
Circadian rhythm - plant	1	29	0.650153	1	BnaA10g19670D BnaC02g05070D BnaC02g38730D BnaC03g06120D BnaC09g43250D	vvi:100263443 vvi:100263443 vvi:100263443 vvi:100263443 vvi:100263443	100263443 100263443 100263443 100263443 100263443
Sulfur metabolism	1	29	0.650153	1	Novel02501	vvi:100267217	100267217
Metabolic pathways	51	1497	0.654196	1	BnaA03g36910D BnaA09g16400D BnaC03g33530D BnaC03g16960D BnaC04g14330D BnaA09g15710D BnaC09g17150D BnaC02g04730D BnaA06g17710D BnaA04g08570D BnaA06g37230D BnaC02g37040D BnaCnng18330D BnaC05g48310D BnaC08g26020D BnaC09g47750D BnaA09g51510D BnaA09g00390D BnaCnng75920D BnaA07g34980D BnaA09g01470D BnaA01g04740D BnaC03g76200D BnaA07g24400D BnaA08g31350D BnaC01g40610D BnaCnng53320D BnaC03g32930D BnaC09g…	vvi:100246052 vvi:100253273 vvi:100248500 vvi:100253493 vvi:100253493 vvi:100233141 vvi:100233141 vvi:100247241 vvi:100251865 vvi:100267942 vvi:100852851 vvi:100254533 vvi:100266690 vvi:100246134 vvi:100233078 vvi:100249038 vvi:100264423 vvi:100244176 vvi:100244176 vvi:100244419 vvi:100258879 vvi:100250997 vvi:100247429 vvi:100260409 vvi:100260409 vvi:100260409 vvi:100260409 vvi:100240686 vvi:100…	100246052 100253273 100248500 100253493 100253493 100233141 100233141 100247241 100251865 100267942 100852851 100254533 100266690 100246134 100233078 100249038 100264423 100244176 100244176 100244419 100258879 100250997 100247429 100260409 100260409 100260409 100260409 100240686 100242849 100245214 100245214 100258517 100246224 100267217 100265702 100241377 100233079 100233079 100244683 100264358…
Peroxisome	2	63	0.660804	1	BnaA05g05620D BnaA02g30470D BnaC02g38800D	vvi:100261501 vvi:100247651 vvi:100247651	100261501 100247651 100247651
alpha-Linolenic acid metabolism	1	31	0.674642	1	BnaA02g30470D BnaC02g38800D	vvi:100247651 vvi:100247651	100247651 100247651
Amino sugar and nucleotide sugar metabolism	3	101	0.701636	1	BnaC09g18390D BnaA06g40730D BnaC07g32110D	vvi:100259390 vvi:100253688 vvi:100264358	100259390 100253688 100264358
Phagosome	2	71	0.723861	1	BnaA03g15760D BnaA04g20040D BnaC02g39910D	vvi:100250458 vvi:100250458 vvi:100256600	100250458 100250458 100256600
Starch and sucrose metabolism	4	141	0.74336	1	BnaUnng02770D BnaA07g24400D BnaA08g31350D BnaC01g40610D BnaCnng53320D BnaA06g40730D BnaA06g17710D	vvi:100246224 vvi:100260409 vvi:100260409 vvi:100260409 vvi:100260409 vvi:100253688 vvi:100251865	100246224 100260409 100260409 100260409 100260409 100253688 100251865
Proteasome	1	39	0.756658	1	BnaC02g09300D	vvi:100254376	100254376
Alanine, aspartate and glutamate metabolism	1	41	0.773712	1	BnaC01g06460D	vvi:100242364	100242364
Tyrosine metabolism	1	42	0.781787	1	BnaC01g06460D	vvi:100242364	100242364
RNA degradation	2	87	0.820585	1	BnaA02g05510D BnaA01g00190D BnaC01g01110D	vvi:100253485 vvi:100248447 vvi:100248447	100253485 100248447 100248447
mRNA surveillance pathway	2	96	0.860564	1	BnaAnng14180D BnaA08g19440D	vvi:100242471 vvi:100266203	100242471 100266203
Glycerophospholipid metabolism	1	67	0.912152	1	BnaA07g22620D	vvi:100254279	100254279
Endocytosis	1	76	0.936733	1	BnaC02g04000D	vvi:100264697	100264697
Purine metabolism	2	128	0.945428	1	BnaA03g36910D BnaC01g38960D	vvi:100246052 vvi:100246211	100246052 100246211
Plant hormone signal transduction	4	236	0.971067	1	BnaA06g03570D BnaA01g08850D BnaA01g00580D BnaA02g01520D	vvi:100248869 vvi:100264404 vvi:100250741 vvi:100262641	100248869 100264404 100250741 100262641
Pyrimidine metabolism	1	101	0.974627	1	BnaA05g07980D	vvi:100266594	100266594
Ubiquitin mediated proteolysis	1	105	0.978084	1	BnaA09g00890D	vvi:100233054	100233054

## Sheet: Y4vsB4
Term	Sample number	Background number	P-value	Corrected P-value	Gene_id	KEGG_ID/KO	Entrez ID
Photosynthesis	18	82	3.15797e-05	0.00382114	BnaA06g38550D BnaCnng26710D BnaA09g01470D BnaC09g00580D BnaA06g23190D BnaC02g42890D BnaC09g06210D BnaA01g04740D BnaC03g70700D BnaC02g48890D BnaC07g16640D BnaC04g13890D BnaA09g01080D BnaC09g00220D BnaAnng27100D BnaC06g39450D BnaA08g30780D BnaC08g13230D BnaC06g28840D BnaC01g12690D BnaA09g26140D BnaA08g31180D BnaA08g28710D BnaA09g49810D BnaC08g44890D BnaA04g17660D BnaA05g23550D BnaA06g01680D BnaC08g…	vvi:100248911 vvi:100248911 vvi:100258879 vvi:100258879 vvi:100232935 vvi:100232935 vvi:100232935 vvi:100250997 vvi:100244683 vvi:100245459 vvi:100245459 vvi:100256361 vvi:100240928 vvi:100240928 vvi:100243967 vvi:100243967 vvi:100256684 vvi:100256684 vvi:100252545 vvi:100240959 vvi:100261762 vvi:100252241 vvi:100262649 vvi:100262649 vvi:100262649 vvi:100265702 vvi:100241224 vvi:100241224 vvi:100…	100248911 100248911 100258879 100258879 100232935 100232935 100232935 100250997 100244683 100245459 100245459 100256361 100240928 100240928 100243967 100243967 100256684 100256684 100252545 100240959 100261762 100252241 100262649 100262649 100262649 100265702 100241224 100241224 100244962
Photosynthesis - antenna proteins	7	18	0.000211595	0.0128015	BnaC04g21740D BnaC06g15470D BnaC08g25680D BnaA06g10520D BnaA08g23760D BnaA03g24350D BnaCnng04230D BnaAnng22920D BnaC07g09400D BnaA09g02120D BnaC02g37040D BnaC07g24660D BnaC09g01520D	vvi:100266036 vvi:100263275 vvi:100263275 vvi:100241887 vvi:100241887 vvi:100246457 vvi:100232927 vvi:100245214 vvi:100245214 vvi:100254533 vvi:100254533 vvi:100254533 vvi:100254533	100266036 100263275 100263275 100241887 100241887 100246457 100232927 100245214 100245214 100254533 100254533 100254533 100254533
Fatty acid metabolism	12	62	0.00208555	0.0801166	BnaA02g24400D BnaA01g13470D BnaA03g17570D BnaC07g26300D BnaC03g04350D BnaC02g38800D BnaA03g02830D BnaC02g00470D BnaC03g04180D BnaA08g28600D BnaC01g40290D BnaA03g38220D BnaA03g28050D BnaC02g06560D	vvi:100258842 vvi:100265062 vvi:100266499 vvi:100240809 vvi:100261741 vvi:100247651 vvi:100264168 vvi:100264168 vvi:100264168 vvi:100249077 vvi:100241750 vvi:100241680 vvi:100853715 vvi:100266760	100258842 100265062 100266499 100240809 100261741 100247651 100264168 100264168 100264168 100249077 100241750 100241680 100853715 100266760
Flavonoid biosynthesis	8	33	0.00264848	0.0801166	BnaA09g31780D BnaC08g22640D BnaA03g14010D BnaA05g11950D BnaC03g16960D BnaC04g14330D BnaA01g12530D BnaC01g14310D BnaC07g37670D BnaC09g17150D BnaA01g36200D BnaA03g60670D BnaC01g29820D BnaC04g18950D BnaC08g26020D BnaA10g19670D BnaC02g05070D BnaC02g38730D BnaC03g06120D BnaC09g43250D BnaA10g22800D BnaC09g47360D	vvi:100233079 vvi:100233079 vvi:100253493 vvi:100253493 vvi:100253493 vvi:100253493 vvi:100233142 vvi:100233142 vvi:100233142 vvi:100233141 vvi:100232981 vvi:100232981 vvi:100232981 vvi:100232981 vvi:100233078 vvi:100263443 vvi:100263443 vvi:100263443 vvi:100263443 vvi:100263443 vvi:100243852 vvi:100243852	100233079 100233079 100253493 100253493 100253493 100253493 100233142 100233142 100233142 100233141 100232981 100232981 100232981 100232981 100233078 100263443 100263443 100263443 100263443 100263443 100243852 100243852
Fatty acid biosynthesis	7	31	0.00735857	0.178077	BnaA02g24400D BnaA03g17570D BnaC01g40290D BnaA03g02830D BnaC02g00470D BnaC03g04180D BnaA03g38220D BnaA03g28050D BnaC02g06560D	vvi:100258842 vvi:100266499 vvi:100241750 vvi:100264168 vvi:100264168 vvi:100264168 vvi:100241680 vvi:100853715 vvi:100266760	100258842 100266499 100241750 100264168 100264168 100264168 100241680 100853715 100266760
Carbon fixation in photosynthetic organisms	10	60	0.0139129	0.280578	BnaA09g12700D BnaC02g08820D BnaA04g12130D BnaA06g37230D BnaAnng40850D BnaC03g60280D BnaA07g34980D BnaC02g46710D BnaA09g16400D BnaA04g03580D BnaA04g03590D BnaA03g41960D BnaC07g33060D BnaCnng14770D BnaAnng22050D BnaA02g12810D BnaA04g08570D BnaC04g30810D BnaC04g34390D BnaC02g36240D	vvi:100268005 vvi:100268005 vvi:100852851 vvi:100852851 vvi:100852851 vvi:100852851 vvi:100244419 vvi:100244419 vvi:100253273 vvi:100263345 vvi:100263345 vvi:100247690 vvi:100247690 vvi:100242409 vvi:100261274 vvi:100267942 vvi:100267942 vvi:100267942 vvi:100267942 vvi:100246378	100268005 100268005 100852851 100852851 100852851 100852851 100244419 100244419 100253273 100263345 100263345 100247690 100247690 100242409 100261274 100267942 100267942 100267942 100267942 100246378
Glyoxylate and dicarboxylate metabolism	9	54	0.0191485	0.330996	BnaA09g16400D BnaC03g61150D BnaC02g06690D BnaC07g26300D BnaC02g05770D BnaAnng22050D BnaA02g12810D BnaA04g08570D BnaC04g30810D BnaC04g34390D BnaC02g02870D BnaC07g15280D	vvi:100253273 vvi:100243424 vvi:100246404 vvi:100240809 vvi:100261093 vvi:100261274 vvi:100267942 vvi:100267942 vvi:100267942 vvi:100267942 vvi:100261216 vvi:100244516	100253273 100243424 100246404 100240809 100261093 100261274 100267942 100267942 100267942 100267942 100261216 100244516
Carbon metabolism	22	188	0.02704	0.384549	BnaA03g36910D BnaA09g16400D BnaA04g12130D BnaA06g37230D BnaAnng40850D BnaC03g60280D BnaC07g26300D BnaC02g36240D BnaA02g01610D BnaC02g04730D BnaA09g51510D BnaA02g12810D BnaA04g08570D BnaC04g30810D BnaC04g34390D BnaA07g34980D BnaC02g46710D Novel02501 BnaC02g02870D BnaA07g33900D BnaC02g05770D BnaA04g03580D BnaA04g03590D BnaC03g61150D BnaA03g17570D BnaC09g11540D BnaC02g03240D BnaCnng14770D BnaC02g065…	vvi:100246052 vvi:100253273 vvi:100852851 vvi:100852851 vvi:100852851 vvi:100852851 vvi:100240809 vvi:100246378 vvi:100247241 vvi:100247241 vvi:100264423 vvi:100267942 vvi:100267942 vvi:100267942 vvi:100267942 vvi:100244419 vvi:100244419 vvi:100267217 vvi:100261216 vvi:100245371 vvi:100261093 vvi:100263345 vvi:100263345 vvi:100243424 vvi:100266499 vvi:100248061 vvi:100263635 vvi:100242409 vvi:100…	100246052 100253273 100852851 100852851 100852851 100852851 100240809 100246378 100247241 100247241 100264423 100267942 100267942 100267942 100267942 100244419 100244419 100267217 100261216 100245371 100261093 100263345 100263345 100243424 100266499 100248061 100263635 100242409 100266760 100259124 100247690 100247690
Biotin metabolism	4	16	0.0286028	0.384549	BnaA02g24400D BnaA03g02830D BnaC02g00470D BnaC03g04180D BnaA03g38220D BnaC01g40290D	vvi:100258842 vvi:100264168 vvi:100264168 vvi:100264168 vvi:100241680 vvi:100241750	100258842 100264168 100264168 100264168 100241680 100241750
Biosynthesis of amino acids	23	202	0.0319736	0.386881	BnaA03g36910D BnaA04g12130D BnaA06g37230D BnaAnng40850D BnaC03g60280D BnaA02g01610D BnaC02g04730D BnaA07g34980D BnaC02g46710D BnaC09g09260D BnaC02g06500D BnaC05g08770D BnaC04g00410D BnaC05g17710D Novel02501 BnaC01g06460D BnaA09g12700D BnaC02g08820D BnaA07g33900D BnaA09g30660D BnaC05g07800D BnaAnng22050D BnaA09g00390D BnaC03g61150D BnaC02g06690D BnaA04g03580D BnaA04g03590D BnaA02g03770D BnaC02g076…	vvi:100246052 vvi:100852851 vvi:100852851 vvi:100852851 vvi:100852851 vvi:100247241 vvi:100247241 vvi:100244419 vvi:100244419 vvi:100262039 vvi:100256605 vvi:100245164 vvi:100243560 vvi:100233115 vvi:100267217 vvi:100242364 vvi:100268005 vvi:100268005 vvi:100245371 vvi:100258475 vvi:100260903 vvi:100261274 vvi:100244176 vvi:100243424 vvi:100246404 vvi:100263345 vvi:100263345 vvi:100248500 vvi:100…	100246052 100852851 100852851 100852851 100852851 100247241 100247241 100244419 100244419 100262039 100256605 100245164 100243560 100233115 100267217 100242364 100268005 100268005 100245371 100258475 100260903 100261274 100244176 100243424 100246404 100263345 100263345 100248500 100248500 100248500 100263635 100242409
Biosynthesis of unsaturated fatty acids	5	26	0.0428746	0.443491	BnaC02g38800D BnaC03g04350D BnaA08g28600D BnaC01g40290D BnaA03g28050D	vvi:100247651 vvi:100261741 vvi:100249077 vvi:100241750 vvi:100853715	100247651 100261741 100249077 100241750 100853715
Cysteine and methionine metabolism	10	72	0.0440516	0.443491	BnaC01g06460D BnaA09g12700D BnaC02g08820D BnaC09g12030D BnaA02g03770D BnaC02g07610D BnaC03g33530D Novel02839 BnaC04g00410D BnaA05g33510D BnaA10g18360D BnaC03g32940D BnaA10g18370D BnaAnng38530D BnaC03g32930D Novel02501 BnaA09g00390D	vvi:100242364 vvi:100268005 vvi:100268005 vvi:100253026 vvi:100248500 vvi:100248500 vvi:100248500 vvi:100232928 vvi:100243560 vvi:100265287 vvi:100265287 vvi:100265287 vvi:100240686 vvi:100240686 vvi:100240686 vvi:100267217 vvi:100244176	100242364 100268005 100268005 100253026 100248500 100248500 100248500 100232928 100243560 100265287 100265287 100265287 100240686 100240686 100240686 100267217 100244176
Phenylalanine metabolism	12	93	0.0476478	0.443491	BnaC01g06460D BnaA09g12700D BnaC02g08820D BnaA03g14010D BnaA05g11950D BnaC03g16960D BnaC04g14330D BnaA07g33290D BnaC06g21080D BnaA07g16060D BnaA02g03720D BnaA10g24230D BnaA05g28470D BnaC05g42780D BnaA02g14050D BnaC06g08930D BnaA04g21230D BnaA07g29460D BnaC06g32660D	vvi:100242364 vvi:100268005 vvi:100268005 vvi:100253493 vvi:100253493 vvi:100253493 vvi:100253493 vvi:100245373 vvi:100245373 vvi:100241377 vvi:100262192 vvi:100260291 vvi:100263160 vvi:100263160 vvi:100261517 vvi:100254698 vvi:100245997 vvi:100854817 vvi:100854817	100242364 100268005 100268005 100253493 100253493 100253493 100253493 100245373 100245373 100241377 100262192 100260291 100263160 100263160 100261517 100254698 100245997 100854817 100854817
Ribosome	30	295	0.0595808	0.514949	BnaAnng16450D BnaC02g01730D BnaCnng31910D BnaA09g52020D BnaAnng13420D BnaA03g01080D BnaC02g02880D BnaC01g39840D BnaC07g27610D BnaA07g23080D BnaC02g27740D BnaAnng38170D BnaC08g50110D BnaC03g11550D BnaCnng38910D BnaC02g11640D BnaA01g32180D BnaC01g39090D BnaAnng01090D BnaC02g02550D BnaC07g35100D BnaA03g24160D BnaA09g00680D BnaCnng23290D BnaA03g14630D BnaA02g00470D BnaC02g00390D BnaC03g04230D BnaC01g…	vvi:100244922 vvi:100244922 vvi:100244922 vvi:100853764 vvi:100852778 vvi:100241860 vvi:100241860 vvi:100243420 vvi:100243420 vvi:100254883 vvi:100242794 vvi:100251462 vvi:100251462 vvi:100258124 vvi:100258124 vvi:100259048 vvi:100251826 vvi:100251826 vvi:100243000 vvi:100243000 vvi:100243581 vvi:100245272 vvi:100246855 vvi:100246855 vvi:100266287 vvi:100251294 vvi:100251294 vvi:100251294 vvi:100…	100244922 100244922 100244922 100853764 100852778 100241860 100241860 100243420 100243420 100254883 100242794 100251462 100251462 100258124 100258124 100259048 100251826 100251826 100243000 100243000 100243581 100245272 100246855 100246855 100266287 100251294 100251294 100251294 100249434 100245039 100253716 100257626 100257626 100255295 100242825 100242825 100262717 100262717 100257147 100268043…
Protein processing in endoplasmic reticulum	20	186	0.070474	0.56849	BnaC02g04180D BnaC03g55840D BnaAnng40540D BnaA01g04360D BnaA09g00560D BnaA05g12530D BnaA10g27060D BnaC01g27590D BnaA04g20040D BnaC01g17140D BnaC02g05110D BnaA09g01600D BnaA07g33590D BnaA09g44670D BnaC09g09230D BnaA02g08820D BnaC02g12750D BnaC03g13930D BnaC03g78270D BnaA03g03740D BnaA10g20610D BnaA05g16320D BnaA09g00890D BnaC05g43540D	vvi:100266315 vvi:100261583 vvi:100260960 vvi:100265768 vvi:100256889 vvi:100263355 vvi:100259551 vvi:100259551 vvi:100250458 vvi:100253548 vvi:100241257 vvi:100257429 vvi:100259138 vvi:100252349 vvi:100267604 vvi:100246843 vvi:100246843 vvi:100246843 vvi:100244609 vvi:100250883 vvi:100250883 vvi:100265958 vvi:100233054 vvi:100261411	100266315 100261583 100260960 100265768 100256889 100263355 100259551 100259551 100250458 100253548 100241257 100257429 100259138 100252349 100267604 100246843 100246843 100246843 100244609 100250883 100250883 100265958 100233054 100261411
Cyanoamino acid metabolism	6	40	0.0787545	0.595581	BnaC01g40610D BnaC03g61150D BnaA08g16380D BnaC03g76200D BnaC03g76380D BnaA05g04040D BnaUnng02770D BnaC02g07040D	vvi:100260409 vvi:100243424 vvi:100247429 vvi:100247429 vvi:100247429 vvi:100249344 vvi:100246224 vvi:100250098	100260409 100243424 100247429 100247429 100247429 100249344 100246224 100250098
Phenylpropanoid biosynthesis	13	118	0.110243	0.742741	BnaC01g40610D BnaA03g14010D BnaA05g11950D BnaC03g16960D BnaC04g14330D BnaA07g33290D BnaC06g21080D BnaA07g16060D BnaA02g03720D BnaA10g24230D BnaA05g28470D BnaC05g42780D BnaA05g04040D BnaA02g14050D BnaC06g08930D BnaUnng02770D BnaA04g21230D BnaA07g29460D BnaC06g32660D	vvi:100260409 vvi:100253493 vvi:100253493 vvi:100253493 vvi:100253493 vvi:100245373 vvi:100245373 vvi:100241377 vvi:100262192 vvi:100260291 vvi:100263160 vvi:100263160 vvi:100249344 vvi:100261517 vvi:100254698 vvi:100246224 vvi:100245997 vvi:100854817 vvi:100854817	100260409 100253493 100253493 100253493 100253493 100245373 100245373 100241377 100262192 100260291 100263160 100263160 100249344 100261517 100254698 100246224 100245997 100854817 100854817
One carbon pool by folate	3	16	0.116158	0.742741	BnaC03g61150D BnaC04g03400D BnaA03g39030D	vvi:100243424 vvi:100259124 vvi:100267529	100243424 100259124 100267529
Butanoate metabolism	4	25	0.116629	0.742741	BnaC02g06500D BnaA09g51510D BnaC07g26300D BnaA06g19240D	vvi:100256605 vvi:100264423 vvi:100240809 vvi:100256481	100256605 100264423 100240809 100256481
2-Oxocarboxylic acid metabolism	6	47	0.142516	0.862224	BnaC01g06460D BnaA09g12700D BnaC02g08820D BnaC02g06500D BnaC02g03240D BnaC05g07800D BnaAnng22050D	vvi:100242364 vvi:100268005 vvi:100268005 vvi:100256605 vvi:100263635 vvi:100260903 vvi:100261274	100242364 100268005 100268005 100256605 100263635 100260903 100261274
Arginine and proline metabolism	7	62	0.187721	1	BnaC01g06460D BnaA09g12700D BnaC02g08820D BnaC02g38230D BnaC02g06690D BnaA05g33510D BnaA10g18360D BnaC03g32940D BnaA10g18370D BnaAnng38530D BnaC03g32930D BnaC09g47750D	vvi:100242364 vvi:100268005 vvi:100268005 vvi:100254983 vvi:100246404 vvi:100265287 vvi:100265287 vvi:100265287 vvi:100240686 vvi:100240686 vvi:100240686 vvi:100249038	100242364 100268005 100268005 100254983 100246404 100265287 100265287 100265287 100240686 100240686 100240686 100249038
Alanine, aspartate and glutamate metabolism	5	41	0.196634	1	BnaC02g06690D BnaA09g12700D BnaC02g08820D BnaC01g06460D BnaA06g19240D BnaAnng22050D	vvi:100246404 vvi:100268005 vvi:100268005 vvi:100242364 vvi:100256481 vvi:100261274	100246404 100268005 100268005 100242364 100256481 100261274
Taurine and hypotaurine metabolism	2	11	0.200823	1	BnaA06g19240D BnaA08g16380D BnaC03g76200D BnaC03g76380D	vvi:100256481 vvi:100247429 vvi:100247429 vvi:100247429	100256481 100247429 100247429 100247429
Biosynthesis of secondary metabolites	66	791	0.216056	1	BnaA03g36910D BnaA09g50920D BnaA09g16400D BnaA04g15380D BnaA02g03720D BnaA04g12130D BnaA06g37230D BnaAnng40850D BnaC03g60280D BnaC01g06460D BnaC03g61150D BnaC02g01710D BnaC07g26300D BnaA03g27840D BnaA05g32480D BnaAnng25620D BnaC03g04350D BnaC02g07470D BnaC08g26020D BnaA02g01610D BnaC02g04730D BnaA09g51510D BnaA07g33900D BnaC01g40610D BnaA03g14010D BnaA05g11950D BnaC03g16960D BnaC04g14330D BnaA06g…	vvi:100246052 vvi:100243271 vvi:100253273 vvi:100252499 vvi:100262192 vvi:100852851 vvi:100852851 vvi:100852851 vvi:100852851 vvi:100242364 vvi:100243424 vvi:100232996 vvi:100240809 vvi:100253237 vvi:100253896 vvi:100253896 vvi:100261741 vvi:100263819 vvi:100233078 vvi:100247241 vvi:100247241 vvi:100264423 vvi:100245371 vvi:100260409 vvi:100253493 vvi:100253493 vvi:100253493 vvi:100253493 vvi:100…	100246052 100243271 100253273 100252499 100262192 100852851 100852851 100852851 100852851 100242364 100243424 100232996 100240809 100253237 100253896 100253896 100261741 100263819 100233078 100247241 100247241 100264423 100245371 100260409 100253493 100253493 100253493 100253493 100256481 100245373 100245373 100256605 100258158 100253688 100264653 100243852 100243852 100247651 100245164 100261517…
Pyruvate metabolism	8	77	0.227067	1	BnaA03g36910D BnaA09g16400D BnaA03g17570D BnaC07g26300D BnaA03g41960D BnaC07g33060D BnaA09g51510D BnaC02g02870D BnaC02g06560D	vvi:100246052 vvi:100253273 vvi:100266499 vvi:100240809 vvi:100247690 vvi:100247690 vvi:100264423 vvi:100261216 vvi:100266760	100246052 100253273 100266499 100240809 100247690 100247690 100264423 100261216 100266760
Tropane, piperidine and pyridine alkaloid biosynthesis	3	23	0.25144	1	BnaC02g02110D BnaC01g06460D BnaA09g12700D BnaC02g08820D	vvi:100265103 vvi:100242364 vvi:100268005 vvi:100268005	100265103 100242364 100268005 100268005
Phenylalanine, tyrosine and tryptophan biosynthesis	5	46	0.268022	1	BnaC01g06460D BnaA09g12700D BnaC02g08820D BnaC05g08770D BnaA09g30660D BnaC05g17710D	vvi:100242364 vvi:100268005 vvi:100268005 vvi:100245164 vvi:100258475 vvi:100233115	100242364 100268005 100268005 100245164 100258475 100233115
Selenocompound metabolism	2	14	0.287625	1	BnaA02g03770D BnaC02g07610D BnaC03g33530D BnaC09g12030D	vvi:100248500 vvi:100248500 vvi:100248500 vvi:100253026	100248500 100248500 100248500 100253026
Propanoate metabolism	4	36	0.289809	1	BnaC09g11540D BnaA03g17570D BnaC07g26300D BnaC02g06560D	vvi:100248061 vvi:100266499 vvi:100240809 vvi:100266760	100248061 100266499 100240809 100266760
Synthesis and degradation of ketone bodies	1	5	0.325914	1	BnaC07g26300D	vvi:100240809	100240809
Proteasome	4	39	0.342656	1	BnaC02g09300D BnaC02g02190D BnaA06g07650D BnaCnng39010D	vvi:100254376 vvi:100247677 vvi:100261458 vvi:100258086	100254376 100247677 100261458 100258086
Peroxisome	6	63	0.343167	1	BnaA05g05620D BnaA01g13470D BnaC08g42970D BnaC02g38800D BnaA04g16310D BnaC04g39580D BnaC07g15280D	vvi:100261501 vvi:100265062 vvi:100241809 vvi:100247651 vvi:100233100 vvi:100233100 vvi:100244516	100261501 100265062 100241809 100247651 100233100 100233100 100244516
Valine, leucine and isoleucine biosynthesis	2	16	0.345155	1	BnaC02g06500D BnaC05g07800D	vvi:100256605 vvi:100260903	100256605 100260903
Porphyrin and chlorophyll metabolism	4	41	0.378072	1	BnaA09g50920D BnaC04g47210D BnaC01g19630D BnaA03g01520D	vvi:100243271 vvi:100257034 vvi:100255647 vvi:100265035	100243271 100257034 100255647 100265035
Tryptophan metabolism	3	29	0.37912	1	BnaC02g19980D BnaC07g26300D BnaC07g15280D	vvi:100257504 vvi:100240809 vvi:100244516	100257504 100240809 100244516
Sulfur metabolism	3	29	0.37912	1	Novel02501 BnaA06g25000D BnaC07g37060D	vvi:100267217 vvi:100249733 vvi:100854884	100267217 100249733 100854884
Valine, leucine and isoleucine degradation	4	42	0.395724	1	BnaC02g38800D BnaC07g26300D BnaC05g07800D BnaC08g45780D	vvi:100247651 vvi:100240809 vvi:100260903 vvi:100853875	100247651 100240809 100260903 100853875
Metabolic pathways	116	1497	0.411785	1	BnaA03g36910D BnaA09g50920D BnaC02g48890D BnaC07g16640D BnaA06g10520D BnaA08g23760D BnaC02g36240D BnaC02g04760D BnaA02g01610D BnaC02g04730D BnaA08g21880D BnaA03g38220D BnaC03g61150D BnaA09g00900D BnaA03g39030D BnaA10g22800D BnaC09g47360D BnaC02g38800D BnaA02g14050D BnaC05g17710D BnaA09g31780D BnaC08g22640D BnaA09g12700D BnaC02g08820D BnaA07g33900D BnaA08g30780D BnaC08g13230D BnaC02g38230D BnaC01g…	vvi:100246052 vvi:100243271 vvi:100245459 vvi:100245459 vvi:100241887 vvi:100241887 vvi:100246378 vvi:100241422 vvi:100247241 vvi:100247241 vvi:100257413 vvi:100241680 vvi:100243424 vvi:100242595 vvi:100267529 vvi:100243852 vvi:100243852 vvi:100247651 vvi:100261517 vvi:100233115 vvi:100233079 vvi:100233079 vvi:100268005 vvi:100268005 vvi:100245371 vvi:100256684 vvi:100256684 vvi:100254983 vvi:100…	100246052 100243271 100245459 100245459 100241887 100241887 100246378 100241422 100247241 100247241 100257413 100241680 100243424 100242595 100267529 100243852 100243852 100247651 100261517 100233115 100233079 100233079 100268005 100268005 100245371 100256684 100256684 100254983 100242364 100256361 100246457 100254698 100258842 100259124 100232935 100232935 100232935 100852851 100852851 100852851…
C5-Branched dibasic acid metabolism	1	7	0.424333	1	BnaC02g06500D	vvi:100256605	100256605
Phagosome	6	71	0.45392	1	BnaC09g00070D BnaAnng40540D BnaA03g27500D BnaA04g20040D BnaA08g21880D BnaC02g39910D	vvi:100267411 vvi:100260960 vvi:100249863 vvi:100250458 vvi:100257413 vvi:100256600	100267411 100260960 100249863 100250458 100257413 100256600
Isoquinoline alkaloid biosynthesis	2	20	0.454667	1	BnaC01g06460D BnaA09g12700D BnaC02g08820D	vvi:100242364 vvi:100268005 vvi:100268005	100242364 100268005 100268005
Spliceosome	12	149	0.457966	1	BnaC03g15710D BnaC02g02070D BnaC02g04460D BnaA09g00790D BnaA03g03810D BnaA10g27060D BnaC01g27590D BnaC02g05610D BnaC08g45770D BnaA10g23070D BnaCnng52160D BnaA09g01570D BnaC08g44690D	vvi:100255597 vvi:100253705 vvi:100261447 vvi:100255499 vvi:100258249 vvi:100259551 vvi:100259551 vvi:100264477 vvi:100247737 vvi:100249310 vvi:100241076 vvi:100251732 vvi:100253367	100255597 100253705 100261447 100255499 100258249 100259551 100259551 100264477 100247737 100249310 100241076 100251732 100253367
Sesquiterpenoid and triterpenoid biosynthesis	1	8	0.468023	1	BnaA05g18920D	vvi:100259856	100259856
Citrate cycle (TCA cycle)	4	48	0.498907	1	BnaC09g11540D BnaC02g03240D BnaA09g16400D BnaA09g51510D	vvi:100248061 vvi:100263635 vvi:100253273 vvi:100264423	100248061 100263635 100253273 100264423
Pantothenate and CoA biosynthesis	2	23	0.529572	1	BnaC02g06500D BnaC05g07800D	vvi:100256605 vvi:100260903	100256605 100260903
Glycine, serine and threonine metabolism	4	50	0.531652	1	BnaC09g09260D BnaAnng22050D BnaA07g33900D BnaC03g61150D	vvi:100262039 vvi:100261274 vvi:100245371 vvi:100243424	100262039 100261274 100245371 100243424
Fatty acid elongation	2	24	0.55294	1	BnaC03g04350D BnaA04g15380D	vvi:100261741 vvi:100252499	100261741 100252499
Fatty acid degradation	3	38	0.558312	1	BnaA01g13470D BnaC02g38800D BnaC07g26300D	vvi:100265062 vvi:100247651 vvi:100240809	100265062 100247651 100240809
Pentose and glucuronate interconversions	4	53	0.578686	1	BnaA05g32480D BnaAnng25620D BnaC07g25560D BnaA02g02640D BnaCnng14770D	vvi:100253896 vvi:100253896 vvi:100247362 vvi:100264653 vvi:100242409	100253896 100253896 100247362 100264653 100242409
Arachidonic acid metabolism	1	11	0.58021	1	BnaA08g16380D BnaC03g76200D BnaC03g76380D	vvi:100247429 vvi:100247429 vvi:100247429	100247429 100247429 100247429
Pentose phosphate pathway	3	42	0.627366	1	BnaA02g01610D BnaC02g04730D BnaA04g12130D BnaA06g37230D BnaAnng40850D BnaC03g60280D BnaCnng14770D	vvi:100247241 vvi:100247241 vvi:100852851 vvi:100852851 vvi:100852851 vvi:100852851 vvi:100242409	100247241 100247241 100852851 100852851 100852851 100852851 100242409
Starch and sucrose metabolism	10	141	0.634487	1	BnaC01g40610D BnaA06g37220D BnaC04g33380D BnaA02g02640D BnaA03g27840D BnaA05g04040D BnaUnng02770D BnaA05g32480D BnaAnng25620D BnaA09g51890D BnaC07g25560D	vvi:100260409 vvi:100260645 vvi:100253688 vvi:100264653 vvi:100253237 vvi:100249344 vvi:100246224 vvi:100253896 vvi:100253896 vvi:100255167 vvi:100247362	100260409 100260645 100253688 100264653 100253237 100249344 100246224 100253896 100253896 100255167 100247362
Nicotinate and nicotinamide metabolism	1	13	0.641544	1	BnaA05g07980D	vvi:100266594	100266594
Circadian rhythm - plant	2	29	0.657213	1	BnaC02g03470D BnaA10g19670D BnaC02g05070D BnaC02g38730D BnaC03g06120D BnaC09g43250D	vvi:100246836 vvi:100263443 vvi:100263443 vvi:100263443 vvi:100263443 vvi:100263443	100246836 100263443 100263443 100263443 100263443 100263443
Fructose and mannose metabolism	3	44	0.658982	1	BnaC07g32110D BnaA04g03580D BnaA04g03590D BnaA04g12130D BnaA06g37230D BnaAnng40850D BnaC03g60280D	vvi:100264358 vvi:100263345 vvi:100263345 vvi:100852851 vvi:100852851 vvi:100852851 vvi:100852851	100264358 100263345 100263345 100852851 100852851 100852851 100852851
Flavone and flavonol biosynthesis	1	14	0.668768	1	BnaA01g35470D	vvi:100854172	100854172
Diterpenoid biosynthesis	1	14	0.668768	1	BnaC02g01710D	vvi:100232996	100232996
Nitrogen metabolism	2	30	0.67557	1	BnaC02g06690D BnaC06g38300D	vvi:100246404 vvi:100264320	100246404 100264320
Ascorbate and aldarate metabolism	2	30	0.67557	1	BnaA02g02640D BnaC07g40160D	vvi:100264653 vvi:100254212	100264653 100254212
Oxidative phosphorylation	10	146	0.677926	1	BnaC02g01030D BnaA01g04740D BnaA03g27500D BnaA09g00900D BnaA02g08160D BnaCnng44750D BnaC09g10400D BnaCnng18330D BnaC02g04760D BnaC09g00070D BnaA08g21880D	vvi:100259544 vvi:100250997 vvi:100249863 vvi:100242595 vvi:100242786 vvi:100242786 vvi:100242849 vvi:100266690 vvi:100241422 vvi:100267411 vvi:100257413	100259544 100250997 100249863 100242595 100242786 100242786 100242849 100266690 100241422 100267411 100257413
Glutathione metabolism	5	76	0.693196	1	BnaC01g39170D BnaC03g26120D BnaA02g03440D BnaA10g17440D BnaC09g40740D BnaA09g14510D BnaA08g16380D BnaC03g76200D BnaC03g76380D	vvi:100247682 vvi:100265903 vvi:100232976 vvi:100232976 vvi:100232976 vvi:100245065 vvi:100247429 vvi:100247429 vvi:100247429	100247682 100265903 100232976 100232976 100232976 100245065 100247429 100247429 100247429
Degradation of aromatic compounds	1	15	0.693928	1	BnaA03g14010D BnaA05g11950D BnaC03g16960D BnaC04g14330D	vvi:100253493 vvi:100253493 vvi:100253493 vvi:100253493	100253493 100253493 100253493 100253493
Folate biosynthesis	1	16	0.71718	1	BnaA03g39030D	vvi:100267529	100267529
Other glycan degradation	1	17	0.738668	1	BnaA03g04620D	vvi:100244533	100244533
Stilbenoid, diarylheptanoid and gingerol biosynthesis	1	18	0.758525	1	BnaA03g14010D BnaA05g11950D BnaC03g16960D BnaC04g14330D	vvi:100253493 vvi:100253493 vvi:100253493 vvi:100253493	100253493 100253493 100253493 100253493
Amino sugar and nucleotide sugar metabolism	6	101	0.787962	1	BnaC07g32110D BnaC04g33380D BnaA02g02640D BnaA03g27840D BnaC02g07470D BnaA05g32480D BnaAnng25620D	vvi:100264358 vvi:100253688 vvi:100264653 vvi:100253237 vvi:100263819 vvi:100253896 vvi:100253896	100264358 100253688 100264653 100253237 100263819 100253896 100253896
SNARE interactions in vesicular transport	2	39	0.806793	1	BnaC04g08330D BnaA09g14800D	vvi:100258748 vvi:100258582	100258748 100258582
ABC transporters	1	21	0.809506	1	BnaC02g37330D	vvi:100854950	100854950
Plant-pathogen interaction	6	105	0.817766	1	BnaA03g44530D BnaC05g42900D BnaC03g41980D BnaA01g31850D BnaC01g38680D BnaA09g01140D BnaA02g08820D BnaC02g12750D BnaC03g13930D	vvi:100245586 vvi:100264151 vvi:100258699 vvi:100248601 vvi:100248601 vvi:100244975 vvi:100246843 vvi:100246843 vvi:100246843	100245586 100264151 100258699 100248601 100248601 100244975 100246843 100246843 100246843
Glycosylphosphatidylinositol(GPI)-anchor biosynthesis	1	22	0.823988	1	BnaC02g05790D	vvi:100267398	100267398
Steroid biosynthesis	1	22	0.823988	1	BnaA01g25880D	vvi:100258158	100258158
Protein export	2	41	0.828629	1	BnaA04g20040D BnaC06g28700D	vvi:100250458 vvi:100244217	100250458 100244217
Glycolysis / Gluconeogenesis	6	108	0.837876	1	BnaA03g36910D BnaA07g33900D BnaA04g12130D BnaA06g37230D BnaAnng40850D BnaC03g60280D BnaA07g34980D BnaC02g46710D BnaA04g03580D BnaA04g03590D BnaA09g51510D	vvi:100246052 vvi:100245371 vvi:100852851 vvi:100852851 vvi:100852851 vvi:100852851 vvi:100244419 vvi:100244419 vvi:100263345 vvi:100263345 vvi:100264423	100246052 100245371 100852851 100852851 100852851 100852851 100244419 100244419 100263345 100263345 100264423
Tyrosine metabolism	2	42	0.838692	1	BnaC01g06460D BnaA09g12700D BnaC02g08820D	vvi:100242364 vvi:100268005 vvi:100268005	100242364 100268005 100268005
Inositol phosphate metabolism	2	43	0.848218	1	BnaA04g03580D BnaA04g03590D BnaC07g40160D	vvi:100263345 vvi:100263345 vvi:100254212	100263345 100263345 100254212
Lysine degradation	1	25	0.861164	1	BnaC07g26300D	vvi:100240809	100240809
Terpenoid backbone biosynthesis	2	45	0.865749	1	BnaC07g26300D BnaA06g23050D	vvi:100240809 vvi:100268071	100240809 100268071
Ubiquinone and other terpenoid-quinone biosynthesis	1	27	0.881482	1	BnaC06g08930D	vvi:100254698	100254698
RNA transport	7	136	0.899527	1	BnaA09g49150D BnaC08g43440D BnaC08g43770D BnaC09g11300D BnaC03g15540D BnaA07g34790D BnaA10g09260D BnaC02g06980D	vvi:100246711 vvi:100246711 vvi:100252857 vvi:100249633 vvi:100261822 vvi:100251875 vvi:100243506 vvi:100256288	100246711 100246711 100252857 100249633 100261822 100251875 100243506 100256288
alpha-Linolenic acid metabolism	1	31	0.913642	1	BnaC02g38800D	vvi:100247651	100247651
Mismatch repair	1	33	0.926289	1	BnaCnng14850D	vvi:100246202	100246202
beta-Alanine metabolism	1	36	0.941877	1	BnaA06g19240D	vvi:100256481	100256481
Galactose metabolism	1	40	0.957664	1	BnaA05g32480D BnaAnng25620D	vvi:100253896 vvi:100253896	100253896 100253896
N-Glycan biosynthesis	1	41	0.96089	1	BnaA05g16320D	vvi:100265958	100265958
Ubiquitin mediated proteolysis	4	105	0.962847	1	BnaA09g44670D BnaC02g48590D BnaA09g00890D BnaC09g51120D	vvi:100252349 vvi:100252623 vvi:100233054 vvi:100255479	100252349 100252623 100233054 100255479
DNA replication	1	43	0.966624	1	BnaCnng14850D	vvi:100246202	100246202
Glycerolipid metabolism	1	46	0.97369	1	BnaC02g04910D	vvi:100259274	100259274
mRNA surveillance pathway	3	96	0.980103	1	BnaAnng14180D BnaCnng43370D BnaA08g19440D	vvi:100242471 vvi:100265267 vvi:100266203	100242471 100265267 100266203
Endocytosis	2	76	0.982299	1	BnaA02g35000D BnaC02g04000D BnaA10g27060D BnaC01g27590D	vvi:100264697 vvi:100264697 vvi:100259551 vvi:100259551	100264697 100264697 100259551 100259551
Nucleotide excision repair	1	52	0.983655	1	BnaCnng14850D	vvi:100246202	100246202
Ribosome biogenesis in eukaryotes	2	83	0.98905	1	BnaC02g01270D BnaC02g06980D	vvi:100266210 vvi:100256288	100266210 100256288
Glycerophospholipid metabolism	1	67	0.995036	1	BnaA07g22620D	vvi:100254279	100254279
Pyrimidine metabolism	2	101	0.996895	1	BnaA05g07980D BnaA03g39030D	vvi:100266594 vvi:100267529	100266594 100267529
Purine metabolism	3	128	0.997403	1	BnaA03g36910D BnaA06g25000D BnaA10g26640D	vvi:100246052 vvi:100249733 vvi:100241094	100246052 100249733 100241094
RNA degradation	1	87	0.99899	1	BnaC02g04850D	vvi:100249543	100249543
Plant hormone signal transduction	4	236	0.99999	1	BnaA03g26790D BnaC07g42500D BnaA01g08850D BnaC04g24820D	vvi:100243084 vvi:100256520 vvi:100264404 vvi:100266389	100243084 100256520 100264404 100266389

## Sheet: Y5vsB5
Term	Sample number	Background number	P-value	Corrected P-value	Gene_id	KEGG_ID/KO	Entrez ID
Flavonoid biosynthesis	6	33	0.00140735	0.145129	BnaA09g31780D BnaC09g17150D BnaC01g14310D BnaC08g26020D BnaA10g19670D BnaC02g05070D BnaC09g43250D BnaA01g36200D BnaC01g29820D	vvi:100233079 vvi:100233141 vvi:100233142 vvi:100233078 vvi:100263443 vvi:100263443 vvi:100263443 vvi:100232981 vvi:100232981	100233079 100233141 100233142 100233078 100263443 100263443 100263443 100232981 100232981
Fatty acid metabolism	8	62	0.00239882	0.145129	BnaA02g30470D BnaA03g17570D BnaA03g02830D BnaC03g04180D BnaC03g04350D BnaA05g30630D BnaA08g28600D BnaA03g28050D BnaC02g06560D	vvi:100247651 vvi:100266499 vvi:100264168 vvi:100264168 vvi:100261741 vvi:100258517 vvi:100249077 vvi:100853715 vvi:100266760	100247651 100266499 100264168 100264168 100261741 100258517 100249077 100853715 100266760
Ribosome	21	295	0.00464721	0.17404	BnaA09g51520D BnaC02g03430D BnaCnng03140D BnaC01g39090D BnaC03g11550D BnaA07g23080D BnaA02g00470D BnaC02g00390D BnaC03g04230D BnaAnng16450D BnaCnng31910D BnaC01g39890D BnaC02g45790D BnaC09g10000D BnaC02g02550D BnaC07g35100D BnaA04g05050D BnaA03g24160D BnaA05g08120D BnaC01g39840D BnaCnng23290D BnaC02g05940D BnaC02g02880D BnaA02g29320D BnaA02g29080D	vvi:100853764 vvi:100242825 vvi:100242825 vvi:100251826 vvi:100258124 vvi:100254883 vvi:100251294 vvi:100251294 vvi:100251294 vvi:100244922 vvi:100244922 vvi:100249434 vvi:100262608 vvi:100245594 vvi:100243000 vvi:100243581 vvi:100245887 vvi:100245272 vvi:100253716 vvi:100243420 vvi:100246855 vvi:100260300 vvi:100241860 vvi:100241998 vvi:100257626	100853764 100242825 100242825 100251826 100258124 100254883 100251294 100251294 100251294 100244922 100244922 100249434 100262608 100245594 100243000 100243581 100245887 100245272 100253716 100243420 100246855 100260300 100241860 100241998 100257626
Carbon metabolism	15	188	0.00575339	0.17404	BnaA03g36910D BnaA09g16400D BnaA05g33200D BnaA07g34980D BnaC02g46710D BnaC02g04730D BnaC03g07200D BnaAnng04660D BnaA03g17570D BnaA02g12810D BnaA04g08570D BnaC04g30810D BnaC03g42310D BnaA01g03860D BnaA01g00390D Novel02501 BnaA09g51510D BnaC02g02870D BnaC02g06560D	vvi:100246052 vvi:100253273 vvi:100233024 vvi:100244419 vvi:100244419 vvi:100247241 vvi:100247241 vvi:100244487 vvi:100266499 vvi:100267942 vvi:100267942 vvi:100267942 vvi:100248231 vvi:100266170 vvi:100245575 vvi:100267217 vvi:100264423 vvi:100261216 vvi:100266760	100246052 100253273 100233024 100244419 100244419 100247241 100247241 100244487 100266499 100267942 100267942 100267942 100248231 100266170 100245575 100267217 100264423 100261216 100266760
Biosynthesis of unsaturated fatty acids	4	26	0.0163483	0.356465	BnaA02g30470D BnaC03g04350D BnaA08g28600D BnaA03g28050D	vvi:100247651 vvi:100261741 vvi:100249077 vvi:100853715	100247651 100261741 100249077 100853715
Cyanoamino acid metabolism	5	40	0.0176759	0.356465	BnaC01g43700D BnaC05g11190D BnaC02g07040D BnaUnng02770D BnaA05g04030D BnaC01g40610D BnaA05g04040D BnaA06g09700D	vvi:100254458 vvi:100254458 vvi:100250098 vvi:100246224 vvi:100260409 vvi:100260409 vvi:100249344 vvi:100249344	100254458 100254458 100250098 100246224 100260409 100260409 100249344 100249344
Nitrogen metabolism	4	30	0.0265952	0.401	BnaA01g00390D BnaC06g38300D BnaC03g15030D BnaA02g02200D	vvi:100245575 vvi:100264320 vvi:100246868 vvi:100261203	100245575 100264320 100246868 100261203
Fatty acid biosynthesis	4	31	0.0296405	0.401	BnaA03g17570D BnaA03g02830D BnaC03g04180D BnaA03g28050D BnaC02g06560D	vvi:100266499 vvi:100264168 vvi:100264168 vvi:100853715 vvi:100266760	100266499 100264168 100264168 100853715 100266760
Photosynthesis - antenna proteins	3	18	0.0298265	0.401	BnaA06g10520D BnaC05g12070D BnaCnng15190D BnaA08g17660D BnaA09g26570D BnaAnng22920D BnaC03g18980D BnaC03g59520D BnaC05g22880D	vvi:100241887 vvi:100241887 vvi:100232934 vvi:100245214 vvi:100245214 vvi:100245214 vvi:100245214 vvi:100245214 vvi:100245214	100241887 100241887 100232934 100245214 100245214 100245214 100245214 100245214 100245214
Glyoxylate and dicarboxylate metabolism	5	54	0.055264	0.668695	BnaA02g12810D BnaA04g08570D BnaC04g30810D BnaC03g42310D BnaA09g16400D BnaA01g00390D BnaC02g02870D	vvi:100267942 vvi:100267942 vvi:100267942 vvi:100248231 vvi:100253273 vvi:100245575 vvi:100261216	100267942 100267942 100267942 100248231 100253273 100245575 100261216
Pyruvate metabolism	6	77	0.074744	0.822184	BnaA03g36910D BnaA09g16400D BnaA03g17570D BnaA09g51510D BnaC02g02870D BnaC02g06560D	vvi:100246052 vvi:100253273 vvi:100266499 vvi:100264423 vvi:100261216 vvi:100266760	100246052 100253273 100266499 100264423 100261216 100266760
Phagosome	5	71	0.136356	1	BnaA04g20040D BnaCnng37980D BnaA08g21880D BnaAnng40540D BnaC02g39910D BnaA03g27500D	vvi:100250458 vvi:100250458 vvi:100257413 vvi:100260960 vvi:100256600 vvi:100249863	100250458 100250458 100257413 100260960 100256600 100249863
Cysteine and methionine metabolism	5	72	0.142237	1	Novel02501 BnaA09g00390D BnaC03g32930D BnaA02g03770D BnaC02g07610D BnaC03g33530D BnaA05g33510D BnaC03g32940D	vvi:100267217 vvi:100244176 vvi:100240686 vvi:100248500 vvi:100248500 vvi:100248500 vvi:100265287 vvi:100265287	100267217 100244176 100240686 100248500 100248500 100248500 100265287 100265287
Propanoate metabolism	3	36	0.158924	1	BnaA03g17570D BnaA05g30630D BnaC02g06560D	vvi:100266499 vvi:100258517 vvi:100266760	100266499 100258517 100266760
Fatty acid degradation	3	38	0.177933	1	BnaA02g30470D BnaA05g30630D BnaC06g21150D	vvi:100247651 vvi:100258517 vvi:100267821	100247651 100258517 100267821
Carbon fixation in photosynthetic organisms	4	60	0.198046	1	BnaA02g12810D BnaA04g08570D BnaC04g30810D BnaA09g16400D BnaA05g33200D BnaA07g34980D BnaC02g46710D	vvi:100267942 vvi:100267942 vvi:100267942 vvi:100253273 vvi:100233024 vvi:100244419 vvi:100244419	100267942 100267942 100267942 100253273 100233024 100244419 100244419
Oxidative phosphorylation	8	146	0.198634	1	BnaA01g04740D BnaA03g27500D BnaAnng04660D BnaC02g42250D BnaA02g08160D BnaCnng44750D BnaCnng18330D BnaC02g04760D BnaA08g21880D	vvi:100250997 vvi:100249863 vvi:100244487 vvi:100241576 vvi:100242786 vvi:100242786 vvi:100266690 vvi:100241422 vvi:100257413	100250997 100249863 100244487 100241576 100242786 100242786 100266690 100241422 100257413
Photosynthesis	5	82	0.206513	1	BnaC09g00220D BnaA08g28710D BnaA09g49810D BnaC02g48890D BnaA01g04740D BnaC02g42890D	vvi:100240928 vvi:100262649 vvi:100262649 vvi:100245459 vvi:100250997 vvi:100232935	100240928 100262649 100262649 100245459 100250997 100232935
Arginine and proline metabolism	4	62	0.214133	1	BnaC09g47750D BnaC03g32930D BnaA04g03460D BnaA05g33510D BnaC03g32940D	vvi:100249038 vvi:100240686 vvi:100232881 vvi:100265287 vvi:100265287	100249038 100240686 100232881 100265287 100265287
Valine, leucine and isoleucine degradation	3	42	0.217609	1	BnaA02g30470D BnaA05g30630D BnaC05g07800D	vvi:100247651 vvi:100258517 vvi:100260903	100247651 100258517 100260903
Biosynthesis of amino acids	10	202	0.248725	1	BnaA03g36910D BnaA05g33200D BnaA07g34980D BnaC02g46710D BnaC02g04730D BnaC03g07200D BnaA02g03770D BnaC02g07610D BnaC03g33530D BnaC03g15030D BnaC05g07800D Novel02501 BnaA09g00390D BnaA04g03460D	vvi:100246052 vvi:100233024 vvi:100244419 vvi:100244419 vvi:100247241 vvi:100247241 vvi:100248500 vvi:100248500 vvi:100248500 vvi:100246868 vvi:100260903 vvi:100267217 vvi:100244176 vvi:100232881	100246052 100233024 100244419 100244419 100247241 100247241 100248500 100248500 100248500 100246868 100260903 100267217 100244176 100232881
Biosynthesis of secondary metabolites	34	791	0.2664	1	BnaA03g36910D BnaA09g16400D BnaA05g33200D BnaA05g32480D BnaC06g32660D BnaC02g01710D BnaC03g15030D BnaC03g04350D BnaC02g07470D BnaC08g26020D BnaA09g51510D BnaC06g21150D BnaA05g28470D BnaC05g42780D BnaA07g34980D BnaC02g46710D BnaC02g04730D BnaC03g07200D BnaAnng04660D BnaA01g36200D BnaC01g29820D BnaC01g43700D BnaC05g11190D BnaA05g30630D BnaUnng02770D BnaA09g31780D BnaA05g04030D BnaC01g40610D BnaA05g…	vvi:100246052 vvi:100253273 vvi:100233024 vvi:100253896 vvi:100854817 vvi:100232996 vvi:100246868 vvi:100261741 vvi:100263819 vvi:100233078 vvi:100264423 vvi:100267821 vvi:100263160 vvi:100263160 vvi:100244419 vvi:100244419 vvi:100247241 vvi:100247241 vvi:100244487 vvi:100232981 vvi:100232981 vvi:100254458 vvi:100254458 vvi:100258517 vvi:100246224 vvi:100233079 vvi:100260409 vvi:100260409 vvi:100…	100246052 100253273 100233024 100253896 100854817 100232996 100246868 100261741 100263819 100233078 100264423 100267821 100263160 100263160 100244419 100244419 100247241 100247241 100244487 100232981 100232981 100254458 100254458 100258517 100246224 100233079 100260409 100260409 100249344 100249344 100260903 100265103 100263443 100263443 100263443 100244176 100247651 100266499 100248500 100248500…
Citrate cycle (TCA cycle)	3	48	0.279903	1	BnaAnng04660D BnaA09g16400D BnaA09g51510D	vvi:100244487 vvi:100253273 vvi:100264423	100244487 100253273 100264423
Starch and sucrose metabolism	7	141	0.297818	1	BnaA05g04030D BnaC01g40610D BnaA05g04040D BnaA06g09700D BnaA05g32480D BnaA09g00710D BnaC01g43700D BnaC05g11190D BnaUnng02770D BnaC07g25560D	vvi:100260409 vvi:100260409 vvi:100249344 vvi:100249344 vvi:100253896 vvi:100267606 vvi:100254458 vvi:100254458 vvi:100246224 vvi:100247362	100260409 100260409 100249344 100249344 100253896 100267606 100254458 100254458 100246224 100247362
Phenylpropanoid biosynthesis	6	118	0.300091	1	BnaA05g28470D BnaC05g42780D BnaA05g04030D BnaC01g40610D BnaA05g04040D BnaA06g09700D BnaC06g32660D BnaC01g43700D BnaC05g11190D BnaUnng02770D	vvi:100263160 vvi:100263160 vvi:100260409 vvi:100260409 vvi:100249344 vvi:100249344 vvi:100854817 vvi:100254458 vvi:100254458 vvi:100246224	100263160 100263160 100260409 100260409 100249344 100249344 100854817 100254458 100254458 100246224
Sulfur metabolism	2	29	0.30674	1	Novel02501 BnaC09g50680D	vvi:100267217 vvi:100245032	100267217 100245032
Metabolic pathways	61	1497	0.322679	1	BnaA03g36910D BnaA09g16400D BnaA05g33200D BnaA03g02830D BnaC03g04180D BnaA03g27500D BnaA05g32480D BnaC03g32930D BnaC06g32660D BnaA09g31780D BnaC03g15030D BnaA08g17660D BnaA09g26570D BnaAnng22920D BnaC03g18980D BnaC03g59520D BnaC05g22880D BnaA02g12810D BnaA04g08570D BnaC04g30810D BnaC09g00220D BnaCnng18330D BnaC02g19980D BnaC02g04760D BnaC08g26020D BnaC09g47750D BnaA09g51510D BnaC06g21150D BnaA05g…	vvi:100246052 vvi:100253273 vvi:100233024 vvi:100264168 vvi:100264168 vvi:100249863 vvi:100253896 vvi:100240686 vvi:100854817 vvi:100233079 vvi:100246868 vvi:100245214 vvi:100245214 vvi:100245214 vvi:100245214 vvi:100245214 vvi:100245214 vvi:100267942 vvi:100267942 vvi:100267942 vvi:100240928 vvi:100266690 vvi:100257504 vvi:100241422 vvi:100233078 vvi:100249038 vvi:100264423 vvi:100267821 vvi:100…	100246052 100253273 100233024 100264168 100264168 100249863 100253896 100240686 100854817 100233079 100246868 100245214 100245214 100245214 100245214 100245214 100245214 100267942 100267942 100267942 100240928 100266690 100257504 100241422 100233078 100249038 100264423 100267821 100260409 100260409 100257413 100250997 100247241 100247241 100244487 100265287 100265287 100245032 100267529 100267606…
Glutathione metabolism	4	76	0.333918	1	BnaC06g20420D BnaC03g30870D BnaCnng47740D BnaA09g14510D BnaC05g19610D BnaC03g26120D	vvi:100264557 vvi:100243577 vvi:100243577 vvi:100245065 vvi:100245065 vvi:100265903	100264557 100243577 100243577 100245065 100245065 100265903
Nicotinate and nicotinamide metabolism	1	13	0.399125	1	BnaA05g07980D	vvi:100266594	100266594
Glycolysis / Gluconeogenesis	5	108	0.400507	1	BnaA03g36910D BnaA09g51510D BnaA05g33200D BnaC06g21150D BnaA07g34980D BnaC02g46710D	vvi:100246052 vvi:100264423 vvi:100233024 vvi:100267821 vvi:100244419 vvi:100244419	100246052 100264423 100233024 100267821 100244419 100244419
Diterpenoid biosynthesis	1	14	0.422233	1	BnaC02g01710D	vvi:100232996	100232996
Selenocompound metabolism	1	14	0.422233	1	BnaA02g03770D BnaC02g07610D BnaC03g33530D	vvi:100248500 vvi:100248500 vvi:100248500	100248500 100248500 100248500
Degradation of aromatic compounds	1	15	0.444455	1	BnaC06g21150D	vvi:100267821	100267821
Valine, leucine and isoleucine biosynthesis	1	16	0.465824	1	BnaC05g07800D	vvi:100260903	100260903
Folate biosynthesis	1	16	0.465824	1	BnaA03g39030D	vvi:100267529	100267529
Biotin metabolism	1	16	0.465824	1	BnaA03g02830D BnaC03g04180D	vvi:100264168 vvi:100264168	100264168 100264168
Regulation of autophagy	1	16	0.465824	1	BnaAnng27580D	vvi:100260865	100260865
One carbon pool by folate	1	16	0.465824	1	BnaA03g39030D	vvi:100267529	100267529
Other glycan degradation	1	17	0.486374	1	BnaA03g04620D	vvi:100244533	100244533
Ether lipid metabolism	1	20	0.543415	1	BnaA07g35160D	vvi:100267860	100267860
Protein processing in endoplasmic reticulum	7	186	0.576324	1	BnaAnng40540D BnaA01g04360D BnaC02g05110D BnaA07g33590D BnaA04g20040D BnaCnng37980D BnaC09g09230D BnaC04g25550D	vvi:100260960 vvi:100265768 vvi:100241257 vvi:100259138 vvi:100250458 vvi:100250458 vvi:100267604 vvi:100242812	100260960 100265768 100241257 100259138 100250458 100250458 100267604 100242812
Steroid biosynthesis	1	22	0.577888	1	BnaC01g44720D	vvi:100242104	100242104
Tropane, piperidine and pyridine alkaloid biosynthesis	1	23	0.594139	1	BnaC02g02110D	vvi:100265103	100265103
Pantothenate and CoA biosynthesis	1	23	0.594139	1	BnaC05g07800D	vvi:100260903	100260903
Pentose and glucuronate interconversions	2	53	0.609644	1	BnaA05g32480D BnaC07g25560D	vvi:100253896 vvi:100247362	100253896 100247362
Fatty acid elongation	1	24	0.609766	1	BnaC03g04350D	vvi:100261741	100261741
Butanoate metabolism	1	25	0.624793	1	BnaA09g51510D	vvi:100264423	100264423
Circadian rhythm - plant	1	29	0.679349	1	BnaA10g19670D BnaC02g05070D BnaC09g43250D	vvi:100263443 vvi:100263443 vvi:100263443	100263443 100263443 100263443
Tryptophan metabolism	1	29	0.679349	1	BnaC02g19980D	vvi:100257504	100257504
Peroxisome	2	63	0.702787	1	BnaA02g30470D BnaA09g35800D BnaC08g27300D	vvi:100247651 vvi:100233137 vvi:100233137	100247651 100233137 100233137
alpha-Linolenic acid metabolism	1	31	0.703585	1	BnaA02g30470D	vvi:100247651	100247651
Glycerophospholipid metabolism	2	67	0.734536	1	BnaA07g35160D BnaA07g22620D	vvi:100267860 vvi:100254279	100267860 100254279
Base excision repair	1	34	0.736556	1	BnaA10g13870D BnaC09g36510D	vvi:100251949 vvi:100251949	100251949 100251949
beta-Alanine metabolism	1	36	0.75648	1	BnaA05g30630D	vvi:100258517	100258517
Proteasome	1	39	0.783584	1	BnaC02g09300D	vvi:100254376	100254376
SNARE interactions in vesicular transport	1	39	0.783584	1	BnaA09g14800D	vvi:100258582	100258582
Galactose metabolism	1	40	0.791933	1	BnaA05g32480D	vvi:100253896	100253896
N-Glycan biosynthesis	1	41	0.79996	1	BnaCnng09180D	vvi:100253051	100253051
Alanine, aspartate and glutamate metabolism	1	41	0.79996	1	BnaC03g15030D	vvi:100246868	100246868
Protein export	1	41	0.79996	1	BnaA04g20040D BnaCnng37980D	vvi:100250458 vvi:100250458	100250458 100250458
Pentose phosphate pathway	1	42	0.807679	1	BnaC02g04730D BnaC03g07200D	vvi:100247241 vvi:100247241	100247241 100247241
Tyrosine metabolism	1	42	0.807679	1	BnaC06g21150D	vvi:100267821	100267821
Spliceosome	4	149	0.83002	1	BnaC03g15710D BnaA09g01570D BnaCnng52160D BnaC02g04460D	vvi:100255597 vvi:100251732 vvi:100241076 vvi:100261447	100255597 100251732 100241076 100261447
2-Oxocarboxylic acid metabolism	1	47	0.842041	1	BnaC05g07800D	vvi:100260903	100260903
Glycine, serine and threonine metabolism	1	50	0.859645	1	BnaA01g03860D	vvi:100266170	100266170
Phenylalanine metabolism	2	93	0.877839	1	BnaA05g28470D BnaC05g42780D BnaC06g32660D	vvi:100263160 vvi:100263160 vvi:100854817	100263160 100263160 100854817
RNA transport	3	136	0.899331	1	BnaC03g71830D BnaA09g49150D BnaC08g43440D BnaC03g15540D BnaCnng28430D	vvi:100243506 vvi:100246711 vvi:100246711 vvi:100261822 vvi:100261822	100243506 100246711 100246711 100261822 100261822
Amino sugar and nucleotide sugar metabolism	2	101	0.904902	1	BnaA05g32480D BnaC02g07470D	vvi:100253896 vvi:100263819	100253896 100263819
Pyrimidine metabolism	2	101	0.904902	1	BnaA05g07980D BnaA03g39030D	vvi:100266594 vvi:100267529	100266594 100267529
Endocytosis	1	76	0.949684	1	BnaC02g04000D	vvi:100264697	100264697
Purine metabolism	2	128	0.960347	1	BnaA03g36910D BnaC01g38960D	vvi:100246052 vvi:100246211	100246052 100246211
Plant hormone signal transduction	4	236	0.982494	1	BnaA06g03570D BnaA01g00580D BnaC04g24820D BnaA03g26790D	vvi:100248869 vvi:100250741 vvi:100266389 vvi:100243084	100248869 100250741 100266389 100243084
Plant-pathogen interaction	1	105	0.984038	1	BnaC01g38680D	vvi:100248601	100248601
Ubiquitin mediated proteolysis	1	105	0.984038	1	BnaC04g25550D	vvi:100242812	100242812

## Sheet: Y6vsB6
Term	Sample number	Background number	P-value	Corrected P-value	Gene_id	KEGG_ID/KO	Entrez ID
Photosynthesis - antenna proteins	9	18	6.68206e-08	8.08529e-06	BnaC04g21740D BnaCnng31870D BnaA09g22540D BnaC02g46810D BnaA09g34720D BnaC08g25680D BnaA06g10520D BnaC05g12070D BnaA05g29390D BnaAnng00160D BnaCnng24140D BnaA07g07560D BnaA08g17660D BnaA09g26570D BnaAnng22920D BnaC03g18980D BnaC03g59520D BnaC04g10780D BnaC05g22880D BnaA10g07350D BnaC09g30700D BnaCnng15190D	vvi:100266036 vvi:100232927 vvi:100246457 vvi:100246457 vvi:100263275 vvi:100263275 vvi:100241887 vvi:100241887 vvi:100266604 vvi:100266604 vvi:100266604 vvi:100245214 vvi:100245214 vvi:100245214 vvi:100245214 vvi:100245214 vvi:100245214 vvi:100245214 vvi:100245214 vvi:100260599 vvi:100260599 vvi:100232934	100266036 100232927 100246457 100246457 100263275 100263275 100241887 100241887 100266604 100266604 100266604 100245214 100245214 100245214 100245214 100245214 100245214 100245214 100245214 100260599 100260599 100232934
Photosynthesis	15	82	1.30652e-05	0.000790446	BnaA01g34190D BnaA01g04740D BnaC03g70700D BnaA09g01080D BnaC09g00220D BnaA01g34170D BnaC08g14670D BnaA01g34180D BnaA09g48920D BnaC02g42890D BnaC09g00580D BnaC06g14690D BnaCnng26710D BnaA07g20510D BnaC06g20160D BnaC02g48890D BnaC09g07990D BnaA08g28710D BnaA09g49810D BnaC05g04590D BnaC08g01880D	vvi:4025116 vvi:100250997 vvi:100244683 vvi:100240928 vvi:100240928 vvi:4025114 vvi:100249080 vvi:4025115 vvi:100244962 vvi:100232935 vvi:100258879 vvi:4025118 vvi:100248911 vvi:100243967 vvi:100243967 vvi:100245459 vvi:100245459 vvi:100262649 vvi:100262649 vvi:100262649 vvi:100262649	4025116 100250997 100244683 100240928 100240928 4025114 100249080 4025115 100244962 100232935 100258879 4025118 100248911 100243967 100243967 100245459 100245459 100262649 100262649 100262649 100262649
Carbon metabolism	19	188	0.00316064	0.0769399	BnaA09g46780D BnaA09g16400D BnaC01g40210D BnaA06g25690D BnaAnng04660D BnaA03g17570D BnaC02g04730D BnaA03g36420D BnaC03g42310D BnaCnng36970D BnaC09g11540D BnaA06g37230D BnaA01g00390D BnaC05g48310D BnaA08g06130D BnaCnng14770D BnaA04g08570D BnaC04g30870D Novel02501 BnaA09g51510D BnaC02g02870D	vvi:100246378 vvi:100253273 vvi:100233024 vvi:100233047 vvi:100244487 vvi:100266499 vvi:100247241 vvi:100248231 vvi:100248231 vvi:100261578 vvi:100248061 vvi:100852851 vvi:100245575 vvi:100246134 vvi:100241225 vvi:100242409 vvi:100267942 vvi:100267942 vvi:100267217 vvi:100264423 vvi:100261216	100246378 100253273 100233024 100233047 100244487 100266499 100247241 100248231 100248231 100261578 100248061 100852851 100245575 100246134 100241225 100242409 100267942 100267942 100267217 100264423 100261216
Cutin, suberine and wax biosynthesis	4	13	0.00325193	0.0769399	BnaC03g12340D BnaA04g10770D BnaA06g22710D BnaA07g15220D BnaC03g74670D BnaC06g13400D BnaCnng59260D BnaA06g19780D BnaC07g49710D	vvi:100243236 vvi:100854389 vvi:100854389 vvi:100854389 vvi:100854389 vvi:100854389 vvi:100854389 vvi:100259719 vvi:100254406	100243236 100854389 100854389 100854389 100854389 100854389 100854389 100259719 100254406
Nitrogen metabolism	6	30	0.00347561	0.0769399	BnaA02g03140D BnaA02g02200D BnaA06g04530D BnaC06g38300D BnaA01g00390D BnaC03g15020D	vvi:100246404 vvi:100261203 vvi:100243331 vvi:100264320 vvi:100245575 vvi:100246868	100246404 100261203 100243331 100264320 100245575 100246868
Fatty acid metabolism	9	62	0.0038152	0.0769399	BnaA02g13310D BnaA03g17570D BnaA05g16170D BnaC05g51350D BnaA05g30630D BnaC01g40290D BnaA03g02830D BnaC03g04180D BnaA08g28600D BnaC08g01790D BnaC03g04350D BnaA03g28050D	vvi:100257681 vvi:100266499 vvi:100257137 vvi:100257137 vvi:100258517 vvi:100241750 vvi:100264168 vvi:100264168 vvi:100249077 vvi:100249077 vvi:100261741 vvi:100853715	100257681 100266499 100257137 100257137 100258517 100241750 100264168 100264168 100249077 100249077 100261741 100853715
Biosynthesis of unsaturated fatty acids	5	26	0.00896005	0.154881	BnaA08g28600D BnaC08g01790D BnaA02g13310D BnaC03g04350D BnaC01g40290D BnaA03g28050D	vvi:100249077 vvi:100249077 vvi:100257681 vvi:100261741 vvi:100241750 vvi:100853715	100249077 100249077 100257681 100261741 100241750 100853715
Cyanoamino acid metabolism	6	40	0.014662	0.221763	BnaA05g04040D BnaA06g09700D BnaC01g43700D BnaC05g11190D BnaUnng02770D BnaA08g06130D BnaC02g07040D BnaA05g04030D BnaA09g26590D BnaC01g40610D	vvi:100249344 vvi:100249344 vvi:100254458 vvi:100254458 vvi:100246224 vvi:100241225 vvi:100250098 vvi:100260409 vvi:100260409 vvi:100260409	100249344 100249344 100254458 100254458 100246224 100241225 100250098 100260409 100260409 100260409
Glyoxylate and dicarboxylate metabolism	7	54	0.0186518	0.250763	BnaA02g03140D BnaA01g00390D BnaA09g16400D BnaA03g36420D BnaC03g42310D BnaA04g08570D BnaC04g30870D BnaA08g06130D BnaC02g02870D	vvi:100246404 vvi:100245575 vvi:100253273 vvi:100248231 vvi:100248231 vvi:100267942 vvi:100267942 vvi:100241225 vvi:100261216	100246404 100245575 100253273 100248231 100248231 100267942 100267942 100241225 100261216
Carbon fixation in photosynthetic organisms	7	60	0.0314346	0.367816	BnaA09g46780D BnaA09g16400D BnaC01g01140D BnaA06g37230D BnaA04g08570D BnaC04g30870D BnaC01g40210D BnaCnng14770D	vvi:100246378 vvi:100253273 vvi:100256754 vvi:100852851 vvi:100267942 vvi:100267942 vvi:100233024 vvi:100242409	100246378 100253273 100256754 100852851 100267942 100267942 100233024 100242409
Citrate cycle (TCA cycle)	6	48	0.0334378	0.367816	BnaA09g16400D BnaAnng04660D BnaC01g01140D BnaC09g11540D BnaA09g51510D BnaCnng36970D	vvi:100253273 vvi:100244487 vvi:100256754 vvi:100248061 vvi:100264423 vvi:100261578	100253273 100244487 100256754 100248061 100264423 100261578
Fatty acid biosynthesis	4	31	0.0699325	0.632888	BnaA03g17570D BnaC01g40290D BnaA03g28050D BnaA03g02830D BnaC03g04180D	vvi:100266499 vvi:100241750 vvi:100853715 vvi:100264168 vvi:100264168	100266499 100241750 100853715 100264168 100264168
Cysteine and methionine metabolism	7	72	0.0719771	0.632888	BnaC02g07610D BnaC03g33530D BnaA06g25690D BnaC03g32930D Novel02839 BnaA05g33510D Novel02501 BnaA09g00390D BnaCnng75920D	vvi:100248500 vvi:100248500 vvi:100233047 vvi:100240686 vvi:100232928 vvi:100265287 vvi:100267217 vvi:100244176 vvi:100244176	100248500 100248500 100233047 100240686 100232928 100265287 100267217 100244176 100244176
Ribosome	21	295	0.0732267	0.632888	BnaA09g51520D BnaAnng16450D BnaCnng31910D BnaA07g23080D BnaA03g43610D BnaC07g35100D BnaAnng13110D BnaA02g00470D BnaC03g04230D BnaC03g11550D BnaC01g39890D BnaA07g16150D BnaC02g02550D BnaA09g51180D BnaCnng23290D BnaA09g50580D BnaC02g03430D BnaC01g39090D BnaA05g08120D BnaC01g39840D BnaA04g05050D BnaC02g02880D BnaC05g48560D BnaA09g09950D BnaC09g10000D BnaA03g24160D	vvi:100853764 vvi:100244922 vvi:100244922 vvi:100254883 vvi:100243581 vvi:100243581 vvi:100265729 vvi:100251294 vvi:100251294 vvi:100258124 vvi:100249434 vvi:100246017 vvi:100243000 vvi:100246855 vvi:100246855 vvi:100263010 vvi:100242825 vvi:100251826 vvi:100253716 vvi:100243420 vvi:100245887 vvi:100241860 vvi:100255295 vvi:100245594 vvi:100245594 vvi:100245272	100853764 100244922 100244922 100254883 100243581 100243581 100265729 100251294 100251294 100258124 100249434 100246017 100243000 100246855 100246855 100263010 100242825 100251826 100253716 100243420 100245887 100241860 100255295 100245594 100245594 100245272
Flavonoid biosynthesis	4	33	0.0841322	0.676849	BnaA01g12530D BnaC01g14310D BnaA01g36200D BnaA10g19670D BnaC09g17150D	vvi:100233142 vvi:100233142 vvi:100232981 vvi:100263443 vvi:100233141	100233142 100233142 100232981 100263443 100233141
Biosynthesis of amino acids	15	202	0.0895007	0.676849	BnaA02g03140D BnaC02g07610D BnaC03g33530D BnaA06g25690D BnaC09g09260D BnaC02g04730D BnaCnng14770D BnaA04g03460D BnaA09g35230D BnaA06g37230D BnaA08g06130D BnaC03g15020D BnaC01g40210D BnaA06g37970D BnaC05g07800D Novel02501 BnaCnng36970D BnaA09g00390D BnaCnng75920D	vvi:100246404 vvi:100248500 vvi:100248500 vvi:100233047 vvi:100262039 vvi:100247241 vvi:100242409 vvi:100232881 vvi:100232881 vvi:100852851 vvi:100241225 vvi:100246868 vvi:100233024 vvi:100260903 vvi:100260903 vvi:100267217 vvi:100261578 vvi:100244176 vvi:100244176	100246404 100248500 100248500 100233047 100262039 100247241 100242409 100232881 100232881 100852851 100241225 100246868 100233024 100260903 100260903 100267217 100261578 100244176 100244176
Peroxisome	6	63	0.0992247	0.706246	BnaA05g05620D BnaC08g42970D BnaA05g16170D BnaC05g51350D BnaCnng36970D BnaA06g19780D BnaC08g27300D	vvi:100261501 vvi:100241809 vvi:100257137 vvi:100257137 vvi:100261578 vvi:100259719 vvi:100233137	100261501 100241809 100257137 100257137 100261578 100259719 100233137
Pentose phosphate pathway	4	42	0.162824	1	BnaA06g37230D BnaC02g04730D BnaC05g48310D BnaCnng14770D	vvi:100852851 vvi:100247241 vvi:100246134 vvi:100242409	100852851 100247241 100246134 100242409
Sulfur metabolism	3	29	0.180627	1	Novel02501 BnaC04g19270D BnaC07g37060D BnaA06g25690D	vvi:100267217 vvi:100854884 vvi:100854884 vvi:100233047	100267217 100854884 100854884 100233047
Biotin metabolism	2	16	0.193814	1	BnaC01g40290D BnaA03g02830D BnaC03g04180D	vvi:100241750 vvi:100264168 vvi:100264168	100241750 100264168 100264168
Oxidative phosphorylation	10	146	0.207684	1	BnaA01g34190D BnaA01g04740D BnaA03g27500D BnaAnng04660D BnaA01g34170D BnaA02g08160D BnaA01g34180D BnaCnng18330D BnaCnng12660D BnaCnng12720D	vvi:4025116 vvi:100250997 vvi:100249863 vvi:100244487 vvi:4025114 vvi:100242786 vvi:4025115 vvi:100266690 vvi:7498539 vvi:7498521	4025116 100250997 100249863 100244487 4025114 100242786 4025115 100266690 7498539 7498521
Phenylpropanoid biosynthesis	8	118	0.25041	1	BnaA05g28470D BnaC05g42780D BnaA05g04040D BnaA06g09700D BnaA02g14050D BnaC02g18660D BnaC06g32660D BnaC01g43700D BnaC05g11190D BnaUnng02770D BnaA02g02010D BnaA05g04030D BnaA09g26590D BnaC01g40610D	vvi:100263160 vvi:100263160 vvi:100249344 vvi:100249344 vvi:100261517 vvi:100261517 vvi:100854817 vvi:100254458 vvi:100254458 vvi:100246224 vvi:100249751 vvi:100260409 vvi:100260409 vvi:100260409	100263160 100263160 100249344 100249344 100261517 100261517 100854817 100254458 100254458 100246224 100249751 100260409 100260409 100260409
Propanoate metabolism	3	36	0.275633	1	BnaC09g11540D BnaA03g17570D BnaA05g30630D	vvi:100248061 vvi:100266499 vvi:100258517	100248061 100266499 100258517
Starch and sucrose metabolism	9	141	0.288244	1	BnaA05g04040D BnaA06g09700D BnaA05g32480D BnaC07g27090D BnaC04g33380D BnaA09g00710D BnaC01g43700D BnaC05g11190D BnaUnng02770D BnaC07g25560D BnaA05g04030D BnaA09g26590D BnaC01g40610D	vvi:100249344 vvi:100249344 vvi:100253896 vvi:100243135 vvi:100253688 vvi:100267606 vvi:100254458 vvi:100254458 vvi:100246224 vvi:100247362 vvi:100260409 vvi:100260409 vvi:100260409	100249344 100249344 100253896 100243135 100253688 100267606 100254458 100254458 100246224 100247362 100260409 100260409 100260409
Fatty acid degradation	3	38	0.303796	1	BnaA05g16170D BnaC05g51350D BnaA05g30630D BnaC06g21150D	vvi:100257137 vvi:100257137 vvi:100258517 vvi:100267821	100257137 100257137 100258517 100267821
Metabolic pathways	80	1497	0.32285	1	BnaA09g50920D BnaA09g16400D BnaA03g02830D BnaC03g04180D BnaA01g34190D BnaA06g25690D BnaA03g27500D BnaA02g14050D BnaC02g18660D BnaC03g32930D BnaC02g04730D BnaC06g32660D BnaA01g34180D BnaC02g42890D BnaA06g10520D BnaC05g12070D BnaA06g37230D BnaA04g08570D BnaC04g30870D BnaA07g07560D BnaA08g17660D BnaA09g26570D BnaAnng22920D BnaC03g18980D BnaC03g59520D BnaC04g10780D BnaC05g22880D BnaA02g02010D BnaA05g…	vvi:100243271 vvi:100253273 vvi:100264168 vvi:100264168 vvi:4025116 vvi:100233047 vvi:100249863 vvi:100261517 vvi:100261517 vvi:100240686 vvi:100247241 vvi:100854817 vvi:4025115 vvi:100232935 vvi:100241887 vvi:100241887 vvi:100852851 vvi:100267942 vvi:100267942 vvi:100245214 vvi:100245214 vvi:100245214 vvi:100245214 vvi:100245214 vvi:100245214 vvi:100245214 vvi:100245214 vvi:100249751 vvi:1002652…	100243271 100253273 100264168 100264168 4025116 100233047 100249863 100261517 100261517 100240686 100247241 100854817 4025115 100232935 100241887 100241887 100852851 100267942 100267942 100245214 100245214 100245214 100245214 100245214 100245214 100245214 100245214 100249751 100265287 100263160 100263160 100246224 100264423 100267821 100262649 100262649 100262649 100262649 100244176 100244176 100…
Glutathione metabolism	5	76	0.342967	1	BnaA02g20640D BnaA03g26130D BnaC03g30870D BnaCnng19060D BnaCnng47740D BnaC06g20420D BnaA06g06160D BnaC05g07890D BnaC05g19610D BnaC05g48310D BnaCnng36970D	vvi:100243577 vvi:100243577 vvi:100243577 vvi:100243577 vvi:100243577 vvi:100264557 vvi:100245065 vvi:100245065 vvi:100245065 vvi:100246134 vvi:100261578	100243577 100243577 100243577 100243577 100243577 100264557 100245065 100245065 100245065 100246134 100261578
Protein processing in endoplasmic reticulum	11	186	0.345533	1	BnaA08g00950D BnaAnng40540D BnaC03g11630D BnaA05g12530D BnaC02g04180D BnaC02g12750D BnaC03g13470D BnaA09g01600D BnaA01g04360D BnaA04g20040D BnaC09g09230D BnaA09g00890D	vvi:100244609 vvi:100260960 vvi:100249611 vvi:100263355 vvi:100266315 vvi:100246843 vvi:100246843 vvi:100257429 vvi:100265768 vvi:100250458 vvi:100267604 vvi:100233054	100244609 100260960 100249611 100263355 100266315 100246843 100246843 100257429 100265768 100250458 100267604 100233054
Porphyrin and chlorophyll metabolism	3	41	0.346212	1	BnaA05g27910D BnaA09g50920D BnaA03g04440D	vvi:100267235 vvi:100243271 vvi:100258964	100267235 100243271 100258964
Fatty acid elongation	2	24	0.346357	1	BnaA02g13310D BnaC03g04350D	vvi:100257681 vvi:100261741	100257681 100261741
Pyruvate metabolism	5	77	0.35318	1	BnaA03g17570D BnaA09g16400D BnaA09g51510D BnaC02g02870D BnaC01g01140D	vvi:100266499 vvi:100253273 vvi:100264423 vvi:100261216 vvi:100256754	100266499 100253273 100264423 100261216 100256754
Arginine and proline metabolism	4	62	0.387082	1	BnaA04g03460D BnaA09g35230D BnaA02g03140D BnaA05g33510D BnaC03g32930D	vvi:100232881 vvi:100232881 vvi:100246404 vvi:100265287 vvi:100240686	100232881 100232881 100246404 100265287 100240686
Biosynthesis of secondary metabolites	41	791	0.469966	1	BnaA09g50920D BnaA09g16400D BnaA05g32480D BnaC02g04730D BnaC06g32660D BnaA06g37230D BnaA01g12530D BnaC01g14310D BnaC05g48310D BnaA09g51510D BnaC06g21150D BnaA09g00390D BnaCnng75920D BnaC01g33070D BnaA05g28470D BnaC05g42780D BnaAnng01990D BnaC02g01710D BnaC02g07610D BnaC03g33530D BnaAnng04660D BnaC04g33380D BnaCnng36970D BnaC01g43700D BnaC05g11190D BnaA05g30630D BnaUnng02770D BnaA08g06130D BnaA02g…	vvi:100243271 vvi:100253273 vvi:100253896 vvi:100247241 vvi:100854817 vvi:100852851 vvi:100233142 vvi:100233142 vvi:100246134 vvi:100264423 vvi:100267821 vvi:100244176 vvi:100244176 vvi:100258158 vvi:100263160 vvi:100263160 vvi:100232996 vvi:100232996 vvi:100248500 vvi:100248500 vvi:100244487 vvi:100253688 vvi:100261578 vvi:100254458 vvi:100254458 vvi:100258517 vvi:100246224 vvi:100241225 vvi:100…	100243271 100253273 100253896 100247241 100854817 100852851 100233142 100233142 100246134 100264423 100267821 100244176 100244176 100258158 100263160 100263160 100232996 100232996 100248500 100248500 100244487 100253688 100261578 100254458 100254458 100258517 100246224 100241225 100257681 100249344 100249344 100232981 100242409 100232928 100258964 100261517 100261517 100233024 100260903 100260903…
Glycolysis / Gluconeogenesis	6	108	0.471311	1	BnaC04g36640D BnaC01g01140D BnaA06g37230D BnaC01g40210D BnaA09g51510D BnaC06g21150D	vvi:100260378 vvi:100256754 vvi:100852851 vvi:100233024 vvi:100264423 vvi:100267821	100260378 100256754 100852851 100233024 100264423 100267821
Phagosome	4	71	0.490016	1	BnaA04g20040D BnaA03g27500D BnaA06g37700D BnaAnng40540D	vvi:100250458 vvi:100249863 vvi:100256600 vvi:100260960	100250458 100249863 100256600 100260960
Pentose and glucuronate interconversions	3	53	0.509387	1	BnaA05g32480D BnaC07g25560D BnaCnng14770D	vvi:100253896 vvi:100247362 vvi:100242409	100253896 100247362 100242409
Diterpenoid biosynthesis	1	14	0.518286	1	BnaAnng01990D BnaC02g01710D	vvi:100232996 vvi:100232996	100232996 100232996
Selenocompound metabolism	1	14	0.518286	1	BnaC02g07610D BnaC03g33530D	vvi:100248500 vvi:100248500	100248500 100248500
Flavone and flavonol biosynthesis	1	14	0.518286	1	BnaA01g35470D	vvi:100854172	100854172
RNA transport	7	136	0.541177	1	BnaC03g71830D BnaC05g11480D BnaA09g49150D BnaA01g03050D BnaC03g09880D BnaA09g11050D BnaC03g15540D BnaCnng28430D	vvi:100243506 vvi:100245237 vvi:100246711 vvi:100241923 vvi:100250818 vvi:100249633 vvi:100261822 vvi:100261822	100243506 100245237 100246711 100241923 100250818 100249633 100261822 100261822
Degradation of aromatic compounds	1	15	0.542796	1	BnaC06g21150D	vvi:100267821	100267821
Valine, leucine and isoleucine biosynthesis	1	16	0.566061	1	BnaA06g37970D BnaC05g07800D	vvi:100260903 vvi:100260903	100260903 100260903
One carbon pool by folate	1	16	0.566061	1	BnaA08g06130D	vvi:100241225	100241225
Alanine, aspartate and glutamate metabolism	2	41	0.623881	1	BnaA02g03140D BnaC03g15020D	vvi:100246404 vvi:100246868	100246404 100246868
Valine, leucine and isoleucine degradation	2	42	0.637059	1	BnaA06g37970D BnaC05g07800D BnaA05g30630D	vvi:100260903 vvi:100260903 vvi:100258517	100260903 100260903 100258517
Spliceosome	7	149	0.638556	1	BnaC03g15710D BnaA06g37780D BnaA09g00790D BnaAnng01630D BnaA09g01570D BnaCnng52160D BnaCnng52140D	vvi:100255597 vvi:100249315 vvi:100255499 vvi:100253705 vvi:100251732 vvi:100241076 vvi:100251324	100255597 100249315 100255499 100253705 100251732 100241076 100251324
Inositol phosphate metabolism	2	43	0.649873	1	BnaA01g34710D BnaC01g00680D BnaC05g49660D	vvi:100259515 vvi:100259515 vvi:100233007	100259515 100259515 100233007
Steroid biosynthesis	1	22	0.68284	1	BnaC01g33070D	vvi:100258158	100258158
2-Oxocarboxylic acid metabolism	2	47	0.69755	1	BnaA06g37970D BnaC05g07800D BnaCnng36970D	vvi:100260903 vvi:100260903 vvi:100261578	100260903 100260903 100261578
Pantothenate and CoA biosynthesis	1	23	0.698992	1	BnaA06g37970D BnaC05g07800D	vvi:100260903 vvi:100260903	100260903 100260903
Phenylalanine metabolism	4	93	0.702567	1	BnaA02g14050D BnaC02g18660D BnaA05g28470D BnaC05g42780D BnaC06g32660D BnaA02g02010D	vvi:100261517 vvi:100261517 vvi:100263160 vvi:100263160 vvi:100854817 vvi:100249751	100261517 100261517 100263160 100263160 100854817 100249751
Butanoate metabolism	1	25	0.728877	1	BnaA09g51510D	vvi:100264423	100264423
Glycine, serine and threonine metabolism	2	50	0.729681	1	BnaC09g09260D BnaA08g06130D	vvi:100262039 vvi:100241225	100262039 100241225
Circadian rhythm - plant	1	29	0.780057	1	BnaA10g19670D	vvi:100263443	100263443
Tryptophan metabolism	1	29	0.780057	1	BnaC02g19980D	vvi:100257504	100257504
Ascorbate and aldarate metabolism	1	30	0.791268	1	BnaC05g49660D	vvi:100233007	100233007
Mismatch repair	1	33	0.821594	1	Novel03124	vvi:100268119	100268119
Base excision repair	1	34	0.830693	1	BnaA10g13870D BnaC09g36510D	vvi:100251949 vvi:100251949	100251949 100251949
beta-Alanine metabolism	1	36	0.847524	1	BnaA05g30630D	vvi:100258517	100258517
Proteasome	1	39	0.869692	1	BnaC02g09300D	vvi:100254376	100254376
mRNA surveillance pathway	3	96	0.87272	1	BnaAnng14180D BnaA01g03050D BnaC05g11480D	vvi:100242471 vvi:100241923 vvi:100245237	100242471 100241923 100245237
Galactose metabolism	1	40	0.876342	1	BnaA05g32480D	vvi:100253896	100253896
Protein export	1	41	0.882653	1	BnaA04g20040D	vvi:100250458	100250458
Tyrosine metabolism	1	42	0.888644	1	BnaC06g21150D	vvi:100267821	100267821
Homologous recombination	1	43	0.894329	1	Novel03124	vvi:100268119	100268119
DNA replication	1	43	0.894329	1	Novel03124	vvi:100268119	100268119
Fructose and mannose metabolism	1	44	0.899724	1	BnaA06g37230D	vvi:100852851	100852851
Ubiquitin mediated proteolysis	3	105	0.908032	1	BnaC09g28340D BnaC09g51120D BnaA09g00890D	vvi:100268076 vvi:100255479 vvi:100233054	100268076 100255479 100233054
Nucleotide excision repair	1	52	0.934081	1	Novel03124	vvi:100268119	100268119
Amino sugar and nucleotide sugar metabolism	2	101	0.967616	1	BnaA05g32480D BnaC04g33380D	vvi:100253896 vvi:100253688	100253896 100253688
Glycerophospholipid metabolism	1	67	0.970014	1	BnaA07g22620D	vvi:100254279	100254279
Plant-pathogen interaction	2	105	0.972892	1	BnaC02g12750D BnaC03g13470D BnaC01g38680D	vvi:100246843 vvi:100246843 vvi:100248601	100246843 100246843 100248601
Ribosome biogenesis in eukaryotes	1	83	0.987078	1	BnaC03g09880D	vvi:100250818	100250818
RNA degradation	1	87	0.989533	1	BnaA01g03050D	vvi:100241923	100241923
Plant hormone signal transduction	2	236	0.999947	1	BnaA01g08850D BnaA01g00580D BnaC01g01570D	vvi:100264404 vvi:100250741 vvi:100250741	100264404 100250741 100250741

## Sheet: YMvsBM
Term	Sample number	Background number	P-value	Corrected P-value	Gene_id	KEGG_ID/KO	Entrez ID
Ribosome	30	295	2.08161e-06	0.000251875	BnaA01g01470D BnaC03g62040D BnaA07g23080D BnaA01g09540D BnaC07g50200D BnaA08g08270D BnaC08g45990D BnaA02g02540D BnaCnng72870D BnaC08g50110D BnaA09g51520D BnaC08g46120D BnaA01g02490D BnaC03g11550D BnaCnng38910D BnaA01g05130D BnaA10g21910D BnaC03g04230D BnaA03g00670D BnaC01g39090D BnaC07g35100D BnaA06g05510D BnaA03g14550D BnaA03g14630D BnaC08g32540D BnaC03g36170D BnaA03g21810D BnaC03g26080D BnaC07g…	vvi:100247214 vvi:100247214 vvi:100254883 vvi:100243655 vvi:100243655 vvi:100246159 vvi:100246855 vvi:100260300 vvi:100253716 vvi:100251462 vvi:100853764 vvi:100853764 vvi:100249434 vvi:100258124 vvi:100258124 vvi:100251294 vvi:100251294 vvi:100251294 vvi:100251826 vvi:100251826 vvi:100243581 vvi:100243484 vvi:100266287 vvi:100266287 vvi:100255902 vvi:100250067 vvi:100266932 vvi:100266932 vvi:100…	100247214 100247214 100254883 100243655 100243655 100246159 100246855 100260300 100253716 100251462 100853764 100853764 100249434 100258124 100258124 100251294 100251294 100251294 100251826 100251826 100243581 100243484 100266287 100266287 100255902 100250067 100266932 100266932 100243420 100262717 100266487 100260533 100241860 100255295 100265590 100245594 100245039 100245039 100262608 100262608…
Valine, leucine and isoleucine biosynthesis	4	16	0.00311133	0.188236	BnaA01g32000D BnaC08g37250D BnaA04g01910D BnaC06g16700D BnaC06g03270D	vvi:100248644 vvi:100249820 vvi:100262542 vvi:100262542 vvi:100266106	100248644 100249820 100262542 100262542 100266106
alpha-Linolenic acid metabolism	5	31	0.00713572	0.287807	BnaC02g29610D BnaA09g32380D BnaCnng35000D BnaA10g17650D BnaC09g41020D BnaCnng10420D	vvi:100267750 vvi:100257352 vvi:100257386 vvi:100244746 vvi:100244746 vvi:100258980	100267750 100257352 100257386 100244746 100244746 100258980
Alanine, aspartate and glutamate metabolism	5	41	0.0227717	0.664745	BnaA06g17510D BnaA07g28110D BnaA07g34930D BnaA06g03770D BnaA09g45030D	vvi:100241610 vvi:100255702 vvi:100262240 vvi:100246404 vvi:100241156	100241610 100255702 100262240 100246404 100241156
Biosynthesis of amino acids	14	202	0.0315373	0.664745	BnaA03g23800D BnaA07g34980D BnaC06g03270D BnaC09g09260D BnaA04g01910D BnaC06g16700D BnaC03g77030D BnaC08g37250D BnaA09g45030D BnaA01g32000D BnaA06g03770D Novel02501 BnaA09g00390D BnaC02g07610D BnaA01g01700D	vvi:100245397 vvi:100244419 vvi:100266106 vvi:100262039 vvi:100262542 vvi:100262542 vvi:100260655 vvi:100249820 vvi:100241156 vvi:100248644 vvi:100246404 vvi:100267217 vvi:100244176 vvi:100248500 vvi:100242027	100245397 100244419 100266106 100262039 100262542 100262542 100260655 100249820 100241156 100248644 100246404 100267217 100244176 100248500 100242027
Protein processing in endoplasmic reticulum	13	186	0.0353114	0.664745	BnaA09g01600D BnaC09g00760D BnaA08g00950D BnaC09g44630D BnaA05g12540D BnaA04g28570D BnaA09g23670D BnaC06g21280D BnaA02g08820D BnaA02g35440D BnaA03g10790D BnaC03g13930D BnaA09g00890D BnaC03g77150D BnaC09g00020D BnaC02g04180D BnaA07g33590D BnaC03g11630D BnaC09g09230D BnaA05g29070D	vvi:100257429 vvi:100257429 vvi:100244609 vvi:100250883 vvi:100261583 vvi:100263355 vvi:100263588 vvi:100263588 vvi:100246843 vvi:100246843 vvi:100246843 vvi:100246843 vvi:100233054 vvi:100233054 vvi:100233054 vvi:100266315 vvi:100259138 vvi:100249611 vvi:100267604 vvi:100261411	100257429 100257429 100244609 100250883 100261583 100263355 100263588 100263588 100246843 100246843 100246843 100246843 100233054 100233054 100233054 100266315 100259138 100249611 100267604 100261411
2-Oxocarboxylic acid metabolism	5	47	0.0384563	0.664745	BnaC08g37250D BnaA04g01910D BnaC06g16700D BnaA09g45030D BnaC06g03270D BnaA01g01700D	vvi:100249820 vvi:100262542 vvi:100262542 vvi:100241156 vvi:100266106 vvi:100242027	100249820 100262542 100262542 100241156 100266106 100242027
RNA transport	10	136	0.0454685	0.687711	BnaA05g04490D BnaC04g35810D BnaC03g71830D BnaC04g30410D BnaC08g43770D BnaA02g06370D BnaA03g08920D BnaCnng38780D BnaC09g12260D BnaC07g43150D BnaCnng28430D BnaA04g13600D	vvi:100265039 vvi:100255846 vvi:100243506 vvi:100257009 vvi:100252857 vvi:100246711 vvi:100246711 vvi:100246711 vvi:100263869 vvi:100242249 vvi:100261822 vvi:100262903	100265039 100255846 100243506 100257009 100252857 100246711 100246711 100246711 100263869 100242249 100261822 100262903
Glyoxylate and dicarboxylate metabolism	5	54	0.0634665	0.759074	BnaCnng07050D BnaA06g03770D BnaC02g02870D BnaA01g01700D BnaA07g11360D BnaAnng11640D BnaC07g15280D	vvi:100248231 vvi:100246404 vvi:100261216 vvi:100242027 vvi:100244516 vvi:100244516 vvi:100244516	100248231 100246404 100261216 100242027 100244516 100244516 100244516
Proteasome	4	39	0.0688111	0.759074	BnaAnng01490D BnaC02g09300D BnaA01g08440D BnaA06g00740D	vvi:100247677 vvi:100254376 vvi:100255701 vvi:100233125	100247677 100254376 100255701 100233125
Arachidonic acid metabolism	2	11	0.0690068	0.759074	BnaCnng08430D BnaCnng10420D	vvi:100259774 vvi:100258980	100259774 100258980
Biosynthesis of unsaturated fatty acids	3	26	0.0835093	0.842052	BnaA01g33800D BnaC01g40290D BnaA09g32380D BnaCnng35000D	vvi:100241750 vvi:100241750 vvi:100257352 vvi:100257386	100241750 100241750 100257352 100257386
Carbon fixation in photosynthetic organisms	5	60	0.0907193	0.844387	BnaA03g54330D BnaA01g18450D BnaA07g34980D BnaA09g45030D BnaA08g01200D	vvi:100256754 vvi:100247690 vvi:100244419 vvi:100241156 vvi:100267525	100256754 100247690 100244419 100241156 100267525
Ribosome biogenesis in eukaryotes	6	83	0.113908	0.958224	BnaA08g31010D BnaA02g00910D BnaA06g28960D BnaC09g02970D BnaA02g21770D BnaA07g17200D BnaA10g02870D BnaA06g07930D	vvi:100266267 vvi:100251740 vvi:100248675 vvi:100248675 vvi:100258019 vvi:100258019 vvi:100258794 vvi:100267928	100266267 100251740 100248675 100248675 100258019 100258019 100258794 100267928
Degradation of aromatic compounds	2	15	0.118788	0.958224	BnaA07g33310D BnaC06g37860D BnaA03g14010D BnaA05g11950D	vvi:100267821 vvi:100267821 vvi:100253493 vvi:100253493	100267821 100267821 100253493 100253493
Regulation of autophagy	2	16	0.132322	1	BnaC02g26080D BnaA01g33280D	vvi:100246909 vvi:100254223	100246909 100254223
mRNA surveillance pathway	6	96	0.185182	1	BnaAnng14180D BnaC04g35810D BnaC03g18630D BnaA02g00620D BnaC04g30410D BnaA04g13600D	vvi:100242471 vvi:100255846 vvi:100257917 vvi:100262342 vvi:100257009 vvi:100262903	100242471 100255846 100257917 100262342 100257009 100262903
Fatty acid degradation	3	38	0.192965	1	BnaA09g32380D BnaCnng35000D BnaA07g33310D BnaC06g37860D	vvi:100257352 vvi:100257386 vvi:100267821 vvi:100267821	100257352 100257386 100267821 100267821
Pyruvate metabolism	5	77	0.193763	1	BnaA03g54330D BnaA01g18450D BnaC08g37250D BnaC02g02870D BnaA08g01200D	vvi:100256754 vvi:100247690 vvi:100249820 vvi:100261216 vvi:100267525	100256754 100247690 100249820 100261216 100267525
Cyanoamino acid metabolism	3	40	0.213782	1	BnaCnng53320D BnaA01g25170D BnaA06g09700D BnaA03g10890D	vvi:100260409 vvi:100249344 vvi:100249344 vvi:100250098	100260409 100249344 100249344 100250098
Steroid biosynthesis	2	22	0.218853	1	BnaA01g25880D BnaCnng10420D	vvi:100258158 vvi:100258980	100258158 100258980
Pantothenate and CoA biosynthesis	2	23	0.233789	1	BnaA04g01910D BnaC06g16700D BnaC06g03270D	vvi:100262542 vvi:100262542 vvi:100266106	100262542 100262542 100266106
Peroxisome	4	63	0.243586	1	BnaC08g42970D BnaA09g32380D BnaCnng35000D BnaA07g11360D BnaAnng11640D BnaC07g15280D	vvi:100241809 vvi:100257352 vvi:100257386 vvi:100244516 vvi:100244516 vvi:100244516	100241809 100257352 100257386 100244516 100244516 100244516
Spliceosome	8	149	0.245418	1	BnaC03g15710D BnaC02g04460D BnaA09g00790D BnaC04g30410D BnaA09g01570D BnaCnng00990D BnaC01g43100D BnaC08g44690D	vvi:100255597 vvi:100261447 vvi:100255499 vvi:100257009 vvi:100251732 vvi:100263951 vvi:100262218 vvi:100253367	100255597 100261447 100255499 100257009 100251732 100263951 100262218 100253367
Inositol phosphate metabolism	3	43	0.245822	1	BnaC08g35240D BnaC05g49660D BnaC02g10620D	vvi:100259515 vvi:100233007 vvi:100853282	100259515 100233007 100853282
RNA degradation	5	87	0.267526	1	BnaA03g28360D BnaA08g00450D BnaC04g35810D BnaA02g00030D BnaA04g13600D	vvi:100265692 vvi:100263832 vvi:100255846 vvi:100250929 vvi:100262903	100265692 100263832 100255846 100250929 100262903
Riboflavin metabolism	1	8	0.27848	1	BnaCnng50900D	vvi:100267389	100267389
Vitamin B6 metabolism	1	9	0.307341	1	BnaA01g28260D	vvi:100242970	100242970
Glycine, serine and threonine metabolism	3	50	0.322718	1	BnaC09g09260D BnaA01g32000D BnaC03g77030D	vvi:100262039 vvi:100248644 vvi:100260655	100262039 100248644 100260655
Sulfur metabolism	2	29	0.323687	1	Novel02501 BnaA09g20370D BnaC07g37060D	vvi:100267217 vvi:100854884 vvi:100854884	100267217 100854884 100854884
Cysteine and methionine metabolism	4	72	0.324525	1	Novel02501 BnaA09g00390D BnaC02g07610D BnaC03g74050D	vvi:100267217 vvi:100244176 vvi:100248500 vvi:100253872	100267217 100244176 100248500 100253872
Carbon metabolism	9	188	0.337531	1	BnaA01g32000D BnaA01g18450D BnaC03g77030D BnaA08g01200D BnaCnng07050D Novel02501 BnaA07g34980D BnaC02g02870D BnaA01g01700D	vvi:100248644 vvi:100247690 vvi:100260655 vvi:100267525 vvi:100248231 vvi:100267217 vvi:100244419 vvi:100261216 vvi:100242027	100248644 100247690 100260655 100267525 100248231 100267217 100244419 100261216 100242027
Nitrogen metabolism	2	30	0.338499	1	BnaA06g03770D BnaA07g20840D	vvi:100246404 vvi:100264320	100246404 100264320
Ascorbate and aldarate metabolism	2	30	0.338499	1	BnaC01g19060D BnaC05g49660D	vvi:100253859 vvi:100233007	100253859 100233007
Linoleic acid metabolism	1	12	0.387198	1	BnaCnng10420D	vvi:100258980	100258980
Selenocompound metabolism	1	14	0.435267	1	BnaC02g07610D	vvi:100248500	100248500
Fatty acid metabolism	3	62	0.453365	1	BnaA01g33800D BnaC01g40290D BnaA09g32380D BnaCnng35000D	vvi:100241750 vvi:100241750 vvi:100257352 vvi:100257386	100241750 100241750 100257352 100257386
Biotin metabolism	1	16	0.479576	1	BnaA01g33800D BnaC01g40290D	vvi:100241750 vvi:100241750	100241750 100241750
Starch and sucrose metabolism	6	141	0.49706	1	BnaA01g25170D BnaA06g09700D BnaC08g06450D BnaCnng53320D BnaA09g09720D BnaC09g51060D BnaC07g25560D BnaA09g00710D BnaCnng23260D	vvi:100249344 vvi:100249344 vvi:100246842 vvi:100260409 vvi:100251811 vvi:100251811 vvi:100247362 vvi:100267606 vvi:100267606	100249344 100249344 100246842 100260409 100251811 100251811 100247362 100267606 100267606
Other glycan degradation	1	17	0.500413	1	BnaA03g04620D	vvi:100244533	100244533
Tyrosine metabolism	2	42	0.504864	1	BnaA07g34930D BnaA07g33310D BnaC06g37860D	vvi:100262240 vvi:100267821 vvi:100267821	100262240 100267821 100267821
Phenylpropanoid biosynthesis	5	118	0.51185	1	BnaCnng53320D BnaC06g40190D BnaA01g25170D BnaA06g09700D BnaC07g03240D BnaA03g14010D BnaA05g11950D	vvi:100260409 vvi:100251623 vvi:100249344 vvi:100249344 vvi:100265092 vvi:100253493 vvi:100253493	100260409 100251623 100249344 100249344 100265092 100253493 100253493
Stilbenoid, diarylheptanoid and gingerol biosynthesis	1	18	0.520418	1	BnaA03g14010D BnaA05g11950D	vvi:100253493 vvi:100253493	100253493 100253493
Ether lipid metabolism	1	20	0.558064	1	BnaCnng10420D	vvi:100258980	100258980
Citrate cycle (TCA cycle)	2	48	0.577395	1	BnaA03g54330D BnaA01g01700D	vvi:100256754 vvi:100242027	100256754 100242027
Glutathione metabolism	3	76	0.590783	1	BnaCnng08430D BnaA09g00870D BnaCnng19060D BnaC07g37950D	vvi:100259774 vvi:100243577 vvi:100243577 vvi:100266723	100259774 100243577 100243577 100266723
Ubiquitin mediated proteolysis	4	105	0.609766	1	BnaC02g03460D BnaA09g00890D BnaC03g77150D BnaC09g00020D BnaC02g48590D BnaA09g09660D BnaC09g51120D	vvi:100243094 vvi:100233054 vvi:100233054 vvi:100233054 vvi:100252623 vvi:100255479 vvi:100255479	100243094 100233054 100233054 100233054 100252623 100255479 100255479
Plant-pathogen interaction	4	105	0.609766	1	BnaA02g08820D BnaA02g35440D BnaA03g10790D BnaC03g13930D BnaA09g01140D BnaC04g28440D BnaC01g38680D BnaCnng10300D	vvi:100246843 vvi:100246843 vvi:100246843 vvi:100246843 vvi:100244975 vvi:100244152 vvi:100248601 vvi:100248601	100246843 100246843 100246843 100246843 100244975 100244152 100248601 100248601
Pentose and glucuronate interconversions	2	53	0.631681	1	BnaC02g11420D BnaC07g25560D	vvi:100254769 vvi:100247362	100254769 100247362
Butanoate metabolism	1	25	0.639785	1	BnaA07g34930D	vvi:100262240	100262240
Lysine degradation	1	25	0.639785	1	BnaC01g05030D	vvi:100268037	100268037
Tryptophan metabolism	1	29	0.694166	1	BnaA07g11360D BnaAnng11640D BnaC07g15280D	vvi:100244516 vvi:100244516 vvi:100244516	100244516 100244516 100244516
Arginine and proline metabolism	2	62	0.715462	1	BnaA03g23800D BnaA06g03770D	vvi:100245397 vvi:100246404	100245397 100246404
Fatty acid biosynthesis	1	31	0.718205	1	BnaA01g33800D BnaC01g40290D	vvi:100241750 vvi:100241750	100241750 100241750
Flavonoid biosynthesis	1	33	0.740359	1	BnaA03g14010D BnaA05g11950D	vvi:100253493 vvi:100253493	100253493 100253493
Mismatch repair	1	33	0.740359	1	BnaCnng14850D	vvi:100246202	100246202
Glycerophospholipid metabolism	2	67	0.754715	1	BnaC01g17900D BnaCnng10420D	vvi:100246885 vvi:100258980	100246885 100258980
Phosphatidylinositol signaling system	1	35	0.760776	1	BnaC02g10620D	vvi:100853282	100853282
Pyrimidine metabolism	3	101	0.774863	1	BnaA03g28360D BnaA07g28110D BnaA07g16410D	vvi:100265692 vvi:100255702 vvi:100261809	100265692 100255702 100261809
Phagosome	2	71	0.782677	1	BnaA10g20420D BnaC09g44450D BnaC07g15490D	vvi:100265052 vvi:100265052 vvi:100257413	100265052 100265052 100257413
Glycolysis / Gluconeogenesis	3	108	0.812323	1	BnaA03g54330D BnaA07g34980D BnaA07g33310D BnaC06g37860D	vvi:100256754 vvi:100244419 vvi:100267821 vvi:100267821	100256754 100244419 100267821 100267821
Valine, leucine and isoleucine degradation	1	42	0.820426	1	BnaC06g03270D	vvi:100266106	100266106
DNA replication	1	43	0.827638	1	BnaCnng14850D	vvi:100246202	100246202
Fructose and mannose metabolism	1	44	0.834562	1	BnaC02g11420D	vvi:100254769	100254769
Terpenoid backbone biosynthesis	1	45	0.841208	1	BnaA05g33360D	vvi:100241072	100241072
Glycerolipid metabolism	1	46	0.847588	1	BnaCnng10420D	vvi:100258980	100258980
Nucleotide excision repair	1	52	0.880845	1	BnaCnng14850D	vvi:100246202	100246202
Metabolic pathways	52	1497	0.888852	1	BnaC02g29610D BnaC08g37250D BnaA07g31390D BnaCnng35000D BnaCnng18330D BnaA10g17650D BnaC09g41020D BnaC01g19060D BnaA07g34980D BnaC02g07610D BnaA01g25170D BnaA06g09700D BnaC03g74050D BnaA03g23800D BnaA01g33800D BnaC01g40290D BnaC06g03270D BnaC09g09260D BnaA07g16410D BnaC03g77030D BnaCnng10420D BnaC08g35240D BnaA06g03770D BnaA06g17510D BnaA09g32380D Novel02501 BnaC02g10620D BnaA04g01910D BnaC06g167…	vvi:100267750 vvi:100249820 vvi:100246154 vvi:100257386 vvi:100266690 vvi:100244746 vvi:100244746 vvi:100253859 vvi:100244419 vvi:100248500 vvi:100249344 vvi:100249344 vvi:100253872 vvi:100245397 vvi:100241750 vvi:100241750 vvi:100266106 vvi:100262039 vvi:100261809 vvi:100260655 vvi:100258980 vvi:100259515 vvi:100246404 vvi:100241610 vvi:100257352 vvi:100267217 vvi:100853282 vvi:100262542 vvi:100…	100267750 100249820 100246154 100257386 100266690 100244746 100244746 100253859 100244419 100248500 100249344 100249344 100253872 100245397 100241750 100241750 100266106 100262039 100261809 100260655 100258980 100259515 100246404 100241610 100257352 100267217 100853282 100262542 100262542 100261216 100268037 100267821 100267821 100266723 100248644 100255702 100241156 100256754 100246842 100248231…
Biosynthesis of secondary metabolites	25	791	0.916233	1	BnaC01g19060D BnaC01g05030D BnaA07g31390D BnaA07g11360D BnaAnng11640D BnaC07g15280D BnaCnng53320D BnaA07g34980D BnaC02g07610D BnaA01g25170D BnaA06g09700D BnaA03g23800D BnaA01g34980D BnaC06g03270D BnaA07g33310D BnaC06g37860D BnaC08g35240D BnaA06g17510D BnaA04g01910D BnaC06g16700D BnaC08g37250D BnaA01g32000D BnaA03g54330D BnaA09g00390D BnaA01g25880D BnaA05g33360D BnaC06g40190D BnaA03g14010D BnaA05g…	vvi:100253859 vvi:100268037 vvi:100246154 vvi:100244516 vvi:100244516 vvi:100244516 vvi:100260409 vvi:100244419 vvi:100248500 vvi:100249344 vvi:100249344 vvi:100245397 vvi:100261874 vvi:100266106 vvi:100267821 vvi:100267821 vvi:100259515 vvi:100241610 vvi:100262542 vvi:100262542 vvi:100249820 vvi:100248644 vvi:100256754 vvi:100244176 vvi:100258158 vvi:100241072 vvi:100251623 vvi:100253493 vvi:100…	100253859 100268037 100246154 100244516 100244516 100244516 100260409 100244419 100248500 100249344 100249344 100245397 100261874 100266106 100267821 100267821 100259515 100241610 100262542 100262542 100249820 100248644 100256754 100244176 100258158 100241072 100251623 100253493 100253493 100250948 100250948 100242027
Amino sugar and nucleotide sugar metabolism	2	101	0.91666	1	BnaA03g20310D BnaC03g24290D BnaA01g34980D	vvi:100250948 vvi:100250948 vvi:100261874	100250948 100250948 100261874
Aminoacyl-tRNA biosynthesis	2	108	0.934037	1	BnaC09g41130D BnaA01g33370D	vvi:100253666 vvi:100257528	100253666 100257528
Oxidative phosphorylation	3	146	0.935673	1	BnaCnng18330D BnaC07g15490D BnaCnng44750D	vvi:100266690 vvi:100257413 vvi:100242786	100266690 100257413 100242786
Purine metabolism	2	128	0.966717	1	BnaA03g28360D BnaA07g31390D	vvi:100265692 vvi:100246154	100265692 100246154
Phenylalanine metabolism	1	93	0.977947	1	BnaA03g14010D BnaA05g11950D	vvi:100253493 vvi:100253493	100253493 100253493
Plant hormone signal transduction	3	236	0.996446	1	BnaC04g09030D BnaA03g26790D Novel03559	vvi:100247734 vvi:100243084 vvi:100255251	100247734 100243084 100255251
