# Supplementary material for: Transcriptomic comparison between developing seeds of yellow- and black-seeded Brassica napus reveals that genes influence seed quality
Source: BMC Plant Biol. 2019 May 16;19:203. doi: 10.1186/s12870-019-1821-z (PMC6524335; doi:10.1186/s12870-019-1821-z)
Supplement: Supplementary file 7 — Figure S2. KEGG enrichment of DEGs (Y3 vs. B3) in flavonoid and phenylpropanoid biosynthesis. (XLSX 24 kb) [file 12870_2019_1821_MOESM7_ESM.xlsx]

## Sheet: Sheet1
Additional file 12: Table S7. Quality differences between yellow- and black-seeded B. napus
Fatty acid contet in developing seeds of W82 and Yangyou 6
Fatty acid	2 WAF		3 WAF		4 WAF		5 WAF		6 WAF
	W82	Yangyou 6	W82	Yangyou 6	W82	Yangyou 6	W82	Yangyou 6	W82	Yangyou 6
Myristic acid	0.029±0.004	0.028±0.005	0.048±0.013	0.052±0.008	0.090±0.011	0.074±0.006	0.068±0.017	0.040±0.008	0.076±0.0002	0.056±0.013
Pentadecanoic acid	0.010±0.004	0.009±0.004	0.024±0.014	0.020±0.003	0.031±0.01	0.028±0.003	0.020±0.004	0.017±0.0003	0.027±0.004	0.023±0.009
Palmitic acid	0.432±0.023	0.605±0.119	1.652±0.826	1.580±0.033	3.085±0.791	2.461±0.367	2.453±0.434	1.448±0.302	3.688±0.011	2.301±0.759
Palmitoleic Acid	0.019±0.001	0.019±0.000	0.077±0.034	0.098±0.013	0.138±0.03	0.132±0.027	0.116±0.03	0.094±0.028	0.171±0.005	0.126±0.047
Stearic acid	0.524±0.054	0.548±0.188	0.985±0.373	0.968±0.046	1.507±0.405	1.088±0.024	0.995±0.278	0.541±0.071	1.204±0.038	0.943±0.275
Oleic acid	0.387±0.232	1.007±0.264	5.825±2.826	5.250±0.344	17.839±3.413	15.382±4.564	16.415±3.258	10.607±3.218	28.745±1.311	19.329±7.604
Linoleic Acid	0.197±0.105	0.548±0.134	2.276±1.123	2.190±0.052	5.682±1.069	4.970±1.219	5.073±0.921	3.317±0.916	8.812±0.21	5.477±2.052
Linolenic acid	0.072±0.03	0.200±0.046	0.903±0.425	0.840±0.043	2.892±0.549	2.518±0.657	2.755±0.450	1.591±0.449	4.436±0.185	2.210±0.89
Eicosanoic acid	0	0	0.127±0.034	0.091±0.011	0.159±0.024	0.133±0.009	0.127±0.039	0.071±0.024	0.201±0.009	0.137±0.068
Eicosenoic acid	0	0	0.079±0.013	0.052±0.007	0.228±0.024	0.173±0.015	0.175±0.021	0.107±0.039	0.311±0.029	0.223±0.123
Docosanoic acid	0	0	0.157±0.016	0.087±0.017	0.137±0.023	0.087±0.015	0.088±0.019	0.058±0.01	0.108±0.016	0.064±0.027
Erucic acid	0.104±0.007	0.137±0.043	0.205±0.065	0.211±0.026	0.201±0.079	0.134±0.019	0.096±0.007	0.068±0.002	0.129±0.016	0.110±0.032
The fatty acid content (mg/g) was equaled to the fatty acid methyl ester (FAME) content.Data represent the mean ± standard error (n=3). a and b indicate a significant difference at P<0.05 level.
W82 is the yellow seed line and Yangyou 6 is the balck-seeded B. napus. WAF, weeks after flowering.
This data was cited from Shao et al. (Journal of the Chinese Cereals and Oils Association, 2016, 31: 108-112)
Chemical composition of black- and yellow-seeded B. napus seed meal
Component	B. napus,	B. napus,
	Black (% DM)	Yellow (% DM)
Moisture	4.02 ± 0.20	3.54 ± 0.08
Ash	4.55 ± 0.0 a	3.65 ± 0.0 b
Crude protein	30.29 ± 0.37 b	35.46 ± 0.27 a
Sucrose	7.29 ± 0.09 b	7.85 ± 0.03 a
Starch	1.60 ± 0.04 b	2.44 ± 0.08 a
Dietary fiber	34.63 ± 0.3 a	26.19 ± 0.31 b
Crude fiber	8.86 ± 0.15 a	4.56 ± 0.59 b
Phytic acid	5.60 ± 0.06 a	4.98 ± 0.06 b
Total polyphenols	2.82 ± 0.14	2.67 ± 0.04
Total glucosinolates (μmol/g)	28.19 ± 0.35 a	22.18 ± 0.52 b
Data represent the mean ± standard error (n=3). a and b indicate a significant difference at P<0.05 level.
This data was cited from Jiang et al. (Molecules, 2015, 20: 21204-21213)
LC/MS data of tentatively identified polyphenolics in meal of black- and yellow-seeded B. napus and their quantitative analysis using DAD at 280 and 330 nm
Peak	Compound	Content (μg/g)		Mass spectrum (m/z)		MS2 [M−H]− (m/z)	MS2 [M+H]+ (m/z)	UV λmax (nm)
		Black	Yellow	[M−H]−	[M+H]+
1	sinapine	5469.73±145.78 b	8309.9 ±125.54 a	--	310	--	119, 175, 207, 251	nd
2	cis-sinapic acid	371.5±35.2 b	465.49±43.32 a	223	--	193, 164	--	nd
3	trans-sinapic acid	4439.24±89.08 b	8706.89±154.39 a	223	--	208, 179, 164	--	nd
4	km-3-O-glucoside	15.36±0.34 a	7.98±0.04 b	447	--	357, 285, 284	--	265, 345
5	km-3-O-diglucoside	14.53±0.65 a	6.2±0.02 b	609	--	447, 285	--	265, 335
6	km-3-O-sinapoylsophoroside	27.34±0.78 a	16.06±0.97 b	815	--	623, 609, 591	--	nd
7	km-3-O-sinapoyldiglucoside-7-O-sinapoylglucoside	57.71±2.56 a	63.96±2.63 a	1183	--	815, 609	--	270, 330
8	is-3-O-glucoside	34.18±2.43 a	17.44±1.07 b	477	--	315, 314	--	265, 355
9	is-O-glucoside-sulfate	4.29±0.04 a	2.67±0.02 b	557	--	477, 395, 315	--	265, 320
10	is-3-O-glucoside-7-O-glucoside	17.74±0.56 a	1.77±0.00 b	639	--	477, 315	--	nd
11	is-3-O-glucoside-7-O-acetylglucoside	16.58±0.54 b	21.89±0.83 a	681	--	476, 315	--	nd
12	qn-3-O-glucoside	596.84±34.78 a	492.51±37.62 b	463	--	300	--	nd
13	qn-3-O-sophoroside	21.11±0.35 a	22.8±3.24 a	625	--	463, 445, 300	--	265, 345
14	qn-3-O-diglucoside-7-O-glucoside	22.16±2.02 a	6.14±0.38 b	787	--	625	--	nd
15	procyanidin B2 (DP[2])	15.56±0.89 b	68.1±3.87 a	577	--	425, 407, 289	--	nd
Abbreviations: km, kaempferol; is, isorhamnetin; qn, quercetin; nd, not detected.
Data represent the mean ± standard error (n=3). a and b indicate a significant difference at P<0.05 level.
This data was cited from Jiang et al. (Molecules, 2015, 20: 21204-21213)
Quantitative characters in mature seeds of yellow- and black-seeded B. napus
Material	Oil content %	Protein content %	Glucosino-late (μmol/g)	Erucic acid %	Seed color	NDF	ADF	ADL
Yangyou 6	41.8±0.2	22.5±0.3	26.7±0.5	0.3±0	7.0±0.2	17.5±0.4	14.1±0.2	7.2±0.3
W82	47.6±0.3	25.6±0.2	23.7±0.4	1.9±0.2	2.6±0.1	14.5±0.1	10.1±0.2	4.0±0.4
NDF, neutral detergent fiber; ADF, acid detergent fiber; ADL, acid detergent lignin
This data was mesured by NIRS in 2012.
Accumulation pattern of hydroxycinnamic acid derivatives and flavonoids in yellow and black rapeseed.
Chemical coumounds	3 WAF		4 WAF		5 WAF		6 WAF		Mature
	W82	Yangyou 6	W82	Yangyou 6	W82	Yangyou 6	W82	Yangyou 6	W82	Yangyou 6
epicatechin	0.913104	4.34408	24.6635	225.78	26.3594	527.361	1.47035	469.387	0	0
procyanidin B2([DP 2])	5.27712	5.25927	0.652707	39.8321	2.66104	132.928	0.714548	178.009	7.84438	5.23329
[DP 3]	0	0	0	0	0	153.912	0	133.571	1.62617	6.05472
[DP 3]*	0	0	0	45.4329	0	37.0375	0	33.9644	1.87582	4.09322
[DP 4]	0	0	0	20.1204	0	43.0737	0	30.7249	0	3.75754
qn-3-O-diglucoside-7-O-glucoside	7.89868	4.79152	2.12041	2.31997	0.43213	3.81421	2.34256	7.4872	0.3536	0.91888
qn-3-O-sinapoylsophoroside-7-O-glucoside	0.09898	0.17697	0.4351	1.33235	0.78631	5.44678	4.72329	7.05798	6.65185	13.0113
qn-3-O-sinapoylsophoroside-7-O-glucoside*	0.28051	0.40605	0.33748	0.4743	2.87119	1.68672	2.4302	5.13049	3.12077	8.31424
qn-3-O-sophoroside	12.8478	18.5145	15.8955	29.0812	10.6231	27.2745	5.82549	16.7886	10.7325	9.11904
is-3-O-glucoside-sulfate	0.38624	1.27126	2.02414	1.70362	3.22431	6.89187	6.01029	7.8663	3.26652	4.67288
is-3-O-glucoside-7-O-glucoside	3.22104	6.77746	2.61903	7.5795	4.25177	6.95327	2.79022	8.19655	0.84343	17.1558
is-3-O-diglucoside	18.7688	79.9395	32.5163	155.713	27.8108	114.408	14.4167	65.9321	3.6379	23.7025
is-O-diglucoside-sulfate	8.26429	4.73928	10.1223	13.6525	14.9945	17.5985	5.0364	9.7204	20.2406	34.3858
is-3-O-sinapoyldiglucoside-7-O-glucoside	6.50792	13.945	1.02824	5.37197	3.31224	37.9537	9.82039	73.4421	3.47794	99.2816
is-3-O-glucoside	10.0497	8.47659	4.75598	33.5499	8.49109	38.5614	7.2255	21.2217	1.53139	17.9124
is-3-O-glucoside-7-O-acetylglucoside	0.7016	6.87358	9.53451	15.9927	10.6257	19.3484	7.11796	11.9266	8.71346	3.5174
is-3-O-sinapoylglucoside-7-O-glucoside	0.24852	0.19834	0.74221	1.44486	0.92152	6.42921	0.85708	9.82428	1.07865	13.2688
is-3-O-sinapoylglucoside-7-O-glucoside*	0.12969	0.22834	0.10078	0.25612	0.55363	0.82308	1.96927	1.52844	6.77483	1.60457
is-3-O-sinapoylglucoside-sulfate-7-O-glucoside	0.39742	0.59889	0.4115	0.72764	1.00469	3.66386	2.91045	2.66932	3.21944	2.22102
km-3-O-glucoside-7-O-glucoside	0.70949	1.28563	2.01696	3.26939	8.31658	6.57003	25.5815	12.9742	95.959	18.8439
km-3-O-sophoroside	10.0145	7.47396	7.52473	5.82842	3.54166	5.62154	2.62441	4.39159	0.57726	0
km-3-O-diglucoside	0	0	8.46484	24.4892	23.1584	60.0257	18.1207	38.4478	1.83297	7.16911
km-7-O-sophoroside	0	0	14.061	58.8412	85.5092	222.786	65.9672	138.822	5.38582	45.5292
km-3-O-sophoroside-7-O-glucoside	2.39335	2.34649	6.6797	17.2586	45.2697	38.2508	17.7265	28.3866	6.50735	37.789
km-3-O-sinapoylsophoroside'	0	0	2.21207	5.34931	10.041	24.1739	20.435	20.0421	9.38141	23.5922
km-3-O-sinapoylglucoside-7-O-glucoside	0	0	1.577	3.09525	10.0099	35.7861	21.7903	37.1478	12.1461	12.2392
km-3-O-sinapoylsophoroside-7-O-glucoside	1.40934	3.59857	10.8639	50.5187	196.795	319.289	338.454	304.535	234.389	287.832
km-3-O-sinapoyldiglucoside-7-O-glucoside	0.29227	0.79098	1.01993	5.19416	24.5366	67.922	99.0744	124.713	102.039	144.935
km-3-O-sophoroside-7-O-sinapoylglucoside	0	0	0.267036	0.725123	0.99629	51.105	5.86145	9.66914	0	24.5101
km-3-O-sinapoylsophoroside-7-O-sinapoylglucoside	0	0	0.21695	0.34128	0.29116	0.46874	11.1534	4.82766	30.3454	16.3278
km-3-O-sinapoyldiglucoside-7-O-sinapoylglucoside	0	0	0.33286	0.64017	0.92977	1.50574	22.8529	14.2022	65.7373	58.9712
km-3-O-sinapoylsophoroside-7-O-sinapoylglucoside*	0	0	0.76488	0.46571	0.7663	1.01637	13.6894	3.61282	33.2899	13.6707
km-3-O-glucoside	0	0	3.50043	7.84378	8.82287	24.0529	6.68791	14.66	1.27967	1.66605
km-3-O-p-coumaroylsophoroside-7-O-glucoside	0.4315	0.3948	1.62382	2.96309	2.7822	3.48577	2.32125	2.82674	0.92834	0.16574
km-3-O-triglucoside-7-O-glucoside'	2.53876	0.29933	6.42426	2.04471	0.63968	1.4218	1.09582	3.78088	0.83199	0.2257
km-3-O-caffeoylsophoroside-7-O-glucoside	0.18935	0.23844	0.66148	1.66118	2.06114	6.2451	6.26743	7.27719	4.66585	7.67454
km-3-O-caffeoyldiglucoside-7-O-glucoside	0.44124	0.39677	0.49014	1.33685	1.62941	4.78573	2.61576	6.40316	3.73502	7.78281
km-3-O-feruloylsophoroside-7-O-glucoside	4.75708	4.3791	3.62972	5.08304	25.5463	16.9062	27.7356	14.1289	12.3556	9.11439
km-3-O-sinapoylsophorotrioside-7-O-glucoside	0.32147	0.26242	2.33327	13.7958	14.0662	22.5264	19.2768	15.1262	25.2871	15.0731
km-3-O-disinapoylgalloyldiglucoside	1.10385	0.90553	0.50434	0.66842	4.52377	6.99674	11.1142	7.5822	10.2049	7.24472
cis-sinapic acid	148.153	76.8412	2.25561	234.081	94.0278	11.9024	37.0206	45.6398	323.06	317.243
trans-sinapic acid	158.645	108.9	115.889	64.7417	35.7833	200.764	245.288	213.508	6940.73	3208.56
sinapoylhexose	135.718	68.9862	138.217	84.257	110.103	277.499	558.093	246.816	98.6429	72.8327
sinapoylhexose**	641.396	348.15	466.637	289.948	504.04	469.844	1487.44	1755.05	5021.05	4311.92
sinapoylhexose*	743.325	410.039	573.87	337.087	325.702	210.928	151.116	62.1649	432.018	330.293
sinapoylhexose***	1012.67	700.792	789.439	718.958	438.991	351.235	426.881	221.202	18.9282	24.0204
1,2-disinapoylglucoside	8.07239	9.46996	45.7173	72.9065	268.038	275.63	1135.77	1006.93	4019.69	2437.11
1,6-disinapoylglucoside	2.08496	3.10649	1.39007	3.36078	22.3286	19.1254	116.707	58.7914	541.184	203.715
disinapoylgentiobiose	0	0	22.1566	94.6991	119.943	249.67	427.75	519.929	870.26	1009.75
disinapoylgentiobiose*	0	0	27.4337	96.574	112.526	196.729	31.6642	41.4406	101.815	103.975
disinapoylgentiobiose**	0	0	24.3138	44.2736	22.2282	42.4868	41.8939	25.4476	113.879	57.1041
1,2,2'-trisinapoylgentiobiose	5.45541	8.69913	8.22927	20.2498	100.022	149.95	270.181	238.905	669.046	347.734
trisinapoylgentiobiose'	5.89445	2.75339	3.87746	2.15018	35.3284	24.324	152.457	18.1725	553.468	220.222
This data was cited from Wang et al. (Molecules, 2018, 23: 1815)
