# Supplementary material for: Transcriptomic comparison between developing seeds of yellow- and black-seeded Brassica napus reveals that genes influence seed quality
Source: BMC Plant Biol. 2019 May 16;19:203. doi: 10.1186/s12870-019-1821-z (PMC6524335; doi:10.1186/s12870-019-1821-z)
Supplement: Supplementary file 8 — Figure S3. KEGG enrichment of up- and down-DEGs between yellow- and black-seeded B. napus. (XLS 31 kb) [file 12870_2019_1821_MOESM8_ESM.xls]

## Sheet: Sheet1
Additional file 13: Table S8. Primers for qPCR validation of DEGs
Gene	Gene ID	Primers
BnSDR	BnaC01g40290D	F	GAAACGATGGTCAAGATCCTTG
		R	CTTCAAAGAACATCTCAGTGGC
BnCAC3	BnaA03g17570D	F	CAATGCGTGGAGAATTCTCAAA
		R	GTGCTTCACTCAAACGTGTATT
BnPAS2	BnaC03g04350D	F	CGTTCTCGAGATTCTACATGGA
		R	TAGGATTCCCCAAGTGAGAAAC
Bn4CL	BnaC03g42000D	F	CGTGAATTCATTTTCCGATCCA
		R	GGAGAACTTCTGGAAGACGTAA
BnC4H	BnaC04g14330D	F	GAACCTCACCAAAGAAGTCCTC
		R	CATCCTTCTCTGTTCTGCTGAA
BnC4H	BnaA05g11950D	F	GACTTTAGGTATGTGCCGTTTG
		R	AATCGTGATTCCCAAAATAGGC
BnLBD41	BnaC03g33010D	F	CTGAAAATGTACGACATCCGAC
		R	TAGCCTCTTTTCCCTCAGATTC
BnPAL	BnaC04g08190D	F	GCAAAGGCACTGATAGTTATGG
		R	TTTGAGTATGTCGACAGCTTCT
BnBAN	BnaA01g36200D	F	GGACTTGTGATGACCGAAGAAAACTG
		R	ATGTAGCGACCAGAAGCTGTTTCTTT
BnCHI	BnaC09g50050D	F	CTTCCTCGGTGGCGCAGGTG
		R	ACACAGTTCTCCGTTACTTTCTCTGA
BnLDOX	BnaC01g14310D	F	GGCTTAGAGCCTGACCGTCTAGAGAA
		R	TGAGCTTCCACGCCAAGTGCT
BnCHS	BnaA10g19670D	F	GACTACTACTTCCGCATCACCAACAG
		R	GCCTAGCTTAGGGACTTCAACAACC
